# Supplementary material for: Effect of Phosphate Phase Incorporation on 3D-Printed Hydrogel Scaffolds: Towards Customizable Bone Graft Materials
Source: Gels. 2025 Aug 20;11(8):665. doi: 10.3390/gels11080665 (PMC12385390; doi:10.3390/gels11080665)
Supplement: Supplementary file 1 [file gels-11-00665-s001.zip]

Archive with 18 entries (18 files):
- CC_S1.ods
- CC_S3.ods
- CC_S4.1.ods
- CC_S4.2.ods
- CC_S5.ods
- CC_S6.ods
- ftir pulbere.opj
- FTIR scaffolds.opj
- Grafice compresiune Andreea.opj
- Grafice tractiuni doctorand Andreea.opj
- porozitate.opj
- tractiune ultimate stress-strain bars error Andreea.opj
- TT_S1.ods
- TT_S2.ods
- TT_S3.ods
- TT_S4.ods
- TT_S5.ods
- TT_S6.ods
