# Supplementary material for: Effect of Phosphate Phase Incorporation on 3D-Printed Hydrogel Scaffolds: Towards Customizable Bone Graft Materials
Source: Gels. 2025 Aug 20;11(8):665. doi: 10.3390/gels11080665 (PMC12385390; doi:10.3390/gels11080665)
Supplement: Supplementary file 1 [file gels-11-00665-s001.zip › CC_S1.ods]

## Sheet: DATA1
Step time	Stress	Strain	Temperature
s	Pa	%	°C
0.05033	7.47822	0.03291	23.57200
0.15033	7.98753	0.11412	23.57400
0.25033	23.06770	0.19573	23.57500
0.35033	32.55550	0.27740	23.57700
0.45033	42.62150	0.35905	23.57800
0.55033	46.96420	0.44074	23.58000
0.65033	61.89030	0.52235	23.58100
0.75033	69.22850	0.60403	23.58200
0.85033	76.92770	0.68570	23.58400
0.95033	86.74890	0.76733	23.58500
1.05033	93.38140	0.84901	23.58600
1.15033	98.21840	0.93068	23.58700
1.25033	112.45700	1.01227	23.58900
1.35033	111.33800	1.09400	23.58900
1.45033	120.53600	1.17565	23.59100
1.55033	128.98900	1.25728	23.59100
1.65033	131.89400	1.33898	23.59200
1.75033	140.09000	1.42060	23.59200
1.85033	151.03900	1.50223	23.59300
1.95033	152.37800	1.58393	23.59400
2.05033	155.06300	1.66561	23.59500
2.15033	170.07000	1.74721	23.59600
2.25033	172.85700	1.82889	23.59700
2.35033	172.19400	1.91059	23.59800
2.45033	186.75600	1.99218	23.59900
2.55033	192.16500	2.07385	23.60000
2.65033	192.29900	2.15556	23.60100
2.75033	202.93200	2.23716	23.60200
2.85033	211.72300	2.31880	23.60300
2.95033	209.84700	2.40053	23.60500
3.05033	219.38100	2.48213	23.60600
3.15033	229.12300	2.56378	23.60700
3.25033	227.98800	2.64550	23.60800
3.35033	235.83700	2.72714	23.60900
3.45033	246.17300	2.80874	23.61100
3.55033	247.84700	2.89046	23.61200
3.65033	255.23700	2.97209	23.61300
3.75033	268.11300	3.05371	23.61400
3.85033	269.65400	3.13543	23.61500
3.95033	278.91900	3.21707	23.61500
4.05033	291.54400	3.29868	23.61600
4.15033	294.52400	3.38039	23.61800
4.25033	302.98000	3.46205	23.61700
4.35033	319.04800	3.54365	23.61800
4.45033	324.26800	3.62536	23.61800
4.55033	333.68300	3.70703	23.61900
4.65033	347.54100	3.78862	23.62000
4.75033	354.83900	3.87033	23.62100
4.85033	364.65500	3.95199	23.62200
4.95033	387.05700	4.03359	23.62200
5.05033	399.39500	4.11528	23.62400
5.15033	413.04000	4.19695	23.62500
5.25033	436.70000	4.27855	23.62600
5.35033	454.08400	4.36024	23.62600
5.45033	471.17900	4.44191	23.62800
5.55033	497.59600	4.52353	23.62900
5.65033	516.46700	4.60520	23.63100
5.75033	534.52400	4.68690	23.63200
5.85033	562.85300	4.76851	23.63500
5.95033	587.01000	4.85017	23.63600
6.05033	606.38400	4.93185	23.63700
6.15033	633.67200	5.01347	23.63800
6.25033	657.96900	5.09511	23.64000
6.35033	677.10100	5.17683	23.64200
6.45033	703.22600	5.25846	23.64300
6.55033	731.49600	5.34008	23.64400
6.65033	750.37500	5.42181	23.64400
6.75033	777.50400	5.50343	23.64500
6.85033	807.72700	5.58506	23.64500
6.95033	828.10300	5.66677	23.64700
7.05033	853.94200	5.74842	23.64600
7.15033	886.15400	5.83004	23.64700
7.25033	907.75800	5.91174	23.64600
7.35033	933.80700	5.99339	23.64700
7.45033	964.93800	6.07501	23.64500
7.55033	988.40000	6.15672	23.64500
7.65033	1014.44000	6.23838	23.64300
7.75033	1049.37000	6.31998	23.64400
7.85033	1075.23000	6.40167	23.64300
7.95033	1100.91000	6.48333	23.64300
8.05033	1137.86000	6.56493	23.64100
8.15033	1163.01000	6.64663	23.64100
8.25033	1190.06000	6.72831	23.64100
8.35033	1226.91000	6.80991	23.64100
8.45033	1255.58000	6.89157	23.64100
8.55033	1281.63000	6.97329	23.64100
8.65033	1318.12000	7.05488	23.64200
8.75033	1348.16000	7.13654	23.64200
8.85033	1375.91000	7.21826	23.64300
8.95033	1412.66000	7.29985	23.64400
9.05033	1445.54000	7.38152	23.64600
9.15033	1473.62000	7.46323	23.64600
9.25033	1509.91000	7.54484	23.64800
9.35033	1545.74000	7.62648	23.64900
9.45033	1574.65000	7.70821	23.65100
9.55033	1612.22000	7.78981	23.65100
9.65033	1648.62000	7.87143	23.65300
9.75033	1677.54000	7.95315	23.65300
9.85033	1714.48000	8.03480	23.65300
9.95033	1754.01000	8.11643	23.65300
10.05030	1784.84000	8.19810	23.65100
10.15030	1821.34000	8.27978	23.65100
10.25030	1861.71000	8.36139	23.64800
10.35030	1893.54000	8.44307	23.64800
10.45030	1930.12000	8.52475	23.64400
10.55030	1972.01000	8.60635	23.64400
10.65030	2004.56000	8.68805	23.64100
10.75030	2041.67000	8.76972	23.64000
10.85030	2086.78000	8.85130	23.63800
10.95030	2120.48000	8.93302	23.63800
11.05030	2155.31000	9.01470	23.63700
11.15030	2200.71000	9.09629	23.63700
11.25030	2236.38000	9.17797	23.63700
11.35030	2272.79000	9.25969	23.63700
11.45030	2317.08000	9.34127	23.63800
11.55030	2355.10000	9.42296	23.63800
11.65030	2390.43000	9.50464	23.64000
11.75030	2435.83000	9.58625	23.64300
11.85030	2474.24000	9.66791	23.64300
11.95030	2509.50000	9.74959	23.64600
12.05030	2554.33000	9.83128	23.64600
12.15030	2596.04000	9.91290	23.64900
12.25030	2631.90000	9.99464	23.65000
12.35030	2675.80000	10.07630	23.65200
12.45030	2720.03000	10.15780	23.65300
12.55030	2756.32000	10.23960	23.65500
12.65030	2800.33000	10.32120	23.65600
12.75030	2845.80000	10.40280	23.65800
12.85030	2882.01000	10.48450	23.65900
12.95030	2924.80000	10.56620	23.66000
13.05030	2971.58000	10.64770	23.66100
13.15030	3008.72000	10.72950	23.66200
13.25030	3052.69000	10.81110	23.66300
13.35030	3101.42000	10.89270	23.66400
13.45030	3139.80000	10.97450	23.66500
13.55030	3183.79000	11.05610	23.66600
13.65030	3232.97000	11.13770	23.66800
13.75030	3270.90000	11.21940	23.66800
13.85030	3314.04000	11.30110	23.66900
13.95030	3365.78000	11.38270	23.66900
14.05030	3408.45000	11.46440	23.67000
14.15030	3451.42000	11.54600	23.67000
14.25030	3501.19000	11.62770	23.67100
14.35030	3545.04000	11.70940	23.67200
14.45030	3587.62000	11.79110	23.67100
14.55030	3639.72000	11.87260	23.67200
14.65030	3685.88000	11.95430	23.67000
14.75030	3727.78000	12.03600	23.67100
14.85030	3780.50000	12.11760	23.66900
14.95030	3828.09000	12.19930	23.66900
15.05030	3871.80000	12.28100	23.66700
15.15030	3924.14000	12.36260	23.66800
15.25030	3974.18000	12.44420	23.66500
15.35030	4017.86000	12.52590	23.66500
15.45030	4069.95000	12.60750	23.66300
15.55030	4123.71000	12.68920	23.66300
15.65030	4167.30000	12.77090	23.66100
15.75030	4219.34000	12.85250	23.66000
15.85030	4273.47000	12.93420	23.65900
15.95030	4319.08000	13.01590	23.65800
16.05030	4370.82000	13.09760	23.65800
16.15030	4427.04000	13.17910	23.65800
16.25030	4473.94000	13.26090	23.65800
16.35030	4524.77000	13.34250	23.65800
16.45030	4583.53000	13.42410	23.66000
16.55030	4630.52000	13.50580	23.65900
16.65030	4681.86000	13.58740	23.66300
16.75030	4740.75000	13.66900	23.66300
16.85030	4789.52000	13.75080	23.66500
16.95030	4840.37000	13.83250	23.66600
17.05030	4900.15000	13.91410	23.66800
17.15030	4950.39000	13.99570	23.66900
17.25030	5001.12000	14.07740	23.67000
17.35030	5062.28000	14.15900	23.67000
17.45030	5114.35000	14.24070	23.67000
17.55030	5166.02000	14.32240	23.67000
17.65030	5225.52000	14.40400	23.66900
17.75030	5280.11000	14.48560	23.67000
17.85030	5331.89000	14.56740	23.66900
17.95030	5392.03000	14.64900	23.67000
18.05030	5448.84000	14.73060	23.66900
18.15030	5501.02000	14.81240	23.67000
18.25030	5561.40000	14.89400	23.66900
18.35030	5620.66000	14.97560	23.66900
18.45030	5673.04000	15.05730	23.67000
18.55030	5733.52000	15.13890	23.67000
18.65030	5795.79000	15.22060	23.67300
18.75030	5848.47000	15.30220	23.67400
18.85030	5908.33000	15.38390	23.67600
18.95030	5972.79000	15.46560	23.67600
19.05030	6026.64000	15.54720	23.67600
19.15030	6086.48000	15.62890	23.67600
19.25030	6151.42000	15.71050	23.67600
19.35030	6205.10000	15.79220	23.67700
19.45030	6265.29000	15.87390	23.67600
19.55030	6331.80000	15.95540	23.67600
19.65030	6387.71000	16.03710	23.67400
19.75030	6448.48000	16.11880	23.67400
19.85030	6516.75000	16.20040	23.66900
19.95030	6574.86000	16.28210	23.66900
20.05030	6635.07000	16.36380	23.66900
20.15030	6703.70000	16.44540	23.66300
20.25030	6763.73000	16.52710	23.66300
20.35030	6824.56000	16.60880	23.66200
20.45030	6893.54000	16.69040	23.65700
20.55030	6956.20000	16.77210	23.65600
20.65030	7016.81000	16.85370	23.65400
20.75030	7086.57000	16.93540	23.65300
20.85030	7151.39000	17.01700	23.65100
20.95030	7212.43000	17.09870	23.65000
21.05030	7283.10000	17.18040	23.65000
21.15030	7349.58000	17.26200	23.64800
21.25030	7411.53000	17.34370	23.65100
21.35030	7482.19000	17.42530	23.65100
21.45030	7550.85000	17.50700	23.65500
21.55030	7613.76000	17.58870	23.65400
21.65030	7683.06000	17.67030	23.65800
21.75030	7754.61000	17.75190	23.65800
21.85030	7817.81000	17.83370	23.66200
21.95030	7887.68000	17.91530	23.66200
22.05030	7960.84000	17.99690	23.66500
22.15030	8026.20000	18.07860	23.66600
22.25030	8096.49000	18.16020	23.66600
22.35030	8171.60000	18.24180	23.66700
22.45030	8237.21000	18.32360	23.67200
22.55030	8306.51000	18.40520	23.67200
22.65030	8384.24000	18.48680	23.67500
22.75030	8451.38000	18.56850	23.67600
22.85030	8521.70000	18.65020	23.67700
22.95030	8600.71000	18.73180	23.67900
23.05030	8669.69000	18.81350	23.67800
23.15030	8741.83000	18.89520	23.67900
23.25030	8821.96000	18.97670	23.67800
23.35030	8893.56000	19.05840	23.67800
23.45030	8965.14000	19.14010	23.67900
23.55030	9045.49000	19.22170	23.68000
23.65030	9119.19000	19.30340	23.68100
23.75030	9191.31000	19.38510	23.68100
23.85030	9271.11000	19.46670	23.68200
23.95030	9347.91000	19.54840	23.68300
24.05030	9420.43000	19.63010	23.68300
24.15030	9502.33000	19.71170	23.68400
24.25030	9579.44000	19.79350	23.68500
24.35030	9653.24000	19.87510	23.68600
24.45030	9734.43000	19.95670	23.68700
24.55030	9814.63000	20.03840	23.68800
24.65030	9888.89000	20.12000	23.68900
24.75030	9969.82000	20.20170	23.69000
24.85030	10053.30000	20.28330	23.69200
24.95030	10127.50000	20.36510	23.69300
25.05030	10208.10000	20.44670	23.69500
25.15030	10293.00000	20.52830	23.69600
25.25030	10368.50000	20.61000	23.69700
25.35030	10449.30000	20.69160	23.69800
25.45030	10534.80000	20.77320	23.69900
25.55030	10611.40000	20.85500	23.70000
25.65030	10691.80000	20.93650	23.70000
25.75030	10779.70000	21.01810	23.70100
25.85030	10857.70000	21.09990	23.70200
25.95030	10939.60000	21.18160	23.70300
26.05030	11029.30000	21.26320	23.70400
26.15030	11110.10000	21.34490	23.70500
26.25030	11192.20000	21.42650	23.70600
26.35030	11284.90000	21.50810	23.70700
26.45030	11369.70000	21.58980	23.70800
26.55030	11453.70000	21.67150	23.70900
26.65030	11547.70000	21.75310	23.71000
26.75030	11634.20000	21.83470	23.71100
26.85030	11717.10000	21.91640	23.71200
26.95030	11810.20000	21.99810	23.71300
27.05030	11899.30000	22.07970	23.71400
27.15030	11985.10000	22.16140	23.71500
27.25030	12080.20000	22.24300	23.71600
27.35030	12172.20000	22.32470	23.71700
27.45030	12259.10000	22.40630	23.71800
27.55030	12354.10000	22.48800	23.71900
27.65030	12449.30000	22.56970	23.72000
27.75030	12539.20000	22.65130	23.72100
27.85030	12634.30000	22.73300	23.72100
27.95030	12732.50000	22.81460	23.72200
28.05030	12823.70000	22.89630	23.72200
28.15030	12920.30000	22.97800	23.72300
28.25030	13021.40000	23.05950	23.72300
28.35030	13114.60000	23.14120	23.72400
28.45030	13209.60000	23.22290	23.72500
28.55030	13312.20000	23.30460	23.72600
28.65030	13406.10000	23.38620	23.72800
28.75030	13505.40000	23.46790	23.72800
28.85030	13611.20000	23.54950	23.73000
28.95030	13707.90000	23.63120	23.73100
29.05030	13806.70000	23.71290	23.73200
29.15030	13914.00000	23.79440	23.73300
29.25030	14012.10000	23.87620	23.73400
29.35030	14107.40000	23.95780	23.73500
29.45030	14213.60000	24.03950	23.73600
29.55030	14315.10000	24.12120	23.73700
29.65030	14416.40000	24.20280	23.73800
29.75030	14527.90000	24.28440	23.73900
29.85030	14635.10000	24.36610	23.73900
29.95030	14739.40000	24.44780	23.74000
30.05030	14853.10000	24.52940	23.74100
30.15030	14965.30000	24.61100	23.74200
30.25030	15071.60000	24.69270	23.74200
30.35030	15187.10000	24.77440	23.74200
30.45030	15304.10000	24.85600	23.74200
30.55030	15412.50000	24.93770	23.74300
30.65030	15529.10000	25.01940	23.74400
30.75030	15648.20000	25.10100	23.74500
30.85030	15757.30000	25.18260	23.74600
30.95030	15876.20000	25.26430	23.74700
31.05030	15996.50000	25.34600	23.74900
31.15030	16109.60000	25.42760	23.75000
31.25030	16227.30000	25.50930	23.75100
31.35030	16351.20000	25.59090	23.75200
31.45030	16466.80000	25.67260	23.75500
31.55030	16585.40000	25.75420	23.75600
31.65030	16712.30000	25.83590	23.76200
31.75030	16829.60000	25.91760	23.76400
31.85030	16950.30000	25.99930	23.77000
31.95030	17076.10000	26.08090	23.77200
32.05030	17196.80000	26.16250	23.77900
32.15030	17319.00000	26.24420	23.78200
32.25030	17449.30000	26.32580	23.79000
32.35030	17573.20000	26.40750	23.79200
32.45030	17694.70000	26.48920	23.79900
32.55030	17825.00000	26.57080	23.80200
32.65030	17951.30000	26.65240	23.80600
32.75030	18075.00000	26.73410	23.80900
32.85030	18211.20000	26.81580	23.81200
32.95030	18343.10000	26.89740	23.81500
33.05030	18470.10000	26.97910	23.81700
33.15030	18608.80000	27.06070	23.82000
33.25030	18744.10000	27.14240	23.82000
33.35030	18874.70000	27.22410	23.82300
33.45030	19015.30000	27.30570	23.82200
33.55030	19153.40000	27.38730	23.82500
33.65030	19286.90000	27.46910	23.82300
33.75030	19427.90000	27.55070	23.82500
33.85030	19573.30000	27.63230	23.82500
33.95030	19712.40000	27.71400	23.82700
34.05030	19851.30000	27.79570	23.82700
34.15030	20000.90000	27.87730	23.82900
34.25030	20142.20000	27.95900	23.83000
34.35030	20284.20000	28.04070	23.83200
34.45030	20438.00000	28.12220	23.83300
34.55030	20580.00000	28.20390	23.83500
34.65030	20725.80000	28.28550	23.83800
34.75030	20880.30000	28.36730	23.84000
34.85030	21028.30000	28.44890	23.84100
34.95030	21177.80000	28.53060	23.84200
35.05030	21336.80000	28.61220	23.84200
35.15030	21487.70000	28.69380	23.84300
35.25030	21638.70000	28.77560	23.84200
35.35030	21793.40000	28.85720	23.84300
35.45030	21938.10000	28.93880	23.84100
35.55030	22089.60000	29.02050	23.84200
35.65030	22252.60000	29.10210	23.83900
35.75030	22414.10000	29.18380	23.84000
35.85030	22572.20000	29.26550	23.83700
35.95030	22735.60000	29.34710	23.83700
36.05030	22902.60000	29.42880	23.83500
36.15030	23062.90000	29.51050	23.83500
36.25030	23227.10000	29.59210	23.83300
36.35030	23397.40000	29.67370	23.83300
36.45030	23557.40000	29.75540	23.83100
36.55030	23725.10000	29.83700	23.83000
36.65030	23899.20000	29.91870	23.82800
36.75030	24061.90000	30.00040	23.82800
36.85030	24231.40000	30.08200	23.82500
36.95030	24406.70000	30.16360	23.82500
37.05030	24569.90000	30.24540	23.82300
37.15030	24742.40000	30.32700	23.82300
37.25030	24920.00000	30.40860	23.82100
37.35030	25089.90000	30.49030	23.82000
37.45030	25262.00000	30.57190	23.81900
37.55030	25440.50000	30.65360	23.81800
37.65030	25615.00000	30.73520	23.81900
37.75030	25785.20000	30.81700	23.81800
37.85030	25968.10000	30.89850	23.82100
37.95030	26142.30000	30.98020	23.82100
38.05030	26315.90000	31.06190	23.82400
38.15030	26500.50000	31.14350	23.82400
38.25030	26679.90000	31.22520	23.82800
38.35030	26854.70000	31.30690	23.82800
38.45030	27039.80000	31.38850	23.83400
38.55030	27222.90000	31.47020	23.83400
38.65030	27402.40000	31.55190	23.84100
38.75030	27587.60000	31.63350	23.84200
38.85030	27774.10000	31.71510	23.84700
38.95030	27952.20000	31.79680	23.84900
39.05030	28141.30000	31.87840	23.85300
39.15030	28331.80000	31.96010	23.85500
39.25030	28516.10000	32.04180	23.85800
39.35030	28704.50000	32.12340	23.86000
39.45030	28897.70000	32.20500	23.86300
39.55030	29084.00000	32.28680	23.86500
39.65030	29273.50000	32.36840	23.86500
39.75030	29470.40000	32.45000	23.86800
39.85030	29659.40000	32.53170	23.86800
39.95030	29850.30000	32.61330	23.87000
40.05030	30048.90000	32.69500	23.87000
40.15030	30241.50000	32.77660	23.87200
40.25030	30434.30000	32.85840	23.87300
40.35030	30637.80000	32.93990	23.87500
40.45030	30833.90000	33.02160	23.87500
40.55030	31022.60000	33.10330	23.87600
40.65030	31223.20000	33.18490	23.87400
40.75030	31415.70000	33.26660	23.87500
40.85030	31611.80000	33.34830	23.87200
40.95030	31813.40000	33.42990	23.87300
41.05030	32011.60000	33.51150	23.87000
41.15030	32205.20000	33.59320	23.87100
41.25030	32407.50000	33.67480	23.86900
41.35030	32609.00000	33.75650	23.86900
41.45030	32806.50000	33.83820	23.86800
41.55030	33012.90000	33.91980	23.86800
41.65030	33222.00000	34.00140	23.86600
41.75030	33421.60000	34.08320	23.86600
41.85030	33630.60000	34.16480	23.86500
41.95030	33839.30000	34.24640	23.86500
42.05030	34037.30000	34.32820	23.86500
42.15030	34246.90000	34.40980	23.86500
42.25030	34460.50000	34.49140	23.86600
42.35030	34665.70000	34.57310	23.86600
42.45030	34873.80000	34.65470	23.86600
42.55030	35087.20000	34.73640	23.86600
42.65030	35286.70000	34.81800	23.86700
42.75030	35472.60000	34.89970	23.86700
42.85030	35689.40000	34.98130	23.86700
42.95030	35894.70000	35.06300	23.86700
43.05030	36105.00000	35.14460	23.86600
43.15030	36324.70000	35.22630	23.86600
43.25030	36534.60000	35.30800	23.86300
43.35030	36744.60000	35.38970	23.86300
43.45030	36963.60000	35.47130	23.86100
43.55030	37174.90000	35.55290	23.86100
43.65030	37383.00000	35.63470	23.85900
43.75030	37599.10000	35.71620	23.85800
43.85030	37809.60000	35.79790	23.85600
43.95030	38016.30000	35.87970	23.85600
44.05030	38230.60000	35.96120	23.85400
44.15030	38436.10000	36.04290	23.85300
44.25030	38638.10000	36.12460	23.85200
44.35030	38845.50000	36.20620	23.85100
44.45030	39051.20000	36.28790	23.85000
44.55030	39249.30000	36.36960	23.84900
44.65030	39453.40000	36.45120	23.84800
44.75030	39656.20000	36.53280	23.84700
44.85030	39841.20000	36.61460	23.84600
44.95030	40034.00000	36.69620	23.84500
45.05030	40230.80000	36.77780	23.84400
45.15030	40418.90000	36.85950	23.84000
45.25030	40608.80000	36.94120	23.83900
45.35030	40792.60000	37.02280	23.83300
45.45030	40958.00000	37.10450	23.83200
45.55030	41130.30000	37.18620	23.82600
45.65030	41316.90000	37.26780	23.82500
45.75030	41503.20000	37.34950	23.81900
45.85030	41691.10000	37.43110	23.81700
45.95030	41886.10000	37.51280	23.81400
46.05030	42070.10000	37.59440	23.81200
46.15030	42248.90000	37.67610	23.81100
46.25030	42438.80000	37.75770	23.80800
46.35030	42618.70000	37.83940	23.80900
46.45030	42790.10000	37.92110	23.81100
46.55030	42950.50000	38.00270	23.80900
46.65030	43100.70000	38.08440	23.81300
46.75030	43256.90000	38.16610	23.81200
46.85030	43429.20000	38.24770	23.81600
46.95030	43594.90000	38.32930	23.81500
47.05030	43763.20000	38.41100	23.81900
47.15030	43941.00000	38.49270	23.81800
47.25030	44121.20000	38.57430	23.82000
47.35030	44295.90000	38.65600	23.82000
47.45030	44478.60000	38.73760	23.82200
47.55030	44661.70000	38.81930	23.82200
47.65030	44820.30000	38.90110	23.82200
47.75030	44991.80000	38.98260	23.82200
47.85030	45173.00000	39.06420	23.82100
47.95030	45343.50000	39.14600	23.82100
48.05030	45524.10000	39.22780	23.81900
48.15030	45705.90000	39.30930	23.81900
48.25030	45873.20000	39.39110	23.81700
48.35030	46040.50000	39.47280	23.81700
48.45030	46190.70000	39.55440	23.81600
48.55030	46255.20000	39.63630	23.81500
48.65030	46337.20000	39.71780	23.81400
48.75030	46499.30000	39.79940	23.81400
48.85030	46645.40000	39.88100	23.81300
48.95030	46790.90000	39.96280	23.81300
49.05030	46945.90000	40.04430	23.81400
49.15030	47081.10000	40.12560	23.81300
49.25030	47206.30000	40.20750	23.81300
49.35030	47331.90000	40.28900	23.81300
49.45030	47439.80000	40.37070	23.81400
49.55030	47531.80000	40.45240	23.81400
49.65030	47631.50000	40.53400	23.81400
49.75030	47731.60000	40.61580	23.81400
49.85030	47836.30000	40.69730	23.81500
49.95030	47938.40000	40.77890	23.81500
50.05030	48028.20000	40.86070	23.81500
50.15030	48108.00000	40.94240	23.81500
50.25030	48185.60000	41.02400	23.81600
50.35030	48251.20000	41.10590	23.81600
50.45030	48293.80000	41.18760	23.81600
50.55030	48361.00000	41.26920	23.81600
50.65030	48409.20000	41.35080	23.81500
50.75030	48450.20000	41.43260	23.81500
50.85030	48518.90000	41.51410	23.81500
50.95030	48583.10000	41.59580	23.81500
51.05030	48637.50000	41.67750	23.81300
51.15030	48682.10000	41.75910	23.81300
51.25030	48724.10000	41.84080	23.81300
51.35030	48734.60000	41.92250	23.81200
51.45030	48733.50000	42.00420	23.81200
51.55030	48715.10000	42.08580	23.81200
51.65030	48652.60000	42.16760	23.81100
51.75030	48615.30000	42.24920	23.81100
51.85030	48426.80000	42.33120	23.81000
51.95030	48339.20000	42.41260	23.81000
52.05030	48296.70000	42.49420	23.81000
52.15030	48266.00000	42.57580	23.81000
52.25030	48214.40000	42.65740	23.81100
52.35030	48153.30000	42.73930	23.81100
52.45030	48081.30000	42.82100	23.81100
52.55030	47994.10000	42.90260	23.81100
52.65030	47851.10000	42.98420	23.81200
52.75030	47702.30000	43.06590	23.81200
52.85030	47540.00000	43.14780	23.81300
52.95030	47342.00000	43.22930	23.81300
53.05030	47140.20000	43.31100	23.81400
53.15030	46946.90000	43.39280	23.81400
53.25030	46730.70000	43.47450	23.81400
53.35030	46500.20000	43.55600	23.81500
53.45030	46252.20000	43.63770	23.81500
53.55030	45959.80000	43.71950	23.81500
53.65030	45607.20000	43.80130	23.81600
53.75030	45228.10000	43.88280	23.81600
53.85030	44848.40000	43.96450	23.81600
53.95030	44461.80000	44.04630	23.81600
54.05030	44084.00000	44.12770	23.81600
54.15030	43682.50000	44.20950	23.81700
54.25030	43251.30000	44.29130	23.81600
54.35030	42810.40000	44.37300	23.81700
54.45030	42317.90000	44.45480	23.81600
54.55030	41795.90000	44.53640	23.81600
54.65030	41278.70000	44.61820	23.81600
54.75030	40657.00000	44.69990	23.81600
54.85030	40057.90000	44.78160	23.81600
54.95030	39532.40000	44.86290	23.81600
55.05030	39001.20000	44.94480	23.81800
55.15030	38470.80000	45.02640	23.81800
55.25030	37948.80000	45.10800	23.81800
55.35030	37402.10000	45.18960	23.81900
55.45030	36829.60000	45.27150	23.81900
55.55030	36230.60000	45.35320	23.81900
55.65030	35590.60000	45.43490	23.82000
55.75030	34830.60000	45.51670	23.82000
55.85030	34115.20000	45.59820	23.82000
55.95030	33392.80000	45.67990	23.82100
56.05030	32650.10000	45.76170	23.82100
56.15030	31851.20000	45.84340	23.82200
56.25030	30932.50000	45.92510	23.82200
56.35030	29970.00000	46.00690	23.82300
56.45030	29023.50000	46.08860	23.82400
56.55030	28109.20000	46.17020	23.82500
56.65030	27202.30000	46.25170	23.82500
56.75030	26391.60000	46.33330	23.82500
56.85030	25704.80000	46.41470	23.82500
56.95030	25027.00000	46.49640	23.82400
57.05030	24377.50000	46.57800	23.82500
57.15030	23717.80000	46.65980	23.82400
57.25030	22989.90000	46.74150	23.82400
57.35030	22364.30000	46.82300	23.82300
57.45030	21827.20000	46.90450	23.82300
57.55030	21302.40000	46.98610	23.82200
57.65030	20731.70000	47.06790	23.82200
57.75030	20184.30000	47.14930	23.82000
57.85030	19595.70000	47.23120	23.82000
57.95030	19003.30000	47.31280	23.81900
58.05030	18451.30000	47.39440	23.81700
58.15030	17932.80000	47.47590	23.81700
58.25030	17506.60000	47.55760	23.81500
58.35030	17132.90000	47.63900	23.81400
58.45030	16772.30000	47.72080	23.81200
58.55030	16472.20000	47.80240	23.81100
58.65030	16189.00000	47.88390	23.81000
58.75030	15898.90000	47.96560	23.81000
58.85030	15640.00000	48.04720	23.80800
58.95030	15425.70000	48.12890	23.80800
59.05030	15242.70000	48.21030	23.80500
59.15030	15069.30000	48.29210	23.80400
59.25030	14914.30000	48.37360	23.80300
59.35030	14798.90000	48.45540	23.80200
59.45030	14671.10000	48.53680	23.80000
59.55030	14541.60000	48.61870	23.79900
59.65030	14418.00000	48.70030	23.79800

## Sheet: DATA2
Step time	Stress	Strain	Temperature
s	Pa	%	°C
0.05017	17.76190	0.03569	23.72300
0.15017	43.39590	0.12352	23.72400
0.25017	67.47500	0.21201	23.72500
0.35017	93.83320	0.30045	23.72700
0.45017	123.41200	0.38886	23.72700
0.55017	142.83300	0.47737	23.72900
0.65017	168.76000	0.56580	23.73000
0.75017	195.66900	0.65423	23.73100
0.85017	216.27700	0.74272	23.73200
0.95017	240.21000	0.83117	23.73200
1.05017	268.29500	0.91957	23.73300
1.15017	288.71500	1.00807	23.73300
1.25017	310.99400	1.09653	23.73400
1.35017	339.09800	1.18493	23.73500
1.45017	360.95600	1.27342	23.73600
1.55017	382.89200	1.36189	23.73700
1.65017	411.91600	1.45029	23.73700
1.75017	435.42100	1.53875	23.73800
1.85017	457.72100	1.62724	23.73900
1.95017	487.91300	1.71564	23.74000
2.05017	512.52300	1.80411	23.74100
2.15017	533.29300	1.89261	23.74100
2.25017	564.50200	1.98099	23.74200
2.35017	592.00300	2.06944	23.74300
2.45017	612.55700	2.15796	23.74300
2.55017	642.44600	2.24637	23.74300
2.65017	671.47800	2.33480	23.74300
2.75017	693.97800	2.42329	23.74400
2.85017	723.02200	2.51173	23.74400
2.95017	754.19400	2.60014	23.74500
3.05017	776.82700	2.68865	23.74400
3.15017	807.45300	2.77707	23.74500
3.25017	839.38700	2.86549	23.74400
3.35017	862.82300	2.95402	23.74500
3.45017	891.07500	3.04245	23.74400
3.55017	925.76200	3.13084	23.74400
3.65017	951.61800	3.21934	23.74100
3.75017	977.75500	3.30781	23.74100
3.85017	1015.31000	3.39617	23.73900
3.95017	1039.08000	3.48470	23.73900
4.05017	1068.05000	3.57316	23.73800
4.15017	1104.20000	3.66154	23.73800
4.25017	1131.63000	3.75004	23.73700
4.35017	1159.64000	3.83851	23.73700
4.45017	1196.10000	3.92693	23.73700
4.55017	1226.90000	4.01536	23.73700
4.65017	1255.27000	4.10386	23.73800
4.75017	1291.08000	4.19227	23.73700
4.85017	1323.30000	4.28072	23.73900
4.95017	1352.06000	4.36922	23.73900
5.05017	1388.33000	4.45763	23.74100
5.15017	1422.84000	4.54608	23.74100
5.25017	1450.83000	4.63458	23.74400
5.35017	1489.48000	4.72296	23.74500
5.45017	1523.06000	4.81142	23.74700
5.55017	1553.95000	4.89993	23.74700
5.65017	1590.14000	4.98835	23.75000
5.75017	1627.10000	5.07676	23.75000
5.85017	1656.62000	5.16527	23.75200
5.95017	1692.74000	5.25373	23.75300
6.05017	1731.55000	5.34211	23.75300
6.15017	1762.38000	5.43061	23.75300
6.25017	1799.12000	5.51905	23.75300
6.35017	1839.63000	5.60743	23.75400
6.45017	1869.64000	5.69597	23.75400
6.55017	1906.91000	5.78442	23.75400
6.65017	1949.32000	5.87281	23.75400
6.75017	1980.42000	5.96131	23.75500
6.85017	2017.42000	6.04978	23.75400
6.95017	2059.46000	6.13817	23.75500
7.05017	2092.82000	6.22665	23.75500
7.15017	2128.66000	6.31514	23.75500
7.25017	2172.29000	6.40352	23.75400
7.35017	2207.17000	6.49201	23.75400
7.45017	2243.05000	6.58049	23.75400
7.55017	2287.05000	6.66887	23.75300
7.65017	2323.65000	6.75735	23.75400
7.75017	2358.47000	6.84584	23.75400
7.85017	2402.15000	6.93423	23.75400
7.95017	2441.33000	7.02270	23.75400
8.05017	2477.45000	7.11119	23.75400
8.15017	2521.94000	7.19961	23.75400
8.25017	2562.30000	7.28803	23.75400
8.35017	2596.88000	7.37656	23.75300
8.45017	2641.81000	7.46496	23.75300
8.55017	2683.21000	7.55339	23.75300
8.65017	2720.47000	7.64188	23.75300
8.75017	2763.81000	7.73030	23.75300
8.85017	2806.97000	7.81873	23.75300
8.95017	2844.75000	7.90725	23.75300
9.05017	2887.09000	7.99567	23.75300
9.15017	2934.43000	8.08407	23.75200
9.25017	2968.99000	8.17261	23.75100
9.35017	3012.09000	8.26106	23.75100
9.45017	3062.05000	8.34942	23.75100
9.55017	3096.60000	8.43796	23.74900
9.65017	3140.78000	8.52639	23.74900
9.75017	3189.73000	8.61478	23.74800
9.85017	3228.19000	8.70331	23.74800
9.95017	3271.05000	8.79175	23.74600
10.05020	3321.09000	8.88013	23.74600
10.15020	3361.08000	8.96865	23.74400
10.25020	3402.62000	9.05709	23.74300
10.35020	3452.51000	9.14550	23.74100
10.45020	3495.14000	9.23398	23.74000
10.55020	3537.09000	9.32247	23.73900
10.65020	3588.06000	9.41086	23.73800
10.75020	3631.95000	9.49934	23.73700
10.85020	3674.64000	9.58782	23.73600
10.95020	3724.47000	9.67621	23.73600
11.05020	3770.21000	9.76464	23.73600
11.15020	3811.31000	9.85316	23.73600
11.25020	3864.13000	9.94159	23.73500
11.35020	3910.09000	10.03000	23.73600
11.45020	3953.42000	10.11850	23.73500
11.55020	4004.59000	10.20690	23.73500
11.65020	4052.98000	10.29540	23.73400
11.75020	4097.31000	10.38390	23.73300
11.85020	4146.44000	10.47230	23.73400
11.95020	4199.68000	10.56070	23.73300
12.05020	4242.70000	10.64920	23.73300
12.15020	4289.84000	10.73770	23.73300
12.25020	4348.78000	10.82610	23.73000
12.35020	4388.94000	10.91460	23.73000
12.45020	4440.89000	11.00300	23.72600
12.55020	4495.40000	11.09140	23.72500
12.65020	4540.48000	11.17990	23.72200
12.75020	4588.94000	11.26840	23.72100
12.85020	4645.70000	11.35680	23.71800
12.95020	4692.43000	11.44530	23.71700
13.05020	4741.43000	11.53370	23.71400
13.15020	4799.68000	11.62210	23.71300
13.25020	4846.91000	11.71060	23.71100
13.35020	4896.60000	11.79910	23.70900
13.45020	4954.50000	11.88750	23.70700
13.55020	5004.76000	11.97590	23.70500
13.65020	5055.44000	12.06440	23.70200
13.75020	5112.36000	12.15280	23.70000
13.85020	5165.88000	12.24120	23.69600
13.95020	5214.27000	12.32980	23.69400
14.05020	5274.73000	12.41820	23.68800
14.15020	5327.79000	12.50660	23.68600
14.25020	5379.27000	12.59510	23.68100
14.35020	5438.91000	12.68350	23.67900
14.45020	5494.50000	12.77200	23.67200
14.55020	5546.21000	12.86050	23.67000
14.65020	5605.56000	12.94890	23.66300
14.75020	5663.33000	13.03730	23.66000
14.85020	5715.31000	13.12580	23.65300
14.95020	5774.95000	13.21430	23.65000
15.05020	5834.12000	13.30270	23.64300
15.15020	5887.08000	13.39120	23.64000
15.25020	5946.34000	13.47960	23.63500
15.35020	6009.07000	13.56800	23.63100
15.45020	6061.80000	13.65660	23.62800
15.55020	6121.73000	13.74500	23.62400
15.65020	6186.57000	13.83340	23.62300
15.75020	6241.02000	13.92190	23.62000
15.85020	6300.06000	14.01030	23.62100
15.95020	6366.28000	14.09880	23.61700
16.05020	6422.74000	14.18720	23.61900
16.15020	6481.88000	14.27570	23.61700
16.25020	6548.39000	14.36410	23.62000
16.35020	6606.88000	14.45260	23.61800
16.45020	6666.63000	14.54110	23.62100
16.55020	6734.90000	14.62950	23.61900
16.65020	6795.45000	14.71800	23.62400
16.75020	6855.18000	14.80640	23.62300
16.85020	6923.66000	14.89480	23.62700
16.95020	6986.56000	14.98330	23.62600
17.05020	7047.22000	15.07170	23.63100
17.15020	7115.96000	15.16020	23.63100
17.25020	7180.41000	15.24860	23.63500
17.35020	7241.99000	15.33720	23.63600
17.45020	7311.08000	15.42550	23.63900
17.55020	7377.70000	15.51400	23.64000
17.65020	7439.46000	15.60250	23.64200
17.75020	7508.71000	15.69090	23.64300
17.85020	7578.11000	15.77930	23.64400
17.95020	7640.32000	15.86790	23.64500
18.05020	7709.69000	15.95630	23.64400
18.15020	7780.28000	16.04460	23.64500
18.25020	7842.37000	16.13320	23.64400
18.35020	7908.79000	16.22160	23.64400
18.45020	7979.00000	16.31000	23.64200
18.55020	8039.34000	16.39850	23.64200
18.65020	8106.16000	16.48700	23.63900
18.75020	8179.58000	16.57540	23.63600
18.85020	8246.44000	16.66380	23.63600
18.95020	8316.43000	16.75230	23.63300
19.05020	8391.90000	16.84070	23.63200
19.15020	8461.06000	16.92920	23.63000
19.25020	8530.70000	17.01770	23.63000
19.35020	8607.34000	17.10610	23.62700
19.45020	8678.44000	17.19450	23.62700
19.55020	8747.92000	17.28300	23.62500
19.65020	8826.22000	17.37140	23.62400
19.75020	8898.91000	17.45990	23.62300
19.85020	8968.65000	17.54840	23.62200
19.95020	9046.92000	17.63680	23.62200
20.05020	9121.57000	17.72530	23.62100
20.15020	9192.13000	17.81370	23.62000
20.25020	9270.78000	17.90210	23.61900
20.35020	9347.20000	17.99060	23.61900
20.45020	9418.25000	18.07900	23.61800
20.55020	9499.85000	18.16750	23.61600
20.65020	9581.90000	18.25590	23.61600
20.75020	9656.79000	18.34450	23.61300
20.85020	9737.53000	18.43290	23.61200
20.95020	9822.21000	18.52130	23.60900
21.05020	9899.12000	18.60980	23.60800
21.15020	9980.80000	18.69820	23.60400
21.25020	10067.90000	18.78660	23.60300
21.35020	10147.00000	18.87510	23.59900
21.45020	10229.50000	18.96360	23.59800
21.55020	10318.80000	19.05190	23.59400
21.65020	10400.80000	19.14050	23.59200
21.75020	10484.70000	19.22890	23.58900
21.85020	10576.10000	19.31730	23.58700
21.95020	10659.90000	19.40580	23.58500
22.05020	10744.60000	19.49430	23.58100
22.15020	10838.30000	19.58260	23.57900
22.25020	10924.80000	19.67110	23.57700
22.35020	11010.70000	19.75960	23.57500
22.45020	11105.70000	19.84800	23.57300
22.55020	11196.10000	19.93650	23.57100
22.65020	11283.60000	20.02500	23.57100
22.75020	11378.70000	20.11340	23.56900
22.85020	11471.20000	20.20180	23.57000
22.95020	11558.70000	20.29030	23.56900
23.05020	11654.50000	20.37870	23.57000
23.15020	11749.30000	20.46710	23.56800
23.25020	11838.10000	20.55570	23.56900
23.35020	11934.80000	20.64410	23.56800
23.45020	12033.50000	20.73250	23.56700
23.55020	12124.90000	20.82100	23.56600
23.65020	12222.40000	20.90950	23.56600
23.75020	12323.70000	20.99780	23.56500
23.85020	12415.80000	21.08640	23.56400
23.95020	12514.20000	21.17480	23.56300
24.05020	12617.00000	21.26320	23.56300
24.15020	12711.20000	21.35180	23.56200
24.25020	12810.40000	21.44030	23.56200
24.35020	12915.80000	21.52870	23.56100
24.45020	13013.30000	21.61720	23.56100
24.55020	13115.50000	21.70570	23.56000
24.65020	13225.00000	21.79400	23.56000
24.75020	13326.00000	21.88250	23.55900
24.85020	13429.70000	21.97100	23.56000
24.95020	13541.00000	22.05940	23.55900
25.05020	13645.50000	22.14790	23.56000
25.15020	13749.40000	22.23630	23.55900
25.25020	13863.10000	22.32470	23.56100
25.35020	13970.80000	22.41320	23.56000
25.45020	14078.00000	22.50160	23.56200
25.55020	14194.10000	22.58990	23.56200
25.65020	14305.70000	22.67840	23.56400
25.75020	14415.00000	22.76700	23.56400
25.85020	14532.60000	22.85540	23.56500
25.95020	14647.70000	22.94380	23.56500
26.05020	14757.50000	23.03220	23.56700
26.15020	14876.50000	23.12060	23.56700
26.25020	14995.30000	23.20910	23.56900
26.35020	15107.40000	23.29760	23.56900
26.45020	15228.30000	23.38600	23.57000
26.55020	15349.50000	23.47450	23.57100
26.65020	15464.80000	23.56290	23.57200
26.75020	15585.10000	23.65140	23.57200
26.85020	15708.90000	23.73980	23.57300
26.95020	15824.60000	23.82830	23.57300
27.05020	15946.20000	23.91680	23.57400
27.15020	16072.00000	24.00510	23.57500
27.25020	16189.10000	24.09370	23.57600
27.35020	16310.30000	24.18210	23.57600
27.45020	16440.10000	24.27040	23.57700
27.55020	16559.80000	24.35900	23.57700
27.65020	16683.40000	24.44750	23.57800
27.75020	16811.70000	24.53590	23.57900
27.85020	16933.80000	24.62450	23.57900
27.95020	17057.80000	24.71280	23.58000
28.05020	17190.30000	24.80120	23.58000
28.15020	17313.40000	24.88970	23.58100
28.25020	17436.50000	24.97810	23.58100
28.35020	17569.80000	25.06650	23.58100
28.45020	17696.80000	25.15500	23.58200
28.55020	17821.80000	25.24350	23.58200
28.65020	17955.70000	25.33190	23.58200
28.75020	18080.80000	25.42040	23.58200
28.85020	18206.00000	25.50890	23.58200
28.95020	18341.80000	25.59730	23.58200
29.05020	18475.40000	25.68570	23.58100
29.15020	18601.80000	25.77430	23.58200
29.25020	18737.10000	25.86270	23.58000
29.35020	18871.60000	25.95110	23.58000
29.45020	18997.90000	26.03960	23.57700
29.55020	19130.10000	26.12800	23.57700
29.65020	19261.90000	26.21640	23.57400
29.75020	19386.30000	26.30500	23.57400
29.85020	19517.90000	26.39340	23.56900
29.95020	19651.70000	26.48170	23.56900
30.05020	19776.50000	26.57030	23.56000
30.15020	19908.10000	26.65870	23.55000
30.25020	20044.10000	26.74710	23.54800
30.35020	20168.90000	26.83560	23.53500
30.45020	20297.40000	26.92410	23.53200
30.55020	20434.10000	27.01240	23.51800
30.65020	20559.20000	27.10100	23.51400
30.75020	20688.40000	27.18940	23.50000
30.85020	20821.90000	27.27790	23.49500
30.95020	20958.10000	27.36630	23.48500
31.05020	21098.10000	27.45480	23.47900
31.15020	21246.70000	27.54320	23.47100
31.25020	21387.70000	27.63170	23.46500
31.35020	21531.00000	27.72020	23.46100
31.45020	21683.10000	27.80850	23.45500
31.55020	21828.60000	27.89700	23.45500
31.65020	21971.40000	27.98550	23.44900
31.75020	22118.60000	28.07390	23.45400
31.85020	22261.20000	28.16230	23.44900
31.95020	22404.00000	28.25080	23.45600
32.05020	22555.40000	28.33930	23.45200
32.15020	22703.50000	28.42770	23.44800
32.25020	22849.10000	28.51620	23.45800
32.35020	23003.70000	28.60460	23.45600
32.45020	23155.10000	28.69300	23.46500
32.55020	23301.60000	28.78160	23.46400
32.65020	23454.30000	28.87000	23.47100
32.75020	23607.60000	28.95840	23.47100
32.85020	23753.30000	29.04690	23.47500
32.95020	23904.80000	29.13530	23.47600
33.05020	24058.50000	29.22380	23.47900
33.15020	24205.10000	29.31230	23.48000
33.25020	24359.80000	29.40070	23.48100
33.35020	24517.10000	29.48900	23.48200
33.45020	24668.20000	29.57760	23.48200
33.55020	24820.90000	29.66610	23.48300
33.65020	24975.90000	29.75450	23.48200
33.75020	25125.20000	29.84290	23.48200
33.85020	25277.90000	29.93140	23.48000
33.95020	25433.10000	30.01980	23.48100
34.05020	25578.90000	30.10830	23.48000
34.15020	25725.90000	30.19670	23.48000
34.25020	25873.90000	30.28520	23.48000
34.35020	26003.70000	30.37370	23.48100
34.45020	26123.20000	30.46210	23.48000
34.55020	26249.00000	30.55050	23.48000
34.65020	26356.20000	30.63900	23.47900
34.75020	26472.90000	30.72760	23.47900
34.85020	26600.50000	30.81580	23.47800
34.95020	26729.20000	30.90430	23.47800
35.05020	26858.10000	30.99280	23.47500
35.15020	26994.80000	31.08130	23.47500
35.25020	27132.10000	31.16960	23.47400
35.35020	27271.20000	31.25810	23.47300
35.45020	27419.70000	31.34660	23.47200
35.55020	27565.00000	31.43500	23.47200
35.65020	27706.20000	31.52350	23.47100
35.75020	27857.30000	31.61190	23.47000
35.85020	28007.90000	31.70030	23.46900
35.95020	28151.40000	31.78890	23.46800
36.05020	28302.00000	31.87730	23.46600
36.15020	28454.10000	31.96570	23.46500
36.25020	28595.50000	32.05420	23.46300
36.35020	28727.50000	32.14270	23.46200
36.45020	28885.60000	32.23110	23.46000
36.55020	29030.60000	32.31960	23.45900
36.65020	29186.00000	32.40800	23.46100
36.75020	29345.40000	32.49640	23.46000
36.85020	29496.90000	32.58490	23.46200
36.95020	29652.30000	32.67330	23.46200
37.05020	29818.30000	32.76170	23.46400
37.15020	29974.40000	32.85020	23.46400
37.25020	30134.50000	32.93870	23.46700
37.35020	30297.60000	33.02720	23.46700
37.45020	30452.30000	33.11570	23.47100
37.55020	30606.30000	33.20410	23.47100
37.65020	30768.70000	33.29250	23.47400
37.75020	30924.60000	33.38100	23.47500
37.85020	31079.30000	33.46940	23.47700
37.95020	31238.60000	33.55780	23.47800
38.05020	31391.20000	33.64630	23.47800
38.15020	31544.90000	33.73490	23.47900
38.25020	31705.10000	33.82320	23.47700
38.35020	31860.70000	33.91170	23.47800
38.45020	32017.50000	34.00020	23.47600
38.55020	32183.60000	34.08860	23.47600
38.65020	32346.90000	34.17700	23.47300
38.75020	32507.80000	34.26550	23.47400
38.85020	32674.30000	34.35390	23.47000
38.95020	32842.00000	34.44230	23.47000
39.05020	33003.90000	34.53080	23.46700
39.15020	33152.60000	34.61920	23.46700
39.25020	33313.10000	34.70770	23.46500
39.35020	33477.00000	34.79610	23.46400
39.45020	33645.60000	34.88470	23.46300
39.55020	33816.40000	34.97310	23.46200
39.65020	33979.60000	35.06150	23.46300
39.75020	34147.20000	35.15010	23.46200
39.85020	34318.20000	35.23830	23.46400
39.95020	34479.60000	35.32690	23.46300
40.05020	34647.50000	35.41540	23.46700
40.15020	34818.70000	35.50380	23.46600
40.25020	34972.00000	35.59230	23.47000
40.35020	35134.40000	35.68060	23.47000
40.45020	35305.30000	35.76910	23.47300
40.55020	35464.30000	35.85750	23.47400
40.65020	35621.50000	35.94610	23.47700
40.75020	35780.30000	36.03440	23.47700
40.85020	35926.70000	36.12310	23.48000
40.95020	36070.40000	36.21140	23.48100
41.05020	36234.20000	36.29980	23.48300
41.15020	36392.80000	36.38830	23.48400
41.25020	36550.60000	36.47670	23.48600
41.35020	36715.20000	36.56520	23.48800
41.45020	36872.30000	36.65370	23.48900
41.55020	37030.70000	36.74220	23.49100
41.65020	37203.20000	36.83050	23.49200
41.75020	37372.10000	36.91890	23.49300
41.85020	37538.40000	37.00740	23.49300
41.95020	37712.70000	37.09590	23.49300
42.05020	37888.20000	37.18440	23.49400
42.15020	38049.10000	37.27290	23.49500
42.25020	38201.10000	37.36140	23.49600
42.35020	38369.40000	37.44970	23.49700
42.45020	38529.20000	37.53820	23.49700
42.55020	38693.10000	37.62660	23.49800
42.65020	38857.90000	37.71500	23.49900
42.75020	39008.00000	37.80350	23.50000
42.85020	39168.70000	37.89200	23.50000
42.95020	39339.20000	37.98050	23.50100
43.05020	39497.00000	38.06890	23.50100
43.15020	39656.90000	38.15730	23.50200
43.25020	39825.80000	38.24570	23.50000
43.35020	39989.20000	38.33430	23.50000
43.45020	40146.90000	38.42280	23.49800
43.55020	40311.90000	38.51110	23.49900
43.65020	40463.40000	38.59960	23.49700
43.75020	40624.00000	38.68800	23.49800
43.85020	40787.00000	38.77650	23.49700
43.95020	40936.80000	38.86500	23.49700
44.05020	41087.60000	38.95340	23.49800
44.15020	41238.60000	39.04180	23.49800
44.25020	41382.00000	39.13030	23.49800
44.35020	41521.30000	39.21880	23.49900
44.45020	41657.50000	39.30710	23.50100
44.55020	41783.00000	39.39570	23.50100
44.65020	41907.80000	39.48420	23.50300
44.75020	42034.90000	39.57260	23.50300
44.85020	42136.90000	39.66100	23.50600
44.95020	42238.30000	39.74960	23.50700
45.05020	42344.60000	39.83800	23.51000
45.15020	42443.40000	39.92640	23.51100
45.25020	42527.30000	40.01500	23.51400
45.35020	42621.30000	40.10340	23.51500
45.45020	42707.30000	40.19180	23.51800
45.55020	42782.60000	40.28040	23.51900
45.65020	42859.80000	40.36870	23.52100
45.75020	42924.70000	40.45720	23.52200
45.85020	42981.50000	40.54570	23.52300
45.95020	43045.40000	40.63420	23.52500
46.05020	43109.80000	40.72260	23.52600
46.15020	43156.90000	40.81110	23.52700
46.25020	43203.80000	40.89950	23.52800
46.35020	43245.00000	40.98790	23.52900
46.45020	43268.70000	41.07660	23.53100
46.55020	43280.20000	41.16500	23.53200
46.65020	43271.10000	41.25350	23.53300
46.75020	43238.80000	41.34200	23.53500
46.85020	43214.80000	41.43040	23.53500
46.95020	43150.70000	41.51880	23.53600
47.05020	43097.00000	41.60730	23.53600
47.15020	43038.40000	41.69590	23.53700
47.25020	42957.60000	41.78430	23.53700
47.35020	42818.20000	41.87290	23.53800
47.45020	42651.60000	41.96140	23.53800
47.55020	42495.00000	42.04980	23.53800
47.65020	42320.30000	42.13830	23.53800
47.75020	42090.40000	42.22690	23.53900
47.85020	41859.60000	42.31520	23.53700
47.95020	41630.70000	42.40370	23.53700
48.05020	41390.40000	42.49250	23.53500
48.15020	41152.10000	42.58070	23.53500
48.25020	40927.60000	42.66920	23.53300
48.35020	40667.30000	42.75780	23.53300
48.45020	40396.80000	42.84620	23.53000
48.55020	40104.10000	42.93470	23.53000
48.65020	39781.00000	43.02330	23.52800
48.75020	39467.30000	43.11170	23.52800
48.85020	39161.10000	43.20020	23.52700
48.95020	38836.50000	43.28870	23.52600
49.05020	38529.50000	43.37700	23.52600
49.15020	38195.10000	43.46520	23.52600
49.25020	37833.80000	43.55360	23.52500
49.35020	37460.00000	43.64220	23.52400
49.45020	37065.00000	43.73040	23.52500
49.55020	36700.10000	43.81900	23.52400
49.65020	36336.60000	43.90750	23.52400
49.75020	35941.50000	43.99610	23.52400
49.85020	35498.30000	44.08450	23.52300
49.95020	34998.90000	44.17320	23.52200
50.05020	34500.00000	44.26170	23.52200
50.15020	34025.30000	44.35000	23.52200
50.25020	33542.60000	44.43840	23.52100
50.35020	33020.90000	44.52690	23.52100
50.45020	32469.00000	44.61560	23.52000
50.55020	31928.60000	44.70400	23.52000
50.65020	31401.80000	44.79250	23.52100
50.75020	30858.70000	44.88080	23.52000
50.85020	30328.80000	44.96940	23.52100
50.95020	29790.60000	45.05770	23.52100
51.05020	29260.00000	45.14630	23.52100
51.15020	28752.10000	45.23460	23.52100
51.25020	28271.50000	45.32310	23.52200
51.35020	27811.90000	45.41150	23.52200
51.45020	27399.90000	45.49990	23.52300
51.55020	27024.00000	45.58810	23.52300
51.65020	26661.50000	45.67670	23.52400
51.75020	26307.60000	45.76520	23.52400
51.85020	25952.10000	45.85350	23.52500
51.95020	25607.30000	45.94200	23.52500
52.05020	25243.30000	46.03050	23.52500
52.15020	24862.30000	46.11900	23.52500
52.25020	24504.20000	46.20710	23.52600
52.35020	24142.80000	46.29580	23.52600
52.45020	23767.80000	46.38440	23.52600
52.55020	23356.10000	46.47280	23.52700
52.65020	22965.10000	46.56120	23.52800
52.75020	22607.50000	46.64960	23.52700
52.85020	22272.30000	46.73810	23.52800
52.95020	21928.20000	46.82640	23.52700
53.05020	21590.60000	46.91510	23.52700
53.15020	21273.40000	47.00320	23.52700
53.25020	20962.80000	47.09180	23.52700
53.35020	20685.80000	47.18000	23.52700
53.45020	20423.80000	47.26860	23.52700
53.55020	20118.40000	47.35710	23.52700
53.65020	19824.50000	47.44570	23.52700
53.75020	19550.70000	47.53390	23.52700
53.85020	19257.60000	47.62250	23.52700

## Sheet: DATA3
Step time	Stress	Strain	Temperature
s	Pa	%	°C
0.05033	23.31800	0.03648	23.66800
0.15033	56.02950	0.12632	23.66800
0.25033	88.12170	0.21681	23.66100
0.35033	129.64600	0.30720	23.66000
0.45033	163.24700	0.39766	23.65500
0.55033	191.38800	0.48816	23.65400
0.65033	229.05200	0.57856	23.65200
0.75033	263.09600	0.66901	23.64900
0.85033	291.87000	0.75950	23.64700
0.95033	326.84400	0.84992	23.64500
1.05033	364.05300	0.94034	23.64100
1.15033	390.50900	1.03084	23.63900
1.25033	426.58600	1.12127	23.63600
1.35033	462.78300	1.21168	23.63400
1.45033	489.78200	1.30220	23.63400
1.55033	525.02800	1.39261	23.63200
1.65033	563.92500	1.48303	23.63400
1.75033	590.84600	1.57354	23.63200
1.85033	626.37100	1.66396	23.63500
1.95033	665.51600	1.75438	23.63400
2.05033	696.79700	1.84487	23.63800
2.15033	730.52800	1.93531	23.63700
2.25033	771.32300	2.02572	23.63600
2.35033	802.66700	2.11621	23.64000
2.45033	836.01000	2.20667	23.63900
2.55033	877.18900	2.29708	23.64300
2.65033	908.85900	2.38756	23.64200
2.75033	944.22900	2.47802	23.64600
2.85033	988.47000	2.56841	23.64600
2.95033	1023.62000	2.65889	23.64700
3.05033	1058.84000	2.74939	23.64700
3.15033	1103.65000	2.83977	23.64900
3.25033	1142.48000	2.93025	23.64900
3.35033	1177.26000	3.02072	23.65100
3.45033	1223.13000	3.11112	23.65200
3.55033	1263.92000	3.20156	23.65200
3.65033	1300.34000	3.29205	23.65200
3.75033	1347.15000	3.38247	23.65200
3.85033	1391.11000	3.47290	23.65300
3.95033	1427.82000	3.56342	23.65400
4.05033	1474.36000	3.65382	23.65400
4.15033	1520.48000	3.74425	23.65500
4.25033	1558.31000	3.83475	23.65500
4.35033	1604.21000	3.92517	23.65600
4.45033	1652.32000	4.01558	23.65600
4.55033	1690.47000	4.10608	23.66100
4.65033	1734.78000	4.19653	23.66200
4.75033	1785.13000	4.28694	23.66800
4.85033	1824.90000	4.37743	23.67000
4.95033	1869.38000	4.46788	23.67600
5.05033	1921.55000	4.55827	23.67800
5.15033	1962.03000	4.64878	23.68400
5.25033	2006.12000	4.73923	23.68600
5.35033	2058.55000	4.82961	23.69000
5.45033	2100.03000	4.92008	23.69200
5.55033	2144.21000	5.01057	23.69500
5.65033	2197.98000	5.10097	23.69800
5.75033	2242.32000	5.19144	23.70000
5.85033	2285.09000	5.28193	23.70200
5.95033	2338.66000	5.37231	23.70100
6.05033	2384.21000	5.46281	23.70300
6.15033	2427.58000	5.55324	23.70000
6.25033	2480.20000	5.64365	23.70200
6.35033	2528.37000	5.73411	23.69800
6.45033	2570.96000	5.82463	23.70000
6.55033	2624.32000	5.91502	23.69400
6.65033	2674.47000	6.00545	23.69500
6.75033	2718.12000	6.09599	23.68600
6.85033	2770.51000	6.18639	23.68600
6.95033	2822.92000	6.27681	23.67300
7.05033	2865.49000	6.36730	23.67200
7.15033	2917.73000	6.45775	23.66100
7.25033	2972.00000	6.54816	23.65900
7.35033	3015.56000	6.63867	23.64600
7.45033	3067.17000	6.72906	23.64300
7.55033	3123.62000	6.81949	23.62900
7.65033	3168.57000	6.91000	23.62500
7.75033	3219.98000	7.00046	23.61900
7.85033	3276.63000	7.09081	23.61500
7.95033	3323.62000	7.18131	23.60300
8.05033	3373.98000	7.27179	23.59900
8.15033	3432.44000	7.36219	23.58600
8.25033	3479.78000	7.45268	23.58100
8.35033	3530.86000	7.54312	23.56700
8.45033	3589.53000	7.63351	23.56000
8.55033	3639.22000	7.72401	23.54900
8.65033	3689.47000	7.81448	23.54300
8.75033	3749.23000	7.90488	23.53500
8.85033	3800.71000	7.99534	23.52800
8.95033	3851.01000	8.08583	23.52500
9.05033	3910.12000	8.17624	23.52200
9.15033	3964.17000	8.26672	23.51600
9.25033	4014.49000	8.35717	23.51000
9.35033	4073.64000	8.44759	23.50400
9.45033	4129.95000	8.53801	23.50100
9.55033	4181.30000	8.62853	23.49500
9.65033	4240.32000	8.71893	23.49100
9.75033	4299.74000	8.80936	23.48500
9.85033	4351.68000	8.89987	23.48200
9.95033	4410.10000	8.99029	23.47700
10.05030	4471.08000	9.08069	23.48100
10.15030	4523.34000	9.17120	23.47600
10.25030	4581.57000	9.26164	23.48000
10.35030	4644.81000	9.35207	23.47600
10.45030	4698.35000	9.44255	23.48100
10.55030	4756.38000	9.53299	23.47800
10.65030	4821.84000	9.62340	23.47500
10.75030	4877.03000	9.71387	23.48200
10.85030	4934.23000	9.80436	23.48800
10.95030	5000.12000	9.89474	23.48700
11.05030	5057.16000	9.98523	23.49300
11.15030	5114.84000	10.07570	23.49200
11.25030	5182.03000	10.16610	23.50000
11.35030	5241.25000	10.25660	23.50000
11.45030	5298.55000	10.34700	23.50800
11.55030	5366.46000	10.43740	23.50900
11.65030	5427.10000	10.52790	23.51400
11.75030	5484.91000	10.61840	23.51600
11.85030	5553.63000	10.70880	23.51800
11.95030	5617.34000	10.79920	23.52000
12.05030	5675.93000	10.88980	23.52000
12.15030	5743.83000	10.98020	23.52100
12.25030	5810.39000	11.07060	23.52000
12.35030	5868.96000	11.16120	23.52100
12.45030	5936.34000	11.25150	23.52300
12.55030	6006.36000	11.34190	23.52100
12.65030	6065.50000	11.43240	23.52200
12.75030	6133.46000	11.52290	23.52100
12.85030	6204.36000	11.61320	23.52200
12.95030	6264.95000	11.70380	23.52100
13.05030	6332.67000	11.79420	23.52200
13.15030	6407.00000	11.88460	23.52300
13.25030	6469.90000	11.97510	23.52400
13.35030	6536.70000	12.06560	23.52600
13.45030	6612.53000	12.15590	23.52700
13.55030	6675.80000	12.24650	23.52900
13.65030	6741.76000	12.33690	23.53000
13.75030	6818.03000	12.42730	23.53400
13.85030	6883.60000	12.51790	23.53500
13.95030	6951.11000	12.60830	23.53900
14.05030	7029.51000	12.69870	23.54000
14.15030	7098.05000	12.78910	23.54500
14.25030	7165.82000	12.87960	23.54600
14.35030	7244.10000	12.97000	23.54900
14.45030	7316.99000	13.06050	23.55100
14.55030	7385.73000	13.15100	23.55400
14.65030	7464.93000	13.24130	23.55500
14.75030	7539.59000	13.33180	23.55700
14.85030	7608.60000	13.42230	23.55900
14.95030	7688.39000	13.51260	23.56100
15.05030	7766.64000	13.60310	23.56300
15.15030	7837.14000	13.69360	23.56400
15.25030	7917.65000	13.78410	23.56600
15.35030	7998.41000	13.87450	23.56700
15.45030	8070.45000	13.96500	23.56900
15.55030	8149.52000	14.05540	23.56900
15.65030	8232.29000	14.14570	23.57100
15.75030	8305.55000	14.23640	23.57200
15.85030	8384.53000	14.32680	23.57400
15.95030	8469.61000	14.41720	23.57500
16.05030	8544.88000	14.50760	23.57700
16.15030	8624.12000	14.59810	23.57700
16.25030	8712.71000	14.68850	23.57900
16.35030	8790.25000	14.77900	23.57900
16.45030	8870.61000	14.86950	23.58000
16.55030	8960.22000	14.95980	23.58000
16.65030	9040.80000	15.05030	23.58100
16.75030	9122.28000	15.14080	23.58100
16.85030	9212.64000	15.23120	23.58200
16.95030	9296.49000	15.32170	23.58100
17.05030	9379.66000	15.41210	23.58200
17.15030	9471.94000	15.50260	23.58100
17.25030	9559.36000	15.59300	23.58200
17.35030	9642.93000	15.68350	23.58100
17.45030	9736.40000	15.77390	23.58200
17.55030	9827.22000	15.86430	23.58000
17.65030	9912.02000	15.95490	23.58000
17.75030	10005.90000	16.04530	23.57800
17.85030	10099.90000	16.13570	23.57800
17.95030	10185.80000	16.22620	23.57600
18.05030	10279.30000	16.31660	23.57600
18.15030	10377.40000	16.40700	23.57400
18.25030	10465.50000	16.49750	23.57400
18.35030	10559.30000	16.58800	23.57300
18.45030	10659.90000	16.67830	23.57300
18.55030	10750.00000	16.76890	23.57200
18.65030	10844.20000	16.85930	23.57200
18.75030	10949.00000	16.94970	23.57100
18.85030	11041.80000	17.04020	23.57100
18.95030	11137.60000	17.13070	23.57300
19.05030	11242.50000	17.22100	23.57200
19.15030	11337.50000	17.31160	23.57400
19.25030	11434.90000	17.40200	23.57400
19.35030	11541.50000	17.49240	23.57600
19.45030	11640.40000	17.58280	23.57700
19.55030	11738.90000	17.67330	23.57900
19.65030	11844.40000	17.76370	23.58000
19.75030	11950.80000	17.85420	23.58200
19.85030	12050.60000	17.94470	23.58200
19.95030	12153.80000	18.03510	23.58400
20.05030	12262.00000	18.12550	23.58500
20.15030	12359.90000	18.21600	23.58700
20.25030	12470.20000	18.30650	23.58800
20.35030	12582.50000	18.39680	23.58900
20.45030	12683.20000	18.48740	23.59000
20.55030	12794.20000	18.57780	23.59000
20.65030	12909.20000	18.66820	23.59000
20.75030	13012.80000	18.75870	23.59100
20.85030	13124.40000	18.84910	23.59000
20.95030	13241.80000	18.93950	23.59000
21.05030	13348.80000	19.03010	23.58800
21.15030	13461.20000	19.12050	23.58900
21.25030	13581.90000	19.21090	23.58600
21.35030	13691.70000	19.30140	23.58600
21.45030	13805.60000	19.39180	23.58400
21.55030	13928.60000	19.48220	23.58400
21.65030	14041.90000	19.57270	23.58300
21.75030	14158.40000	19.66320	23.58300
21.85030	14283.70000	19.75360	23.58300
21.95030	14399.80000	19.84410	23.58300
22.05030	14517.90000	19.93460	23.58300
22.15030	14645.40000	20.02490	23.58300
22.25030	14766.20000	20.11540	23.58300
22.35030	14884.50000	20.20590	23.58300
22.45030	15014.80000	20.29630	23.58300
22.55030	15139.20000	20.38670	23.58300
22.65030	15260.30000	20.47720	23.58300
22.75030	15391.40000	20.56760	23.58400
22.85030	15518.80000	20.65810	23.58300
22.95030	15645.20000	20.74860	23.58300
23.05030	15776.60000	20.83910	23.58300
23.15030	15907.70000	20.92940	23.58300
23.25030	16035.00000	21.01990	23.58300
23.35030	16169.70000	21.11030	23.58200
23.45030	16306.00000	21.20070	23.58200
23.55030	16433.80000	21.29120	23.58000
23.65030	16570.40000	21.38170	23.58000
23.75030	16711.90000	21.47210	23.57800
23.85030	16843.50000	21.56260	23.57700
23.95030	16981.10000	21.65300	23.57600
24.05030	17125.30000	21.74360	23.57500
24.15030	17260.10000	21.83400	23.57500
24.25030	17401.10000	21.92440	23.57400
24.35030	17548.90000	22.01490	23.57500
24.45030	17688.20000	22.10530	23.57400
24.55030	17829.80000	22.19590	23.57600
24.65030	17981.90000	22.28620	23.57500
24.75030	18124.60000	22.37670	23.57700
24.85030	18269.40000	22.46720	23.57700
24.95030	18423.10000	22.55760	23.57900
25.05030	18569.30000	22.64800	23.57900
25.15030	18716.80000	22.73840	23.58200
25.25030	18872.00000	22.82880	23.58200
25.35030	19023.30000	22.91930	23.58500
25.45030	19171.80000	23.00960	23.58500
25.55030	19330.10000	23.10020	23.58700
25.65030	19484.30000	23.19060	23.58800
25.75030	19636.20000	23.28110	23.59000
25.85030	19796.10000	23.37150	23.59000
25.95030	19956.90000	23.46190	23.59200
26.05030	20110.50000	23.55240	23.59300
26.15030	20272.60000	23.64280	23.59400
26.25030	20437.30000	23.73330	23.59500
26.35030	20592.90000	23.82370	23.59500
26.45030	20749.80000	23.91420	23.59500
26.55030	20916.70000	24.00450	23.59600
26.65030	21077.10000	24.09510	23.59700
26.75030	21242.60000	24.18550	23.59600
26.85030	21415.40000	24.27590	23.59700
26.95030	21579.40000	24.36650	23.59700
27.05030	21746.20000	24.45690	23.59700
27.15030	21919.80000	24.54720	23.59700
27.25030	22089.30000	24.63780	23.59700
27.35030	22257.40000	24.72820	23.59700
27.45030	22439.50000	24.81860	23.59700
27.55030	22612.50000	24.90910	23.59700
27.65030	22786.70000	24.99960	23.59800
27.75030	22970.10000	25.09000	23.59800
27.85030	23148.20000	25.18050	23.59800
27.95030	23323.80000	25.27090	23.59900
28.05030	23509.40000	25.36140	23.59900
28.15030	23690.40000	25.45180	23.60100
28.25030	23867.70000	25.54230	23.60100
28.35030	24056.90000	25.63270	23.60300
28.45030	24243.00000	25.72320	23.60400
28.55030	24427.20000	25.81360	23.60600
28.65030	24619.50000	25.90410	23.60700
28.75030	24811.20000	25.99450	23.60500
28.85030	24997.20000	26.08490	23.60600
28.95030	25191.10000	26.17540	23.60200
29.05030	25389.30000	26.26580	23.60300
29.15030	25579.40000	26.35630	23.59700
29.25030	25778.00000	26.44670	23.59700
29.35030	25980.40000	26.53710	23.59200
29.45030	26173.60000	26.62770	23.59100
29.55030	26372.50000	26.71800	23.58700
29.65030	26570.50000	26.80840	23.58600
29.75030	26772.30000	26.89890	23.58100
29.85030	26975.00000	26.98940	23.58000
29.95030	27184.90000	27.07980	23.57700
30.05030	27385.80000	27.17020	23.57500
30.15030	27590.40000	27.26070	23.57300
30.25030	27804.50000	27.35110	23.57200
30.35030	28012.80000	27.44160	23.57100
30.45030	28221.00000	27.53210	23.56900
30.55030	28439.40000	27.62250	23.57000
30.65030	28651.30000	27.71290	23.56900
30.75030	28861.20000	27.80350	23.57100
30.85030	29083.90000	27.89380	23.57000
30.95030	29300.90000	27.98430	23.57400
31.05030	29516.20000	28.07480	23.57300
31.15030	29742.20000	28.16520	23.58000
31.25030	29966.00000	28.25560	23.58000
31.35030	30185.60000	28.34610	23.58300
31.45030	30415.40000	28.43650	23.58300
31.55030	30644.80000	28.52690	23.58100
31.65030	30867.90000	28.61740	23.58100
31.75030	31099.30000	28.70790	23.57400
31.85030	31333.60000	28.79830	23.57400
31.95030	31559.70000	28.88880	23.56200
32.05030	31792.40000	28.97920	23.56100
32.15030	32030.40000	29.06960	23.55000
32.25030	32261.00000	29.16010	23.53900
32.35030	32496.20000	29.25060	23.53600
32.45030	32741.00000	29.34090	23.52800
32.55030	32975.10000	29.43150	23.52500
32.65030	33213.90000	29.52190	23.51900
32.75030	33462.60000	29.61230	23.51600
32.85030	33701.20000	29.70280	23.51200
32.95030	33942.10000	29.79330	23.50900
33.05030	34192.00000	29.88360	23.50500
33.15030	34433.20000	29.97410	23.50300
33.25030	34672.20000	30.06460	23.49900
33.35030	34926.70000	30.15500	23.50000
33.45030	35175.60000	30.24550	23.49600
33.55030	35423.40000	30.33590	23.50200
33.65030	35657.30000	30.42640	23.50000
33.75030	35879.80000	30.51680	23.50700
33.85030	36118.90000	30.60730	23.50500
33.95030	36377.60000	30.69770	23.50700
34.05030	36631.50000	30.78820	23.50600
34.15030	36879.20000	30.87870	23.50700
34.25030	37135.60000	30.96910	23.50600
34.35030	37395.90000	31.05950	23.50300
34.45030	37643.30000	31.14990	23.50200
34.55030	37903.70000	31.24040	23.49500
34.65030	38166.60000	31.33080	23.49300
34.75030	38420.60000	31.42130	23.48500
34.85030	38682.50000	31.51180	23.48300
34.95030	38947.60000	31.60220	23.47700
35.05030	39200.80000	31.69270	23.47400
35.15030	39462.50000	31.78310	23.46700
35.25030	39731.80000	31.87350	23.46400
35.35030	39990.50000	31.96390	23.45800
35.45030	40252.90000	32.05450	23.45500
35.55030	40523.70000	32.14490	23.45100
35.65030	40783.30000	32.23540	23.44700
35.75030	41039.00000	32.32580	23.44600
35.85030	41302.10000	32.41620	23.44300
35.95030	41555.50000	32.50670	23.44400
36.05030	41815.90000	32.59710	23.44100
36.15030	42094.00000	32.68750	23.44400
36.25030	42362.60000	32.77800	23.44200
36.35030	42624.40000	32.86850	23.44300
36.45030	42882.10000	32.95890	23.44100
36.55030	43153.80000	33.04930	23.44100
36.65030	43417.40000	33.13980	23.43900
36.75030	43687.10000	33.23020	23.43700
36.85030	43952.20000	33.32070	23.43500
36.95030	44214.60000	33.41120	23.43200
37.05030	44487.70000	33.50160	23.43000
37.15030	44743.20000	33.59200	23.42900
37.25030	45007.30000	33.68250	23.42700
37.35030	45276.20000	33.77300	23.42800
37.45030	45543.50000	33.86340	23.42700
37.55030	45802.60000	33.95400	23.42800
37.65030	46075.60000	34.04430	23.42600
37.75030	46353.20000	34.13470	23.42800
37.85030	46616.90000	34.22520	23.42600
37.95030	46890.10000	34.31570	23.42800
38.05030	47175.40000	34.40600	23.42700
38.15030	47448.00000	34.49650	23.42900
38.25030	47719.40000	34.58690	23.42800
38.35030	47997.00000	34.67730	23.43100
38.45030	48265.20000	34.76790	23.43000
38.55030	48530.70000	34.85840	23.43200
38.65030	48803.10000	34.94880	23.43200
38.75030	49065.90000	35.03920	23.43300
38.85030	49324.80000	35.12980	23.43400
38.95030	49592.30000	35.22010	23.43400
39.05030	49852.80000	35.31060	23.43400
39.15030	50107.80000	35.40110	23.43300
39.25030	50361.40000	35.49140	23.43300
39.35030	50604.50000	35.58190	23.43000
39.45030	50836.30000	35.67250	23.43000
39.55030	51088.80000	35.76290	23.42600
39.65030	51337.80000	35.85330	23.42600
39.75030	51577.90000	35.94390	23.42300
39.85030	51824.30000	36.03420	23.42200
39.95030	52069.40000	36.12470	23.42000
40.05030	52296.00000	36.21520	23.41900
40.15030	52520.60000	36.30560	23.41800
40.25030	52738.00000	36.39610	23.41700
40.35030	52936.50000	36.48650	23.41700
40.45030	53138.70000	36.57700	23.41600
40.55030	53350.10000	36.66740	23.41600
40.65030	53502.50000	36.75820	23.41500
40.75030	53491.50000	36.84850	23.41500
40.85030	53681.20000	36.93890	23.41400
40.95030	53790.60000	37.02940	23.41400
41.05030	54014.20000	37.11960	23.41300
41.15030	54200.70000	37.21020	23.41400
41.25030	54376.20000	37.30060	23.41300
41.35030	54575.70000	37.39110	23.41400
41.45030	54790.00000	37.48150	23.41400
41.55030	54982.40000	37.57200	23.41400
41.65030	55144.10000	37.66240	23.41400
41.75030	55308.30000	37.75290	23.41300
41.85030	55465.10000	37.84340	23.41300
41.95030	55622.20000	37.93390	23.41200
42.05030	55778.40000	38.02430	23.41100
42.15030	55925.60000	38.11470	23.41000
42.25030	56058.00000	38.20520	23.40900
42.35030	56175.70000	38.29560	23.40800
42.45030	56291.80000	38.38610	23.40700
42.55030	56373.40000	38.47670	23.40500
42.65030	56444.00000	38.56710	23.40500
42.75030	56535.70000	38.65740	23.40200
42.85030	56627.90000	38.74790	23.40100
42.95030	56717.70000	38.83840	23.39800
43.05030	56793.10000	38.92890	23.39700
43.15030	56830.10000	39.01940	23.39600
43.25030	56864.70000	39.10990	23.39200
43.35030	56884.80000	39.20030	23.39100
43.45030	56877.60000	39.29090	23.38900
43.55030	56832.50000	39.38130	23.38700
43.65030	56759.60000	39.47180	23.38200
43.75030	56673.20000	39.56230	23.37300
43.85030	56595.10000	39.65270	23.37100
43.95030	56502.00000	39.74310	23.36500
44.05030	56434.30000	39.83350	23.36200
44.15030	56264.20000	39.92440	23.35800
44.25030	56163.60000	40.01450	23.35600
44.35030	56030.90000	40.10500	23.35200
44.45030	55900.80000	40.19560	23.34900
44.55030	55810.50000	40.28580	23.34800
44.65030	55690.60000	40.37640	23.34600
44.75030	55569.00000	40.46680	23.34700
44.85030	55443.10000	40.55730	23.34400
44.95030	55288.50000	40.64780	23.34600
45.05030	55117.30000	40.73830	23.34400
45.15030	54926.30000	40.82880	23.34700
45.25030	54696.40000	40.91920	23.34500
45.35030	54477.30000	41.00970	23.34700
45.45030	54194.40000	41.10030	23.34600
45.55030	53916.30000	41.19070	23.34900
45.65030	53604.10000	41.28120	23.34800
45.75030	53276.70000	41.37170	23.35300
45.85030	52907.90000	41.46220	23.35200
45.95030	52538.70000	41.55270	23.35500
46.05030	52150.50000	41.64310	23.35500
46.15030	51707.40000	41.73370	23.35500
46.25030	51259.80000	41.82410	23.35500
46.35030	50785.50000	41.91460	23.35600
46.45030	50246.00000	42.00510	23.35600
46.55030	49670.30000	42.09570	23.35700
46.65030	49098.10000	42.18610	23.35700
46.75030	48537.80000	42.27650	23.35700
46.85030	47924.60000	42.36710	23.35800
46.95030	47307.50000	42.45760	23.35800
47.05030	46677.80000	42.54800	23.35900
47.15030	46005.20000	42.63860	23.35900
47.25030	45296.50000	42.72910	23.36000
47.35030	44556.10000	42.81950	23.36000
47.45030	43750.40000	42.91010	23.36100
47.55030	42913.30000	43.00070	23.36100
47.65030	42022.50000	43.09110	23.36200
47.75030	41114.40000	43.18160	23.36200
47.85030	40224.60000	43.27210	23.36200
47.95030	39302.10000	43.36250	23.36300
48.05030	38389.30000	43.45310	23.36300
48.15030	37557.10000	43.54350	23.36500
48.25030	36732.70000	43.63390	23.36500
48.35030	35924.20000	43.72440	23.36700
48.45030	35076.90000	43.81500	23.36800
48.55030	34171.90000	43.90540	23.37000
48.65030	33330.10000	43.99570	23.37000
48.75030	32557.30000	44.08600	23.37200
48.85030	31843.60000	44.17640	23.37200
48.95030	31170.30000	44.26670	23.37400
49.05030	30502.20000	44.35730	23.37500
49.15030	29920.00000	44.44730	23.37600
49.25030	29368.70000	44.53750	23.37600
49.35030	28831.90000	44.62780	23.37700
49.45030	28371.80000	44.71840	23.37800
49.55030	27975.80000	44.80850	23.37900
49.65030	27606.60000	44.89910	23.37900

## Sheet: DATA4
Step time	Stress	Strain	Temperature
s	Pa	%	°C
0.050333	13.217600	0.033616	23.498000
0.150334	21.614300	0.116627	23.499000
0.250333	36.757300	0.200099	23.501000
0.350333	58.263500	0.283522	23.502000
0.450334	70.035000	0.367038	23.505000
0.550333	82.821700	0.450523	23.506000
0.650334	104.902000	0.533940	23.508000
0.750334	116.149000	0.617455	23.510000
0.850334	130.130000	0.700943	23.513000
0.950333	151.236000	0.784360	23.515000
1.050330	163.896000	0.867861	23.517000
1.150330	174.139000	0.951381	23.519000
1.250330	197.450000	1.034780	23.523000
1.350330	210.066000	1.118290	23.524000
1.450330	222.523000	1.201800	23.525000
1.550330	242.544000	1.285210	23.527000
1.650330	255.952000	1.368700	23.526000
1.750330	265.195000	1.452220	23.528000
1.850330	283.765000	1.535640	23.526000
1.950330	296.095000	1.619120	23.528000
2.050330	305.438000	1.702640	23.526000
2.150330	322.234000	1.786070	23.528000
2.250330	338.016000	1.869530	23.526000
2.350330	346.342000	1.953060	23.527000
2.450330	364.667000	2.036480	23.526000
2.550330	381.731000	2.119930	23.527000
2.650330	390.679000	2.203460	23.527000
2.750330	407.687000	2.286910	23.527000
2.850330	426.259000	2.370350	23.525000
2.950330	437.638000	2.453880	23.525000
3.050330	455.855000	2.537330	23.519000
3.150330	477.084000	2.620770	23.519000
3.250330	490.216000	2.704290	23.509000
3.350330	507.896000	2.787750	23.509000
3.450330	532.469000	2.871170	23.496000
3.550330	545.833000	2.954700	23.494000
3.650330	564.037000	3.038170	23.478000
3.750330	589.305000	3.121600	23.476000
3.850330	604.737000	3.205130	23.458000
3.950330	623.801000	3.288610	23.454000
4.050330	649.946000	3.372020	23.438000
4.150330	665.941000	3.455530	23.433000
4.250330	684.165000	3.539020	23.419000
4.350330	710.856000	3.622430	23.413000
4.450330	728.025000	3.705950	23.404000
4.550330	745.701000	3.789440	23.398000
4.650330	772.867000	3.872850	23.394000
4.750330	791.118000	3.956360	23.387000
4.850330	807.441000	4.039870	23.384000
4.950330	835.469000	4.123280	23.377000
5.050330	853.795000	4.206770	23.376000
5.150330	871.439000	4.290300	23.370000
5.250330	897.613000	4.373690	23.373000
5.350330	919.850000	4.457190	23.368000
5.450330	935.621000	4.540700	23.363000
5.550330	961.783000	4.624130	23.371000
5.650330	978.373000	4.707610	23.367000
5.750330	992.632000	4.791130	23.377000
5.850330	1015.350000	4.874560	23.374000
5.950330	1038.280000	4.958020	23.386000
6.050330	1056.930000	5.041550	23.385000
6.150330	1083.280000	5.124990	23.395000
6.250330	1116.610000	5.208400	23.394000
6.350330	1135.770000	5.291950	23.402000
6.450330	1166.180000	5.375410	23.402000
6.550330	1199.510000	5.458820	23.408000
6.650330	1224.070000	5.542340	23.409000
6.750330	1255.830000	5.625800	23.412000
6.850330	1288.870000	5.709250	23.413000
6.950330	1314.930000	5.792780	23.414000
7.050330	1347.500000	5.876250	23.415000
7.150330	1386.570000	5.959680	23.415000
7.250330	1414.720000	6.043180	23.416000
7.350330	1448.300000	6.126650	23.415000
7.450330	1488.730000	6.210070	23.415000
7.550330	1518.870000	6.293600	23.416000
7.650330	1551.070000	6.377100	23.416000
7.750330	1591.730000	6.460510	23.417000
7.850330	1626.970000	6.543980	23.419000
7.950330	1661.430000	6.627510	23.420000
8.050330	1704.350000	6.710930	23.422000
8.150330	1740.680000	6.794390	23.423000
8.250330	1776.010000	6.877930	23.427000
8.350330	1820.020000	6.961350	23.428000
8.450330	1859.960000	7.044810	23.431000
8.550330	1894.600000	7.128350	23.432000
8.650330	1940.770000	7.211750	23.436000
8.750330	1982.770000	7.295230	23.438000
8.850330	2018.930000	7.378770	23.443000
8.950330	2066.120000	7.462170	23.444000
9.050330	2109.850000	7.545640	23.449000
9.150330	2146.010000	7.629180	23.451000
9.250330	2192.630000	7.712610	23.455000
9.350330	2238.310000	7.796080	23.457000
9.450330	2275.480000	7.879580	23.460000
9.550330	2322.970000	7.963020	23.462000
9.650330	2370.320000	8.046460	23.465000
9.750330	2408.550000	8.130010	23.467000
9.850330	2456.510000	8.213450	23.472000
9.950330	2505.200000	8.296870	23.475000
10.050300	2544.460000	8.380430	23.477000
10.150300	2592.590000	8.463860	23.480000
10.250300	2643.530000	8.547290	23.478000
10.350300	2684.780000	8.630830	23.481000
10.450300	2730.910000	8.714300	23.476000
10.550300	2783.060000	8.797710	23.478000
10.650300	2826.890000	8.881230	23.472000
10.750300	2873.820000	8.964730	23.473000
10.850300	2928.580000	9.048160	23.466000
10.950300	2972.760000	9.131650	23.466000
11.050300	3018.270000	9.215170	23.460000
11.150300	3073.900000	9.298580	23.460000
11.250300	3120.280000	9.382070	23.457000
11.350300	3165.810000	9.465580	23.456000
11.450300	3221.200000	9.548980	23.454000
11.550300	3270.080000	9.632470	23.453000
11.650300	3315.270000	9.716010	23.452000
11.750300	3371.640000	9.799410	23.451000
11.850300	3422.850000	9.882870	23.450000
11.950300	3469.780000	9.966390	23.449000
12.050300	3526.360000	10.049800	23.449000
12.150300	3579.870000	10.133300	23.448000
12.250300	3625.700000	10.216800	23.450000
12.350300	3683.810000	10.300200	23.449000
12.450300	3738.820000	10.383700	23.452000
12.550300	3785.800000	10.467300	23.451000
12.650300	3844.160000	10.550700	23.452000
12.750300	3901.410000	10.634100	23.452000
12.850300	3948.910000	10.717700	23.453000
12.950300	4007.680000	10.801100	23.453000
13.050300	4066.200000	10.884600	23.453000
13.150300	4116.030000	10.968100	23.453000
13.250300	4174.180000	11.051500	23.452000
13.350300	4234.390000	11.134900	23.452000
13.450300	4284.190000	11.218500	23.451000
13.550300	4342.930000	11.301900	23.451000
13.650300	4405.160000	11.385400	23.451000
13.750300	4457.130000	11.468900	23.451000
13.850300	4515.350000	11.552400	23.450000
13.950300	4579.630000	11.635800	23.450000
14.050300	4633.540000	11.719300	23.450000
14.150300	4690.960000	11.802800	23.449000
14.250300	4756.700000	11.886200	23.450000
14.350300	4812.580000	11.969700	23.450000
14.450300	4869.760000	12.053200	23.449000
14.550300	4936.500000	12.136600	23.449000
14.650300	4994.230000	12.220100	23.449000
14.750300	5050.920000	12.303700	23.448000
14.850300	5118.440000	12.387000	23.448000
14.950300	5178.600000	12.470500	23.447000
15.050300	5234.640000	12.554100	23.447000
15.150300	5299.440000	12.637500	23.447000
15.250300	5361.180000	12.721000	23.448000
15.350300	5418.220000	12.804500	23.448000
15.450300	5486.780000	12.887900	23.449000
15.550300	5551.310000	12.971400	23.449000
15.650300	5609.760000	13.054900	23.449000
15.750300	5680.520000	13.138300	23.450000
15.850300	5746.900000	13.221800	23.450000
15.950300	5806.280000	13.305300	23.449000
16.050300	5876.840000	13.388800	23.449000
16.150300	5947.320000	13.472200	23.446000
16.250300	6007.310000	13.555800	23.446000
16.350300	6079.120000	13.639200	23.443000
16.450300	6149.370000	13.722600	23.442000
16.550300	6211.980000	13.806100	23.439000
16.650300	6282.130000	13.889600	23.439000
16.750300	6353.990000	13.973000	23.439000
16.850300	6413.330000	14.056500	23.438000
16.950300	6481.260000	14.140000	23.439000
17.050300	6552.860000	14.223400	23.438000
17.150300	6618.030000	14.307000	23.438000
17.250300	6689.090000	14.390400	23.437000
17.350300	6763.450000	14.473800	23.437000
17.450300	6827.790000	14.557400	23.436000
17.550300	6898.780000	14.640800	23.435000
17.650300	6975.650000	14.724300	23.435000
17.750300	7043.520000	14.807800	23.434000
17.850300	7114.730000	14.891300	23.434000
17.950300	7193.200000	14.974600	23.433000
18.050300	7261.570000	15.058200	23.433000
18.150300	7333.760000	15.141800	23.432000
18.250300	7414.750000	15.225100	23.432000
18.350300	7485.340000	15.308600	23.431000
18.450300	7558.190000	15.392100	23.431000
18.550300	7640.220000	15.475600	23.428000
18.650300	7709.320000	15.559000	23.427000
18.750300	7765.150000	15.642500	23.424000
18.850300	7846.940000	15.725900	23.423000
18.950300	7922.670000	15.809400	23.419000
19.050300	7996.580000	15.893000	23.417000
19.150300	8079.790000	15.976400	23.416000
19.250300	8158.920000	16.059800	23.416000
19.350300	8233.300000	16.143400	23.414000
19.450300	8317.470000	16.226800	23.413000
19.550300	8398.660000	16.310200	23.412000
19.650300	8468.660000	16.393800	23.411000
19.750300	8553.340000	16.477200	23.410000
19.850300	8636.630000	16.560700	23.410000
19.950300	8713.670000	16.644100	23.409000
20.050300	8799.600000	16.727700	23.410000
20.150300	8886.430000	16.811100	23.409000
20.250300	8964.770000	16.894600	23.412000
20.350300	9049.320000	16.978100	23.411000
20.450300	9136.820000	17.061400	23.413000
20.550300	9216.090000	17.145000	23.413000
20.650300	9302.260000	17.228500	23.416000
20.750300	9393.030000	17.311900	23.416000
20.850300	9474.750000	17.395500	23.418000
20.950300	9561.190000	17.478900	23.418000
21.050300	9654.580000	17.562300	23.420000
21.150300	9739.380000	17.645800	23.421000
21.250300	9826.550000	17.729400	23.422000
21.350300	9922.030000	17.812700	23.423000
21.450300	10008.800000	17.896300	23.425000
21.550300	10094.500000	17.979800	23.425000
21.650300	10176.700000	18.063200	23.428000
21.750300	10263.000000	18.146700	23.429000
21.850300	10353.300000	18.230200	23.430000
21.950300	10450.800000	18.313600	23.431000
22.050300	10542.700000	18.397100	23.432000
22.150300	10631.100000	18.480600	23.433000
22.250300	10732.000000	18.564000	23.434000
22.350300	10826.200000	18.647500	23.434000
22.450300	10916.600000	18.731000	23.433000
22.550300	11017.000000	18.814400	23.434000
22.650300	11114.100000	18.897900	23.432000
22.750300	11207.700000	18.981400	23.433000
22.850300	11308.100000	19.064900	23.429000
22.950300	11407.000000	19.148300	23.429000
23.050300	11499.300000	19.231800	23.426000
23.150300	11600.000000	19.315300	23.426000
23.250300	11700.100000	19.398700	23.421000
23.350300	11794.700000	19.482200	23.421000
23.450300	11897.200000	19.565700	23.418000
23.550300	12003.200000	19.649200	23.417000
23.650300	12100.400000	19.732600	23.413000
23.750300	12203.400000	19.816100	23.412000
23.850300	12313.600000	19.899500	23.410000
23.950300	12412.700000	19.983100	23.409000
24.050300	12517.700000	20.066700	23.409000
24.150300	12628.900000	20.150000	23.407000
24.250300	12731.000000	20.233500	23.409000
24.350300	12835.600000	20.317100	23.408000
24.450300	12948.800000	20.400400	23.411000
24.550300	13042.400000	20.484000	23.410000
24.650300	13147.000000	20.567500	23.413000
24.750300	13264.900000	20.650700	23.413000
24.850300	13372.900000	20.734300	23.416000
24.950300	13480.700000	20.817900	23.416000
25.050300	13598.300000	20.901300	23.421000
25.150300	13707.500000	20.984800	23.421000
25.250300	13817.400000	21.068200	23.425000
25.350300	13936.400000	21.151600	23.426000
25.450300	14047.700000	21.235100	23.429000
25.550300	14158.000000	21.318600	23.430000
25.650300	14273.500000	21.402000	23.433000
25.750300	14387.600000	21.485500	23.434000
25.850300	14500.500000	21.569100	23.436000
25.950300	14623.900000	21.652500	23.438000
26.050300	14742.400000	21.735900	23.439000
26.150300	14858.300000	21.819400	23.441000
26.250300	14982.900000	21.903000	23.442000
26.350300	15105.200000	21.986400	23.442000
26.450300	15221.300000	22.069900	23.444000
26.550300	15346.100000	22.153300	23.443000
26.650300	15471.800000	22.236800	23.444000
26.750300	15590.500000	22.320300	23.443000
26.850300	15717.900000	22.403700	23.445000
26.950300	15846.800000	22.487200	23.444000
27.050300	15970.000000	22.570700	23.444000
27.150300	16098.600000	22.654100	23.443000
27.250300	16231.900000	22.737600	23.444000
27.350300	16355.700000	22.821100	23.442000
27.450300	16486.300000	22.904600	23.443000
27.550300	16620.300000	22.988000	23.441000
27.650300	16745.700000	23.071500	23.442000
27.750300	16877.200000	23.155000	23.441000
27.850300	17017.000000	23.238400	23.442000
27.950300	17147.100000	23.321900	23.441000
28.050300	17280.400000	23.405400	23.441000
28.150300	17421.700000	23.488800	23.440000
28.250300	17555.100000	23.572400	23.440000
28.350300	17692.900000	23.655800	23.441000
28.450300	17835.600000	23.739300	23.441000
28.550300	17972.300000	23.822700	23.441000
28.650300	18109.100000	23.906300	23.441000
28.750300	18253.200000	23.989700	23.441000
28.850300	18392.500000	24.073100	23.441000
28.950300	18528.200000	24.156600	23.441000
29.050300	18676.000000	24.240100	23.441000
29.150300	18818.700000	24.323600	23.441000
29.250300	18961.500000	24.407100	23.441000
29.350300	19109.700000	24.490500	23.441000
29.450300	19256.300000	24.574000	23.441000
29.550300	19399.800000	24.657500	23.442000
29.650300	19547.300000	24.741000	23.442000
29.750300	19697.300000	24.824400	23.443000
29.850300	19841.700000	24.907800	23.444000
29.950300	19990.400000	24.991400	23.445000
30.050300	20143.200000	25.074900	23.445000
30.150300	20288.200000	25.158300	23.447000
30.250300	20430.200000	25.241900	23.448000
30.350300	20589.000000	25.325100	23.451000
30.450300	20727.400000	25.408700	23.452000
30.550300	20880.200000	25.492200	23.456000
30.650300	21043.900000	25.575600	23.458000
30.750300	21191.800000	25.659100	23.459000
30.850300	21342.300000	25.742600	23.461000
30.950300	21506.100000	25.826000	23.462000
31.050300	21661.100000	25.909600	23.462000
31.150300	21818.100000	25.993100	23.463000
31.250300	21982.900000	26.076500	23.461000
31.350300	22145.200000	26.160000	23.462000
31.450300	22304.800000	26.243500	23.460000
31.550300	22472.100000	26.326900	23.461000
31.650300	22637.200000	26.410400	23.456000
31.750300	22794.500000	26.493900	23.457000
31.850300	22963.400000	26.577400	23.451000
31.950300	23130.000000	26.660700	23.451000
32.050300	23294.400000	26.744300	23.447000
32.150300	23462.300000	26.827800	23.447000
32.250300	23632.400000	26.911200	23.445000
32.350300	23798.400000	26.994700	23.444000
32.450300	23969.900000	27.078100	23.442000
32.550300	24144.400000	27.161600	23.441000
32.650300	24313.700000	27.245100	23.441000
32.750300	24487.800000	27.328500	23.439000
32.850300	24663.700000	27.412000	23.439000
32.950300	24829.500000	27.495600	23.438000
33.050300	25009.700000	27.578900	23.437000
33.150300	25193.200000	27.662300	23.435000
33.250300	25362.900000	27.745900	23.433000
33.350300	25540.800000	27.829500	23.432000
33.450300	25726.900000	27.912800	23.430000
33.550300	25899.500000	27.996400	23.429000
33.650300	26081.700000	28.079800	23.428000
33.750300	26267.100000	28.163300	23.427000
33.850300	26441.300000	28.246800	23.428000
33.950300	26625.900000	28.330300	23.427000
34.050300	26812.200000	28.413600	23.428000
34.150300	26992.800000	28.497100	23.427000
34.250300	27178.000000	28.580600	23.428000
34.350300	27364.700000	28.664000	23.427000
34.450300	27544.600000	28.747600	23.428000
34.550300	27730.900000	28.831000	23.428000
34.650300	27921.800000	28.914500	23.428000
34.750300	28108.500000	28.998000	23.427000
34.850300	28295.500000	29.081500	23.427000
34.950300	28489.100000	29.164800	23.427000
35.050300	28675.100000	29.248400	23.426000
35.150300	28863.200000	29.332000	23.425000
35.250300	29058.300000	29.415400	23.423000
35.350300	29247.700000	29.498900	23.422000
35.450300	29434.800000	29.582400	23.417000
35.550300	29637.400000	29.665800	23.417000
35.650300	29840.700000	29.749200	23.410000
35.750300	30031.500000	29.832700	23.409000
35.850300	30236.000000	29.916200	23.406000
35.950300	30439.600000	29.999600	23.404000
36.050300	30630.800000	30.083200	23.404000
36.150300	30832.800000	30.166600	23.402000
36.250300	31041.800000	30.250000	23.401000
36.350300	31226.900000	30.333600	23.402000
36.450300	31411.300000	30.417000	23.401000
36.550300	31618.100000	30.500500	23.399000
36.650300	31822.200000	30.583900	23.398000
36.750300	32027.600000	30.667400	23.396000
36.850300	32244.200000	30.750800	23.394000
36.950300	32444.200000	30.834400	23.391000
37.050300	32647.000000	30.917900	23.389000
37.150300	32863.100000	31.001200	23.382000
37.250300	33075.100000	31.084800	23.380000
37.350300	33282.300000	31.168400	23.372000
37.450300	33510.700000	31.251600	23.370000
37.550300	33722.200000	31.335100	23.360000
37.650300	33927.300000	31.418800	23.357000
37.750300	34146.400000	31.502100	23.346000
37.850300	34362.300000	31.585600	23.343000
37.950300	34572.800000	31.669100	23.333000
38.050300	34787.300000	31.752500	23.329000
38.150300	35000.500000	31.836000	23.320000
38.250300	35212.600000	31.919600	23.316000
38.350300	35425.300000	32.002900	23.311000
38.450300	35618.500000	32.086500	23.306000
38.550300	35828.000000	32.170000	23.305000
38.650300	36047.500000	32.253500	23.300000
38.750300	36264.400000	32.336900	23.300000
38.850300	36475.300000	32.420300	23.296000
38.950300	36691.600000	32.503800	23.295000
39.050300	36910.100000	32.587200	23.291000
39.150300	37124.000000	32.670700	23.290000
39.250300	37326.500000	32.754300	23.287000
39.350300	37539.700000	32.837800	23.287000
39.450300	37743.200000	32.921200	23.283000
39.550300	37948.800000	33.004700	23.285000
39.650300	38157.800000	33.088200	23.282000
39.750300	38358.700000	33.171600	23.285000
39.850300	38567.400000	33.255100	23.283000
39.950300	38771.800000	33.338600	23.286000
40.050300	38972.600000	33.422000	23.284000
40.150300	39163.500000	33.505600	23.288000
40.250300	39351.800000	33.589000	23.287000
40.350300	39528.200000	33.672500	23.292000
40.450300	39703.700000	33.755900	23.291000
40.550300	39888.300000	33.839400	23.296000
40.650300	40062.100000	33.922900	23.295000
40.750300	40236.000000	34.006400	23.300000
40.850300	40413.000000	34.089800	23.300000
40.950300	40589.500000	34.173300	23.304000
41.050300	40764.400000	34.256800	23.305000
41.150300	40948.600000	34.340300	23.308000
41.250300	41133.300000	34.423700	23.309000
41.350300	41314.700000	34.507100	23.312000
41.450300	41503.500000	34.590700	23.313000
41.550300	41683.000000	34.674100	23.315000
41.650300	41851.800000	34.757600	23.316000
41.750300	42025.700000	34.841100	23.317000
41.850300	42204.300000	34.924600	23.318000
41.950300	42359.400000	35.008100	23.319000
42.050300	42515.600000	35.091600	23.320000
42.150300	42684.800000	35.175000	23.321000
42.250300	42846.700000	35.258500	23.321000
42.350300	43009.700000	35.342000	23.322000
42.450300	43176.700000	35.425400	23.324000
42.550300	43341.500000	35.509000	23.325000
42.650300	43504.400000	35.592400	23.326000
42.750300	43679.700000	35.675800	23.327000
42.850300	43843.100000	35.759300	23.328000
42.950300	44001.200000	35.842800	23.329000
43.050300	44167.800000	35.926200	23.329000
43.150300	44316.700000	36.009800	23.330000
43.250300	44466.200000	36.093200	23.330000
43.350300	44620.800000	36.176700	23.331000
43.450300	44757.300000	36.260200	23.331000
43.550300	44899.900000	36.343700	23.332000
43.650300	45040.500000	36.427200	23.333000
43.750300	45157.700000	36.510700	23.333000
43.850300	45247.300000	36.594200	23.334000
43.950300	45331.200000	36.677700	23.335000
44.050300	45410.700000	36.761100	23.334000
44.150300	45519.200000	36.844700	23.335000
44.250300	45625.500000	36.928000	23.334000
44.350300	45732.200000	37.011600	23.335000
44.450300	45840.700000	37.095000	23.332000
44.550300	45944.500000	37.178400	23.333000
44.650300	46043.100000	37.261900	23.329000
44.750300	46136.300000	37.345500	23.329000
44.850300	46228.700000	37.429000	23.328000
44.950300	46310.200000	37.512400	23.328000
45.050300	46313.400000	37.596100	23.329000
45.150300	46233.900000	37.679600	23.329000
45.250300	46252.600000	37.762900	23.328000
45.350300	46305.100000	37.846400	23.328000
45.450300	46376.000000	37.929800	23.329000
45.550300	46452.800000	38.013200	23.328000
45.650300	46511.900000	38.096800	23.327000
45.750300	46576.300000	38.180300	23.327000
45.850300	46655.300000	38.263700	23.326000
45.950300	46711.400000	38.347200	23.326000
46.050300	46760.800000	38.430700	23.324000
46.150300	46818.900000	38.514100	23.324000
46.250300	46870.200000	38.597700	23.324000
46.350300	46909.800000	38.681100	23.323000
46.450300	46944.600000	38.764600	23.323000
46.550300	46969.000000	38.848100	23.323000
46.650300	46979.300000	38.931500	23.322000
46.750300	46987.200000	39.015100	23.322000
46.850300	46982.900000	39.098500	23.322000
46.950300	46974.400000	39.182100	23.321000
47.050300	46977.900000	39.265500	23.320000
47.150300	46962.800000	39.349000	23.320000
47.250300	46922.500000	39.432500	23.319000
47.350300	46863.700000	39.516100	23.319000
47.450300	46771.700000	39.599600	23.319000
47.550300	46699.800000	39.683000	23.320000
47.650300	46648.900000	39.766400	23.319000
47.750300	46570.600000	39.849900	23.320000
47.850300	46481.300000	39.933500	23.320000
47.950300	46394.900000	40.016900	23.321000
48.050300	46311.200000	40.100500	23.321000
48.150300	46219.700000	40.184100	23.321000
48.250300	46122.200000	40.267600	23.321000
48.350300	46011.600000	40.351000	23.322000
48.450300	45876.400000	40.434600	23.322000
48.550300	45723.900000	40.518100	23.323000
48.650300	45581.900000	40.601500	23.323000
48.750300	45412.200000	40.685100	23.324000
48.850300	45194.100000	40.768600	23.324000
48.950300	44949.000000	40.852100	23.325000
49.050300	44688.100000	40.935600	23.325000
49.150300	44427.400000	41.018900	23.327000
49.250300	44161.200000	41.102100	23.327000
49.350300	43857.400000	41.185700	23.330000
49.450300	43535.600000	41.269300	23.330000
49.550300	43189.900000	41.352700	23.332000
49.650300	42829.300000	41.436300	23.333000
49.750300	42424.000000	41.519700	23.335000
49.850300	42008.800000	41.603400	23.335000
49.950300	41513.700000	41.686900	23.337000
50.050300	40961.300000	41.770600	23.338000
50.150300	40463.700000	41.853800	23.338000
50.250300	40017.300000	41.937200	23.339000
50.350300	39615.600000	42.020800	23.339000
50.450300	39198.700000	42.104300	23.340000
50.550300	38809.200000	42.187700	23.340000
50.650300	38434.300000	42.271100	23.340000
50.750300	38044.300000	42.354700	23.339000
50.850300	37638.000000	42.438000	23.340000
50.950300	37231.400000	42.521800	23.338000
51.050300	36812.200000	42.604900	23.338000
51.150300	36417.200000	42.688600	23.337000
51.250300	36021.800000	42.771900	23.338000
51.350300	35646.300000	42.855500	23.337000
51.450300	35250.600000	42.939000	23.337000
51.550300	34790.400000	43.022600	23.336000
51.650300	34363.300000	43.106000	23.336000
51.750300	33958.900000	43.189500	23.337000
51.850300	33500.700000	43.273000	23.337000
51.950300	33021.800000	43.356400	23.338000
52.050300	32638.300000	43.439700	23.338000
52.150300	32259.900000	43.523300	23.341000
52.250300	31883.800000	43.606700	23.341000
52.350300	31510.700000	43.690100	23.343000
52.450300	31110.200000	43.773800	23.344000
52.550300	30706.900000	43.857100	23.345000
52.650300	30327.600000	43.940600	23.345000
52.750300	29945.800000	44.024100	23.345000
52.850300	29553.600000	44.107700	23.346000
52.950300	29148.600000	44.191100	23.345000
53.050300	28701.100000	44.274600	23.346000
53.150300	28205.600000	44.358300	23.347000
53.250300	27745.700000	44.441500	23.347000
53.350300	27334.800000	44.525000	23.349000
53.450300	26944.000000	44.608400	23.349000
