# Supplementary material for: Effect of Phosphate Phase Incorporation on 3D-Printed Hydrogel Scaffolds: Towards Customizable Bone Graft Materials
Source: Gels. 2025 Aug 20;11(8):665. doi: 10.3390/gels11080665 (PMC12385390; doi:10.3390/gels11080665)
Supplement: Supplementary file 1 [file gels-11-00665-s001.zip › CC_S3.ods]

## Sheet: DATA1
Step time	Stress	Strain	Temperature
s	Pa	%	°C
0.050333	12.728300	0.035344	23.987000
0.150333	31.607100	0.122248	23.987000
0.250334	44.997400	0.209862	23.988000
0.350333	65.319100	0.297362	23.989000
0.450334	85.518900	0.384874	23.990000
0.550333	97.310000	0.472481	23.992000
0.650333	114.995000	0.559996	23.993000
0.750334	134.132000	0.647497	23.993000
0.850334	144.814000	0.735102	23.994000
0.950333	158.275000	0.822633	23.993000
1.050330	174.243000	0.910125	23.995000
1.150330	181.854000	0.997724	23.993000
1.250330	192.831000	1.085270	23.993000
1.350330	208.394000	1.172740	23.994000
1.450330	215.836000	1.260350	23.995000
1.550330	225.920000	1.347900	23.995000
1.650330	242.891000	1.435370	23.995000
1.750330	253.337000	1.522950	23.996000
1.850330	265.116000	1.610510	23.997000
1.950330	282.517000	1.698000	23.996000
2.050330	293.053000	1.785580	23.997000
2.150330	303.011000	1.873150	23.992000
2.250330	321.260000	1.960610	23.992000
2.350330	333.000000	2.048180	23.986000
2.450330	342.902000	2.135770	23.985000
2.550330	362.774000	2.223250	23.977000
2.650330	377.146000	2.310810	23.977000
2.750330	387.770000	2.398390	23.969000
2.850330	406.529000	2.485880	23.968000
2.950330	422.037000	2.573410	23.962000
3.050330	433.161000	2.661010	23.960000
3.150330	451.970000	2.748510	23.955000
3.250330	470.299000	2.836030	23.953000
3.350330	483.035000	2.923630	23.948000
3.450330	504.394000	3.011130	23.945000
3.550330	524.827000	3.098640	23.939000
3.650330	537.433000	3.186260	23.936000
3.750330	560.211000	3.273740	23.931000
3.850330	582.873000	3.361260	23.928000
3.950330	598.600000	3.448870	23.924000
4.050330	621.083000	3.536380	23.920000
4.150330	646.234000	3.623860	23.917000
4.250330	662.026000	3.711500	23.914000
4.350330	685.609000	3.799000	23.914000
4.450330	711.500000	3.886510	23.911000
4.550330	729.920000	3.974100	23.910000
4.650330	753.498000	4.061650	23.907000
4.750330	781.943000	4.149120	23.906000
4.850330	801.052000	4.236720	23.904000
4.950330	824.791000	4.324270	23.903000
5.050330	854.278000	4.411760	23.900000
5.150330	877.443000	4.499310	23.897000
5.250330	901.096000	4.586890	23.895000
5.350330	931.821000	4.674370	23.892000
5.450330	956.259000	4.761950	23.890000
5.550330	981.533000	4.849510	23.885000
5.650330	1014.350000	4.937000	23.882000
5.750330	1040.960000	5.024560	23.878000
5.850330	1066.570000	5.112130	23.875000
5.950330	1099.880000	5.199590	23.869000
6.050330	1127.800000	5.287210	23.867000
6.150330	1153.280000	5.374780	23.862000
6.250330	1187.530000	5.462190	23.859000
6.350330	1216.780000	5.549770	23.855000
6.450330	1243.090000	5.637400	23.852000
6.550330	1277.360000	5.724860	23.850000
6.650330	1309.790000	5.812390	23.847000
6.750330	1336.400000	5.900000	23.847000
6.850330	1371.460000	5.987520	23.844000
6.950330	1406.400000	6.075040	23.845000
7.050330	1433.580000	6.162610	23.842000
7.150330	1469.620000	6.250120	23.843000
7.250330	1505.750000	6.337630	23.841000
7.350330	1534.790000	6.425240	23.842000
7.450330	1570.740000	6.512730	23.840000
7.550330	1608.370000	6.600240	23.838000
7.650330	1638.690000	6.687840	23.836000
7.750330	1675.320000	6.775380	23.833000
7.850330	1714.710000	6.862880	23.831000
7.950330	1745.380000	6.950480	23.827000
8.050330	1781.890000	7.037990	23.825000
8.150330	1821.740000	7.125500	23.823000
8.250330	1854.890000	7.213080	23.821000
8.350330	1891.300000	7.300650	23.817000
8.450330	1932.100000	7.388120	23.815000
8.550330	1965.940000	7.475690	23.813000
8.650330	2003.130000	7.563260	23.810000
8.750330	2046.610000	7.650730	23.808000
8.850330	2082.760000	7.738310	23.806000
8.950330	2119.960000	7.825880	23.804000
9.050330	2164.770000	7.913330	23.801000
9.150330	2201.870000	8.000930	23.801000
9.250330	2239.350000	8.088510	23.799000
9.350330	2285.240000	8.175960	23.799000
9.450330	2323.800000	8.263530	23.797000
9.550330	2361.880000	8.351130	23.797000
9.650330	2409.260000	8.438600	23.796000
9.750330	2449.200000	8.526160	23.796000
9.850330	2487.820000	8.613750	23.794000
9.950330	2534.510000	8.701240	23.793000
10.050300	2576.780000	8.788790	23.791000
10.150300	2616.850000	8.876360	23.788000
10.250300	2663.190000	8.963880	23.787000
10.350300	2706.040000	9.051410	23.784000
10.450300	2747.360000	9.138990	23.782000
10.550300	2793.970000	9.226500	23.779000
10.650300	2839.220000	9.314020	23.777000
10.750300	2879.580000	9.401590	23.773000
10.850300	2927.550000	9.489110	23.771000
10.950300	2975.370000	9.576630	23.767000
11.050300	3015.870000	9.664210	23.764000
11.150300	3064.750000	9.751730	23.760000
11.250300	3113.990000	9.839240	23.757000
11.350300	3156.770000	9.926830	23.754000
11.450300	3204.950000	10.014400	23.751000
11.550300	3255.790000	10.101900	23.747000
11.650300	3299.290000	10.189400	23.744000
11.750300	3345.380000	10.277000	23.739000
11.850300	3398.340000	10.364500	23.736000
11.950300	3446.440000	10.452000	23.730000
12.050300	3493.000000	10.539600	23.727000
12.150300	3545.970000	10.627100	23.723000
12.250300	3589.190000	10.714700	23.719000
12.350300	3640.900000	10.802200	23.717000
12.450300	3694.520000	10.889800	23.713000
12.550300	3739.810000	10.977400	23.710000
12.650300	3789.790000	11.064900	23.707000
12.750300	3845.270000	11.152400	23.704000
12.850300	3891.520000	11.239900	23.701000
12.950300	3941.910000	11.327500	23.698000
13.050300	3998.630000	11.414900	23.695000
13.150300	4046.710000	11.502600	23.692000
13.250300	4096.720000	11.590100	23.689000
13.350300	4153.860000	11.677600	23.686000
13.450300	4205.330000	11.765200	23.683000
13.550300	4255.200000	11.852700	23.678000
13.650300	4312.640000	11.940200	23.675000
13.750300	4365.330000	12.027800	23.671000
13.850300	4416.550000	12.115300	23.668000
13.950300	4473.290000	12.202900	23.668000
14.050300	4528.820000	12.290400	23.665000
14.150300	4580.620000	12.377900	23.666000
14.250300	4637.720000	12.465500	23.663000
14.350300	4694.960000	12.553000	23.664000
14.450300	4747.970000	12.640600	23.661000
14.550300	4804.820000	12.728100	23.662000
14.650300	4864.550000	12.815600	23.660000
14.750300	4917.020000	12.903200	23.662000
14.850300	4975.280000	12.990700	23.661000
14.950300	5037.210000	13.078200	23.662000
15.050300	5091.020000	13.165800	23.661000
15.150300	5150.090000	13.253400	23.661000
15.250300	5213.510000	13.340800	23.660000
15.350300	5269.460000	13.428400	23.661000
15.450300	5328.540000	13.516000	23.660000
15.550300	5394.330000	13.603400	23.659000
15.650300	5451.730000	13.691100	23.662000
15.750300	5510.650000	13.778700	23.661000
15.850300	5578.170000	13.866100	23.664000
15.950300	5636.700000	13.953700	23.664000
16.050300	5696.490000	14.041300	23.667000
16.150300	5764.140000	14.128700	23.667000
16.250300	5825.540000	14.216300	23.671000
16.350300	5886.110000	14.303800	23.671000
16.450300	5954.700000	14.391400	23.677000
16.550300	6018.890000	14.478900	23.682000
16.650300	6077.980000	14.566500	23.683000
16.750300	6151.030000	14.654000	23.689000
16.850300	6215.580000	14.741500	23.690000
16.950300	6277.390000	14.829100	23.696000
17.050300	6346.870000	14.916600	23.697000
17.150300	6416.410000	15.004100	23.702000
17.250300	6478.690000	15.091700	23.705000
17.350300	6549.730000	15.179200	23.708000
17.450300	6620.030000	15.266700	23.710000
17.550300	6683.890000	15.354300	23.713000
17.650300	6755.620000	15.441800	23.715000
17.750300	6826.350000	15.529400	23.717000
17.850300	6892.870000	15.616900	23.720000
17.950300	6964.990000	15.704400	23.721000
18.050300	7036.920000	15.792000	23.723000
18.150300	7104.430000	15.879500	23.724000
18.250300	7177.000000	15.967100	23.727000
18.350300	7251.910000	16.054600	23.727000
18.450300	7321.120000	16.142200	23.730000
18.550300	7393.770000	16.229800	23.730000
18.650300	7471.890000	16.317200	23.732000
18.750300	7540.560000	16.404800	23.732000
18.850300	7615.450000	16.492400	23.734000
18.950300	7693.370000	16.579900	23.735000
19.050300	7764.620000	16.667400	23.736000
19.150300	7840.210000	16.755000	23.736000
19.250300	7919.840000	16.842500	23.738000
19.350300	7993.870000	16.930100	23.738000
19.450300	8068.750000	17.017600	23.739000
19.550300	8151.640000	17.105100	23.740000
19.650300	8226.690000	17.192700	23.741000
19.750300	8303.430000	17.280300	23.740000
19.850300	8386.900000	17.367700	23.741000
19.950300	8466.160000	17.455300	23.740000
20.050300	8544.040000	17.542800	23.741000
20.150300	8628.880000	17.630300	23.740000
20.250300	8709.690000	17.717900	23.740000
20.350300	8788.460000	17.805500	23.740000
20.450300	8874.620000	17.892900	23.740000
20.550300	8958.140000	17.980500	23.740000
20.650300	9038.810000	18.068100	23.741000
20.750300	9126.130000	18.155600	23.740000
20.850300	9212.590000	18.243200	23.741000
20.950300	9294.510000	18.330700	23.741000
21.050300	9384.040000	18.418200	23.741000
21.150300	9472.490000	18.505800	23.742000
21.250300	9556.050000	18.593300	23.742000
21.350300	9646.280000	18.680800	23.743000
21.450300	9738.450000	18.768400	23.743000
21.550300	9824.220000	18.855900	23.746000
21.650300	9914.550000	18.943500	23.746000
21.750300	10010.100000	19.030900	23.749000
21.850300	10096.900000	19.118500	23.750000
21.950300	10189.000000	19.206100	23.753000
22.050300	10286.300000	19.293600	23.754000
22.150300	10375.100000	19.381200	23.758000
22.250300	10468.700000	19.468700	23.759000
22.350300	10567.400000	19.556200	23.763000
22.450300	10658.300000	19.643800	23.764000
22.550300	10753.300000	19.731300	23.767000
22.650300	10853.400000	19.818800	23.769000
22.750300	10944.800000	19.906400	23.772000
22.850300	11039.000000	19.993900	23.774000
22.950300	11141.000000	20.081500	23.778000
23.050300	11236.200000	20.169000	23.780000
23.150300	11332.800000	20.256600	23.782000
23.250300	11436.000000	20.344000	23.784000
23.350300	11534.200000	20.431600	23.786000
23.450300	11632.300000	20.519200	23.789000
23.550300	11736.500000	20.606700	23.790000
23.650300	11836.100000	20.694300	23.792000
23.750300	11935.800000	20.781900	23.792000
23.850300	12043.000000	20.869300	23.794000
23.950300	12145.100000	20.956800	23.794000
24.050300	12244.800000	21.044600	23.796000
24.150300	12353.000000	21.132100	23.795000
24.250300	12455.300000	21.219600	23.796000
24.350300	12561.800000	21.307100	23.794000
24.450300	12667.300000	21.394700	23.795000
24.550300	12775.100000	21.482200	23.790000
24.650300	12880.000000	21.569700	23.791000
24.750300	12989.700000	21.657200	23.782000
24.850300	13099.800000	21.744800	23.782000
24.950300	13204.900000	21.832500	23.773000
25.050300	13316.000000	21.920000	23.772000
25.150300	13428.800000	22.007400	23.765000
25.250300	13535.900000	22.094900	23.764000
25.350300	13649.400000	22.182400	23.759000
25.450300	13764.500000	22.269900	23.757000
25.550300	13873.400000	22.357600	23.750000
25.650300	13987.300000	22.445000	23.747000
25.750300	14106.100000	22.532600	23.745000
25.850300	14217.100000	22.620200	23.736000
25.950300	14332.800000	22.707700	23.733000
26.050300	14453.300000	22.795100	23.724000
26.150300	14565.800000	22.882700	23.721000
26.250300	14682.900000	22.970300	23.713000
26.350300	14805.300000	23.057700	23.709000
26.450300	14921.700000	23.145400	23.702000
26.550300	15040.400000	23.232900	23.698000
26.650300	15165.800000	23.320400	23.689000
26.750300	15283.900000	23.407900	23.685000
26.850300	15404.300000	23.495600	23.678000
26.950300	15530.000000	23.583000	23.673000
27.050300	15651.000000	23.670600	23.667000
27.150300	15769.900000	23.758200	23.662000
27.250300	15898.800000	23.845700	23.656000
27.350300	16022.800000	23.933200	23.651000
27.450300	16146.300000	24.020800	23.648000
27.550300	16275.200000	24.108200	23.643000
27.650300	16400.700000	24.195800	23.643000
27.750300	16525.500000	24.283400	23.638000
27.850300	16657.700000	24.370900	23.641000
27.950300	16787.600000	24.458400	23.637000
28.050300	16914.200000	24.546000	23.642000
28.150300	17048.000000	24.633500	23.644000
28.250300	17181.300000	24.721100	23.641000
28.350300	17309.600000	24.808600	23.644000
28.450300	17444.300000	24.896200	23.642000
28.550300	17581.500000	24.983700	23.645000
28.650300	17711.300000	25.071200	23.643000
28.750300	17848.300000	25.158800	23.648000
28.850300	17987.100000	25.246300	23.646000
28.950300	18120.700000	25.333900	23.651000
29.050300	18258.700000	25.421400	23.651000
29.150300	18401.700000	25.508900	23.656000
29.250300	18537.200000	25.596500	23.656000
29.350300	18676.700000	25.684000	23.661000
29.450300	18821.800000	25.771500	23.662000
29.550300	18959.300000	25.859100	23.666000
29.650300	19099.700000	25.946700	23.667000
29.750300	19247.200000	26.034100	23.670000
29.850300	19387.100000	26.121700	23.671000
29.950300	19530.800000	26.209300	23.674000
30.050300	19681.300000	26.296700	23.675000
30.150300	19824.400000	26.384300	23.678000
30.250300	19970.400000	26.471900	23.680000
30.350300	20123.900000	26.559400	23.681000
30.450300	20270.100000	26.646900	23.683000
30.550300	20416.600000	26.734400	23.683000
30.650300	20571.400000	26.822000	23.684000
30.750300	20719.600000	26.909600	23.682000
30.850300	20869.300000	26.997100	23.683000
30.950300	21025.700000	27.084600	23.681000
31.050300	21178.200000	27.172200	23.682000
31.150300	21329.400000	27.259800	23.680000
31.250300	21489.100000	27.347300	23.680000
31.350300	21646.200000	27.434700	23.679000
31.450300	21798.600000	27.522300	23.680000
31.550300	21960.100000	27.609800	23.680000
31.650300	22120.500000	27.697400	23.680000
31.750300	22275.500000	27.785000	23.683000
31.850300	22437.000000	27.872500	23.684000
31.950300	22597.200000	27.960000	23.688000
32.050300	22754.000000	28.047600	23.689000
32.150300	22918.200000	28.135100	23.694000
32.250300	23084.800000	28.222500	23.695000
32.350300	23245.700000	28.310200	23.699000
32.450300	23411.500000	28.397800	23.701000
32.550300	23581.700000	28.485300	23.706000
32.650300	23745.200000	28.572900	23.708000
32.750300	23912.000000	28.660300	23.712000
32.850300	24083.400000	28.747800	23.714000
32.950300	24248.900000	28.835500	23.716000
33.050300	24418.000000	28.923000	23.718000
33.150300	24591.700000	29.010500	23.721000
33.250300	24758.900000	29.098000	23.718000
33.350300	24927.400000	29.185600	23.720000
33.450300	25102.600000	29.273100	23.722000
33.550300	25268.800000	29.360700	23.711000
33.650300	25422.600000	29.448300	23.712000
33.750300	25586.600000	29.535700	23.701000
33.850300	25748.200000	29.623300	23.701000
33.950300	25908.300000	29.710900	23.693000
34.050300	26074.900000	29.798400	23.693000
34.150300	26232.800000	29.885900	23.686000
34.250300	26393.400000	29.973500	23.684000
34.350300	26564.300000	30.061000	23.678000
34.450300	26735.100000	30.148500	23.676000
34.550300	26906.300000	30.236100	23.670000
34.650300	27083.600000	30.323600	23.668000
34.750300	27261.800000	30.411100	23.664000
34.850300	27436.800000	30.498700	23.662000
34.950300	27617.300000	30.586200	23.660000
35.050300	27803.700000	30.673700	23.657000
35.150300	27984.900000	30.761400	23.657000
35.250300	28172.900000	30.848900	23.655000
35.350300	28363.700000	30.936300	23.657000
35.450300	28549.400000	31.023900	23.655000
35.550300	28743.200000	31.111500	23.659000
35.650300	28941.600000	31.198900	23.657000
35.750300	29132.700000	31.286500	23.661000
35.850300	29328.100000	31.374100	23.660000
35.950300	29530.000000	31.461600	23.659000
36.050300	29723.900000	31.549100	23.661000
36.150300	29923.700000	31.636600	23.660000
36.250300	30122.400000	31.724200	23.661000
36.350300	30325.900000	31.811700	23.661000
36.450300	30524.000000	31.899300	23.662000
36.550300	30728.500000	31.986900	23.661000
36.650300	30927.800000	32.074300	23.662000
36.750300	31126.200000	32.162000	23.662000
36.850300	31332.400000	32.249500	23.662000
36.950300	31535.900000	32.337000	23.662000
37.050300	31735.300000	32.424500	23.662000
37.150300	31936.800000	32.512100	23.662000
37.250300	32137.200000	32.599700	23.662000
37.350300	32335.900000	32.687200	23.662000
37.450300	32542.700000	32.774700	23.663000
37.550300	32749.200000	32.862200	23.663000
37.650300	32949.800000	32.949800	23.664000
37.750300	33149.400000	33.037300	23.664000
37.850300	33334.100000	33.124800	23.666000
37.950300	33523.700000	33.212400	23.666000
38.050300	33731.600000	33.300000	23.668000
38.150300	33946.600000	33.387400	23.669000
38.250300	34158.600000	33.475000	23.670000
38.350300	34375.000000	33.562500	23.671000
38.450300	34595.100000	33.650100	23.671000
38.550300	34808.200000	33.737600	23.671000
38.650300	35026.700000	33.825200	23.671000
38.750300	35250.200000	33.912600	23.671000
38.850300	35468.400000	34.000200	23.670000
38.950300	35689.100000	34.087800	23.670000
39.050300	35917.800000	34.175300	23.668000
39.150300	36141.100000	34.262900	23.668000
39.250300	36366.500000	34.350400	23.665000
39.350300	36599.900000	34.437900	23.665000
39.450300	36827.600000	34.525500	23.664000
39.550300	37053.500000	34.613100	23.664000
39.650300	37286.800000	34.700600	23.664000
39.750300	37516.400000	34.788100	23.666000
39.850300	37744.300000	34.875600	23.666000
39.950300	37978.400000	34.963100	23.668000
40.050300	38211.400000	35.050600	23.668000
40.150300	38441.200000	35.138200	23.670000
40.250300	38677.900000	35.225700	23.671000
40.350300	38917.800000	35.313300	23.673000
40.450300	39149.600000	35.400900	23.673000
40.550300	39387.600000	35.488400	23.677000
40.650300	39628.500000	35.575900	23.678000
40.750300	39862.400000	35.663500	23.681000
40.850300	40101.800000	35.751000	23.682000
40.950300	40341.500000	35.838500	23.686000
41.050300	40571.600000	35.926100	23.687000
41.150300	40810.000000	36.013700	23.690000
41.250300	41049.200000	36.101100	23.691000
41.350300	41280.200000	36.188700	23.693000
41.450300	41517.100000	36.276200	23.695000
41.550300	41758.700000	36.363800	23.697000
41.650300	41994.600000	36.451300	23.698000
41.750300	42230.400000	36.538900	23.699000
41.850300	42475.300000	36.626400	23.700000
41.950300	42716.200000	36.714000	23.700000
42.050300	42960.700000	36.801600	23.701000
42.150300	43208.600000	36.889000	23.701000
42.250300	43449.600000	36.976600	23.703000
42.350300	43691.800000	37.064100	23.703000
42.450300	43942.500000	37.151600	23.705000
42.550300	44193.200000	37.239200	23.704000
42.650300	44441.200000	37.326800	23.705000
42.750300	44699.600000	37.414200	23.706000
42.850300	44955.100000	37.501800	23.707000
42.950300	45206.400000	37.589400	23.707000
43.050300	45465.300000	37.676900	23.708000
43.150300	45723.200000	37.764400	23.704000
43.250300	45978.500000	37.852000	23.705000
43.350300	46238.800000	37.939500	23.697000
43.450300	46499.600000	38.027000	23.697000
43.550300	46752.200000	38.114600	23.684000
43.650300	47011.000000	38.202100	23.683000
43.750300	47271.500000	38.289600	23.666000
43.850300	47521.700000	38.377300	23.664000
43.950300	47777.600000	38.464700	23.650000
44.050300	48032.000000	38.552300	23.647000
44.150300	48279.800000	38.639900	23.637000
44.250300	48528.100000	38.727300	23.633000
44.350300	48786.600000	38.814800	23.628000
44.450300	49035.600000	38.902500	23.624000
44.550300	49284.400000	38.990000	23.624000
44.650300	49536.200000	39.077500	23.619000
44.750300	49786.600000	39.165100	23.624000
44.850300	50036.700000	39.252700	23.620000
44.950300	50287.300000	39.340100	23.629000
45.050300	50533.300000	39.427700	23.626000
45.150300	50773.300000	39.515300	23.638000
45.250300	51016.100000	39.602900	23.636000
45.350300	51238.400000	39.690400	23.650000
45.450300	51472.400000	39.777900	23.650000
45.550300	51717.000000	39.865400	23.663000
45.650300	51960.800000	39.952900	23.664000
45.750300	52205.400000	40.040500	23.677000
45.850300	52455.800000	40.128000	23.680000
45.950300	52701.900000	40.215600	23.685000
46.050300	52937.900000	40.303200	23.689000
46.150300	53175.300000	40.390700	23.692000
46.250300	53413.600000	40.478200	23.692000
46.350300	53640.300000	40.565800	23.695000
46.450300	53869.900000	40.653400	23.695000
46.550300	54102.700000	40.740800	23.697000
46.650300	54327.100000	40.828500	23.698000
46.750300	54553.600000	40.915900	23.700000
46.850300	54782.000000	41.003400	23.698000
46.950300	54993.000000	41.091000	23.701000
47.050300	55199.800000	41.178600	23.699000
47.150300	55414.500000	41.266100	23.701000
47.250300	55622.600000	41.353700	23.700000
47.350300	55825.300000	41.441200	23.702000
47.450300	56025.000000	41.528800	23.702000
47.550300	56208.300000	41.616400	23.703000
47.650300	56389.100000	41.703900	23.704000
47.750300	56575.100000	41.791400	23.705000
47.850300	56734.400000	41.879100	23.707000
47.950300	56880.700000	41.966700	23.708000
48.050300	57033.400000	42.054400	23.711000
48.150300	57161.100000	42.141900	23.713000
48.250300	57285.100000	42.229500	23.717000
48.350300	57410.500000	42.317100	23.719000
48.450300	57528.300000	42.404500	23.721000
48.550300	57619.700000	42.492300	23.723000
48.650300	57729.800000	42.579700	23.724000
48.750300	57838.000000	42.667200	23.726000
48.850300	57942.900000	42.754800	23.726000
48.950300	58040.500000	42.842200	23.728000
49.050300	58143.300000	42.929800	23.730000
49.150300	58254.400000	43.017000	23.731000
49.250300	58353.600000	43.104600	23.733000
49.350300	58442.900000	43.192100	23.735000
49.450300	58498.400000	43.279800	23.737000
49.550300	58543.000000	43.367400	23.739000
49.650300	58594.700000	43.454700	23.741000
49.750300	58617.400000	43.542400	23.743000
49.850300	58626.000000	43.630000	23.745000
49.950300	58643.700000	43.717500	23.746000
50.050300	58662.600000	43.805000	23.747000
50.150300	58668.100000	43.892500	23.749000
50.250300	58607.300000	43.980300	23.749000
50.350300	58487.700000	44.068000	23.750000
50.450300	58324.900000	44.155800	23.752000
50.550300	58168.700000	44.243500	23.753000
50.650300	57993.700000	44.331000	23.755000
50.750300	57789.100000	44.418400	23.756000
50.850300	57584.900000	44.506200	23.757000
50.950300	57326.900000	44.593500	23.758000
51.050300	57153.000000	44.681100	23.759000
51.150300	57022.100000	44.768500	23.759000
51.250300	56795.100000	44.856300	23.761000
51.350300	56474.800000	44.944000	23.761000
51.450300	56204.800000	45.031400	23.763000
51.550300	55981.700000	45.118900	23.763000
51.650300	55717.600000	45.206400	23.764000
51.750300	55458.100000	45.294100	23.763000
51.850300	55180.600000	45.381500	23.764000
51.950300	54928.600000	45.469100	23.763000
52.050300	54675.900000	45.556700	23.764000
52.150300	54418.900000	45.644200	23.763000
52.250300	54122.800000	45.731800	23.764000
52.350300	53706.200000	45.819800	23.763000
52.450300	53329.400000	45.906900	23.764000
52.550300	53024.100000	45.994200	23.763000
52.650300	52785.600000	46.081900	23.764000
52.750300	52435.300000	46.169700	23.763000
52.850300	52056.700000	46.257400	23.764000
52.950300	51658.700000	46.344800	23.764000
53.050300	51309.500000	46.432300	23.765000
53.150300	50989.800000	46.519700	23.765000
53.250300	50623.600000	46.607400	23.766000
53.350300	50160.500000	46.695100	23.766000
53.450300	49677.900000	46.782500	23.766000
53.550300	49244.200000	46.870100	23.768000
53.650300	48774.900000	46.957500	23.768000
53.750300	48236.700000	47.045500	23.770000
53.850300	47575.600000	47.133400	23.771000
53.950300	46885.900000	47.220800	23.772000
54.050300	46302.100000	47.308100	23.773000
54.150300	45722.900000	47.395700	23.775000
54.250300	45146.500000	47.483200	23.775000
54.350300	44569.200000	47.570700	23.777000
54.450300	44069.800000	47.658000	23.778000
54.550300	43589.700000	47.745500	23.779000
54.650300	43155.400000	47.832900	23.780000
54.750300	42702.900000	47.920600	23.781000
54.850300	42269.700000	48.008100	23.782000
54.950300	41875.600000	48.095400	23.783000

## Sheet: DATA2
Step time	Stress	Strain	Temperature
s	Pa	%	°C
0.050333	8.573800	0.032467	23.843000
0.150334	15.827900	0.112858	23.850000
0.250333	29.913100	0.193590	23.849000
0.350333	42.371000	0.274351	23.856000
0.450333	49.199900	0.355172	23.855000
0.550334	62.064900	0.435897	23.863000
0.650333	73.560900	0.516651	23.863000
0.750333	79.543000	0.597476	23.870000
0.850333	90.691400	0.678205	23.871000
0.950334	103.199000	0.758947	23.879000
1.050330	107.766000	0.839769	23.881000
1.150330	116.668000	0.920526	23.890000
1.250330	129.104000	1.001250	23.893000
1.350330	133.830000	1.082070	23.895000
1.450330	143.111000	1.162840	23.896000
1.550330	155.337000	1.243550	23.899000
1.650330	161.922000	1.324360	23.896000
1.750330	169.541000	1.405150	23.898000
1.850330	182.482000	1.485850	23.893000
1.950330	187.699000	1.566670	23.895000
2.050330	195.754000	1.647450	23.891000
2.150330	208.954000	1.728170	23.892000
2.250330	215.324000	1.808970	23.889000
2.350330	222.271000	1.889750	23.890000
2.450330	235.526000	1.970450	23.887000
2.550330	241.822000	2.051260	23.887000
2.650330	247.668000	2.132050	23.882000
2.750330	260.467000	2.212760	23.882000
2.850330	266.681000	2.293580	23.877000
2.950330	273.653000	2.374360	23.876000
3.050330	286.658000	2.455050	23.871000
3.150330	294.362000	2.535850	23.870000
3.250330	300.890000	2.616650	23.862000
3.350330	313.669000	2.697370	23.860000
3.450330	322.678000	2.778160	23.850000
3.550330	328.178000	2.858950	23.848000
3.650330	340.321000	2.939680	23.837000
3.750330	350.066000	3.020440	23.834000
3.850330	356.006000	3.101260	23.826000
3.950330	368.323000	3.181990	23.822000
4.050330	379.307000	3.262760	23.816000
4.150330	384.849000	3.343580	23.812000
4.250330	397.135000	3.424300	23.809000
4.350330	409.063000	3.505030	23.805000
4.450330	414.577000	3.585870	23.808000
4.550330	426.151000	3.666620	23.805000
4.650330	439.221000	3.747340	23.810000
4.750330	445.318000	3.828170	23.807000
4.850330	456.085000	3.908910	23.816000
4.950330	469.949000	3.989640	23.813000
5.050330	476.063000	4.070470	23.822000
5.150330	486.460000	4.151220	23.821000
5.250330	501.160000	4.231950	23.830000
5.350330	508.146000	4.312780	23.830000
5.450330	518.923000	4.393530	23.838000
5.550330	534.842000	4.474250	23.839000
5.650330	541.468000	4.555070	23.845000
5.750330	551.178000	4.635850	23.847000
5.850330	568.808000	4.716540	23.851000
5.950330	576.311000	4.797360	23.853000
6.050330	586.236000	4.878170	23.855000
6.150330	604.340000	4.958840	23.857000
6.250330	611.828000	5.039660	23.852000
6.350330	621.404000	5.120470	23.853000
6.450330	638.999000	5.201170	23.846000
6.550330	649.485000	5.281940	23.847000
6.650330	658.948000	5.362740	23.840000
6.750330	675.575000	5.443460	23.840000
6.850330	687.086000	5.524250	23.832000
6.950330	696.766000	5.605070	23.831000
7.050330	712.838000	5.685790	23.823000
7.150330	725.836000	5.766540	23.822000
7.250330	734.353000	5.847380	23.816000
7.350330	753.563000	5.928060	23.814000
7.450330	766.918000	6.008860	23.809000
7.550330	776.030000	6.089660	23.807000
7.650330	790.668000	6.170390	23.805000
7.750330	809.713000	6.251110	23.803000
7.850330	817.433000	6.331970	23.802000
7.950330	833.346000	6.412690	23.801000
8.050330	850.085000	6.493410	23.799000
8.150330	860.783000	6.574230	23.800000
8.250330	875.460000	6.655010	23.798000
8.350330	892.158000	6.735760	23.802000
8.450330	904.569000	6.816550	23.800000
8.550330	917.720000	6.897330	23.802000
8.650330	937.349000	6.978010	23.800000
8.750330	947.845000	7.058860	23.800000
8.850330	962.600000	7.139610	23.800000
8.950330	981.622000	7.220330	23.801000
9.050330	993.156000	7.301160	23.800000
9.150330	1006.910000	7.381920	23.801000
9.250330	1028.770000	7.462630	23.800000
9.350330	1041.890000	7.543440	23.801000
9.450330	1055.760000	7.624240	23.801000
9.550330	1077.360000	7.704940	23.804000
9.650330	1091.490000	7.785740	23.804000
9.750330	1106.330000	7.866540	23.807000
9.850330	1125.810000	7.947260	23.808000
9.950330	1142.780000	8.028030	23.812000
10.050300	1155.930000	8.108830	23.812000
10.150300	1176.890000	8.189550	23.816000
10.250300	1193.350000	8.270330	23.817000
10.350300	1207.030000	8.351140	23.820000
10.450300	1227.520000	8.431870	23.821000
10.550300	1245.580000	8.512620	23.824000
10.650300	1259.410000	8.593450	23.825000
10.750300	1279.530000	8.674160	23.827000
10.850300	1298.650000	8.754940	23.829000
10.950300	1312.410000	8.835730	23.829000
11.050300	1331.450000	8.916500	23.830000
11.150300	1352.780000	8.997230	23.828000
11.250300	1365.760000	9.078060	23.829000
11.350300	1385.680000	9.158810	23.826000
11.450300	1408.400000	9.239530	23.826000
11.550300	1420.160000	9.320350	23.827000
11.650300	1440.290000	9.401070	23.823000
11.750300	1463.490000	9.481810	23.823000
11.850300	1476.520000	9.562660	23.822000
11.950300	1495.930000	9.643390	23.822000
12.050300	1519.690000	9.724120	23.821000
12.150300	1534.010000	9.804980	23.821000
12.250300	1552.070000	9.885720	23.822000
12.350300	1575.870000	9.966420	23.822000
12.450300	1592.030000	10.047200	23.821000
12.550300	1610.020000	10.128000	23.821000
12.650300	1635.390000	10.208700	23.820000
12.750300	1651.170000	10.289500	23.820000
12.850300	1670.810000	10.370400	23.821000
12.950300	1693.380000	10.451100	23.821000
13.050300	1714.430000	10.531800	23.823000
13.150300	1730.520000	10.612700	23.823000
13.250300	1755.700000	10.693400	23.825000
13.350300	1776.120000	10.774100	23.826000
13.450300	1792.420000	10.855000	23.829000
13.550300	1816.000000	10.935700	23.830000
13.650300	1838.990000	11.016400	23.833000
13.750300	1855.170000	11.097300	23.833000
13.850300	1879.680000	11.177900	23.837000
13.950300	1900.930000	11.258700	23.838000
14.050300	1921.930000	11.339500	23.840000
14.150300	1943.210000	11.420300	23.841000
14.250300	1966.760000	11.501000	23.845000
14.350300	1985.920000	11.581800	23.846000
14.450300	2007.040000	11.662600	23.850000
14.550300	2033.190000	11.743300	23.852000
14.650300	2050.640000	11.824200	23.856000
14.750300	2073.300000	11.904900	23.857000
14.850300	2099.290000	11.985600	23.860000
14.950300	2116.770000	12.066400	23.862000
15.050300	2139.320000	12.147200	23.865000
15.150300	2166.260000	12.227900	23.867000
15.250300	2185.750000	12.308700	23.869000
15.350300	2206.370000	12.389500	23.871000
15.450300	2233.280000	12.470200	23.873000
15.550300	2254.300000	12.551000	23.875000
15.650300	2273.230000	12.631800	23.877000
15.750300	2302.570000	12.712500	23.879000
15.850300	2323.360000	12.793300	23.880000
15.950300	2342.890000	12.874100	23.882000
16.050300	2370.590000	12.954900	23.883000
16.150300	2393.560000	13.035600	23.885000
16.250300	2412.060000	13.116500	23.886000
16.350300	2440.490000	13.197100	23.887000
16.450300	2464.380000	13.277900	23.888000
16.550300	2483.140000	13.358700	23.890000
16.650300	2510.330000	13.439500	23.890000
16.750300	2535.540000	13.520200	23.891000
16.850300	2554.730000	13.601000	23.891000
16.950300	2582.870000	13.681800	23.893000
17.050300	2606.410000	13.762500	23.893000
17.150300	2629.140000	13.843300	23.894000
17.250300	2655.040000	13.924000	23.895000
17.350300	2680.210000	14.004800	23.896000
17.450300	2701.390000	14.085700	23.897000
17.550300	2726.370000	14.166300	23.898000
17.650300	2756.410000	14.247100	23.899000
17.750300	2776.560000	14.327900	23.900000
17.850300	2800.860000	14.408700	23.901000
17.950300	2830.130000	14.489400	23.902000
18.050300	2851.780000	14.570200	23.903000
18.150300	2875.340000	14.651000	23.904000
18.250300	2904.760000	14.731700	23.905000
18.350300	2927.660000	14.812500	23.906000
18.450300	2951.830000	14.893300	23.907000
18.550300	2981.510000	14.974000	23.908000
18.650300	3006.020000	15.054800	23.909000
18.750300	3028.500000	15.135700	23.910000
18.850300	3060.660000	15.216300	23.911000
18.950300	3084.120000	15.297100	23.912000
19.050300	3106.930000	15.377900	23.913000
19.150300	3137.380000	15.458600	23.914000
19.250300	3162.520000	15.539400	23.915000
19.350300	3187.370000	15.620200	23.917000
19.450300	3216.290000	15.700900	23.918000
19.550300	3245.000000	15.781700	23.919000
19.650300	3268.030000	15.862500	23.920000
19.750300	3296.700000	15.943300	23.920000
19.850300	3326.880000	16.024000	23.921000
19.950300	3349.870000	16.104800	23.921000
20.050300	3378.550000	16.185500	23.922000
20.150300	3408.980000	16.266300	23.923000
20.250300	3431.960000	16.347100	23.924000
20.350300	3461.990000	16.427900	23.925000
20.450300	3491.860000	16.508600	23.926000
20.550300	3514.650000	16.589500	23.927000
20.650300	3544.310000	16.670200	23.928000
20.750300	3576.330000	16.750900	23.928000
20.850300	3600.680000	16.831700	23.929000
20.950300	3628.620000	16.912500	23.930000
21.050300	3662.230000	16.993200	23.931000
21.150300	3686.750000	17.073900	23.932000
21.250300	3713.990000	17.154700	23.933000
21.350300	3748.010000	17.235500	23.934000
21.450300	3772.080000	17.316300	23.935000
21.550300	3798.980000	17.397100	23.937000
21.650300	3834.180000	17.477800	23.938000
21.750300	3859.450000	17.558600	23.939000
21.850300	3886.110000	17.639400	23.942000
21.950300	3920.070000	17.720100	23.943000
22.050300	3945.340000	17.800900	23.947000
22.150300	3972.750000	17.881700	23.949000
22.250300	4005.210000	17.962400	23.951000
22.350300	4034.480000	18.043100	23.952000
22.450300	4060.910000	18.124000	23.953000
22.550300	4093.110000	18.204700	23.954000
22.650300	4122.920000	18.285500	23.954000
22.750300	4148.670000	18.366300	23.955000
22.850300	4180.890000	18.447000	23.954000
22.950300	4211.920000	18.527800	23.955000
23.050300	4237.660000	18.608600	23.953000
23.150300	4270.310000	18.689300	23.954000
23.250300	4303.830000	18.770100	23.952000
23.350300	4328.600000	18.850900	23.953000
23.450300	4361.270000	18.931600	23.951000
23.550300	4395.090000	19.012300	23.952000
23.650300	4420.880000	19.093200	23.951000
23.750300	4451.640000	19.173900	23.951000
23.850300	4486.980000	19.254700	23.951000
23.950300	4513.520000	19.335600	23.951000
24.050300	4544.290000	19.416400	23.951000
24.150300	4579.210000	19.497100	23.951000
24.250300	4608.220000	19.577800	23.952000
24.350300	4639.330000	19.658700	23.952000
24.450300	4675.700000	19.739400	23.954000
24.550300	4705.020000	19.820200	23.954000
24.650300	4736.520000	19.900900	23.955000
24.750300	4771.670000	19.981700	23.955000
24.850300	4805.140000	20.062400	23.956000
24.950300	4835.310000	20.143300	23.956000
25.050300	4872.250000	20.224000	23.956000
25.150300	4903.690000	20.304700	23.956000
25.250300	4935.230000	20.385500	23.956000
25.350300	4971.550000	20.466200	23.956000
25.450300	5005.880000	20.546900	23.955000
25.550300	5037.830000	20.627700	23.955000
25.650300	5074.570000	20.708400	23.952000
25.750300	5111.210000	20.789200	23.952000
25.850300	5143.100000	20.870100	23.948000
25.950300	5180.940000	20.950800	23.948000
26.050300	5219.540000	21.031500	23.946000
26.150300	5252.760000	21.112400	23.945000
26.250300	5289.160000	21.193100	23.942000
26.350300	5329.320000	21.273900	23.941000
26.450300	5362.050000	21.354600	23.938000
26.550300	5399.100000	21.435400	23.937000
26.650300	5438.490000	21.516200	23.931000
26.750300	5472.430000	21.597000	23.930000
26.850300	5509.460000	21.677800	23.923000
26.950300	5552.260000	21.758500	23.921000
27.050300	5586.710000	21.839300	23.916000
27.150300	5623.410000	21.920100	23.914000
27.250300	5664.970000	22.000700	23.908000
27.350300	5700.390000	22.081400	23.906000
27.450300	5735.470000	22.162300	23.899000
27.550300	5776.930000	22.243000	23.896000
27.650300	5811.760000	22.323900	23.890000
27.750300	5846.400000	22.404700	23.887000
27.850300	5887.980000	22.485400	23.882000
27.950300	5924.790000	22.566200	23.879000
28.050300	5959.630000	22.646900	23.875000
28.150300	6000.550000	22.727700	23.872000
28.250300	6038.920000	22.808400	23.871000
28.350300	6074.170000	22.889300	23.867000
28.450300	6115.310000	22.969900	23.867000
28.550300	6154.600000	23.050800	23.864000
28.650300	6188.350000	23.131600	23.866000
28.750300	6228.490000	23.212300	23.863000
28.850300	6268.750000	23.293100	23.866000
28.950300	6302.370000	23.373900	23.863000
29.050300	6341.330000	23.454600	23.864000
29.150300	6382.110000	23.535300	23.862000
29.250300	6416.160000	23.616200	23.863000
29.350300	6454.350000	23.697000	23.862000
29.450300	6494.680000	23.777700	23.861000
29.550300	6527.670000	23.858500	23.860000
29.650300	6562.430000	23.939200	23.858000
29.750300	6600.130000	24.019900	23.857000
29.850300	6627.860000	24.100700	23.853000
29.950300	6655.910000	24.181500	23.852000
30.050300	6694.920000	24.262200	23.848000
30.150300	6727.230000	24.343100	23.847000
30.250300	6760.990000	24.423800	23.845000
30.350300	6800.850000	24.504600	23.843000
30.450300	6834.400000	24.585400	23.841000
30.550300	6867.950000	24.666200	23.840000
30.650300	6907.110000	24.746900	23.839000
30.750300	6942.650000	24.827600	23.837000
30.850300	6975.280000	24.908400	23.838000
30.950300	7015.260000	24.989100	23.838000
31.050300	7049.380000	25.069900	23.836000
31.150300	7081.110000	25.150700	23.836000
31.250300	7120.670000	25.231400	23.834000
31.350300	7154.580000	25.312200	23.834000
31.450300	7184.040000	25.393100	23.833000
31.550300	7220.890000	25.473800	23.834000
31.650300	7257.590000	25.554500	23.833000
31.750300	7289.280000	25.635400	23.835000
31.850300	7325.650000	25.716100	23.834000
31.950300	7362.400000	25.796900	23.834000
32.050300	7391.650000	25.877600	23.833000
32.150300	7422.970000	25.958400	23.832000
32.250300	7456.020000	26.039100	23.824000
32.350300	7483.930000	26.120000	23.823000
32.450300	7515.710000	26.200700	23.815000
32.550300	7551.140000	26.281400	23.813000
32.650300	7580.080000	26.362200	23.807000
32.750300	7611.450000	26.443000	23.805000
32.850300	7649.680000	26.523800	23.800000
32.950300	7676.980000	26.604600	23.797000
33.050300	7707.880000	26.685300	23.792000
33.150300	7745.430000	26.766100	23.790000
33.250300	7775.040000	26.846900	23.781000
33.350300	7804.650000	26.927600	23.777000
33.450300	7840.870000	27.008400	23.766000
33.550300	7871.230000	27.089100	23.762000
33.650300	7901.640000	27.169900	23.754000
33.750300	7930.220000	27.250700	23.749000
33.850300	7954.230000	27.331400	23.747000
33.950300	7983.880000	27.412300	23.742000
34.050300	8020.290000	27.493000	23.742000
34.150300	8052.440000	27.573800	23.738000
34.250300	8078.180000	27.654600	23.741000
34.350300	8111.930000	27.735300	23.737000
34.450300	8142.970000	27.816000	23.741000
34.550300	8170.510000	27.896900	23.739000
34.650300	8203.540000	27.977600	23.740000
34.750300	8234.060000	28.058300	23.738000
34.850300	8261.510000	28.139100	23.739000
34.950300	8291.990000	28.219900	23.737000
35.050300	8320.280000	28.300600	23.739000
35.150300	8341.300000	28.381400	23.737000
35.250300	8365.120000	28.462200	23.740000
35.350300	8389.650000	28.543000	23.739000
35.450300	8402.110000	28.623800	23.744000
35.550300	8414.600000	28.704600	23.743000
35.650300	8429.040000	28.785300	23.745000
35.750300	8433.720000	28.866100	23.745000
35.850300	8439.760000	28.946900	23.747000
35.950300	8450.330000	29.027600	23.746000
36.050300	8456.100000	29.108500	23.749000
36.150300	8451.120000	29.189200	23.749000
36.250300	8443.330000	29.270000	23.753000
36.350300	8430.460000	29.350800	23.754000
36.450300	8421.840000	29.431500	23.759000
36.550300	8427.540000	29.512300	23.760000
36.650300	8430.450000	29.593000	23.765000
36.750300	8429.890000	29.673700	23.766000
36.850300	8434.350000	29.754500	23.770000
36.950300	8437.790000	29.835300	23.772000
37.050300	8438.260000	29.916200	23.776000
37.150300	8449.990000	29.996800	23.778000
37.250300	8456.360000	30.077500	23.781000
37.350300	8458.260000	30.158400	23.782000
37.450300	8466.960000	30.239100	23.784000
37.550300	8476.990000	30.319800	23.786000
37.650300	8483.930000	30.400800	23.787000
37.750300	8496.440000	30.481400	23.789000
37.850300	8511.490000	30.562200	23.790000
37.950300	8522.350000	30.643000	23.792000
38.050300	8539.600000	30.723700	23.791000
38.150300	8558.220000	30.804500	23.792000
38.250300	8567.560000	30.885300	23.791000
38.350300	8580.860000	30.966100	23.793000
38.450300	8598.120000	31.046800	23.792000
38.550300	8609.870000	31.127600	23.793000
38.650300	8624.970000	31.208400	23.793000
38.750300	8646.490000	31.289100	23.794000
38.850300	8660.190000	31.369900	23.795000
38.950300	8675.680000	31.450600	23.796000
39.050300	8695.520000	31.531400	23.798000
39.150300	8708.140000	31.612200	23.800000
39.250300	8720.740000	31.693000	23.802000
39.350300	8739.640000	31.773600	23.803000
39.450300	8751.560000	31.854500	23.806000
39.550300	8763.350000	31.935300	23.808000
39.650300	8780.600000	32.016000	23.811000
39.750300	8790.070000	32.096800	23.812000
39.850300	8798.570000	32.177500	23.815000
39.950300	8814.280000	32.258300	23.817000
40.050300	8826.790000	32.339100	23.821000
40.150300	8837.330000	32.419900	23.822000
40.250300	8855.120000	32.500500	23.827000
40.350300	8869.250000	32.581400	23.829000
40.450300	8876.940000	32.662100	23.831000
40.550300	8891.420000	32.742900	23.834000
40.650300	8901.770000	32.823700	23.836000
40.750300	8906.090000	32.904500	23.838000
40.850300	8919.290000	32.985200	23.840000
40.950300	8932.290000	33.066000	23.842000
41.050300	8941.630000	33.146800	23.842000
41.150300	8953.540000	33.227600	23.844000
41.250300	8967.740000	33.308300	23.845000
41.350300	8977.310000	33.389100	23.847000
41.450300	8986.380000	33.469900	23.847000
41.550300	9002.040000	33.550500	23.849000
41.650300	9009.020000	33.631400	23.851000
41.750300	9015.170000	33.712200	23.853000
41.850300	9026.580000	33.792900	23.853000
41.950300	9033.150000	33.873700	23.855000
42.050300	9042.360000	33.954500	23.856000
42.150300	9057.200000	34.035200	23.857000
42.250300	9065.840000	34.116000	23.858000
42.350300	9076.880000	34.196800	23.858000
42.450300	9091.670000	34.277500	23.857000
42.550300	9099.050000	34.358300	23.858000
42.650300	9109.770000	34.439100	23.859000
42.750300	9127.410000	34.519800	23.860000
42.850300	9137.070000	34.600600	23.860000
42.950300	9141.880000	34.681400	23.861000
43.050300	9154.480000	34.762100	23.863000
43.150300	9163.940000	34.842800	23.864000
43.250300	9166.690000	34.923700	23.865000
43.350300	9170.730000	35.004400	23.866000
43.450300	9171.190000	35.085200	23.868000
43.550300	9167.810000	35.166000	23.869000
43.650300	9166.360000	35.246700	23.870000
43.750300	9171.610000	35.327500	23.872000
43.850300	9170.100000	35.408300	23.873000
43.950300	9175.210000	35.489000	23.874000
44.050300	9175.830000	35.569800	23.875000
44.150300	9160.070000	35.650600	23.876000
44.250300	9156.740000	35.731300	23.878000
44.350300	9164.120000	35.812100	23.879000
44.450300	9164.640000	35.892900	23.881000
44.550300	9169.270000	35.973700	23.882000
44.650300	9177.700000	36.054400	23.883000
44.750300	9175.470000	36.135200	23.884000
44.850300	9180.450000	36.216000	23.885000
44.950300	9192.260000	36.296600	23.886000
45.050300	9190.100000	36.377600	23.886000
45.150300	9191.040000	36.458200	23.887000
45.250300	9195.990000	36.539000	23.888000
45.350300	9196.920000	36.619700	23.889000
45.450300	9197.270000	36.700600	23.889000
45.550300	9200.700000	36.781200	23.890000
45.650300	9198.000000	36.862100	23.892000
45.750300	9191.180000	36.942900	23.893000
45.850300	9182.030000	37.023600	23.895000
45.950300	9171.400000	37.104400	23.896000
46.050300	9159.450000	37.185200	23.897000
46.150300	9160.520000	37.265900	23.898000
46.250300	9157.520000	37.346600	23.898000
46.350300	9151.410000	37.427500	23.899000
46.450300	9149.600000	37.508200	23.897000
46.550300	9142.480000	37.589000	23.898000
46.650300	9129.030000	37.669800	23.896000
46.750300	9117.390000	37.750600	23.897000
46.850300	9106.820000	37.831400	23.896000
46.950300	9096.440000	37.912100	23.897000
47.050300	9090.210000	37.992800	23.897000
47.150300	9079.070000	38.073600	23.897000
47.250300	9066.260000	38.154400	23.897000
47.350300	9059.760000	38.235200	23.897000
47.450300	9059.280000	38.315900	23.897000
47.550300	9046.100000	38.396700	23.897000
47.650300	9024.540000	38.477500	23.896000
47.750300	8970.130000	38.558300	23.896000
47.850300	8927.420000	38.639100	23.893000
47.950300	8894.630000	38.719900	23.892000
48.050300	8864.020000	38.800700	23.890000
48.150300	8821.950000	38.881600	23.889000
48.250300	8782.100000	38.962300	23.888000
48.350300	8736.730000	39.043100	23.887000
48.450300	8701.220000	39.123800	23.886000
48.550300	8662.850000	39.204700	23.886000
48.650300	8645.510000	39.285400	23.886000
48.750300	8628.440000	39.366100	23.885000
48.850300	8620.830000	39.446900	23.885000
48.950300	8628.110000	39.527600	23.885000
49.050300	8640.420000	39.608300	23.887000
49.150300	8656.200000	39.688900	23.886000
49.250300	8678.670000	39.769500	23.889000
49.350300	8700.880000	39.850300	23.889000

## Sheet: DATA3
Step time	Stress	Strain	Temperature
s	Pa	%	°C
0.05033	7.06418	0.03194	23.84500
0.15033	25.01610	0.11079	23.83800
0.25033	37.89480	0.19015	23.83600
0.35033	48.80710	0.26951	23.82600
0.45033	68.97760	0.34879	23.82400
0.55033	82.18380	0.42814	23.81200
0.65033	92.13190	0.50750	23.80900
0.75033	110.85200	0.58679	23.80600
0.85033	124.39000	0.66612	23.79300
0.95033	134.00800	0.74550	23.78900
1.05033	152.14300	0.82478	23.78500
1.15033	165.72100	0.90411	23.77100
1.25033	175.21500	0.98348	23.76600
1.35033	192.92900	1.06276	23.75700
1.45033	207.07200	1.14209	23.75200
1.55033	216.08700	1.22147	23.74700
1.65033	232.79200	1.30077	23.74200
1.75033	247.72800	1.38008	23.73800
1.85033	256.39600	1.45945	23.73300
1.95033	272.66800	1.53876	23.73200
2.05033	288.05200	1.61806	23.72700
2.15033	295.79400	1.69745	23.73100
2.25033	311.64800	1.77674	23.72700
2.35033	326.48200	1.85606	23.73500
2.45033	334.89100	1.93543	23.73100
2.55033	348.46100	2.01475	23.74000
2.65033	365.75200	2.09403	23.73800
2.75033	374.69100	2.17342	23.74700
2.85033	387.88400	2.25274	23.74500
2.95033	406.20300	2.33201	23.75400
3.05033	415.64800	2.41140	23.75300
3.15033	428.25700	2.49074	23.76000
3.25033	447.89100	2.57000	23.76100
3.35033	457.74400	2.64938	23.76500
3.45033	469.68200	2.72872	23.76600
3.55033	488.82200	2.80800	23.76700
3.65033	499.98100	2.88737	23.76800
3.75033	511.35900	2.96673	23.76700
3.85033	531.37500	3.04598	23.76800
3.95033	543.28200	3.12535	23.76400
4.05033	554.48800	3.20473	23.76500
4.15033	575.02500	3.28398	23.76100
4.25033	588.02900	3.36333	23.76100
4.35033	597.75800	3.44272	23.75700
4.45033	617.95000	3.52197	23.75700
4.55033	631.48000	3.60132	23.75200
4.65033	642.33700	3.68069	23.75100
4.75033	661.39800	3.75998	23.74700
4.85033	676.52200	3.83929	23.74600
4.95033	686.70900	3.91867	23.74300
5.05033	705.65100	3.99796	23.74100
5.15033	720.81600	4.07730	23.74000
5.25033	733.14800	4.15666	23.73800
5.35033	750.87100	4.23596	23.73700
5.45033	768.69200	4.31526	23.73800
5.55033	780.80800	4.39465	23.73700
5.65033	796.84700	4.47396	23.73800
5.75033	817.58200	4.55324	23.73700
5.85033	827.83500	4.63264	23.73700
5.95033	844.74600	4.71196	23.73600
6.05033	864.86900	4.79125	23.73300
6.15033	876.46200	4.87062	23.73200
6.25033	892.92700	4.94994	23.73100
6.35033	915.26100	5.02921	23.72900
6.45033	927.37100	5.10860	23.72800
6.55033	943.22900	5.18793	23.72600
6.65033	963.96700	5.26722	23.72000
6.75033	979.39900	5.34659	23.71900
6.85033	994.64200	5.42593	23.71000
6.95033	1017.68000	5.50519	23.70800
7.05033	1032.26000	5.58456	23.70000
7.15033	1047.52000	5.66392	23.69800
7.25033	1070.03000	5.74320	23.69200
7.35033	1085.33000	5.82256	23.69000
7.45033	1100.65000	5.90190	23.68600
7.55033	1123.62000	5.98117	23.68300
7.65033	1139.72000	6.06052	23.68100
7.75033	1154.08000	6.13989	23.67800
7.85033	1176.84000	6.21919	23.68000
7.95033	1193.59000	6.29851	23.67700
8.05033	1207.88000	6.37788	23.67900
8.15033	1230.64000	6.45717	23.67700
8.25033	1249.84000	6.53650	23.67700
8.35033	1263.11000	6.61591	23.67500
8.45033	1286.60000	6.69515	23.67400
8.55033	1306.36000	6.77451	23.67200
8.65033	1320.16000	6.85386	23.67100
8.75033	1342.70000	6.93316	23.66900
8.85033	1363.31000	7.01245	23.66900
8.95033	1376.55000	7.09183	23.66700
9.05033	1399.82000	7.17115	23.66600
9.15033	1420.20000	7.25047	23.66400
9.25033	1434.57000	7.32982	23.66300
9.35033	1456.81000	7.40915	23.66200
9.45033	1478.66000	7.48844	23.66400
9.55033	1494.31000	7.56782	23.66300
9.65033	1514.96000	7.64716	23.66900
9.75033	1538.25000	7.72643	23.66800
9.85033	1551.64000	7.80581	23.67600
9.95033	1569.28000	7.88514	23.67500
10.05030	1593.88000	7.96441	23.68400
10.15030	1609.97000	8.04380	23.68400
10.25030	1630.94000	8.12312	23.69400
10.35030	1656.93000	8.20240	23.69500
10.45030	1676.12000	8.28176	23.70400
10.55030	1695.64000	8.36111	23.70600
10.65030	1722.00000	8.44040	23.71300
10.75030	1741.64000	8.51974	23.71600
10.85030	1760.79000	8.59912	23.72100
10.95030	1788.46000	8.67839	23.72400
11.05030	1809.57000	8.75773	23.72800
11.15030	1828.58000	8.83708	23.73100
11.25030	1855.80000	8.91637	23.73200
11.35030	1877.82000	8.99571	23.73500
11.45030	1897.16000	9.07510	23.73400
11.55030	1923.57000	9.15437	23.73200
11.65030	1947.40000	9.23371	23.73400
11.75030	1968.54000	9.31306	23.73300
11.85030	1997.52000	9.39235	23.73500
11.95030	2023.19000	9.47168	23.73500
12.05030	2045.00000	9.55111	23.73700
12.15030	2073.74000	9.63040	23.73600
12.25030	2102.61000	9.70970	23.73700
12.35030	2124.23000	9.78903	23.73500
12.45030	2154.16000	9.86830	23.73700
12.55030	2183.33000	9.94761	23.73300
12.65030	2207.40000	10.02700	23.73400
12.75030	2235.79000	10.10630	23.73000
12.85030	2267.12000	10.18560	23.73100
12.95030	2290.50000	10.26500	23.72900
13.05030	2319.11000	10.34440	23.72900
13.15030	2351.01000	10.42360	23.72900
13.25030	2375.18000	10.50300	23.72900
13.35030	2403.79000	10.58230	23.73100
13.45030	2436.75000	10.66160	23.73100
13.55030	2461.63000	10.74090	23.73400
13.65030	2489.95000	10.82030	23.73400
13.75030	2524.34000	10.89960	23.73700
13.85030	2550.46000	10.97900	23.73700
13.95030	2579.02000	11.05830	23.73900
14.05030	2616.09000	11.13760	23.73900
14.15030	2644.17000	11.21690	23.74000
14.25030	2675.05000	11.29630	23.74100
14.35030	2712.32000	11.37560	23.74300
14.45030	2744.21000	11.45490	23.74400
14.55030	2775.60000	11.53430	23.74600
14.65030	2813.55000	11.61360	23.74700
14.75030	2847.05000	11.69290	23.74900
14.85030	2877.54000	11.77230	23.75100
14.95030	2916.29000	11.85160	23.75300
15.05030	2951.44000	11.93090	23.75400
15.15030	2982.31000	12.01020	23.75600
15.25030	3020.24000	12.08950	23.75700
15.35030	3056.75000	12.16890	23.75900
15.45030	3087.64000	12.24820	23.76000
15.55030	3126.57000	12.32760	23.76200
15.65030	3166.09000	12.40680	23.76300
15.75030	3199.31000	12.48620	23.76500
15.85030	3237.10000	12.56560	23.76800
15.95030	3281.79000	12.64480	23.77000
16.05030	3312.34000	12.72420	23.77300
16.15030	3351.34000	12.80350	23.77500
16.25030	3397.02000	12.88280	23.77800
16.35030	3430.09000	12.96220	23.78000
16.45030	3469.28000	13.04150	23.78300
16.55030	3515.38000	13.12080	23.78500
16.65030	3550.28000	13.20020	23.78600
16.75030	3589.16000	13.27950	23.78800
16.85030	3634.71000	13.35880	23.78800
16.95030	3671.61000	13.43820	23.79000
17.05030	3710.23000	13.51750	23.78900
17.15030	3756.84000	13.59680	23.79000
17.25030	3796.54000	13.67620	23.78900
17.35030	3836.47000	13.75550	23.79000
17.45030	3884.47000	13.83480	23.78900
17.55030	3924.98000	13.91420	23.79000
17.65030	3966.31000	13.99350	23.78800
17.75030	4014.83000	14.07280	23.78900
17.85030	4056.58000	14.15210	23.78700
17.95030	4098.25000	14.23150	23.78700
18.05030	4145.19000	14.31070	23.78600
18.15030	4191.45000	14.39010	23.78700
18.25030	4231.96000	14.46950	23.78700
18.35030	4282.01000	14.54880	23.78700
18.45030	4329.63000	14.62800	23.78900
18.55030	4371.67000	14.70750	23.78900
18.65030	4422.96000	14.78680	23.79100
18.75030	4469.89000	14.86610	23.79100
18.85030	4514.76000	14.94540	23.79400
18.95030	4563.96000	15.02470	23.79500
19.05030	4615.70000	15.10400	23.79700
19.15030	4659.05000	15.18340	23.79800
19.25030	4708.87000	15.26280	23.80100
19.35030	4762.29000	15.34200	23.80200
19.45030	4802.16000	15.42140	23.80300
19.55030	4860.48000	15.50070	23.80400
19.65030	4914.98000	15.58000	23.80600
19.75030	4956.89000	15.65940	23.80700
19.85030	5010.28000	15.73870	23.80800
19.95030	5065.39000	15.81800	23.80900
20.05030	5111.46000	15.89740	23.81000
20.15030	5158.73000	15.97670	23.81100
20.25030	5215.90000	16.05600	23.81100
20.35030	5266.57000	16.13530	23.81200
20.45030	5315.37000	16.21470	23.81200
20.55030	5374.14000	16.29400	23.81300
20.65030	5424.51000	16.37330	23.81300
20.75030	5475.23000	16.45270	23.81400
20.85030	5535.14000	16.53200	23.81500
20.95030	5589.22000	16.61130	23.81600
21.05030	5640.76000	16.69070	23.81700
21.15030	5700.27000	16.76990	23.81800
21.25030	5756.98000	16.84930	23.82000
21.35030	5809.07000	16.92870	23.82100
21.45030	5869.07000	17.00790	23.82200
21.55030	5926.49000	17.08730	23.82300
21.65030	5979.33000	17.16670	23.82500
21.75030	6039.20000	17.24590	23.82600
21.85030	6096.95000	17.32530	23.82700
21.95030	6149.67000	17.40470	23.82800
22.05030	6212.50000	17.48400	23.82900
22.15030	6276.56000	17.56320	23.83000
22.25030	6331.99000	17.64260	23.83100
22.35030	6391.74000	17.72190	23.83200
22.45030	6456.93000	17.80120	23.83400
22.55030	6512.36000	17.88060	23.83500
22.65030	6573.10000	17.95990	23.83600
22.75030	6639.37000	18.03920	23.83700
22.85030	6697.11000	18.11860	23.83700
22.95030	6758.79000	18.19790	23.83800
23.05030	6825.81000	18.27720	23.83900
23.15030	6884.91000	18.35660	23.84000
23.25030	6946.09000	18.43590	23.84100
23.35030	7015.89000	18.51520	23.84300
23.45030	7076.68000	18.59460	23.84400
23.55030	7138.41000	18.67390	23.84500
23.65030	7208.17000	18.75320	23.84600
23.75030	7271.09000	18.83250	23.84800
23.85030	7332.98000	18.91190	23.84900
23.95030	7402.84000	18.99120	23.85100
24.05030	7469.19000	19.07050	23.85300
24.15030	7530.54000	19.15000	23.85500
24.25030	7601.98000	19.22930	23.85600
24.35030	7669.34000	19.30860	23.85800
24.45030	7732.19000	19.38800	23.85900
24.55030	7802.47000	19.46730	23.86200
24.65030	7872.93000	19.54650	23.86300
24.75030	7936.64000	19.62600	23.86500
24.85030	8007.45000	19.70520	23.86700
24.95030	8075.99000	19.78450	23.86800
25.05030	8139.81000	19.86390	23.87000
25.15030	8209.76000	19.94320	23.87100
25.25030	8283.61000	20.02240	23.87300
25.35030	8347.33000	20.10180	23.87500
25.45030	8414.39000	20.18120	23.87600
25.55030	8487.91000	20.26040	23.87900
25.65030	8553.29000	20.33980	23.88100
25.75030	8619.90000	20.41920	23.88300
25.85030	8694.85000	20.49850	23.88400
25.95030	8761.89000	20.57780	23.88500
26.05030	8831.36000	20.65710	23.88500
26.15030	8905.12000	20.73640	23.88600
26.25030	8968.19000	20.81580	23.88600
26.35030	9034.68000	20.89510	23.88700
26.45030	9109.62000	20.97440	23.88600
26.55030	9180.02000	21.05380	23.88700
26.65030	9246.80000	21.13310	23.88700
26.75030	9321.04000	21.21250	23.88800
26.85030	9390.78000	21.29160	23.88500
26.95030	9460.91000	21.37110	23.88600
27.05030	9534.29000	21.45040	23.87900
27.15030	9610.75000	21.52970	23.87900
27.25030	9682.27000	21.60910	23.87100
27.35030	9758.21000	21.68840	23.87100
27.45030	9837.72000	21.76770	23.86500
27.55030	9909.61000	21.84700	23.86400
27.65030	9986.03000	21.92640	23.85900
27.75030	10067.00000	22.00570	23.85700
27.85030	10139.40000	22.08500	23.85500
27.95030	10217.90000	22.16430	23.85300
28.05030	10300.90000	22.24360	23.85500
28.15030	10375.80000	22.32300	23.85400
28.25030	10454.20000	22.40230	23.85500
28.35030	10538.70000	22.48160	23.85400
28.45030	10614.40000	22.56100	23.85500
28.55030	10691.40000	22.64030	23.85400
28.65030	10775.50000	22.71960	23.85600
28.75030	10850.30000	22.79900	23.85600
28.85030	10927.10000	22.87840	23.85700
28.95030	11012.40000	22.95760	23.85700
29.05030	11086.80000	23.03700	23.85900
29.15030	11160.60000	23.11630	23.85800
29.25030	11244.60000	23.19560	23.86100
29.35030	11323.70000	23.27500	23.86100
29.45030	11400.70000	23.35440	23.86000
29.55030	11487.00000	23.43360	23.86100
29.65030	11570.50000	23.51290	23.86000
29.75030	11649.80000	23.59230	23.86000
29.85030	11737.70000	23.67160	23.86000
29.95030	11822.60000	23.75090	23.86000
30.05030	11899.90000	23.83030	23.86000
30.15030	11983.80000	23.90960	23.86000
30.25030	12070.00000	23.98890	23.85900
30.35030	12149.20000	24.06830	23.85800
30.45030	12236.20000	24.14760	23.85800
30.55030	12326.20000	24.22680	23.85800
30.65030	12408.10000	24.30630	23.85800
30.75030	12496.00000	24.38550	23.85800
30.85030	12586.70000	24.46490	23.85800
30.95030	12667.60000	24.54430	23.85800
31.05030	12754.10000	24.62360	23.85800
31.15030	12846.90000	24.70290	23.85800
31.25030	12931.30000	24.78220	23.85800
31.35030	13017.70000	24.86160	23.85800
31.45030	13111.00000	24.94080	23.85400
31.55030	13195.20000	25.02030	23.85400
31.65030	13283.80000	25.09960	23.85100
31.75030	13379.40000	25.17880	23.85000
31.85030	13463.90000	25.25820	23.84700
31.95030	13549.80000	25.33750	23.84600
32.05030	13644.50000	25.41680	23.84400
32.15030	13732.70000	25.49610	23.84300
32.25030	13813.80000	25.57550	23.84200
32.35030	13907.20000	25.65480	23.84100
32.45030	13995.00000	25.73420	23.83900
32.55030	14080.00000	25.81350	23.83800
32.65030	14174.00000	25.89280	23.83600
32.75030	14267.00000	25.97220	23.83500
32.85030	14350.60000	26.05150	23.83200
32.95030	14441.80000	26.13070	23.83100
33.05030	14531.30000	26.21010	23.82800
33.15030	14612.10000	26.28950	23.82700
33.25030	14703.80000	26.36880	23.82300
33.35030	14794.20000	26.44810	23.82200
33.45030	14874.70000	26.52750	23.81800
33.55030	14960.20000	26.60680	23.81600
33.65030	15041.40000	26.68600	23.81300
33.75030	15108.10000	26.76550	23.81100
33.85030	15159.80000	26.84490	23.80800
33.95030	15237.90000	26.92410	23.80600
34.05030	15308.00000	27.00340	23.80500
34.15030	15387.90000	27.08270	23.80300
34.25030	15472.90000	27.16210	23.80200
34.35030	15548.80000	27.24150	23.80000
34.45030	15629.10000	27.32080	23.80200
34.55030	15717.70000	27.40010	23.80000
34.65030	15800.20000	27.47950	23.80400
34.75030	15886.80000	27.55870	23.80700
34.85030	15984.50000	27.63800	23.80600
34.95030	16072.50000	27.71740	23.81100
35.05030	16159.10000	27.79680	23.81000
35.15030	16253.60000	27.87610	23.81500
35.25030	16336.90000	27.95540	23.81500
35.35030	16418.50000	28.03480	23.81900
35.45030	16510.20000	28.11410	23.81900
35.55030	16594.70000	28.19340	23.82100
35.65030	16675.10000	28.27280	23.82200
35.75030	16762.90000	28.35210	23.82300
35.85030	16844.30000	28.43140	23.82400
35.95030	16925.90000	28.51070	23.82500
36.05030	17012.70000	28.59010	23.82500
36.15030	17086.90000	28.66940	23.82600
36.25030	17160.80000	28.74880	23.82600
36.35030	17230.20000	28.82810	23.82700
36.45030	17287.10000	28.90740	23.82600
36.55030	17350.40000	28.98670	23.82600
36.65030	17436.00000	29.06600	23.82500
36.75030	17530.40000	29.14530	23.82600
36.85030	17613.80000	29.22470	23.82400
36.95030	17691.40000	29.30410	23.82500
37.05030	17782.10000	29.38320	23.82300
37.15030	17854.40000	29.46270	23.82400
37.25030	17928.90000	29.54210	23.82200
37.35030	18018.30000	29.62120	23.82200
37.45030	18098.20000	29.70060	23.82100
37.55030	18174.00000	29.78000	23.82100
37.65030	18257.10000	29.85930	23.82100
37.75030	18330.80000	29.93870	23.82100
37.85030	18409.80000	30.01800	23.82100
37.95030	18501.80000	30.09730	23.82100
38.05030	18579.40000	30.17660	23.82200
38.15030	18654.10000	30.25600	23.82200
38.25030	18731.80000	30.33530	23.82300
38.35030	18722.80000	30.41480	23.82300
38.45030	18768.90000	30.49410	23.82400
38.55030	18852.80000	30.57320	23.82400
38.65030	18931.30000	30.65260	23.82600
38.75030	19017.50000	30.73200	23.82700
38.85030	19119.20000	30.81120	23.82900
38.95030	19218.20000	30.89060	23.82900
39.05030	19317.20000	30.96990	23.83200
39.15030	19424.20000	31.04920	23.83200
39.25030	19529.40000	31.12850	23.83400
39.35030	19632.20000	31.20790	23.83500
39.45030	19739.60000	31.28720	23.83700
39.55030	19843.40000	31.36650	23.83800
39.65030	19928.50000	31.44590	23.84000
39.75030	20009.30000	31.52520	23.84100
39.85030	20093.00000	31.60450	23.84200
39.95030	20153.70000	31.68390	23.84300
40.05030	20236.70000	31.76320	23.84400
40.15030	20308.70000	31.84260	23.84500
40.25030	20384.20000	31.92190	23.84500
40.35030	20474.20000	32.00120	23.84600
40.45030	20564.30000	32.08050	23.84700
40.55030	20644.90000	32.15990	23.84800
40.65030	20715.10000	32.23930	23.84800
40.75030	20738.20000	32.31870	23.84900
40.85030	20588.20000	32.39860	23.85000
40.95030	19636.70000	32.47910	23.85100
41.05030	19409.80000	32.55680	23.85200
41.15030	19445.10000	32.63600	23.85200
41.25030	19514.40000	32.71520	23.85200
41.35030	19596.80000	32.79450	23.85300
41.45030	19679.20000	32.87380	23.85300
41.55030	19758.30000	32.95320	23.85400
41.65030	19844.90000	33.03250	23.85400
41.75030	19927.80000	33.11180	23.85400
41.85030	20000.50000	33.19120	23.85400
41.95030	20093.00000	33.27040	23.85500
42.05030	20176.90000	33.34990	23.85300
42.15030	20265.70000	33.42920	23.85300
42.25030	20362.20000	33.50850	23.85000
42.35030	20442.50000	33.58780	23.85000
42.45030	20484.30000	33.66720	23.84700
42.55030	20549.00000	33.74650	23.84700
42.65030	20625.40000	33.82570	23.84400
42.75030	20702.20000	33.90520	23.84400
42.85030	20798.20000	33.98440	23.84100
42.95030	20900.20000	34.06370	23.84100
43.05030	20993.50000	34.14310	23.83900
43.15030	21091.30000	34.22240	23.83800
43.25030	21186.40000	34.30170	23.83700
43.35030	21281.10000	34.38110	23.83600
43.45030	21384.60000	34.46040	23.83700
43.55030	21487.70000	34.53970	23.83600
43.65030	21582.20000	34.61910	23.83600
43.75030	21679.00000	34.69840	23.83500
43.85030	21779.40000	34.77770	23.83300
43.95030	21877.50000	34.85700	23.83300
44.05030	21977.80000	34.93630	23.83200
44.15030	22087.20000	35.01570	23.83200
44.25030	22179.80000	35.09510	23.83200
44.35030	22269.20000	35.17440	23.83100
44.45030	22363.00000	35.25370	23.83200
44.55030	22450.90000	35.33310	23.83200
44.65030	22535.40000	35.41240	23.83300
44.75030	22625.90000	35.49170	23.83200
44.85030	22706.80000	35.57100	23.83400
44.95030	22771.70000	35.65040	23.83300
45.05030	22849.10000	35.72970	23.83500
45.15030	22916.80000	35.80910	23.83500
45.25030	22961.50000	35.88850	23.83600
45.35030	22997.00000	35.96780	23.83600
45.45030	22973.80000	36.04720	23.83900
45.55030	22950.70000	36.12650	23.83900
45.65030	22988.20000	36.20580	23.84300
45.75030	23025.80000	36.28510	23.84300
45.85030	23054.10000	36.36440	23.84600
45.95030	23106.30000	36.44370	23.84900
46.05030	23169.50000	36.52300	23.85000
46.15030	23238.10000	36.60240	23.85100
46.25030	23309.50000	36.68170	23.85200
46.35030	23377.50000	36.76090	23.85400
46.45030	23441.90000	36.84040	23.85500
46.55030	23500.60000	36.91970	23.85600
46.65030	23563.10000	36.99900	23.85700
46.75030	23631.60000	37.07830	23.85800
46.85030	23710.50000	37.15760	23.85900
46.95030	23801.70000	37.23690	23.86000
47.05030	23878.70000	37.31630	23.86100
47.15030	23957.50000	37.39560	23.86200
47.25030	24024.50000	37.47500	23.86200
47.35030	24077.30000	37.55430	23.86300
47.45030	24135.20000	37.63370	23.86300
47.55030	24218.40000	37.71290	23.86400
47.65030	24305.70000	37.79230	23.86400
47.75030	24387.80000	37.87160	23.86500
47.85030	24477.90000	37.95090	23.86500
47.95030	24559.40000	38.03030	23.86500
48.05030	24635.30000	38.10980	23.86900
48.15030	24726.80000	38.18910	23.87000
48.25030	24820.20000	38.26840	23.87000
48.35030	24889.00000	38.34780	23.87100
48.45030	24973.60000	38.42700	23.87000
48.55030	25056.30000	38.50640	23.87100
48.65030	25135.20000	38.58590	23.87000
48.75030	25212.30000	38.66510	23.87000
48.85030	25274.10000	38.74440	23.86800
48.95030	25343.70000	38.82380	23.86800
49.05030	25426.50000	38.90310	23.86500
49.15030	25500.50000	38.98220	23.86500
49.25030	25558.90000	39.06150	23.86200
49.35030	25571.00000	39.14090	23.86200
49.45030	25519.50000	39.22040	23.86000
49.55030	25412.00000	39.29970	23.86000
49.65030	25375.70000	39.37870	23.85800
49.75030	25335.10000	39.45810	23.85800
49.85030	25215.20000	39.53780	23.85700
49.95030	25127.00000	39.61680	23.85600
50.05030	25138.50000	39.69610	23.85500
50.15030	25144.90000	39.77540	23.85400
50.25030	25178.00000	39.85470	23.85200
50.35030	25195.40000	39.93430	23.85100
50.45030	25185.50000	40.01350	23.84800
50.55030	25205.20000	40.09310	23.84700
50.65030	25236.70000	40.17220	23.84100
50.75030	25249.90000	40.25160	23.84000
50.85030	25242.70000	40.33100	23.83500
50.95030	25200.30000	40.41050	23.83400
51.05030	25119.60000	40.48960	23.83100
51.15030	25059.50000	40.56890	23.82900
51.25030	25005.90000	40.64850	23.82700
51.35030	24912.80000	40.72780	23.82500
51.45030	24815.70000	40.80720	23.82300
51.55030	24752.30000	40.88620	23.82100
51.65030	24709.80000	40.96570	23.81800
51.75030	24672.50000	41.04500	23.81600
51.85030	24618.40000	41.12440	23.81400
51.95030	24483.00000	41.20380	23.81100
52.05030	24275.80000	41.28340	23.80900
52.15030	23757.70000	41.36340	23.80700
52.25030	23233.50000	41.44250	23.80600
52.35030	22756.60000	41.52170	23.80400
52.45030	21999.00000	41.60180	23.80400
52.55030	21356.70000	41.68070	23.80200
52.65030	20757.40000	41.75990	23.80300
52.75030	20400.60000	41.83860	23.80100
52.85030	20334.00000	41.91750	23.80100
52.95030	20256.40000	41.99710	23.80000
53.05030	20207.00000	42.07620	23.80100
53.15030	20190.80000	42.15560	23.79900
53.25030	20137.20000	42.23500	23.80100
53.35030	19995.20000	42.31440	23.80000
53.45030	19881.60000	42.39370	23.80000
53.55030	19765.10000	42.47300	23.79900
53.65030	19735.90000	42.55230	23.79800
53.75030	19696.90000	42.63160	23.79700
53.85030	19618.40000	42.71100	23.79600
53.95030	19562.20000	42.79020	23.79500
54.05030	19507.80000	42.86970	23.79400
54.15030	19412.80000	42.94890	23.79300
54.25030	19396.50000	43.02830	23.79200
54.35030	19397.00000	43.10750	23.79100
54.45030	19382.80000	43.18690	23.79000
54.55030	19340.00000	43.26610	23.78900
54.65030	19321.80000	43.34540	23.78800
54.75030	19323.30000	43.42480	23.78700
54.85030	19324.50000	43.50410	23.78600
54.95030	19327.30000	43.58350	23.78500
55.05030	19341.50000	43.66260	23.78200
55.15030	19355.20000	43.74200	23.78100
55.25030	19377.80000	43.82140	23.77600
55.35030	19411.30000	43.90070	23.77500
55.45030	19441.90000	43.98010	23.76700
55.55030	19468.80000	44.05940	23.76500
55.65030	19509.70000	44.13880	23.75700
55.75030	19557.90000	44.21800	23.75500
55.85030	19616.80000	44.29740	23.74600
55.95030	19656.60000	44.37680	23.74300
56.05030	19688.30000	44.45610	23.73500
56.15030	19697.40000	44.53540	23.73200
56.25030	19742.50000	44.61460	23.72600
56.35030	19796.00000	44.69400	23.72200
56.45030	19852.00000	44.77320	23.71900
56.55030	19914.30000	44.85260	23.71600
56.65030	19968.50000	44.93190	23.71200
56.75030	20025.60000	45.01130	23.71300
56.85030	20083.10000	45.09050	23.70900
56.95030	20125.00000	45.16990	23.71300
57.05030	20172.90000	45.24930	23.71000
57.15030	20230.40000	45.32850	23.71500
57.25030	20293.40000	45.40790	23.71200
57.35030	20349.80000	45.48720	23.71900
57.45030	20406.50000	45.56660	23.71700
57.55030	20455.90000	45.64590	23.72300
57.65030	20476.20000	45.72540	23.72200
57.75030	20491.80000	45.80470	23.72700
57.85030	20460.60000	45.88420	23.72800
57.95030	20408.60000	45.96340	23.72800
58.05030	20383.90000	46.04260	23.72700
58.15030	20341.20000	46.12220	23.72700
58.25030	20294.30000	46.20140	23.72500
58.35030	20294.00000	46.28070	23.72500
58.45030	20311.50000	46.35980	23.72300
58.55030	20290.70000	46.43940	23.72300
58.65030	20248.20000	46.51870	23.72200

## Sheet: DATA4
Step time	Stress	Strain	Temperature
s	Pa	%	°C
0.05017	16.46560	0.03211	23.67600
0.15017	33.73360	0.11114	23.67600
0.25017	51.87150	0.19074	23.67500
0.35017	79.24590	0.27024	23.67400
0.45017	97.55470	0.34984	23.67300
0.55017	115.17400	0.42943	23.67300
0.65017	138.13600	0.50895	23.67200
0.75017	154.65100	0.58853	23.67400
0.85017	165.49000	0.66814	23.67300
0.95017	184.01400	0.74765	23.67400
1.05017	200.79600	0.82723	23.67300
1.15017	213.95300	0.90684	23.67600
1.25017	233.79700	0.98636	23.67600
1.35017	252.70600	1.06591	23.67500
1.45017	268.30000	1.14552	23.67900
1.55017	292.38000	1.22504	23.67900
1.65017	314.97400	1.30460	23.68100
1.75017	334.03500	1.38421	23.68100
1.85017	362.29900	1.46375	23.68200
1.95017	391.13200	1.54328	23.68300
2.05017	411.85600	1.62290	23.68300
2.15017	441.16100	1.70243	23.68300
2.25017	472.42600	1.78197	23.68200
2.35017	496.23500	1.86158	23.68200
2.45017	527.14200	1.94114	23.68100
2.55017	560.10400	2.02066	23.68100
2.65017	585.87000	2.10028	23.67900
2.75017	617.11300	2.17983	23.67900
2.85017	653.01600	2.25935	23.67500
2.95017	680.83700	2.33896	23.67500
3.05017	712.69100	2.41855	23.67100
3.15017	749.16900	2.49805	23.67100
3.25017	778.68200	2.57765	23.66900
3.35017	810.51800	2.65722	23.66800
3.45017	849.90500	2.73673	23.66700
3.55017	880.73500	2.81635	23.66600
3.65017	913.72700	2.89591	23.66700
3.75017	954.47700	2.97542	23.66600
3.85017	987.95400	3.05503	23.66800
3.95017	1022.17000	3.13462	23.66700
4.05017	1064.58000	3.21411	23.67000
4.15017	1098.72000	3.29372	23.67000
4.25017	1132.90000	3.37332	23.67300
4.35017	1174.91000	3.45282	23.67300
4.45017	1210.46000	3.53240	23.67600
4.55017	1244.71000	3.61202	23.67600
4.65017	1288.94000	3.69152	23.68000
4.75017	1327.17000	3.77110	23.68000
4.85017	1363.09000	3.85070	23.68400
4.95017	1407.67000	3.93023	23.68500
5.05017	1449.39000	4.00978	23.68700
5.15017	1485.77000	4.08939	23.68800
5.25017	1532.43000	4.16893	23.69000
5.35017	1575.54000	4.24848	23.69100
5.45017	1614.41000	4.32809	23.69200
5.55017	1662.52000	4.40762	23.69300
5.65017	1709.61000	4.48716	23.69400
5.75017	1748.65000	4.56679	23.69500
5.85017	1796.57000	4.64631	23.69500
5.95017	1845.20000	4.72585	23.69600
6.05017	1885.42000	4.80548	23.69700
6.15017	1932.34000	4.88499	23.69800
6.25017	1983.15000	4.96452	23.69800
6.35017	2024.52000	5.04417	23.69900
6.45017	2072.73000	5.12374	23.70000
6.55017	2124.34000	5.20322	23.70100
6.65017	2166.03000	5.28285	23.70200
6.75017	2214.70000	5.36241	23.70300
6.85017	2268.51000	5.44192	23.70400
6.95017	2312.26000	5.52156	23.70500
7.05017	2359.93000	5.60112	23.70600
7.15017	2415.57000	5.68062	23.70700
7.25017	2459.89000	5.76025	23.70800
7.35017	2507.88000	5.83981	23.70900
7.45017	2565.68000	5.91931	23.71000
7.55017	2613.46000	5.99891	23.71100
7.65017	2663.34000	6.07851	23.71100
7.75017	2720.80000	6.15802	23.71200
7.85017	2769.56000	6.23761	23.71100
7.95017	2820.09000	6.31717	23.70900
8.05017	2879.81000	6.39670	23.71000
8.15017	2933.34000	6.47629	23.70800
8.25017	2984.88000	6.55589	23.70800
8.35017	3044.46000	6.63544	23.70700
8.45017	3099.86000	6.71499	23.70700
8.55017	3153.18000	6.79458	23.70600
8.65017	3214.67000	6.87410	23.70600
8.75017	3272.21000	6.95368	23.70500
8.85017	3326.48000	7.03328	23.70500
8.95017	3389.06000	7.11277	23.70500
9.05017	3448.27000	7.19236	23.70500
9.15017	3504.16000	7.27196	23.70500
9.25017	3564.92000	7.35150	23.70500
9.35017	3627.70000	7.43107	23.70600
9.45017	3682.13000	7.51068	23.70600
9.55017	3745.16000	7.59017	23.70700
9.65017	3808.81000	7.66975	23.70700
9.75017	3864.61000	7.74935	23.70900
9.85017	3927.61000	7.82889	23.70900
9.95017	3992.57000	7.90844	23.71100
10.05020	4050.37000	7.98805	23.71200
10.15020	4112.50000	8.06760	23.71300
10.25020	4179.94000	8.14713	23.71300
10.35020	4238.27000	8.22674	23.71400
10.45020	4300.58000	8.30629	23.71500
10.55020	4369.08000	8.38584	23.71600
10.65020	4428.25000	8.46545	23.71700
10.75020	4491.16000	8.54499	23.71800
10.85020	4560.29000	8.62452	23.71900
10.95020	4621.09000	8.70411	23.72000
11.05020	4684.29000	8.78370	23.72000
11.15020	4754.51000	8.86323	23.72100
11.25020	4817.18000	8.94280	23.72100
11.35020	4880.32000	9.02239	23.72000
11.45020	4951.55000	9.10190	23.72000
11.55020	5017.19000	9.18148	23.72100
11.65020	5080.69000	9.26107	23.71700
11.75020	5153.12000	9.34061	23.71700
11.85020	5220.04000	9.42019	23.71200
11.95020	5284.15000	9.49978	23.71200
12.05020	5356.20000	9.57933	23.70800
12.15020	5424.61000	9.65890	23.70700
12.25020	5489.46000	9.73852	23.70300
12.35020	5561.48000	9.81803	23.70200
12.45020	5633.43000	9.89754	23.69900
12.55020	5698.43000	9.97728	23.69800
12.65020	5771.22000	10.05680	23.69600
12.75020	5844.05000	10.13630	23.69500
12.85020	5909.50000	10.21590	23.69300
12.95020	5982.78000	10.29540	23.69200
13.05020	6058.78000	10.37500	23.69200
13.15020	6124.80000	10.45460	23.69100
13.25020	6198.56000	10.53410	23.69100
13.35020	6275.52000	10.61370	23.68900
13.45020	6342.88000	10.69320	23.68900
13.55020	6416.32000	10.77280	23.68800
13.65020	6495.28000	10.85230	23.68800
13.75020	6563.93000	10.93190	23.68700
13.85020	6637.17000	11.01150	23.68700
13.95020	6717.31000	11.09110	23.68600
14.05020	6787.77000	11.17060	23.68600
14.15020	6861.77000	11.25020	23.68600
14.25020	6942.42000	11.32970	23.68600
14.35020	7016.24000	11.40940	23.68500
14.45020	7090.43000	11.48890	23.68600
14.55020	7172.96000	11.56840	23.68600
14.65020	7248.21000	11.64800	23.68800
14.75020	7323.24000	11.72760	23.68700
14.85020	7406.45000	11.80710	23.69000
14.95020	7483.61000	11.88670	23.69000
15.05020	7558.93000	11.96630	23.69200
15.15020	7642.71000	12.04580	23.69300
15.25020	7722.17000	12.12540	23.69500
15.35020	7797.46000	12.20500	23.69500
15.45020	7882.57000	12.28450	23.69800
15.55020	7963.60000	12.36410	23.69900
15.65020	8040.54000	12.44370	23.70100
15.75020	8126.16000	12.52330	23.70200
15.85020	8209.80000	12.60270	23.70500
15.95020	8286.89000	12.68240	23.70600
16.05020	8373.00000	12.76190	23.70700
16.15020	8458.19000	12.84150	23.70800
16.25020	8537.97000	12.92110	23.70900
16.35020	8623.32000	13.00060	23.71000
16.45020	8711.27000	13.08020	23.71000
16.55020	8790.99000	13.15970	23.71100
16.65020	8877.25000	13.23930	23.71100
16.75020	8967.05000	13.31890	23.71200
16.85020	9048.41000	13.39850	23.71300
16.95020	9134.47000	13.47800	23.71400
17.05020	9226.21000	13.55750	23.71500
17.15020	9308.64000	13.63710	23.71600
17.25020	9395.89000	13.71670	23.71700
17.35020	9489.29000	13.79620	23.71800
17.45020	9574.20000	13.87580	23.71800
17.55020	9661.44000	13.95540	23.71900
17.65020	9755.60000	14.03490	23.72000
17.75020	9842.10000	14.11450	23.72100
17.85020	9929.28000	14.19410	23.72200
17.95020	10025.80000	14.27360	23.72200
18.05020	10115.10000	14.35320	23.72500
18.15020	10203.50000	14.43280	23.72600
18.25020	10299.90000	14.51230	23.73000
18.35020	10390.70000	14.59190	23.73200
18.45020	10480.50000	14.67150	23.73200
18.55020	10577.50000	14.75100	23.73300
18.65020	10671.10000	14.83060	23.73200
18.75020	10761.70000	14.91020	23.73300
18.85020	10859.70000	14.98970	23.73200
18.95020	10954.60000	15.06930	23.73300
19.05020	11047.00000	15.14890	23.73200
19.15020	11145.10000	15.22840	23.73300
19.25020	11244.50000	15.30800	23.73200
19.35020	11335.80000	15.38760	23.73200
19.45020	11434.50000	15.46710	23.73300
19.55020	11535.60000	15.54660	23.73300
19.65020	11628.80000	15.62620	23.73400
19.75020	11728.50000	15.70580	23.73400
19.85020	11831.10000	15.78530	23.73400
19.95020	11926.40000	15.86500	23.73400
20.05020	12027.30000	15.94450	23.73400
20.15020	12131.40000	16.02400	23.73400
20.25020	12228.80000	16.10360	23.73500
20.35020	12329.10000	16.18320	23.73600
20.45020	12436.10000	16.26270	23.73600
20.55020	12534.80000	16.34230	23.73900
20.65020	12635.80000	16.42190	23.73900
20.75020	12744.60000	16.50140	23.74000
20.85020	12844.80000	16.58100	23.74100
20.95020	12947.30000	16.66060	23.74200
21.05020	13058.70000	16.74020	23.74200
21.15020	13161.00000	16.81970	23.74300
21.25020	13263.70000	16.89930	23.74400
21.35020	13375.60000	16.97880	23.74400
21.45020	13479.40000	17.05840	23.74500
21.55020	13584.00000	17.13800	23.74600
21.65020	13697.20000	17.21750	23.74600
21.75020	13804.30000	17.29700	23.74700
21.85020	13909.90000	17.37670	23.74800
21.95020	14023.60000	17.45620	23.74800
22.05020	14133.50000	17.53580	23.75000
22.15020	14240.10000	17.61530	23.75100
22.25020	14354.10000	17.69490	23.75200
22.35020	14466.40000	17.77440	23.75300
22.45020	14574.10000	17.85400	23.75400
22.55020	14689.40000	17.93360	23.75500
22.65020	14804.30000	18.01310	23.75600
22.75020	14913.50000	18.09270	23.75700
22.85020	15030.00000	18.17230	23.75800
22.95020	15147.10000	18.25180	23.75900
23.05020	15258.20000	18.33140	23.75900
23.15020	15376.10000	18.41100	23.76000
23.25020	15496.50000	18.49050	23.76100
23.35020	15609.80000	18.57010	23.76200
23.45020	15728.00000	18.64970	23.76100
23.55020	15850.90000	18.72920	23.76200
23.65020	15964.80000	18.80880	23.76200
23.75020	16083.90000	18.88840	23.76300
23.85020	16208.60000	18.96790	23.76300
23.95020	16324.30000	19.04750	23.76400
24.05020	16444.80000	19.12720	23.76300
24.15020	16571.90000	19.20670	23.76400
24.25020	16690.30000	19.28630	23.76400
24.35020	16811.40000	19.36590	23.76500
24.45020	16940.00000	19.44540	23.76500
24.55020	17060.80000	19.52500	23.76600
24.65020	17183.90000	19.60450	23.76700
24.75020	17311.80000	19.68410	23.76700
24.85020	17434.90000	19.76370	23.76800
24.95020	17558.10000	19.84330	23.76900
25.05020	17690.80000	19.92280	23.77000
25.15020	17816.90000	20.00230	23.77100
25.25020	17941.70000	20.08190	23.77300
25.35020	18075.70000	20.16130	23.77400
25.45020	18205.60000	20.24100	23.77500
25.55020	18332.40000	20.32050	23.77600
25.65020	18464.50000	20.40010	23.77700
25.75020	18596.30000	20.47970	23.77800
25.85020	18725.50000	20.55930	23.78000
25.95020	18862.50000	20.63880	23.78000
26.05020	18999.30000	20.71830	23.78200
26.15020	19130.50000	20.79800	23.78300
26.25020	19268.40000	20.87750	23.78400
26.35020	19408.40000	20.95700	23.78500
26.45020	19541.20000	21.03660	23.78600
26.55020	19679.30000	21.11620	23.78700
26.65020	19822.10000	21.19570	23.78700
26.75020	19955.70000	21.27530	23.78800
26.85020	20095.70000	21.35490	23.78500
26.95020	20240.50000	21.43440	23.78500
27.05020	20375.70000	21.51400	23.78000
27.15020	20517.80000	21.59350	23.78000
27.25020	20665.50000	21.67300	23.77400
27.35020	20805.50000	21.75260	23.77400
27.45020	20949.30000	21.83220	23.76800
27.55020	21100.20000	21.91180	23.76700
27.65020	21243.40000	21.99140	23.76200
27.75020	21388.80000	22.07090	23.76000
27.85020	21541.20000	22.15040	23.75600
27.95020	21686.10000	22.23000	23.75500
28.05020	21833.20000	22.30960	23.75300
28.15020	21989.00000	22.38910	23.75100
28.25020	22137.60000	22.46870	23.75100
28.35020	22285.30000	22.54830	23.74900
28.45020	22443.40000	22.62790	23.75000
28.55020	22594.10000	22.70750	23.74900
28.65020	22744.60000	22.78700	23.75100
28.75020	22902.30000	22.86650	23.75000
28.85020	23056.10000	22.94620	23.75400
28.95020	23208.30000	23.02580	23.75300
29.05020	23370.20000	23.10520	23.75800
29.15020	23528.80000	23.18480	23.75700
29.25020	23682.90000	23.26440	23.76100
29.35020	23845.50000	23.34400	23.76100
29.45020	24004.70000	23.42350	23.76300
29.55020	24162.40000	23.50310	23.76300
29.65020	24326.10000	23.58260	23.76600
29.75020	24490.10000	23.66210	23.76600
29.85020	24647.80000	23.74180	23.76800
29.95020	24806.10000	23.82130	23.76900
30.05020	24975.20000	23.90090	23.77000
30.15020	25136.30000	23.98050	23.77000
30.25020	25303.90000	24.06010	23.77200
30.35020	25474.90000	24.13960	23.77200
30.45020	25637.90000	24.21920	23.77400
30.55020	25804.40000	24.29880	23.77500
30.65020	25977.90000	24.37820	23.77600
30.75020	26144.00000	24.45780	23.77700
30.85020	26313.00000	24.53740	23.77800
30.95020	26490.00000	24.61690	23.77900
31.05020	26657.80000	24.69660	23.78000
31.15020	26829.70000	24.77620	23.78000
31.25020	27008.20000	24.85560	23.78100
31.35020	27179.10000	24.93530	23.78200
31.45020	27351.60000	25.01480	23.78300
31.55020	27530.70000	25.09430	23.78300
31.65020	27705.80000	25.17390	23.78400
31.75020	27880.20000	25.25350	23.78500
31.85020	28063.00000	25.33310	23.78500
31.95020	28241.40000	25.41260	23.78600
32.05020	28417.70000	25.49220	23.78700
32.15020	28602.60000	25.57170	23.78700
32.25020	28783.70000	25.65130	23.78700
32.35020	28960.80000	25.73090	23.78800
32.45020	29146.10000	25.81040	23.78800
32.55020	29329.80000	25.89000	23.78800
32.65020	29510.00000	25.96960	23.78800
32.75020	29696.70000	26.04910	23.78900
32.85020	29883.30000	26.12860	23.78900
32.95020	30065.10000	26.20820	23.78900
33.05020	30254.30000	26.28780	23.79000
33.15020	30443.40000	26.36730	23.79000
33.25020	30627.90000	26.44700	23.79200
33.35020	30819.60000	26.52650	23.79200
33.45020	31014.20000	26.60610	23.79400
33.55020	31202.00000	26.68560	23.79500
33.65020	31395.70000	26.76520	23.79600
33.75020	31592.70000	26.84470	23.79700
33.85020	31782.80000	26.92440	23.79800
33.95020	31976.70000	27.00390	23.79900
34.05020	32176.10000	27.08340	23.79800
34.15020	32369.00000	27.16290	23.79800
34.25020	32564.30000	27.24260	23.79600
34.35020	32767.50000	27.32210	23.79700
34.45020	32964.10000	27.40170	23.79500
34.55020	33161.50000	27.48120	23.79500
34.65020	33367.60000	27.56090	23.79300
34.75020	33568.40000	27.64040	23.79300
34.85020	33768.30000	27.72000	23.79300
34.95020	33976.50000	27.79950	23.79300
35.05020	34179.00000	27.87910	23.79300
35.15020	34383.90000	27.95860	23.79300
35.25020	34593.80000	28.03820	23.79300
35.35020	34798.70000	28.11780	23.79300
35.45020	35001.60000	28.19740	23.79500
35.55020	35213.30000	28.27690	23.79500
35.65020	35421.30000	28.35640	23.79900
35.75020	35628.30000	28.43610	23.79900
35.85020	35840.70000	28.51560	23.80500
35.95020	36054.90000	28.59520	23.80600
36.05020	36264.70000	28.67480	23.81300
36.15020	36479.10000	28.75430	23.81400
36.25020	36697.80000	28.83380	23.82100
36.35020	36909.10000	28.91350	23.82300
36.45020	37125.50000	28.99300	23.82700
36.55020	37346.30000	29.07250	23.82900
36.65020	37560.90000	29.15220	23.83200
36.75020	37782.00000	29.23170	23.83500
36.85020	38007.10000	29.31120	23.83700
36.95020	38223.60000	29.39080	23.83900
37.05020	38448.70000	29.47040	23.84000
37.15020	38679.00000	29.54990	23.84300
37.25020	38899.10000	29.62950	23.84300
37.35020	39124.10000	29.70910	23.84600
37.45020	39358.10000	29.78860	23.84600
37.55020	39583.10000	29.86820	23.84800
37.65020	39812.10000	29.94770	23.84700
37.75020	40048.40000	30.02720	23.84900
37.85020	40277.90000	30.10680	23.84700
37.95020	40511.00000	30.18640	23.84800
38.05020	40749.50000	30.26590	23.84800
38.15020	40982.10000	30.34550	23.84900
38.25020	41216.10000	30.42510	23.85000
38.35020	41458.00000	30.50470	23.85100
38.45020	41694.30000	30.58420	23.85200
38.55020	41929.70000	30.66380	23.85300
38.65020	42175.40000	30.74340	23.85400
38.75020	42416.60000	30.82300	23.85500
38.85020	42655.70000	30.90250	23.85600
38.95020	42902.80000	30.98210	23.85600
39.05020	43148.20000	31.06160	23.85700
39.15020	43390.40000	31.14120	23.85800
39.25020	43638.00000	31.22080	23.85600
39.35020	43887.10000	31.30030	23.85700
39.45020	44126.60000	31.37990	23.85300
39.55020	44374.20000	31.45940	23.85400
39.65020	44625.90000	31.53900	23.85000
39.75020	44873.20000	31.61860	23.85000
39.85020	45127.50000	31.69810	23.84500
39.95020	45386.30000	31.77770	23.84500
40.05020	45637.70000	31.85730	23.84100
40.15020	45895.90000	31.93680	23.84100
40.25020	46158.50000	32.01640	23.83800
40.35020	46411.70000	32.09600	23.83700
40.45020	46671.20000	32.17560	23.83400
40.55020	46937.20000	32.25500	23.83300
40.65020	47194.80000	32.33470	23.83000
40.75020	47456.40000	32.41420	23.82900
40.85020	47724.70000	32.49380	23.82900
40.95020	47985.60000	32.57340	23.82700
41.05020	48249.60000	32.65290	23.82600
41.15020	48520.30000	32.73240	23.82500
41.25020	48785.50000	32.81200	23.82300
41.35020	49052.10000	32.89160	23.82200
41.45020	49326.40000	32.97110	23.82100
41.55020	49594.80000	33.05070	23.82000
41.65020	49862.20000	33.13030	23.81800
41.75020	50140.00000	33.20980	23.81700
41.85020	50412.90000	33.28940	23.81500
41.95020	50685.10000	33.36900	23.81400
42.05020	50964.80000	33.44850	23.81300
42.15020	51238.60000	33.52810	23.81000
42.25020	51512.40000	33.60770	23.80900
42.35020	51795.00000	33.68720	23.80400
42.45020	52076.40000	33.76680	23.80000
42.55020	52354.60000	33.84640	23.79800
42.65020	52637.80000	33.92590	23.79400
42.75020	52923.10000	34.00540	23.79200
42.85020	53202.60000	34.08510	23.78800
42.95020	53492.00000	34.16460	23.78600
43.05020	53784.30000	34.24410	23.78300
43.15020	54070.20000	34.32380	23.78100
43.25020	54361.70000	34.40330	23.78000
43.35020	54658.60000	34.48270	23.77800
43.45020	54947.20000	34.56240	23.77800
43.55020	55239.00000	34.64200	23.77600
43.65020	55537.90000	34.72150	23.77600
43.75020	55829.90000	34.80110	23.77500
43.85020	56124.90000	34.88070	23.77500
43.95020	56425.10000	34.96030	23.77300
44.05020	56718.70000	35.03980	23.77400
44.15020	57015.80000	35.11940	23.77300
44.25020	57319.40000	35.19890	23.77500
44.35020	57616.00000	35.27850	23.77300
44.45020	57914.90000	35.35810	23.77600
44.55020	58222.80000	35.43760	23.77500
44.65020	58522.00000	35.51720	23.77700
44.75020	58824.30000	35.59680	23.77600
44.85020	59135.00000	35.67630	23.77700
44.95020	59441.00000	35.75590	23.77700
45.05020	59745.10000	35.83550	23.77700
45.15020	60054.30000	35.91490	23.77700
45.25020	60365.50000	35.99460	23.77700
45.35020	60675.60000	36.07410	23.77700
45.45020	60995.80000	36.15370	23.77800
45.55020	61314.10000	36.23320	23.77700
45.65020	61629.10000	36.31280	23.77800
45.75020	61950.60000	36.39230	23.77800
45.85020	62271.10000	36.47190	23.77900
45.95020	62586.00000	36.55150	23.77900
46.05020	62908.70000	36.63110	23.78000
46.15020	63230.10000	36.71060	23.78000
46.25020	63538.20000	36.79020	23.78100
46.35020	63860.60000	36.86980	23.78100
46.45020	64180.30000	36.94930	23.78200
46.55020	64496.50000	37.02890	23.78200
46.65020	64820.40000	37.10840	23.78300
46.75020	65144.30000	37.18800	23.78400
46.85020	65465.40000	37.26750	23.78600
46.95020	65792.20000	37.34710	23.78600
47.05020	66127.10000	37.42660	23.78800
47.15020	66460.60000	37.50630	23.78800
47.25020	66799.50000	37.58580	23.79000
47.35020	67139.50000	37.66530	23.79000
47.45020	67474.70000	37.74490	23.79100
47.55020	67818.40000	37.82450	23.79200
47.65020	68166.90000	37.90400	23.79300
47.75020	68507.30000	37.98360	23.79400
47.85020	68850.30000	38.06320	23.79400
47.95020	69214.30000	38.14270	23.79500
48.05020	69553.80000	38.22260	23.79500
48.15020	69889.10000	38.30210	23.79500
48.25020	70235.20000	38.38160	23.79600
48.35020	70575.60000	38.46120	23.79700
48.45020	70914.90000	38.54080	23.79600
48.55020	71262.70000	38.62040	23.79700
48.65020	71603.20000	38.70000	23.79500
48.75020	71939.40000	38.77950	23.79600
48.85020	72288.90000	38.85900	23.79400
48.95020	72634.10000	38.93860	23.79400
49.05020	72982.00000	39.01820	23.79200
49.15020	73341.00000	39.09740	23.79200
49.25020	73686.00000	39.17690	23.79100
49.35020	74028.10000	39.25640	23.79100
49.45020	74400.40000	39.33580	23.79000
49.55020	74769.20000	39.41560	23.79000
49.65020	75132.90000	39.49500	23.79000
49.75020	75503.40000	39.57460	23.78900
49.85020	75874.50000	39.65420	23.78900
49.95020	76239.80000	39.73390	23.78900
50.05020	76612.70000	39.81350	23.78800
50.15020	76988.30000	39.89290	23.78700
50.25020	77354.50000	39.97250	23.78400
50.35020	77730.40000	40.05230	23.78400
50.45020	78109.50000	40.13160	23.78000
50.55020	78471.40000	40.21140	23.78000
50.65020	78834.20000	40.29080	23.77300
50.75020	79206.80000	40.37040	23.77200
50.85020	79556.70000	40.45000	23.76500
50.95020	79928.80000	40.52970	23.76400
51.05020	80306.00000	40.60930	23.75800
51.15020	80681.80000	40.68870	23.75600
51.25020	81057.10000	40.76830	23.75100
51.35020	81435.20000	40.84790	23.74900
51.45020	81810.40000	40.92730	23.74500
51.55020	82185.90000	41.00680	23.74200
51.65020	82571.30000	41.08650	23.73900
51.75020	82951.60000	41.16610	23.73600
51.85020	83330.80000	41.24570	23.73700
51.95020	83718.80000	41.32520	23.73400
52.05020	84098.80000	41.40470	23.73600
52.15020	84478.20000	41.48450	23.73400
52.25020	84862.90000	41.56400	23.73100
52.35020	85244.30000	41.64370	23.73500
52.45020	85622.40000	41.72310	23.73300
52.55020	86001.50000	41.80270	23.73800
52.65020	86371.70000	41.88220	23.73700
52.75020	86743.70000	41.96180	23.74200
52.85020	87121.50000	42.04130	23.74100
52.95020	87492.30000	42.12090	23.74600
53.05020	87853.20000	42.20050	23.74600
53.15020	88231.70000	42.27990	23.74800
53.25020	88602.70000	42.35980	23.74800
53.35020	88980.80000	42.43920	23.74900
53.45020	89356.00000	42.51900	23.75000
53.55020	89738.20000	42.59820	23.75100
53.65020	90113.40000	42.67780	23.75100
53.75020	90485.50000	42.75750	23.75200
53.85020	90860.10000	42.83690	23.75200
53.95020	91219.30000	42.91650	23.75300
54.05020	91582.20000	42.99630	23.75300
54.15020	91952.70000	43.07570	23.75300
54.25020	92307.60000	43.15530	23.75400
54.35020	92665.40000	43.23490	23.75400
54.45020	93033.40000	43.31450	23.75500
54.55020	93392.40000	43.39420	23.75600
54.65020	93754.20000	43.47370	23.75700
54.75020	94119.80000	43.55300	23.75700
54.85020	94480.90000	43.63270	23.75900
54.95020	94847.90000	43.71220	23.75900
55.05020	95222.80000	43.79160	23.76000
55.15020	95575.40000	43.87150	23.76000
55.25020	95918.30000	43.95100	23.76000
55.35020	96273.60000	44.03060	23.76100
55.45020	96616.40000	44.11010	23.76100
55.55020	96950.60000	44.18980	23.76200
55.65020	97288.50000	44.26940	23.76300
55.75020	97608.30000	44.34870	23.76400
55.85020	97926.20000	44.42840	23.76600
55.95020	98252.50000	44.50790	23.76700
56.05020	98573.60000	44.58760	23.76800
56.15020	98888.10000	44.66700	23.76900
56.25020	99205.80000	44.74670	23.76900
56.35020	99519.90000	44.82630	23.77000
56.45020	99840.30000	44.90580	23.76900
56.55020	100173.00000	44.98540	23.77000
56.65020	100490.00000	45.06490	23.76900
56.75020	100796.00000	45.14450	23.76900
56.85020	101115.00000	45.22410	23.76900
56.95020	101430.00000	45.30360	23.77000
57.05020	101736.00000	45.38330	23.77100
57.15020	102036.00000	45.46270	23.77200
57.25020	102320.00000	45.54230	23.77400
57.35020	102598.00000	45.62200	23.77500
57.45020	102860.00000	45.70160	23.77800
57.55020	103120.00000	45.78090	23.77900
57.65020	103390.00000	45.86070	23.78200
57.75020	103666.00000	45.94020	23.78300
57.85020	103931.00000	46.01990	23.78600
57.95020	104188.00000	46.09930	23.78800
58.05020	104446.00000	46.17890	23.79300
58.15020	104695.00000	46.25860	23.79400
58.25020	104930.00000	46.33800	23.80000
58.35020	105163.00000	46.41780	23.80100
58.45020	105381.00000	46.49720	23.80700
58.55020	105590.00000	46.57700	23.80900
58.65020	105799.00000	46.65640	23.81300
58.75020	106004.00000	46.73600	23.81600
58.85020	106188.00000	46.81570	23.81800
58.95020	106351.00000	46.89520	23.82100
59.05020	106487.00000	46.97480	23.82200
59.15020	106552.00000	47.05440	23.82400
59.25020	106611.00000	47.13410	23.82400
59.35020	106648.00000	47.21360	23.82700
59.45020	106660.00000	47.29330	23.82600
59.55020	106678.00000	47.37280	23.82800
59.65020	106686.00000	47.45250	23.82800
59.75020	106669.00000	47.53210	23.83000
59.85020	106608.00000	47.61170	23.82700
59.95020	106513.00000	47.69130	23.82900
60.05020	106374.00000	47.77080	23.82600
60.15020	106221.00000	47.85050	23.82700
60.25020	106056.00000	47.93010	23.82500
60.35020	105871.00000	48.00980	23.82600
60.45020	105649.00000	48.08940	23.82500
60.55020	105428.00000	48.16890	23.82600
60.65020	105221.00000	48.24840	23.82300
60.75020	105015.00000	48.32800	23.82300
60.85020	104797.00000	48.40780	23.81900
60.95020	104563.00000	48.48710	23.81900
61.05020	104333.00000	48.56670	23.81800
61.15020	104085.00000	48.64620	23.81800
61.25020	103808.00000	48.72610	23.81800
61.35020	103459.00000	48.80560	23.81800
61.45020	103040.00000	48.88530	23.81500
61.55020	102597.00000	48.96490	23.81500
61.65020	102101.00000	49.04480	23.81000
61.75020	101499.00000	49.12460	23.80900
61.85020	100871.00000	49.20380	23.80500
61.95020	100185.00000	49.28380	23.80400
62.05020	99374.10000	49.36350	23.80100
62.15020	98447.40000	49.44320	23.79900
62.25020	97457.80000	49.52280	23.79100
62.35020	96508.80000	49.60230	23.78900
62.45020	95630.70000	49.68160	23.78700
62.55020	94852.50000	49.76120	23.77400
62.65020	94161.80000	49.84050	23.77100
62.75020	93479.60000	49.92020	23.75900
62.85020	92776.30000	49.99960	23.75500
62.95020	92131.50000	50.07920	23.74700
63.05020	91492.70000	50.15880	23.74300
63.15020	90864.40000	50.23830	23.73600
63.25020	90240.70000	50.31790	23.73200
63.35020	89578.20000	50.39760	23.72800
63.45020	88884.20000	50.47720	23.72400
63.55020	88157.60000	50.55670	23.72500
63.65020	87501.30000	50.63610	23.72000
63.75020	86832.70000	50.71570	23.72400
63.85020	86172.70000	50.79550	23.72000
63.95020	85500.40000	50.87480	23.72500
64.05020	84800.70000	50.95460	23.72200
64.15020	84136.20000	51.03390	23.72800
64.25020	83528.40000	51.11360	23.72600
64.35020	82936.00000	51.19300	23.73400
64.45020	82338.30000	51.27260	23.73200
64.55020	81708.70000	51.35230	23.74000
64.65020	80977.80000	51.43220	23.73900
64.75020	80206.30000	51.51160	23.74400
64.85020	79457.30000	51.59110	23.74400
64.95020	78559.60000	51.67120	23.74500
65.05020	77488.90000	51.75080	23.74500
65.15020	76469.40000	51.83040	23.74400
65.25020	75508.00000	51.90960	23.74400
65.35020	74671.90000	51.98920	23.74400
65.45020	73861.90000	52.06870	23.74300
65.55020	73088.00000	52.14810	23.74300
65.65020	72355.60000	52.22770	23.74400
65.75020	71626.20000	52.30730	23.74400
65.85020	70840.60000	52.38680	23.74300
65.95020	70040.70000	52.46640	23.74300
66.05020	69314.10000	52.54580	23.74200
66.15020	68628.20000	52.62550	23.74200
66.25020	67715.60000	52.70560	23.73800
66.35020	66534.80000	52.78550	23.73800
66.45020	65477.40000	52.86460	23.73300
66.55020	64583.50000	52.94400	23.73300
66.65020	63808.00000	53.02330	23.72700
66.75020	63270.50000	53.10250	23.72600
66.85020	62831.50000	53.18190	23.72000
66.95020	62371.40000	53.26160	23.71800
67.05020	61955.90000	53.34100	23.71300
67.15020	61507.90000	53.42070	23.71100
67.25020	61008.60000	53.50030	23.70600
67.35020	60564.10000	53.57960	23.70400
67.45020	60208.70000	53.65910	23.70000
