# Supplementary material for: Effect of Phosphate Phase Incorporation on 3D-Printed Hydrogel Scaffolds: Towards Customizable Bone Graft Materials
Source: Gels. 2025 Aug 20;11(8):665. doi: 10.3390/gels11080665 (PMC12385390; doi:10.3390/gels11080665)
Supplement: Supplementary file 1 [file gels-11-00665-s001.zip › CC_S4.1.ods]

## Sheet: DATA1
Step time	Stress	Strain	Temperature
s	Pa	%	°C
0.050166	9.578170	0.036672	23.972000
0.150167	31.191300	0.126758	23.972000
0.250167	42.084500	0.217603	23.970000
0.350167	56.608300	0.308387	23.970000
0.450167	79.748500	0.399096	23.968000
0.550166	92.701400	0.489920	23.967000
0.650167	108.225000	0.580703	23.966000
0.750167	130.086000	0.671418	23.965000
0.850168	143.871000	0.762232	23.964000
0.950166	157.161000	0.853040	23.963000
1.050170	180.065000	0.943762	23.964000
1.150170	199.143000	1.034510	23.963000
1.250170	206.100000	1.125400	23.963000
1.350170	233.583000	1.216050	23.965000
1.450170	245.621000	1.306890	23.964000
1.550170	261.284000	1.397680	23.966000
1.650170	283.587000	1.488410	23.965000
1.750170	302.169000	1.579180	23.967000
1.850170	313.411000	1.670020	23.967000
1.950170	337.649000	1.760730	23.969000
2.050170	355.699000	1.851500	23.969000
2.150170	370.880000	1.942320	23.970000
2.250170	392.998000	2.033060	23.970000
2.350170	412.935000	2.123820	23.971000
2.450170	426.941000	2.214660	23.971000
2.550170	449.549000	2.305390	23.972000
2.650170	472.084000	2.396130	23.973000
2.750170	485.270000	2.486980	23.971000
2.850170	509.451000	2.577710	23.971000
2.950170	532.116000	2.668450	23.966000
3.050170	546.078000	2.759300	23.966000
3.150170	571.066000	2.850020	23.958000
3.250170	593.792000	2.940780	23.958000
3.350170	609.673000	3.031610	23.948000
3.450170	631.135000	3.122380	23.946000
3.550170	656.908000	3.213110	23.938000
3.650170	674.755000	3.303920	23.937000
3.750170	695.038000	3.394720	23.931000
3.850170	722.530000	3.485420	23.928000
3.950170	740.794000	3.576250	23.923000
4.050170	760.972000	3.667030	23.920000
4.150170	786.646000	3.757760	23.915000
4.250170	807.829000	3.848560	23.912000
4.350170	827.407000	3.939360	23.909000
4.450170	857.785000	4.030030	23.909000
4.550170	875.535000	4.120880	23.906000
4.650170	895.254000	4.211700	23.907000
4.750170	924.737000	4.302390	23.904000
4.850170	946.308000	4.393180	23.908000
4.950170	961.951000	4.484040	23.906000
5.050170	994.309000	4.574700	23.910000
5.150170	1017.510000	4.665510	23.909000
5.250170	1035.760000	4.756320	23.911000
5.350170	1064.360000	4.847060	23.910000
5.450170	1090.080000	4.937810	23.912000
5.550170	1112.230000	5.028620	23.912000
5.650170	1134.590000	5.119410	23.911000
5.750170	1164.690000	5.210130	23.911000
5.850170	1183.790000	5.300980	23.909000
5.950170	1213.360000	5.391720	23.908000
6.050170	1238.790000	5.482480	23.905000
6.150170	1261.430000	5.573260	23.905000
6.250170	1288.750000	5.664030	23.901000
6.350170	1316.950000	5.754790	23.900000
6.450170	1340.290000	5.845600	23.896000
6.550170	1365.290000	5.936390	23.895000
6.650170	1396.530000	6.027100	23.889000
6.750170	1418.440000	6.117890	23.887000
6.850170	1445.540000	6.208710	23.880000
6.950170	1474.150000	6.299460	23.878000
7.050170	1504.190000	6.390240	23.871000
7.150170	1526.780000	6.481050	23.868000
7.250170	1560.310000	6.571720	23.860000
7.350170	1583.710000	6.662570	23.857000
7.450170	1608.940000	6.753370	23.849000
7.550170	1643.850000	6.844070	23.846000
7.650170	1669.860000	6.934850	23.837000
7.750170	1694.400000	7.025660	23.833000
7.850170	1729.680000	7.116410	23.824000
7.950170	1757.350000	7.207190	23.819000
8.050170	1783.350000	7.298000	23.810000
8.150170	1817.600000	7.388740	23.805000
8.250170	1847.740000	7.479490	23.797000
8.350170	1870.750000	7.570340	23.791000
8.450170	1907.840000	7.661040	23.786000
8.550170	1935.290000	7.751840	23.781000
8.650170	1966.670000	7.842620	23.779000
8.750170	1996.500000	7.933420	23.774000
8.850170	2033.330000	8.024170	23.773000
8.950170	2057.260000	8.114990	23.768000
9.050170	2094.270000	8.205670	23.767000
9.150170	2123.880000	8.296480	23.763000
9.250170	2152.930000	8.387270	23.763000
9.350170	2189.540000	8.478010	23.759000
9.450170	2221.320000	8.568820	23.763000
9.550170	2250.840000	8.659590	23.759000
9.650170	2287.020000	8.750370	23.764000
9.750170	2320.670000	8.841120	23.761000
9.850170	2348.880000	8.931960	23.768000
9.950170	2386.170000	9.022690	23.766000
10.050200	2421.740000	9.113420	23.772000
10.150200	2452.580000	9.204250	23.771000
10.250200	2486.770000	9.295020	23.776000
10.350200	2528.740000	9.385670	23.776000
10.450200	2555.890000	9.476570	23.781000
10.550200	2589.800000	9.567360	23.781000
10.650200	2632.380000	9.658050	23.785000
10.750200	2660.960000	9.748930	23.785000
10.850200	2697.160000	9.839680	23.790000
10.950200	2738.860000	9.930350	23.791000
11.050200	2770.950000	10.021200	23.795000
11.150200	2803.260000	10.112000	23.796000
11.250200	2845.890000	10.202700	23.799000
11.350200	2878.510000	10.293500	23.800000
11.450200	2911.170000	10.384400	23.802000
11.550200	2956.100000	10.475000	23.803000
11.650200	2989.790000	10.565800	23.804000
11.750200	3020.300000	10.656700	23.803000
11.850200	3066.850000	10.747400	23.805000
11.950200	3102.890000	10.838100	23.804000
12.050200	3133.590000	10.929100	23.805000
12.150200	3178.340000	11.019700	23.805000
12.250200	3218.410000	11.110400	23.806000
12.350200	3250.210000	11.201300	23.806000
12.450200	3290.800000	11.292100	23.807000
12.550200	3334.210000	11.382800	23.808000
12.650200	3365.440000	11.473700	23.809000
12.750200	3406.150000	11.564400	23.809000
12.850200	3450.010000	11.655100	23.810000
12.950200	3486.670000	11.745900	23.810000
13.050200	3526.130000	11.836700	23.811000
13.150200	3569.340000	11.927400	23.812000
13.250200	3605.580000	12.018300	23.813000
13.350200	3645.770000	12.109100	23.814000
13.450200	3693.280000	12.199800	23.815000
13.550200	3728.550000	12.290600	23.816000
13.650200	3766.100000	12.381400	23.817000
13.750200	3817.420000	12.472000	23.819000
13.850200	3852.960000	12.562900	23.819000
13.950200	3897.550000	12.653700	23.821000
14.050200	3943.530000	12.744400	23.822000
14.150200	3985.440000	12.835200	23.822000
14.250200	4022.070000	12.926000	23.823000
14.350200	4074.220000	13.016700	23.822000
14.450200	4116.100000	13.107500	23.823000
14.550200	4152.110000	13.198400	23.821000
14.650200	4202.070000	13.289100	23.822000
14.750200	4247.110000	13.379800	23.819000
14.850200	4282.080000	13.470700	23.820000
14.950200	4338.330000	13.561400	23.818000
15.050200	4382.030000	13.652100	23.818000
15.150200	4420.430000	13.743000	23.816000
15.250200	4470.950000	13.833700	23.816000
15.350200	4518.530000	13.924400	23.815000
15.450200	4558.040000	14.015300	23.815000
15.550200	4607.550000	14.106100	23.815000
15.650200	4656.230000	14.196800	23.815000
15.750200	4697.660000	14.287700	23.815000
15.850200	4747.460000	14.378400	23.815000
15.950200	4799.820000	14.469100	23.815000
16.050200	4841.310000	14.559900	23.816000
16.150200	4886.640000	14.650700	23.816000
16.250200	4944.790000	14.741500	23.817000
16.350200	4984.000000	14.832300	23.817000
16.450200	5033.990000	14.923000	23.819000
16.550200	5089.110000	15.013700	23.819000
16.650200	5132.280000	15.104600	23.821000
16.750200	5180.960000	15.195400	23.821000
16.850200	5237.750000	15.286000	23.823000
16.950200	5282.020000	15.376900	23.823000
17.050200	5329.680000	15.467700	23.824000
17.150200	5387.840000	15.558400	23.825000
17.250200	5435.860000	15.649200	23.826000
17.350200	5482.430000	15.740000	23.826000
17.450200	5541.380000	15.830700	23.826000
17.550200	5590.460000	15.921600	23.827000
17.650200	5639.900000	16.012300	23.826000
17.750200	5696.920000	16.103000	23.826000
17.850200	5750.640000	16.193800	23.827000
17.950200	5797.780000	16.284700	23.827000
18.050200	5856.660000	16.375400	23.827000
18.150200	5909.420000	16.466100	23.828000
18.250200	5961.020000	16.557000	23.828000
18.350200	6015.220000	16.647800	23.829000
18.450200	6075.540000	16.738500	23.830000
18.550200	6122.710000	16.829300	23.830000
18.650200	6183.350000	16.920000	23.831000
18.750200	6241.350000	17.010800	23.832000
18.850200	6292.040000	17.101600	23.832000
18.950200	6350.790000	17.192400	23.833000
19.050200	6409.750000	17.283100	23.833000
19.150200	6463.710000	17.373900	23.834000
19.250200	6521.450000	17.464700	23.835000
19.350200	6581.630000	17.555400	23.836000
19.450200	6641.220000	17.646200	23.837000
19.550200	6693.320000	17.737100	23.838000
19.650200	6761.000000	17.827700	23.839000
19.750200	6817.010000	17.918500	23.840000
19.850200	6871.580000	18.009300	23.841000
19.950200	6940.200000	18.100100	23.841000
20.050200	6995.280000	18.190900	23.841000
20.150200	7053.170000	18.281700	23.842000
20.250200	7121.060000	18.372400	23.841000
20.350200	7179.780000	18.463200	23.842000
20.450200	7237.470000	18.554000	23.842000
20.550200	7308.340000	18.644700	23.842000
20.650200	7365.920000	18.735600	23.843000
20.750200	7427.520000	18.826300	23.843000
20.850200	7496.020000	18.917000	23.844000
20.950200	7558.590000	19.007800	23.844000
21.050200	7616.280000	19.098700	23.846000
21.150200	7691.220000	19.189300	23.846000
21.250200	7753.570000	19.280100	23.848000
21.350200	7814.010000	19.371000	23.849000
21.450200	7884.430000	19.461700	23.851000
21.550200	7952.090000	19.552500	23.851000
21.650200	8013.580000	19.643300	23.852000
21.750200	8082.860000	19.734000	23.855000
21.850200	8152.410000	19.824800	23.856000
21.950200	8219.640000	19.915600	23.858000
22.050200	8286.710000	20.006400	23.859000
22.150200	8359.570000	20.097100	23.861000
22.250200	8428.010000	20.187800	23.863000
22.350200	8495.320000	20.278700	23.865000
22.450200	8568.910000	20.369400	23.866000
22.550200	8638.100000	20.460300	23.868000
22.650200	8707.640000	20.551000	23.869000
22.750200	8785.680000	20.641700	23.870000
22.850200	8851.160000	20.732700	23.872000
22.950200	8924.530000	20.823300	23.872000
23.050200	9002.110000	20.914100	23.874000
23.150200	9074.870000	21.004800	23.874000
23.250200	9144.130000	21.095600	23.875000
23.350200	9228.050000	21.186300	23.877000
23.450200	9297.830000	21.277200	23.878000
23.550200	9369.860000	21.368000	23.881000
23.650200	9456.490000	21.458700	23.882000
23.750200	9527.160000	21.549500	23.886000
23.850200	9602.750000	21.640300	23.887000
23.950200	9683.440000	21.731000	23.891000
24.050200	9763.800000	21.821900	23.892000
24.150200	9832.780000	21.912800	23.895000
24.250200	9922.080000	22.003400	23.897000
24.350200	9996.970000	22.094300	23.900000
24.450200	10075.800000	22.185000	23.901000
24.550200	10160.000000	22.275700	23.904000
24.650200	10241.300000	22.366600	23.905000
24.750200	10319.800000	22.457300	23.907000
24.850200	10405.900000	22.547900	23.909000
24.950200	10489.600000	22.638800	23.910000
25.050200	10567.700000	22.729700	23.912000
25.150200	10656.300000	22.820400	23.914000
25.250200	10739.600000	22.911100	23.916000
25.350200	10820.700000	23.001900	23.917000
25.450200	10907.900000	23.092700	23.919000
25.550200	10999.300000	23.183400	23.919000
25.650200	11078.300000	23.274200	23.920000
25.750200	11169.000000	23.365000	23.919000
25.850200	11261.400000	23.455700	23.920000
25.950200	11343.800000	23.546600	23.920000
26.050200	11432.200000	23.637300	23.921000
26.150200	11530.300000	23.728000	23.923000
26.250200	11606.600000	23.818900	23.924000
26.350200	11702.800000	23.909600	23.927000
26.450200	11797.400000	24.000400	23.929000
26.550200	11887.500000	24.091200	23.932000
26.650200	11978.200000	24.182000	23.934000
26.750200	12077.700000	24.272700	23.937000
26.850200	12167.600000	24.363600	23.938000
26.950200	12258.700000	24.454200	23.941000
27.050200	12360.500000	24.545000	23.943000
27.150200	12452.100000	24.635800	23.945000
27.250200	12543.300000	24.726600	23.948000
27.350200	12648.800000	24.817300	23.950000
27.450200	12743.100000	24.908100	23.952000
27.550200	12839.200000	24.998900	23.954000
27.650200	12943.600000	25.089700	23.955000
27.750200	13044.400000	25.180400	23.957000
27.850200	13139.300000	25.271300	23.958000
27.950200	13244.200000	25.362000	23.960000
28.050200	13349.300000	25.452700	23.960000
28.150200	13447.200000	25.543500	23.962000
28.250200	13552.700000	25.634200	23.962000
28.350200	13657.900000	25.725100	23.964000
28.450200	13754.000000	25.815800	23.964000
28.550200	13865.200000	25.906500	23.966000
28.650200	13971.300000	25.997300	23.966000
28.750200	14073.000000	26.088200	23.967000
28.850200	14181.700000	26.178900	23.968000
28.950200	14293.000000	26.269700	23.969000
29.050200	14395.800000	26.360500	23.966000
29.150200	14504.600000	26.451300	23.967000
29.250200	14622.800000	26.542000	23.963000
29.350200	14724.200000	26.632900	23.964000
29.450200	14837.800000	26.723600	23.961000
29.550200	14953.300000	26.814300	23.961000
29.650200	15058.500000	26.905200	23.960000
29.750200	15171.200000	26.995900	23.961000
29.850200	15289.200000	27.086700	23.958000
29.950200	15400.100000	27.177500	23.958000
30.050200	15514.600000	27.268200	23.956000
30.150200	15634.200000	27.359000	23.956000
30.250200	15751.000000	27.449800	23.955000
30.350200	15864.900000	27.540600	23.954000
30.450200	15987.000000	27.631300	23.954000
30.550200	16105.600000	27.722000	23.953000
30.650200	16218.000000	27.812900	23.954000
30.750200	16346.500000	27.903500	23.953000
30.850200	16465.400000	27.994400	23.955000
30.950200	16584.300000	28.085200	23.954000
31.050200	16713.000000	28.175800	23.956000
31.150200	16837.100000	28.266700	23.956000
31.250200	16960.800000	28.357600	23.958000
31.350200	17090.900000	28.448200	23.958000
31.450200	17223.200000	28.538900	23.957000
31.550200	17345.500000	28.629900	23.957000
31.650200	17481.400000	28.720500	23.955000
31.750200	17612.800000	28.811300	23.954000
31.850200	17739.400000	28.902100	23.954000
31.950200	17874.400000	28.992900	23.952000
32.050200	18014.700000	29.083500	23.951000
32.150200	18137.600000	29.174500	23.950000
32.250200	18280.300000	29.265200	23.949000
32.350200	18423.100000	29.355900	23.947000
32.450200	18555.100000	29.446800	23.947000
32.550200	18698.400000	29.537600	23.945000
32.650200	18845.300000	29.628200	23.944000
32.750200	18981.900000	29.719100	23.941000
32.850200	19127.300000	29.809800	23.940000
32.950200	19274.800000	29.900500	23.936000
33.050200	19412.000000	29.991500	23.934000
33.150200	19557.200000	30.082200	23.930000
33.250200	19710.900000	30.172900	23.929000
33.350200	19853.900000	30.263700	23.926000
33.450200	20000.000000	30.354500	23.924000
33.550200	20158.400000	30.445200	23.923000
33.650200	20305.000000	30.536100	23.921000
33.750200	20456.700000	30.626800	23.921000
33.850200	20615.100000	30.717500	23.920000
33.950200	20769.200000	30.808300	23.920000
34.050200	20917.600000	30.899200	23.919000
34.150200	21079.300000	30.989900	23.918000
34.250200	21234.800000	31.080600	23.917000
34.350200	21386.800000	31.171500	23.916000
34.450200	21553.000000	31.262200	23.915000
34.550200	21710.200000	31.353000	23.915000
34.650200	21867.600000	31.443800	23.914000
34.750200	22034.000000	31.534500	23.914000
34.850200	22198.300000	31.625300	23.913000
34.950200	22355.400000	31.716100	23.914000
35.050200	22526.400000	31.806800	23.914000
35.150200	22694.400000	31.897600	23.915000
35.250200	22857.100000	31.988400	23.914000
35.350200	23029.300000	32.079200	23.915000
35.450200	23204.800000	32.169900	23.914000
35.550200	23370.000000	32.260700	23.915000
35.650200	23547.500000	32.351500	23.915000
35.750200	23723.300000	32.442200	23.916000
35.850200	23891.600000	32.533000	23.916000
35.950200	24070.300000	32.623800	23.917000
36.050200	24251.000000	32.714500	23.917000
36.150200	24425.600000	32.805400	23.920000
36.250200	24606.600000	32.896100	23.920000
36.350200	24793.800000	32.986900	23.923000
36.450200	24972.000000	33.077700	23.924000
36.550200	25156.900000	33.168400	23.927000
36.650200	25348.100000	33.259200	23.927000
36.750200	25530.500000	33.349900	23.931000
36.850200	25716.200000	33.440800	23.932000
36.950200	25910.000000	33.531500	23.934000
37.050200	26095.300000	33.622300	23.935000
37.150200	26279.600000	33.713100	23.936000
37.250200	26476.400000	33.803800	23.937000
37.350200	26664.500000	33.894600	23.938000
37.450200	26854.100000	33.985400	23.940000
37.550200	27051.700000	34.076100	23.940000
37.650200	27244.300000	34.166900	23.942000
37.750200	27436.200000	34.257800	23.943000
37.850200	27639.800000	34.348400	23.944000
37.950200	27838.900000	34.439300	23.945000
38.050200	28034.200000	34.530100	23.946000
38.150200	28241.200000	34.620800	23.947000
38.250200	28445.900000	34.711500	23.948000
38.350200	28646.200000	34.802400	23.950000
38.450200	28857.000000	34.893100	23.951000
38.550200	29063.400000	34.983800	23.951000
38.650200	29267.600000	35.074700	23.951000
38.750200	29478.700000	35.165400	23.952000
38.850200	29691.000000	35.256200	23.951000
38.950200	29898.200000	35.346900	23.951000
39.050200	30113.100000	35.437700	23.949000
39.150200	30330.800000	35.528500	23.949000
39.250200	30541.500000	35.619300	23.946000
39.350200	30760.900000	35.710000	23.946000
39.450200	30982.100000	35.800700	23.944000
39.550200	31194.900000	35.891600	23.944000
39.650200	31414.800000	35.982400	23.942000
39.750200	31641.600000	36.073100	23.942000
39.850200	31860.300000	36.163900	23.941000
39.950200	32084.100000	36.254700	23.940000
40.050200	32315.100000	36.345400	23.941000
40.150200	32536.800000	36.436200	23.940000
40.250200	32760.200000	36.527100	23.941000
40.350200	32989.600000	36.617800	23.940000
40.450200	33211.200000	36.708600	23.940000
40.550200	33435.400000	36.799300	23.940000
40.650200	33671.600000	36.890100	23.940000
40.750200	33901.500000	36.980800	23.939000
40.850200	34132.100000	37.071600	23.940000
40.950200	34370.100000	37.162400	23.939000
41.050200	34601.000000	37.253100	23.940000
41.150200	34828.400000	37.344000	23.940000
41.250200	35067.100000	37.434800	23.940000
41.350200	35304.000000	37.525500	23.940000
41.450200	35534.300000	37.616300	23.940000
41.550200	35777.200000	37.707100	23.940000
41.650200	36015.100000	37.797800	23.940000
41.750200	36248.300000	37.888700	23.939000
41.850200	36493.400000	37.979300	23.939000
41.950200	36730.100000	38.070100	23.939000
42.050200	36954.600000	38.161000	23.939000
42.150200	37195.000000	38.251600	23.940000
42.250200	37446.900000	38.342400	23.940000
42.350200	37694.400000	38.433200	23.943000
42.450200	37949.400000	38.524000	23.943000
42.550200	38207.800000	38.614700	23.946000
42.650200	38452.900000	38.705600	23.946000
42.750200	38702.200000	38.796400	23.949000
42.850200	38953.200000	38.887000	23.949000
42.950200	39195.400000	38.977900	23.951000
43.050200	39443.700000	39.068700	23.952000
43.150200	39697.900000	39.159400	23.954000
43.250200	39943.000000	39.250300	23.954000
43.350200	40196.000000	39.341000	23.955000
43.450200	40453.000000	39.431700	23.956000
43.550200	40704.100000	39.522500	23.957000
43.650200	40955.100000	39.613300	23.958000
43.750200	41215.600000	39.704000	23.958000
43.850200	41471.400000	39.794800	23.959000
43.950200	41725.700000	39.885700	23.959000
44.050200	41989.600000	39.976400	23.959000
44.150200	42246.000000	40.067100	23.959000
44.250200	42501.900000	40.158000	23.959000
44.350200	42767.100000	40.248700	23.958000
44.450200	43021.300000	40.339400	23.959000
44.550200	43267.000000	40.430300	23.959000
44.650200	43502.300000	40.521100	23.959000
44.750200	43724.500000	40.611800	23.960000
44.850200	43970.700000	40.702600	23.960000
44.950200	44226.700000	40.793300	23.961000
45.050200	44475.500000	40.884100	23.962000
45.150200	44717.400000	40.974900	23.963000
45.250200	44966.900000	41.065700	23.963000
45.350200	45208.100000	41.156400	23.964000
45.450200	45437.100000	41.247400	23.965000
45.550200	45671.200000	41.338000	23.965000
45.650200	45899.900000	41.428800	23.966000
45.750200	46112.600000	41.519700	23.967000
45.850200	46326.400000	41.610400	23.968000
45.950200	46533.300000	41.701100	23.969000
46.050200	46748.000000	41.792000	23.970000
46.150200	46987.600000	41.882700	23.970000
46.250200	47218.200000	41.973400	23.971000
46.350200	47422.500000	42.064300	23.972000
46.450200	47579.800000	42.155200	23.972000
46.550200	47730.000000	42.245800	23.972000
46.650200	47920.100000	42.336600	23.973000
46.750200	48122.000000	42.427500	23.971000
46.850200	48324.600000	42.518100	23.972000
46.950200	48501.900000	42.608900	23.968000
47.050200	48708.300000	42.699700	23.969000
47.150200	48923.400000	42.790500	23.964000
47.250200	49131.100000	42.881300	23.964000
47.350200	49344.100000	42.972000	23.961000
47.450200	49550.600000	43.062800	23.960000
47.550200	49732.800000	43.153700	23.957000
47.650200	49920.200000	43.244500	23.956000
47.750200	50114.500000	43.335100	23.954000
47.850200	50298.400000	43.425900	23.953000
47.950200	50475.700000	43.516700	23.950000
48.050200	50652.400000	43.607700	23.949000
48.150200	50814.800000	43.698600	23.947000
48.250200	50966.000000	43.789400	23.945000
48.350200	51121.000000	43.880000	23.944000
48.450200	51275.100000	43.970900	23.943000
48.550200	51423.500000	44.061700	23.943000
48.650200	51577.200000	44.152500	23.941000
48.750200	51727.400000	44.243100	23.942000
48.850200	51863.800000	44.334000	23.940000
48.950200	52004.800000	44.424800	23.942000
49.050200	52147.200000	44.515600	23.941000
49.150200	52279.800000	44.606200	23.944000
49.250200	52408.500000	44.696700	23.943000
49.350200	52515.400000	44.787500	23.945000
49.450200	52603.200000	44.878300	23.945000
49.550200	52706.800000	44.969000	23.946000
49.650200	52814.800000	45.059800	23.945000
49.750200	52913.700000	45.150600	23.946000
49.850200	53003.000000	45.241200	23.946000
49.950200	53069.000000	45.332100	23.946000
50.050200	53111.100000	45.422900	23.946000
50.150200	53146.900000	45.513900	23.946000
50.250200	53165.100000	45.604600	23.946000
50.350200	53169.000000	45.695500	23.946000
50.450200	53170.600000	45.786300	23.944000
50.550200	53168.300000	45.877200	23.944000
50.650200	53145.000000	45.967900	23.945000
50.750200	53113.900000	46.058700	23.945000
50.850200	53077.300000	46.149300	23.945000
50.950200	53017.900000	46.240400	23.945000
51.050200	52954.900000	46.331100	23.945000
51.150200	52882.900000	46.421900	23.945000
51.250200	52798.800000	46.512700	23.944000
51.350200	52719.000000	46.603400	23.944000
51.450200	52644.100000	46.694200	23.943000
51.550200	52576.800000	46.785100	23.943000
51.650200	52515.100000	46.875800	23.943000
51.750200	52451.100000	46.966600	23.943000
51.850200	52387.300000	47.057300	23.943000
51.950200	52339.200000	47.148000	23.943000
52.050200	52300.200000	47.238800	23.944000
52.150200	52258.500000	47.329500	23.944000
52.250200	52208.900000	47.420500	23.944000
52.350200	52155.600000	47.511100	23.945000
52.450200	52077.900000	47.602100	23.945000
52.550200	51990.300000	47.692900	23.946000
52.650200	51899.400000	47.783600	23.947000
52.750200	51776.200000	47.874500	23.948000
52.850200	51633.200000	47.965400	23.949000
52.950200	51483.400000	48.056000	23.949000
53.050200	51308.100000	48.146800	23.949000
53.150200	51104.300000	48.237700	23.951000
53.250200	50900.400000	48.328500	23.952000
53.350200	50722.000000	48.419200	23.953000
53.450200	50539.300000	48.510000	23.954000
53.550200	50351.000000	48.600900	23.954000
53.650200	50165.900000	48.691500	23.955000
53.750200	49970.700000	48.782400	23.955000
53.850200	49776.300000	48.873100	23.955000
53.950200	49579.900000	48.963900	23.954000
54.050200	49359.400000	49.054700	23.955000
54.150200	49144.100000	49.145500	23.953000
54.250200	48938.400000	49.236300	23.954000
54.350200	48722.200000	49.327000	23.952000
54.450200	48470.900000	49.417900	23.952000
54.550200	48225.800000	49.508500	23.950000
54.650200	47980.400000	49.599400	23.950000
54.750200	47746.600000	49.690200	23.948000
54.850200	47520.900000	49.780700	23.947000
54.950200	47263.800000	49.871800	23.943000
55.050200	46977.500000	49.962600	23.942000
55.150200	46682.400000	50.053400	23.937000
55.250200	46362.700000	50.144200	23.936000
55.350200	46033.900000	50.235100	23.931000
55.450200	45702.800000	50.325600	23.929000
55.550200	45373.900000	50.416500	23.925000
55.650200	45038.700000	50.507400	23.923000
55.750200	44718.800000	50.598000	23.920000
55.850200	44406.100000	50.688700	23.918000
55.950200	44089.400000	50.779600	23.916000
56.050200	43779.000000	50.870400	23.914000
56.150200	43471.900000	50.961100	23.911000
56.250200	43184.800000	51.051900	23.909000
56.350200	42909.900000	51.142700	23.908000
56.450200	42659.600000	51.233300	23.906000
56.550200	42408.300000	51.324100	23.906000
56.650200	42150.300000	51.414900	23.904000
56.750200	41907.600000	51.505400	23.905000
56.850200	41655.300000	51.596400	23.904000
56.950200	41395.400000	51.687200	23.906000
57.050200	41140.200000	51.777900	23.904000
57.150200	40893.600000	51.868800	23.907000
57.250200	40647.600000	51.959800	23.906000
57.350200	40387.800000	52.050400	23.907000
57.450200	40136.700000	52.140900	23.906000
57.550200	39893.000000	52.232000	23.906000
57.650200	39658.200000	52.322700	23.905000
57.750200	39405.200000	52.413500	23.905000
57.850200	39157.300000	52.504000	23.904000
57.950200	38912.000000	52.595000	23.903000
58.050200	38655.700000	52.685800	23.903000

## Sheet: DATA2
Step time	Stress	Strain	Temperature
s	Pa	%	°C
0.05033	15.98200	0.03342	24.44800
0.15033	37.03660	0.11567	24.45000
0.25033	51.42600	0.19855	24.45200
0.35033	72.67210	0.28136	24.45300
0.45033	98.23920	0.36412	24.45500
0.55033	108.83600	0.44703	24.45600
0.65033	129.59400	0.52983	24.45800
0.75033	154.45200	0.61260	24.45900
0.85033	171.40000	0.69547	24.46100
0.95033	187.57200	0.77832	24.46200
1.05033	217.84700	0.86106	24.46300
1.15033	231.24600	0.94395	24.46400
1.25033	249.58400	1.02679	24.46600
1.35033	277.87400	1.10954	24.46700
1.45033	294.44300	1.19241	24.46900
1.55033	312.36500	1.27527	24.47000
1.65033	341.40300	1.35801	24.47200
1.75033	359.12600	1.44089	24.47300
1.85033	378.03100	1.52373	24.47400
1.95033	406.72300	1.60649	24.47500
2.05033	425.86300	1.68935	24.47600
2.15033	444.59200	1.77220	24.47800
2.25033	473.72400	1.85496	24.47900
2.35033	495.00000	1.93781	24.48000
2.45033	511.42000	2.02068	24.48100
2.55033	540.90900	2.10344	24.48300
2.65033	563.81100	2.18627	24.48400
2.75033	580.55000	2.26916	24.48500
2.85033	609.61300	2.35192	24.48600
2.95033	634.47800	2.43473	24.48600
3.05033	651.98000	2.51762	24.48700
3.15033	681.05800	2.60038	24.48500
3.25033	708.05500	2.68318	24.48600
3.35033	725.71600	2.76608	24.48400
3.45033	755.77900	2.84887	24.48500
3.55033	782.26500	2.93166	24.48500
3.65033	801.37300	3.01455	24.48500
3.75033	830.01100	3.09733	24.48600
3.85033	857.85700	3.18014	24.48600
3.95033	877.90400	3.26302	24.48700
4.05033	905.97900	3.34581	24.48800
4.15033	936.05900	3.42860	24.48800
4.25033	957.84700	3.51148	24.48900
4.35033	982.76700	3.59432	24.49000
4.45033	1016.80000	3.67704	24.49000
4.55033	1036.36000	3.75995	24.49200
4.65033	1063.53000	3.84276	24.49300
4.75033	1097.03000	3.92554	24.49600
4.85033	1120.43000	4.00842	24.49600
4.95033	1147.09000	4.09125	24.50000
5.05033	1182.15000	4.17400	24.50100
5.15033	1205.55000	4.25687	24.50500
5.25033	1231.10000	4.33973	24.50600
5.35033	1267.43000	4.42247	24.50900
5.45033	1293.52000	4.50533	24.51100
5.55033	1318.54000	4.58819	24.51300
5.65033	1355.55000	4.67094	24.51500
5.75033	1382.16000	4.75381	24.51700
5.85033	1408.05000	4.83668	24.51900
5.95033	1443.87000	4.91942	24.52000
6.05033	1473.23000	5.00226	24.52200
6.15033	1498.05000	5.08513	24.52400
6.25033	1534.41000	5.16790	24.52600
6.35033	1567.20000	5.25073	24.52800
6.45033	1592.42000	5.33362	24.53000
6.55033	1628.39000	5.41639	24.53100
6.65033	1660.00000	5.49919	24.53300
6.75033	1686.73000	5.58205	24.53300
6.85033	1720.62000	5.66486	24.53400
6.95033	1756.21000	5.74761	24.53400
7.05033	1781.10000	5.83054	24.53500
7.15033	1815.01000	5.91335	24.53500
7.25033	1851.88000	5.99611	24.53600
7.35033	1880.22000	6.07899	24.53700
7.45033	1912.10000	6.16182	24.53800
7.55033	1952.00000	6.24454	24.53800
7.65033	1978.15000	6.32747	24.53900
7.75033	2010.05000	6.41030	24.53900
7.85033	2050.60000	6.49304	24.54000
7.95033	2078.79000	6.57592	24.54100
8.05033	2111.41000	6.65876	24.54200
8.15033	2152.74000	6.74151	24.54300
8.25033	2182.37000	6.82440	24.54400
8.35033	2212.01000	6.90726	24.54400
8.45033	2254.07000	6.99000	24.54500
8.55033	2284.44000	7.07286	24.54500
8.65033	2316.14000	7.15573	24.54600
8.75033	2359.06000	7.23847	24.54500
8.85033	2391.30000	7.32132	24.54600
8.95033	2422.52000	7.40418	24.54600
9.05033	2464.94000	7.48695	24.54600
9.15033	2499.27000	7.56980	24.54600
9.25033	2530.30000	7.65264	24.54700
9.35033	2572.94000	7.73539	24.54700
9.45033	2606.63000	7.81824	24.54700
9.55033	2637.43000	7.90111	24.54800
9.65033	2680.51000	7.98389	24.54800
9.75033	2717.42000	8.06675	24.54900
9.85033	2748.27000	8.14959	24.54900
9.95033	2790.27000	8.23236	24.55100
10.05030	2828.26000	8.31518	24.55200
10.15030	2858.77000	8.39807	24.55300
10.25030	2900.66000	8.48085	24.55400
10.35030	2939.60000	8.56367	24.55600
10.45030	2970.98000	8.64654	24.55700
10.55030	3011.91000	8.72933	24.55900
10.65030	3052.70000	8.81213	24.55900
10.75030	3083.48000	8.89500	24.56100
10.85030	3123.51000	8.97779	24.56100
10.95030	3166.22000	9.06056	24.56200
11.05030	3198.01000	9.14346	24.56300
11.15030	3236.93000	9.22628	24.56200
11.25030	3280.07000	9.30908	24.56300
11.35030	3312.96000	9.39195	24.56100
11.45030	3350.43000	9.47476	24.56200
11.55030	3395.92000	9.55753	24.55900
11.65030	3429.21000	9.64040	24.55900
11.75030	3466.51000	9.72324	24.55800
11.85030	3512.48000	9.80598	24.55800
11.95030	3546.90000	9.88886	24.55700
12.05030	3582.88000	9.97171	24.55700
12.15030	3630.26000	10.05450	24.55700
12.25030	3666.52000	10.13740	24.55700
12.35030	3703.00000	10.22020	24.55800
12.45030	3750.01000	10.30300	24.55800
12.55030	3787.08000	10.38580	24.55800
12.65030	3823.42000	10.46870	24.56100
12.75030	3871.39000	10.55150	24.56100
12.85030	3911.25000	10.63430	24.56400
12.95030	3947.75000	10.71710	24.56400
13.05030	3995.02000	10.79990	24.56600
13.15030	4035.72000	10.88270	24.56700
13.25030	4073.08000	10.96560	24.57000
13.35030	4121.02000	11.04840	24.57100
13.45030	4164.11000	11.13120	24.57300
13.55030	4201.43000	11.21410	24.57400
13.65030	4248.39000	11.29690	24.57700
13.75030	4293.84000	11.37970	24.57900
13.85030	4331.35000	11.46250	24.58000
13.95030	4378.18000	11.54530	24.58100
14.05030	4424.85000	11.62810	24.58200
14.15030	4462.73000	11.71100	24.58300
14.25030	4509.19000	11.79380	24.58400
14.35030	4557.54000	11.87660	24.58600
14.45030	4595.45000	11.95960	24.58700
14.55030	4640.79000	12.04230	24.58900
14.65030	4692.15000	12.12500	24.59000
14.75030	4730.30000	12.20790	24.59200
14.85030	4776.69000	12.29070	24.59300
14.95030	4827.86000	12.37350	24.59500
15.05030	4868.22000	12.45640	24.59700
15.15030	4911.63000	12.53930	24.59800
15.25030	4966.57000	12.62200	24.60000
15.35030	5007.95000	12.70490	24.60200
15.45030	5052.99000	12.78770	24.60400
15.55030	5106.99000	12.87040	24.60600
15.65030	5151.48000	12.95340	24.60800
15.75030	5195.65000	13.03620	24.61000
15.85030	5251.12000	13.11900	24.61100
15.95030	5295.78000	13.20180	24.61300
16.05030	5340.24000	13.28460	24.61400
16.15030	5396.15000	13.36730	24.61600
16.25030	5443.90000	13.45030	24.61700
16.35030	5487.97000	13.53310	24.61800
16.45030	5543.33000	13.61590	24.62000
16.55030	5593.23000	13.69880	24.62000
16.65030	5639.03000	13.78160	24.62100
16.75030	5694.97000	13.86430	24.62000
16.85030	5746.67000	13.94720	24.62200
16.95030	5792.27000	14.03000	24.62000
17.05030	5847.88000	14.11280	24.62200
17.15030	5902.48000	14.19570	24.61900
17.25030	5947.89000	14.27860	24.62000
17.35030	6003.36000	14.36130	24.61800
17.45030	6060.99000	14.44410	24.61800
17.55030	6108.69000	14.52700	24.61700
17.65030	6164.24000	14.60980	24.61700
17.75030	6222.80000	14.69250	24.61700
17.85030	6270.92000	14.77550	24.61700
17.95030	6325.74000	14.85830	24.61700
18.05030	6386.69000	14.94100	24.61800
18.15030	6436.42000	15.02390	24.61900
18.25030	6490.55000	15.10670	24.61900
18.35030	6553.15000	15.18950	24.62100
18.45030	6604.67000	15.27240	24.62100
18.55030	6658.88000	15.35520	24.62400
18.65030	6722.35000	15.43800	24.62500
18.75030	6774.88000	15.52090	24.62800
18.85030	6828.47000	15.60370	24.62800
18.95030	6893.54000	15.68650	24.62900
19.05030	6948.38000	15.76930	24.63000
19.15030	7002.01000	15.85210	24.62700
19.25030	7066.75000	15.93500	24.62700
19.35030	7123.89000	16.01780	24.62100
19.45030	7177.98000	16.10060	24.62100
19.55030	7243.58000	16.18340	24.61200
19.65030	7302.41000	16.26620	24.61100
19.75030	7357.17000	16.34910	24.60300
19.85030	7423.89000	16.43190	24.60100
19.95030	7484.55000	16.51470	24.59600
20.05030	7539.93000	16.59760	24.59500
20.15030	7606.29000	16.68030	24.59300
20.25030	7670.18000	16.76310	24.59100
20.35030	7725.75000	16.84600	24.59100
20.45030	7791.98000	16.92880	24.58900
20.55030	7857.02000	17.01160	24.59100
20.65030	7914.58000	17.09450	24.58900
20.75030	7980.61000	17.17730	24.59400
20.85030	8048.20000	17.26010	24.59200
20.95030	8106.69000	17.34290	24.59700
21.05030	8173.41000	17.42580	24.59700
21.15030	8243.39000	17.50860	24.60300
21.25030	8303.05000	17.59140	24.60300
21.35030	8368.88000	17.67430	24.60800
21.45030	8441.43000	17.75700	24.60900
21.55030	8502.34000	17.83990	24.61000
21.65030	8567.76000	17.92270	24.61100
21.75030	8641.45000	18.00550	24.60900
21.85030	8704.46000	18.08840	24.61000
21.95030	8769.40000	18.17120	24.60600
22.05030	8845.03000	18.25400	24.60600
22.15030	8910.43000	18.33680	24.60100
22.25030	8976.40000	18.41970	24.60100
22.35030	9052.45000	18.50240	24.59600
22.45030	9119.42000	18.58530	24.59600
22.55030	9185.78000	18.66810	24.59200
22.65030	9263.11000	18.75100	24.59100
22.75030	9331.60000	18.83370	24.59000
22.85030	9398.50000	18.91660	24.58700
22.95030	9476.36000	18.99940	24.58600
23.05030	9546.51000	19.08220	24.58500
23.15030	9614.29000	19.16510	24.58400
23.25030	9692.81000	19.24790	24.58500
23.35030	9766.28000	19.33070	24.58300
23.45030	9835.11000	19.41350	24.58400
23.55030	9914.34000	19.49630	24.58300
23.65030	9991.25000	19.57910	24.58400
23.75030	10059.50000	19.66200	24.58300
23.85030	10140.80000	19.74480	24.58500
23.95030	10218.70000	19.82760	24.58400
24.05030	10289.00000	19.91060	24.58500
24.15030	10369.80000	19.99340	24.58500
24.25030	10450.10000	20.07610	24.58300
24.35030	10521.80000	20.15900	24.58300
24.45030	10602.20000	20.24190	24.58000
24.55030	10685.70000	20.32460	24.57900
24.65030	10759.00000	20.40760	24.57400
24.75030	10840.00000	20.49030	24.57300
24.85030	10925.20000	20.57310	24.56800
24.95030	11000.60000	20.65600	24.56700
25.05030	11080.90000	20.73880	24.55900
25.15030	11168.20000	20.82150	24.55700
25.25030	11245.40000	20.90440	24.54900
25.35030	11325.70000	20.98720	24.54300
25.45030	11416.20000	21.07000	24.54000
25.55030	11495.20000	21.15280	24.53400
25.65030	11575.60000	21.23560	24.53100
25.75030	11667.40000	21.31830	24.52400
25.85030	11748.40000	21.40120	24.52100
25.95030	11830.10000	21.48410	24.51600
26.05030	11923.70000	21.56690	24.51200
26.15030	12007.20000	21.64980	24.51100
26.25030	12089.70000	21.73260	24.50800
26.35030	12184.70000	21.81540	24.50900
26.45030	12270.90000	21.89820	24.50600
26.55030	12354.40000	21.98110	24.50700
26.65030	12449.20000	22.06380	24.50400
26.75030	12537.60000	22.14670	24.50400
26.85030	12622.30000	22.22950	24.50200
26.95030	12720.20000	22.31220	24.50400
27.05030	12811.60000	22.39510	24.50200
27.15030	12897.10000	22.47800	24.50500
27.25030	12995.00000	22.56070	24.50400
27.35030	13088.80000	22.64360	24.50700
27.45030	13176.40000	22.72650	24.50600
27.55030	13274.90000	22.80920	24.51000
27.65030	13371.50000	22.89200	24.50900
27.75030	13461.50000	22.97490	24.51400
27.85030	13560.20000	23.05770	24.51400
27.95030	13661.20000	23.14050	24.51700
28.05030	13750.60000	23.22340	24.51800
28.15030	13851.40000	23.30620	24.52000
28.25030	13954.60000	23.38900	24.52100
28.35030	14046.90000	23.47190	24.52300
28.45030	14146.90000	23.55470	24.52400
28.55030	14252.50000	23.63740	24.52700
28.65030	14346.00000	23.72030	24.52800
28.75030	14448.90000	23.80310	24.53300
28.85030	14556.60000	23.88590	24.53500
28.95030	14653.10000	23.96880	24.54000
29.05030	14756.30000	24.05150	24.54100
29.15030	14866.50000	24.13440	24.54500
29.25030	14965.70000	24.21730	24.54700
29.35030	15068.70000	24.30010	24.54800
29.45030	15182.00000	24.38290	24.55000
29.55030	15284.00000	24.46560	24.55000
29.65030	15387.40000	24.54850	24.55200
29.75030	15502.30000	24.63130	24.55000
29.85030	15606.80000	24.71420	24.55100
29.95030	15712.00000	24.79700	24.54800
30.05030	15829.30000	24.87980	24.54900
30.15030	15937.00000	24.96270	24.54800
30.25030	16041.30000	25.04550	24.54900
30.35030	16160.50000	25.12830	24.55200
30.45030	16272.50000	25.21110	24.55300
30.55030	16379.90000	25.29400	24.55700
30.65030	16499.10000	25.37670	24.55800
30.75030	16613.70000	25.45950	24.56200
30.85030	16722.60000	25.54250	24.56300
30.95030	16844.50000	25.62520	24.56700
31.05030	16961.70000	25.70800	24.56800
31.15030	17073.20000	25.79090	24.57200
31.25030	17195.10000	25.87370	24.57300
31.35030	17315.80000	25.95640	24.57700
31.45030	17429.40000	26.03940	24.57900
31.55030	17552.30000	26.12220	24.58300
31.65030	17676.60000	26.20490	24.58500
31.75030	17792.40000	26.28790	24.58800
31.85030	17916.40000	26.37070	24.59100
31.95030	18042.60000	26.45340	24.59300
32.05030	18161.00000	26.53630	24.59500
32.15030	18285.90000	26.61910	24.59600
32.25030	18415.50000	26.70180	24.59800
32.35030	18535.50000	26.78470	24.59800
32.45030	18662.00000	26.86760	24.60000
32.55030	18796.90000	26.95040	24.60000
32.65030	18918.90000	27.03320	24.60200
32.75030	19043.50000	27.11600	24.60400
32.85030	19179.90000	27.19880	24.60500
32.95030	19305.80000	27.28170	24.60700
33.05030	19434.50000	27.36450	24.61000
33.15030	19572.90000	27.44730	24.61200
33.25030	19702.30000	27.53010	24.61500
33.35030	19833.70000	27.61300	24.61700
33.45030	19973.60000	27.69570	24.62000
33.55030	20106.20000	27.77860	24.62200
33.65030	20238.00000	27.86150	24.62400
33.75030	20382.80000	27.94420	24.62600
33.85030	20518.70000	28.02700	24.62800
33.95030	20652.20000	28.11000	24.63100
34.05030	20796.70000	28.19270	24.63300
34.15030	20936.70000	28.27550	24.63500
34.25030	21072.40000	28.35830	24.63700
34.35030	21219.30000	28.44110	24.63900
34.45030	21362.40000	28.52410	24.64100
34.55030	21499.20000	28.60690	24.64300
34.65030	21646.70000	28.68970	24.64500
34.75030	21793.70000	28.77250	24.64700
34.85030	21932.50000	28.85530	24.64800
34.95030	22080.10000	28.93800	24.65000
35.05030	22230.80000	29.02080	24.65000
35.15030	22372.40000	29.10380	24.65200
35.25030	22521.10000	29.18660	24.65200
35.35030	22674.20000	29.26930	24.65300
35.45030	22818.00000	29.35220	24.65000
35.55030	22967.70000	29.43510	24.65200
35.65030	23123.80000	29.51780	24.64800
35.75030	23270.40000	29.60070	24.64900
35.85030	23420.60000	29.68360	24.64500
35.95030	23579.90000	29.76630	24.64500
36.05030	23729.90000	29.84920	24.64000
36.15030	23881.30000	29.93200	24.64000
36.25030	24042.30000	30.01480	24.63500
36.35030	24194.40000	30.09760	24.63500
36.45030	24347.20000	30.18050	24.62900
36.55030	24511.90000	30.26330	24.62800
36.65030	24667.60000	30.34610	24.62300
36.75030	24824.30000	30.42890	24.61700
36.85030	24991.10000	30.51180	24.61500
36.95030	25149.70000	30.59460	24.60800
37.05030	25306.70000	30.67740	24.60600
37.15030	25474.50000	30.76020	24.59800
37.25030	25637.80000	30.84300	24.59500
37.35030	25797.60000	30.92590	24.58700
37.45030	25970.30000	31.00860	24.58300
37.55030	26137.80000	31.09150	24.57600
37.65030	26299.30000	31.17440	24.57300
37.75030	26474.00000	31.25710	24.56400
37.85030	26645.30000	31.33990	24.56000
37.95030	26809.40000	31.42280	24.55000
38.05030	26986.00000	31.50560	24.54500
38.15030	27160.80000	31.58840	24.53300
38.25030	27327.80000	31.67120	24.52800
38.35030	27503.30000	31.75400	24.51800
38.45030	27681.50000	31.83690	24.51200
38.55030	27851.10000	31.91980	24.50200
38.65030	28029.50000	32.00250	24.49600
38.75030	28210.40000	32.08530	24.48400
38.85030	28382.30000	32.16820	24.47700
38.95030	28559.80000	32.25100	24.46700
39.05030	28744.10000	32.33370	24.46000
39.15030	28917.40000	32.41670	24.44900
39.25030	29096.10000	32.49950	24.44200
39.35030	29282.90000	32.58220	24.43400
39.45030	29461.20000	32.66510	24.42700
39.55030	29641.00000	32.74800	24.42300
39.65030	29832.20000	32.83070	24.41600
39.75030	30013.70000	32.91360	24.41600
39.85030	30197.40000	32.99650	24.41000
39.95030	30392.40000	33.07910	24.41500
40.05030	30578.60000	33.16200	24.40900
40.15030	30764.00000	33.24490	24.41600
40.25030	30962.30000	33.32770	24.41100
40.35030	31151.60000	33.41050	24.41900
40.45030	31341.40000	33.49340	24.41500
40.55030	31541.30000	33.57610	24.42500
40.65030	31734.90000	33.65890	24.42200
40.75030	31925.60000	33.74190	24.43200
40.85030	32128.70000	33.82470	24.43000
40.95030	32327.40000	33.90740	24.43900
41.05030	32519.50000	33.99030	24.43900
41.15030	32724.00000	34.07310	24.44400
41.25030	32926.00000	34.15590	24.44500
41.35030	33120.40000	34.23870	24.44800
41.45030	33325.70000	34.32150	24.44900
41.55030	33528.90000	34.40430	24.45000
41.65030	33724.90000	34.48720	24.45100
41.75030	33932.50000	34.57000	24.45100
41.85030	34139.50000	34.65290	24.45200
41.95030	34338.70000	34.73560	24.45100
42.05030	34550.20000	34.81850	24.45200
42.15030	34761.40000	34.90130	24.44900
42.25030	34965.90000	34.98420	24.44900
42.35030	35176.40000	35.06700	24.44400
42.45030	35391.50000	35.14970	24.44400
42.55030	35596.10000	35.23260	24.43800
42.65030	35808.20000	35.31540	24.43800
42.75030	36025.10000	35.39820	24.43200
42.85030	36230.50000	35.48110	24.43100
42.95030	36441.30000	35.56390	24.42600
43.05030	36658.70000	35.64670	24.42500
43.15030	36865.40000	35.72960	24.42300
43.25030	37076.40000	35.81240	24.42000
43.35030	37296.20000	35.89510	24.41900
43.45030	37506.60000	35.97800	24.41600
43.55030	37719.30000	36.06090	24.41500
43.65030	37942.20000	36.14360	24.41400
43.75030	38154.20000	36.22640	24.41200
43.85030	38367.60000	36.30940	24.41200
43.95030	38591.40000	36.39210	24.41000
44.05030	38805.70000	36.47500	24.41100
44.15030	39019.50000	36.55780	24.41000
44.25030	39242.90000	36.64060	24.41300
44.35030	39459.20000	36.72350	24.41100
44.45030	39673.50000	36.80630	24.41500
44.55030	39898.70000	36.88890	24.41500
44.65030	40115.70000	36.97180	24.41900
44.75030	40329.30000	37.05480	24.41900
44.85030	40555.40000	37.13740	24.42200
44.95030	40777.20000	37.22040	24.42200
45.05030	40992.90000	37.30320	24.42400
45.15030	41219.50000	37.38590	24.42500
45.25030	41442.70000	37.46880	24.42700
45.35030	41657.50000	37.55170	24.42700
45.45030	41883.10000	37.63450	24.42900
45.55030	42105.80000	37.71730	24.43000
45.65030	42318.50000	37.80020	24.43200
45.75030	42539.60000	37.88300	24.43200
45.85030	42757.00000	37.96570	24.43400
45.95030	42964.10000	38.04870	24.43500
46.05030	43183.40000	38.13140	24.43500
46.15030	43398.10000	38.21420	24.43500
46.25030	43602.70000	38.29710	24.43400
46.35030	43816.50000	38.37990	24.43500
46.45030	44033.00000	38.46270	24.43500
46.55030	44238.50000	38.54550	24.43500
46.65030	44447.60000	38.62830	24.43500
46.75030	44654.40000	38.71120	24.43500
46.85030	44852.70000	38.79400	24.43500
46.95030	45054.70000	38.87690	24.43500
47.05030	45263.70000	38.95970	24.43600
47.15030	45459.20000	39.04260	24.43700
47.25030	45655.40000	39.12540	24.43600
47.35030	45852.50000	39.20810	24.43600
47.45030	46037.90000	39.29100	24.43500
47.55030	46219.90000	39.37390	24.43500
47.65030	46407.50000	39.45660	24.43400
47.75030	46582.10000	39.53950	24.43400
47.85030	46760.90000	39.62230	24.43500
47.95030	46946.60000	39.70510	24.43500
48.05030	47119.00000	39.78810	24.43700
48.15030	47290.70000	39.87090	24.43900
48.25030	47466.90000	39.95390	24.43900
48.35030	47631.20000	40.03670	24.44000
48.45030	47794.60000	40.11950	24.44100
48.55030	47970.00000	40.20230	24.44200
48.65030	48134.80000	40.28500	24.44300
48.75030	48292.20000	40.36800	24.44600
48.85030	48457.00000	40.45080	24.44700
48.95030	48608.80000	40.53350	24.45000
49.05030	48751.70000	40.61650	24.45000
49.15030	48900.20000	40.69900	24.45300
49.25030	49036.50000	40.78180	24.45400
49.35030	49164.00000	40.86470	24.45700
49.45030	49301.10000	40.94740	24.45900
49.55030	49427.60000	41.03020	24.46000
49.65030	49542.40000	41.11320	24.46200
49.75030	49664.60000	41.19570	24.46300
49.85030	49782.00000	41.27860	24.46500
49.95030	49891.30000	41.36170	24.46500
50.05030	50011.20000	41.44420	24.46600
50.15030	50127.90000	41.52710	24.46600
50.25030	50230.80000	41.61000	24.46700
50.35030	50339.10000	41.69300	24.46800
50.45030	50441.00000	41.77580	24.46900
50.55030	50524.40000	41.85870	24.46900
50.65030	50605.20000	41.94150	24.47000
50.75030	50675.90000	42.02420	24.47100
50.85030	50724.50000	42.10710	24.47200
50.95030	50772.90000	42.19000	24.47200
51.05030	50815.30000	42.27280	24.47300
51.15030	50840.40000	42.35560	24.47400
51.25030	50860.70000	42.43850	24.47500
51.35030	50864.00000	42.52140	24.47700
51.45030	50836.90000	42.60430	24.47800
51.55030	50794.20000	42.68730	24.47900
51.65030	50735.80000	42.76980	24.48000
51.75030	50649.70000	42.85280	24.48200
51.85030	50556.70000	42.93560	24.48300
51.95030	50461.00000	43.01840	24.48600
52.05030	50345.90000	43.10140	24.48700
52.15030	50221.70000	43.18420	24.48900
52.25030	50088.40000	43.26700	24.49100
52.35030	49926.70000	43.34990	24.49300
52.45030	49752.70000	43.43290	24.49400
52.55030	49565.10000	43.51570	24.49500
52.65030	49340.80000	43.59860	24.49600
52.75030	49099.50000	43.68130	24.49700
52.85030	48863.50000	43.76420	24.49800
52.95030	48613.10000	43.84700	24.49800
53.05030	48345.00000	43.93000	24.49900
53.15030	48079.40000	44.01270	24.50000
53.25030	47799.50000	44.09550	24.50200
53.35030	47511.80000	44.17840	24.50300
53.45030	47215.30000	44.26120	24.50600
53.55030	46873.90000	44.34420	24.50700
53.65030	46507.60000	44.42700	24.51100
53.75030	46147.30000	44.50980	24.51200
53.85030	45785.00000	44.59260	24.51600
53.95030	45432.50000	44.67540	24.51800
54.05030	45088.00000	44.75830	24.52100
54.15030	44745.60000	44.84100	24.52300
54.25030	44408.40000	44.92390	24.52700
54.35030	44075.60000	45.00670	24.52900
54.45030	43728.80000	45.08940	24.53300
54.55030	43380.50000	45.17230	24.53500
54.65030	43042.10000	45.25510	24.53700
54.75030	42701.80000	45.33790	24.54000
54.85030	42374.00000	45.42080	24.54200
54.95030	42072.30000	45.50360	24.54400
55.05030	41786.30000	45.58630	24.54400
55.15030	41497.00000	45.66910	24.54600
55.25030	41219.60000	45.75200	24.54700
55.35030	40947.30000	45.83480	24.54900
55.45030	40679.80000	45.91770	24.54700
55.55030	40426.90000	46.00040	24.54900
55.65030	40185.00000	46.08310	24.54700
55.75030	39938.80000	46.16600	24.54900
55.85030	39699.20000	46.24890	24.54700
55.95030	39468.30000	46.33170	24.54900
56.05030	39222.90000	46.41450	24.54900
56.15030	38979.00000	46.49740	24.55000
56.25030	38740.50000	46.58010	24.55100
56.35030	38491.50000	46.66300	24.55200
56.45030	38226.30000	46.74590	24.55200
56.55030	37963.90000	46.82880	24.55300
56.65030	37688.30000	46.91140	24.55400
56.75030	37413.40000	46.99440	24.55500
56.85030	37131.30000	47.07720	24.55600
56.95030	36837.20000	47.16000	24.55700
57.05030	36541.40000	47.24290	24.55800
57.15030	36263.10000	47.32550	24.55900
57.25030	35978.40000	47.40830	24.55900

## Sheet: DATA3
Step time	Stress	Strain	Temperature
s	Pa	%	°C
0.050166	9.831990	0.034734	24.888000
0.150167	28.217200	0.120694	24.887000
0.250167	57.780300	0.207015	24.891000
0.350167	73.926300	0.293460	24.891000
0.450167	94.045100	0.379850	24.892000
0.550166	122.801000	0.466170	24.892000
0.650167	138.563000	0.552618	24.893000
0.750167	158.672000	0.639007	24.893000
0.850168	186.887000	0.725326	24.890000
0.950166	204.283000	0.811752	24.891000
1.050170	222.326000	0.898166	24.886000
1.150170	250.545000	0.984495	24.886000
1.250170	269.097000	1.070920	24.886000
1.350170	286.146000	1.157330	24.876000
1.450170	316.173000	1.243630	24.875000
1.550170	332.038000	1.330070	24.862000
1.650170	350.787000	1.416480	24.861000
1.750170	378.834000	1.502800	24.851000
1.850170	398.227000	1.589220	24.848000
1.950170	415.340000	1.675650	24.841000
2.050170	443.040000	1.761970	24.838000
2.150170	463.551000	1.848370	24.838000
2.250170	480.479000	1.934790	24.834000
2.350170	508.045000	2.021130	24.838000
2.450170	528.654000	2.107520	24.835000
2.550170	546.162000	2.193950	24.840000
2.650170	573.930000	2.280300	24.838000
2.750170	598.775000	2.366650	24.843000
2.850170	613.661000	2.453120	24.841000
2.950170	641.214000	2.539440	24.846000
3.050170	666.633000	2.625820	24.845000
3.150170	682.686000	2.712250	24.846000
3.250170	709.332000	2.798590	24.846000
3.350170	734.905000	2.884980	24.843000
3.450170	751.606000	2.971420	24.843000
3.550170	777.439000	3.057750	24.839000
3.650170	803.652000	3.144120	24.838000
3.750170	819.148000	3.230570	24.832000
3.850170	845.648000	3.316930	24.831000
3.950170	873.954000	3.403280	24.825000
4.050170	892.265000	3.489720	24.820000
4.150170	917.209000	3.576090	24.818000
4.250170	948.066000	3.662430	24.814000
4.350170	967.800000	3.748860	24.812000
4.450170	992.943000	3.835250	24.808000
4.550170	1024.830000	3.921570	24.805000
4.650170	1044.130000	4.008030	24.802000
4.750170	1069.300000	4.094400	24.799000
4.850170	1103.510000	4.180710	24.797000
4.950170	1121.360000	4.267190	24.795000
5.050170	1145.310000	4.353580	24.795000
5.150170	1180.140000	4.439870	24.793000
5.250170	1202.210000	4.526320	24.798000
5.350170	1224.420000	4.612740	24.797000
5.450170	1260.840000	4.699030	24.805000
5.550170	1282.550000	4.785460	24.804000
5.650170	1305.270000	4.871890	24.812000
5.750170	1340.510000	4.958170	24.812000
5.850170	1364.420000	5.044640	24.821000
5.950170	1388.970000	5.131040	24.821000
6.050170	1422.280000	5.217380	24.831000
6.150170	1446.200000	5.303790	24.833000
6.250170	1468.290000	5.390170	24.842000
6.350170	1502.470000	5.476500	24.845000
6.450170	1529.280000	5.562930	24.852000
6.550170	1552.410000	5.649360	24.855000
6.650170	1586.970000	5.735670	24.860000
6.750170	1612.880000	5.822070	24.863000
6.850170	1635.470000	5.908500	24.867000
6.950170	1668.850000	5.994830	24.870000
7.050170	1696.160000	6.081200	24.870000
7.150170	1717.530000	6.167650	24.873000
7.250170	1751.650000	6.254000	24.869000
7.350170	1778.390000	6.340370	24.871000
7.450170	1800.480000	6.426820	24.865000
7.550170	1832.350000	6.513150	24.867000
7.650170	1863.100000	6.599550	24.860000
7.750170	1886.030000	6.685970	24.861000
7.850170	1917.830000	6.772310	24.856000
7.950170	1949.750000	6.858660	24.856000
8.050170	1971.460000	6.945140	24.850000
8.150170	2003.810000	7.031480	24.850000
8.250170	2036.300000	7.117830	24.845000
8.350170	2060.160000	7.204280	24.844000
8.450170	2090.950000	7.290640	24.840000
8.550170	2124.500000	7.376990	24.839000
8.650170	2149.040000	7.463440	24.836000
8.750170	2178.020000	7.549800	24.834000
8.850170	2212.830000	7.636110	24.833000
8.950170	2236.120000	7.722570	24.831000
9.050170	2266.180000	7.808960	24.832000
9.150170	2302.680000	7.895270	24.831000
9.250170	2329.310000	7.981720	24.834000
9.350170	2356.750000	8.068130	24.833000
9.450170	2395.930000	8.154420	24.836000
9.550170	2421.450000	8.240860	24.835000
9.650170	2449.390000	8.327290	24.833000
9.750170	2486.520000	8.413610	24.833000
9.850170	2513.620000	8.500010	24.829000
9.950170	2544.080000	8.586410	24.828000
10.050200	2580.330000	8.672770	24.824000
10.150200	2610.470000	8.759170	24.823000
10.250200	2637.760000	8.845570	24.820000
10.350200	2674.410000	8.931930	24.818000
10.450200	2704.780000	9.018340	24.815000
10.550200	2731.200000	9.104760	24.814000
10.650200	2770.750000	9.191070	24.810000
10.750200	2801.810000	9.277470	24.809000
10.850200	2828.610000	9.363910	24.805000
10.950200	2869.550000	9.450220	24.804000
11.050200	2900.850000	9.536650	24.801000
11.150200	2929.250000	9.623080	24.799000
11.250200	2969.740000	9.709370	24.799000
11.350200	3001.810000	9.795790	24.797000
11.450200	3031.440000	9.882210	24.795000
11.550200	3071.520000	9.968550	24.798000
11.650200	3106.480000	10.054900	24.797000
11.750200	3134.640000	10.141400	24.802000
11.850200	3176.130000	10.227700	24.801000
11.950200	3212.480000	10.314100	24.807000
12.050200	3242.420000	10.400500	24.807000
12.150200	3281.550000	10.486900	24.813000
12.250200	3320.430000	10.573200	24.813000
12.350200	3349.700000	10.659700	24.819000
12.450200	3387.480000	10.746000	24.819000
12.550200	3428.600000	10.832400	24.825000
12.650200	3457.320000	10.918800	24.826000
12.750200	3498.100000	11.005200	24.833000
12.850200	3539.170000	11.091500	24.835000
12.950200	3569.760000	11.178000	24.842000
13.050200	3608.810000	11.264400	24.844000
13.150200	3650.350000	11.350700	24.850000
13.250200	3683.180000	11.437100	24.853000
13.350200	3720.960000	11.523500	24.857000
13.450200	3765.350000	11.609900	24.860000
13.550200	3797.870000	11.696300	24.859000
13.650200	3835.110000	11.782700	24.862000
13.750200	3880.920000	11.869000	24.860000
13.850200	3915.280000	11.955400	24.862000
13.950200	3952.040000	12.041900	24.858000
14.050200	3998.780000	12.128100	24.860000
14.150200	4033.860000	12.214600	24.857000
14.250200	4067.160000	12.300900	24.859000
14.350200	4122.860000	12.387300	24.856000
14.450200	4155.950000	12.473700	24.857000
14.550200	4189.410000	12.560200	24.856000
14.650200	4241.250000	12.646500	24.857000
14.750200	4276.960000	12.732900	24.855000
14.850200	4314.800000	12.819400	24.856000
14.950200	4363.890000	12.905600	24.856000
15.050200	4403.380000	12.992000	24.856000
15.150200	4442.290000	13.078400	24.857000
15.250200	4490.910000	13.164800	24.859000
15.350200	4534.050000	13.251200	24.859000
15.450200	4569.530000	13.337600	24.860000
15.550200	4622.110000	13.423900	24.863000
15.650200	4664.240000	13.510400	24.864000
15.750200	4703.140000	13.596800	24.869000
15.850200	4753.590000	13.683100	24.872000
15.950200	4798.960000	13.769500	24.873000
16.050200	4838.160000	13.856000	24.876000
16.150200	4888.480000	13.942300	24.878000
16.250200	4935.320000	14.028600	24.880000
16.350200	4974.750000	14.115100	24.882000
16.450200	5026.820000	14.201400	24.884000
16.550200	5075.060000	14.287800	24.886000
16.650200	5115.290000	14.374300	24.889000
16.750200	5168.340000	14.460600	24.891000
16.850200	5217.710000	14.546900	24.894000
16.950200	5259.440000	14.633400	24.896000
17.050200	5311.420000	14.719700	24.899000
17.150200	5362.620000	14.806100	24.901000
17.250200	5404.030000	14.892500	24.904000
17.350200	5456.150000	14.978900	24.906000
17.450200	5511.060000	15.065300	24.907000
17.550200	5553.460000	15.151700	24.910000
17.650200	5605.400000	15.238000	24.911000
17.750200	5662.010000	15.324400	24.913000
17.850200	5707.830000	15.410900	24.914000
17.950200	5760.040000	15.497200	24.916000
18.050200	5817.590000	15.583600	24.917000
18.150200	5864.180000	15.670000	24.919000
18.250200	5915.390000	15.756400	24.920000
18.350200	5974.840000	15.842700	24.922000
18.450200	6021.390000	15.929100	24.923000
18.550200	6073.350000	16.015500	24.925000
18.650200	6132.690000	16.101800	24.926000
18.750200	6181.750000	16.188300	24.927000
18.850200	6233.750000	16.274700	24.924000
18.950200	6295.360000	16.361000	24.926000
19.050200	6345.820000	16.447500	24.925000
19.150200	6398.790000	16.533900	24.926000
19.250200	6460.390000	16.620200	24.926000
19.350200	6512.350000	16.706600	24.927000
19.450200	6564.820000	16.793000	24.925000
19.550200	6626.790000	16.879400	24.926000
19.650200	6680.120000	16.965800	24.926000
19.750200	6733.550000	17.052200	24.927000
19.850200	6797.120000	17.138500	24.929000
19.950200	6853.860000	17.224900	24.929000
20.050200	6907.270000	17.311300	24.934000
20.150200	6972.520000	17.397600	24.935000
20.250200	7029.900000	17.484000	24.943000
20.350200	7085.010000	17.570500	24.944000
20.450200	7151.400000	17.656800	24.955000
20.550200	7212.100000	17.743200	24.957000
20.650200	7268.500000	17.829600	24.966000
20.750200	7333.620000	17.916000	24.969000
20.850200	7395.350000	18.002400	24.976000
20.950200	7452.760000	18.088800	24.980000
21.050200	7518.480000	18.175100	24.984000
21.150200	7584.350000	18.261500	24.988000
21.250200	7641.250000	18.348000	24.990000
21.350200	7707.590000	18.434300	24.994000
21.450200	7775.180000	18.520600	24.996000
21.550200	7833.370000	18.607200	25.000000
21.650200	7900.410000	18.693400	25.003000
21.750200	7969.140000	18.779800	25.005000
21.850200	8030.010000	18.866200	25.009000
21.950200	8096.860000	18.952600	25.009000
22.050200	8170.290000	19.038900	25.012000
22.150200	8230.360000	19.125400	25.012000
22.250200	8298.450000	19.211700	25.015000
22.350200	8371.900000	19.298100	25.014000
22.450200	8435.140000	19.384500	25.017000
22.550200	8503.670000	19.470900	25.017000
22.650200	8579.990000	19.557200	25.019000
22.750200	8644.740000	19.643700	25.021000
22.850200	8714.240000	19.730100	25.023000
22.950200	8790.960000	19.816400	25.026000
23.050200	8857.480000	19.902900	25.029000
23.150200	8926.040000	19.989200	25.031000
23.250200	9005.460000	20.075600	25.033000
23.350200	9075.970000	20.162000	25.036000
23.450200	9146.910000	20.248400	25.038000
23.550200	9229.680000	20.334700	25.038000
23.650200	9302.270000	20.421100	25.041000
23.750200	9372.930000	20.507500	25.039000
23.850200	9456.250000	20.593800	25.041000
23.950200	9530.970000	20.680200	25.037000
24.050200	9602.050000	20.766800	25.039000
24.150200	9686.280000	20.853200	25.035000
24.250200	9762.920000	20.939500	25.036000
24.350200	9836.150000	21.026000	25.032000
24.450200	9921.790000	21.112300	25.033000
24.550200	9999.200000	21.198600	25.031000
24.650200	10073.000000	21.285000	25.031000
24.750200	10158.500000	21.371400	25.029000
24.850200	10237.500000	21.457900	25.029000
24.950200	10314.000000	21.544200	25.028000
25.050200	10399.600000	21.630500	25.028000
25.150200	10481.800000	21.716900	25.029000
25.250200	10556.600000	21.803400	25.028000
25.350200	10642.800000	21.889600	25.030000
25.450200	10727.300000	21.976000	25.030000
25.550200	10805.800000	22.062400	25.032000
25.650200	10892.700000	22.148800	25.032000
25.750200	10981.200000	22.235200	25.035000
25.850200	11060.400000	22.321600	25.036000
25.950200	11148.200000	22.408000	25.039000
26.050200	11238.000000	22.494400	25.040000
26.150200	11319.700000	22.580800	25.043000
26.250200	11410.100000	22.667100	25.044000
26.350200	11500.800000	22.753500	25.046000
26.450200	11585.400000	22.839900	25.048000
26.550200	11674.400000	22.926300	25.050000
26.650200	11771.000000	23.012600	25.051000
26.750200	11855.800000	23.099000	25.053000
26.850200	11947.500000	23.185500	25.055000
26.950200	12044.800000	23.271800	25.057000
27.050200	12133.100000	23.358200	25.058000
27.150200	12225.300000	23.444600	25.059000
27.250200	12324.800000	23.530900	25.061000
27.350200	12415.900000	23.617400	25.061000
27.450200	12507.400000	23.703800	25.063000
27.550200	12610.000000	23.790100	25.064000
27.650200	12703.200000	23.876500	25.066000
27.750200	12797.900000	23.962900	25.067000
27.850200	12901.400000	24.049200	25.066000
27.950200	12995.000000	24.135700	25.067000
28.050200	13090.600000	24.222100	25.064000
28.150200	13196.700000	24.308400	25.065000
28.250200	13293.200000	24.394800	25.059000
28.350200	13388.600000	24.481300	25.059000
28.450200	13496.400000	24.567600	25.054000
28.550200	13596.000000	24.653900	25.054000
28.650200	13694.200000	24.740300	25.050000
28.750200	13800.600000	24.826700	25.050000
28.850200	13903.600000	24.913100	25.049000
28.950200	14000.600000	24.999500	25.048000
29.050200	14112.300000	25.085800	25.047000
29.150200	14215.900000	25.172300	25.046000
29.250200	14315.600000	25.258700	25.047000
29.350200	14427.300000	25.344900	25.046000
29.450200	14533.500000	25.431400	25.047000
29.550200	14635.400000	25.517900	25.046000
29.650200	14746.900000	25.604200	25.048000
29.750200	14856.400000	25.690500	25.047000
29.850200	14960.000000	25.777000	25.048000
29.950200	15072.700000	25.863400	25.048000
30.050200	15184.300000	25.949600	25.048000
30.150200	15287.400000	26.036200	25.048000
30.250200	15400.600000	26.122500	25.048000
30.350200	15515.500000	26.208900	25.048000
30.450200	15622.200000	26.295200	25.046000
30.550200	15738.100000	26.381600	25.046000
30.650200	15856.300000	26.468000	25.041000
30.750200	15967.200000	26.554400	25.041000
30.850200	16083.600000	26.640800	25.036000
30.950200	16206.700000	26.727100	25.035000
31.050200	16318.000000	26.813600	25.031000
31.150200	16438.200000	26.900000	25.029000
31.250200	16562.900000	26.986400	25.025000
31.350200	16678.000000	27.072700	25.024000
31.450200	16796.900000	27.159100	25.019000
31.550200	16924.400000	27.245500	25.017000
31.650200	17042.900000	27.331900	25.013000
31.750200	17163.500000	27.418300	25.011000
31.850200	17293.700000	27.504600	25.009000
31.950200	17411.600000	27.591000	25.007000
32.050200	17533.500000	27.677400	25.005000
32.150200	17664.100000	27.763700	25.004000
32.250200	17786.600000	27.850100	25.002000
32.350200	17908.700000	27.936600	25.001000
32.450200	18042.400000	28.022900	24.999000
32.550200	18169.600000	28.109300	24.999000
32.650200	18295.600000	28.195700	24.997000
32.750200	18432.400000	28.282000	24.999000
32.850200	18562.600000	28.368500	24.997000
32.950200	18688.000000	28.454900	24.996000
33.050200	18825.700000	28.541200	24.995000
33.150200	18957.500000	28.627600	24.992000
33.250200	19081.500000	28.714000	24.990000
33.350200	19221.500000	28.800300	24.986000
33.450200	19356.300000	28.886700	24.984000
33.550200	19487.800000	28.973200	24.980000
33.650200	19628.600000	29.059600	24.978000
33.750200	19763.700000	29.145900	24.974000
33.850200	19891.500000	29.232300	24.972000
33.950200	20029.800000	29.318700	24.969000
34.050200	20169.900000	29.405100	24.967000
34.150200	20303.800000	29.491500	24.963000
34.250200	20445.000000	29.577900	24.961000
34.350200	20587.700000	29.664200	24.959000
34.450200	20724.800000	29.750700	24.956000
34.550200	20871.200000	29.837000	24.953000
34.650200	21018.500000	29.923400	24.951000
34.750200	21156.900000	30.009800	24.947000
34.850200	21300.200000	30.096100	24.944000
34.950200	21450.200000	30.182500	24.942000
35.050200	21592.100000	30.268900	24.939000
35.150200	21740.900000	30.355300	24.940000
35.250200	21895.500000	30.441700	24.938000
35.350200	22040.700000	30.528100	24.942000
35.450200	22192.400000	30.614400	24.940000
35.550200	22349.700000	30.700800	24.946000
35.650200	22496.900000	30.787200	24.945000
35.750200	22648.400000	30.873600	24.951000
35.850200	22807.900000	30.959900	24.950000
35.950200	22958.700000	31.046400	24.956000
36.050200	23107.700000	31.132800	24.956000
36.150200	23268.100000	31.219100	24.958000
36.250200	23419.900000	31.305600	24.958000
36.350200	23573.500000	31.391900	24.959000
36.450200	23737.600000	31.478300	24.959000
36.550200	23892.300000	31.564700	24.964000
36.650200	24047.800000	31.651100	24.965000
36.750200	24217.300000	31.737400	24.971000
36.850200	24374.900000	31.823900	24.973000
36.950200	24532.100000	31.910200	24.978000
37.050200	24698.400000	31.996600	24.980000
37.150200	24859.500000	32.083000	24.984000
37.250200	25017.600000	32.169400	24.986000
37.350200	25187.300000	32.255800	24.989000
37.450200	25349.600000	32.342100	24.991000
37.550200	25505.100000	32.428600	24.993000
37.650200	25667.000000	32.514800	24.995000
37.750200	25829.800000	32.601300	24.997000
37.850200	25987.000000	32.687600	24.999000
37.950200	26156.000000	32.774100	25.003000
38.050200	26324.400000	32.860500	25.005000
38.150200	26487.700000	32.946800	25.009000
38.250200	26658.300000	33.033200	25.011000
38.350200	26828.400000	33.119500	25.015000
38.450200	26993.800000	33.206000	25.018000
38.550200	27161.300000	33.292300	25.019000
38.650200	27329.000000	33.378700	25.021000
38.750200	27492.600000	33.465200	25.020000
38.850200	27665.700000	33.551500	25.019000
38.950200	27842.800000	33.637900	25.021000
39.050200	28009.200000	33.724300	25.022000
39.150200	28183.700000	33.810700	25.023000
39.250200	28356.800000	33.897000	25.025000
39.350200	28518.300000	33.983500	25.027000
39.450200	28678.100000	34.069900	25.029000
39.550200	28843.300000	34.156200	25.031000
39.650200	29004.900000	34.242600	25.033000
39.750200	29171.900000	34.329000	25.035000
39.850200	29348.200000	34.415300	25.037000
39.950200	29515.000000	34.501800	25.038000
40.050200	29679.400000	34.588200	25.040000
40.150200	29850.500000	34.674500	25.042000
40.250200	30013.200000	34.760900	25.044000
40.350200	30183.200000	34.847400	25.046000
40.450200	30368.500000	34.933600	25.048000
40.550200	30546.200000	35.020000	25.050000
40.650200	30724.600000	35.106500	25.052000
40.750200	30914.100000	35.192700	25.054000
40.850200	31095.500000	35.279200	25.056000
40.950200	31276.900000	35.365700	25.058000
41.050200	31469.400000	35.451900	25.061000
41.150200	31655.900000	35.538400	25.063000
41.250200	31843.800000	35.624700	25.065000
41.350200	32041.900000	35.711100	25.067000
41.450200	32235.400000	35.797500	25.069000
41.550200	32425.900000	35.884000	25.071000
41.650200	32627.200000	35.970300	25.075000
41.750200	32822.100000	36.056600	25.077000
41.850200	33012.400000	36.143100	25.083000
41.950200	33214.100000	36.229400	25.085000
42.050200	33410.900000	36.315700	25.087000
42.150200	33602.600000	36.402200	25.094000
42.250200	33802.600000	36.488500	25.097000
42.350200	33998.900000	36.575000	25.103000
42.450200	34184.000000	36.661300	25.106000
42.550200	34377.700000	36.747700	25.110000
42.650200	34572.300000	36.834100	25.113000
42.750200	34759.300000	36.920500	25.114000
42.850200	34954.800000	37.006900	25.117000
42.950200	35151.600000	37.093200	25.114000
43.050200	35339.700000	37.179700	25.117000
43.150200	35535.300000	37.266100	25.111000
43.250200	35734.000000	37.352400	25.113000
43.350200	35920.200000	37.438900	25.106000
43.450200	36112.200000	37.525300	25.107000
43.550200	36304.700000	37.611500	25.098000
43.650200	36491.000000	37.698000	25.099000
43.750200	36678.600000	37.784400	25.089000
43.850200	36873.100000	37.870800	25.089000
43.950200	37063.300000	37.957100	25.077000
44.050200	37260.800000	38.043500	25.076000
44.150200	37462.200000	38.129900	25.066000
44.250200	37654.200000	38.216200	25.064000
44.350200	37851.000000	38.302700	25.057000
44.450200	38056.200000	38.389000	25.054000
44.550200	38249.700000	38.475500	25.049000
44.650200	38443.300000	38.561900	25.045000
44.750200	38643.100000	38.648200	25.043000
44.850200	38831.200000	38.734600	25.040000
44.950200	39022.400000	38.821100	25.040000
45.050200	39224.600000	38.907400	25.037000
45.150200	39422.500000	38.993700	25.040000
45.250200	39618.500000	39.080100	25.037000
45.350200	39825.800000	39.166400	25.041000
45.450200	40025.000000	39.252900	25.039000
45.550200	40221.400000	39.339300	25.043000
45.650200	40426.200000	39.425700	25.042000
45.750200	40623.800000	39.512100	25.047000
45.850200	40814.200000	39.598400	25.046000
45.950200	41013.600000	39.684900	25.051000
46.050200	41203.700000	39.771200	25.051000
46.150200	41384.400000	39.857700	25.056000
46.250200	41571.200000	39.944000	25.056000
46.350200	41757.800000	40.030400	25.062000
46.450200	41936.900000	40.116900	25.063000
46.550200	42127.200000	40.203100	25.069000
46.650200	42314.200000	40.289500	25.071000
46.750200	42494.300000	40.375900	25.076000
46.850200	42682.900000	40.462300	25.077000
46.950200	42866.200000	40.548700	25.082000
47.050200	43042.900000	40.635200	25.084000
47.150200	43231.100000	40.721500	25.090000
47.250200	43421.200000	40.807800	25.092000
47.350200	43603.400000	40.894300	25.097000
47.450200	43789.100000	40.980600	25.099000
47.550200	43976.600000	41.066900	25.103000
47.650200	44156.500000	41.153400	25.106000
47.750200	44340.800000	41.239800	25.109000
47.850200	44529.200000	41.326200	25.111000
47.950200	44699.700000	41.412600	25.112000
48.050200	44869.300000	41.499100	25.115000
48.150200	45049.700000	41.585500	25.115000
48.250200	45221.400000	41.671900	25.117000
48.350200	45395.100000	41.758400	25.117000
48.450200	45575.800000	41.844700	25.119000
48.550200	45747.700000	41.931000	25.117000
48.650200	45923.400000	42.017400	25.119000
48.750200	46104.200000	42.103800	25.114000
48.850200	46271.700000	42.190100	25.115000
48.950200	46442.300000	42.276600	25.106000
49.050200	46620.400000	42.363000	25.107000
49.150200	46788.400000	42.449300	25.097000
49.250200	46947.800000	42.535400	25.096000
49.350200	47110.800000	42.621800	25.089000
49.450200	47261.200000	42.708200	25.088000
49.550200	47406.900000	42.794600	25.084000
49.650200	47557.600000	42.881000	25.082000
49.750200	47701.200000	42.967300	25.080000
49.850200	47839.400000	43.053800	25.078000
49.950200	47983.200000	43.140100	25.075000
50.050200	48110.900000	43.226500	25.074000
50.150200	48227.500000	43.313000	25.069000
50.250200	48354.700000	43.399200	25.067000
50.350200	48473.800000	43.485800	25.064000
50.450200	48584.800000	43.572300	25.063000
50.550200	48700.000000	43.658600	25.061000
50.650200	48802.300000	43.744900	25.061000
50.750200	48897.100000	43.831600	25.059000
50.850200	48998.800000	43.917700	25.061000
50.950200	49104.100000	44.004200	25.059000
51.050200	49205.600000	44.090500	25.060000
51.150200	49310.900000	44.177000	25.059000
51.250200	49402.600000	44.263300	25.059000
51.350200	49469.600000	44.349800	25.058000
51.450200	49545.200000	44.436200	25.058000
51.550200	49618.400000	44.522500	25.057000
51.650200	49680.300000	44.608900	25.058000
51.750200	49759.700000	44.695300	25.057000
51.850200	49847.500000	44.781800	25.059000
51.950200	49930.500000	44.868100	25.058000
52.050200	50019.300000	44.954500	25.060000
52.150200	50108.600000	45.040800	25.060000
52.250200	50182.100000	45.127400	25.060000
52.350200	50255.100000	45.213700	25.061000
52.450200	50325.500000	45.299800	25.061000
52.550200	50384.700000	45.386500	25.060000
52.650200	50443.300000	45.472900	25.060000
52.750200	50506.400000	45.559200	25.055000
52.850200	50555.800000	45.645600	25.055000
52.950200	50611.700000	45.732100	25.049000
53.050200	50670.400000	45.818300	25.048000
53.150200	50711.000000	45.904800	25.042000
53.250200	50749.900000	45.991200	25.041000
53.350200	50786.300000	46.077500	25.037000
53.450200	50809.400000	46.164000	25.035000
53.550200	50825.200000	46.250300	25.032000
53.650200	50851.900000	46.336700	25.030000
53.750200	50869.900000	46.423100	25.025000
53.850200	50889.200000	46.509600	25.022000
53.950200	50897.700000	46.595800	25.016000
54.050200	50899.900000	46.682400	25.014000
54.150200	50899.300000	46.768600	25.010000
54.250200	50898.600000	46.855100	25.007000
54.350200	50853.900000	46.941600	25.005000
54.450200	50770.600000	47.027900	25.002000
54.550200	50698.800000	47.114300	25.003000
54.650200	50606.900000	47.200800	25.000000
54.750200	50491.000000	47.287200	25.004000
54.850200	50353.400000	47.373600	25.002000
54.950200	50161.200000	47.460100	25.007000
55.050200	49974.200000	47.546500	25.006000
55.150200	49794.600000	47.632900	25.011000
55.250200	49593.100000	47.719300	25.010000
55.350200	49393.300000	47.805700	25.016000
55.450200	49211.200000	47.892000	25.015000
55.550200	49030.900000	47.978300	25.021000
55.650200	48844.800000	48.064800	25.021000
55.750200	48672.000000	48.151200	25.027000
55.850200	48498.400000	48.237500	25.027000
55.950200	48312.000000	48.324000	25.033000
56.050200	48122.900000	48.410400	25.034000
56.150200	47918.600000	48.496700	25.039000
56.250200	47688.100000	48.583300	25.041000
56.350200	47462.000000	48.669800	25.043000
56.450200	47241.000000	48.756000	25.045000
56.550200	47007.100000	48.842400	25.047000
56.650200	46782.900000	48.928600	25.048000
56.750200	46538.400000	49.015100	25.050000
56.850200	46264.600000	49.101500	25.052000
56.950200	45973.300000	49.188100	25.051000
57.050200	45678.100000	49.274200	25.053000
57.150200	45423.200000	49.360700	25.053000
57.250200	45206.300000	49.447000	25.054000
57.350200	45005.200000	49.533400	25.053000
57.450200	44769.400000	49.619800	25.054000
57.550200	44518.300000	49.706300	25.054000
57.650200	44285.200000	49.792700	25.055000
57.750200	44040.100000	49.878900	25.054000
57.850200	43799.200000	49.965500	25.055000
57.950200	43561.500000	50.051800	25.053000
58.050200	43306.000000	50.138100	25.054000
58.150200	43051.900000	50.224800	25.053000
58.250200	42795.500000	50.311100	25.054000
58.350200	42517.200000	50.397400	25.054000
58.450200	42236.200000	50.483700	25.054000
58.550200	41950.400000	50.570200	25.055000
58.650200	41640.600000	50.656500	25.056000
58.750200	41314.500000	50.743000	25.057000
58.850200	40981.400000	50.829400	25.058000
58.950200	40661.600000	50.915700	25.060000
59.050200	40360.000000	51.002200	25.061000
59.150200	40103.500000	51.088300	25.063000
59.250200	39845.500000	51.174800	25.064000
59.350200	39579.400000	51.261200	25.066000
59.450200	39313.100000	51.347500	25.067000
59.550200	39030.300000	51.434100	25.071000
59.650200	38726.000000	51.520500	25.072000
59.750200	38409.700000	51.606800	25.074000
59.850200	38090.800000	51.693100	25.076000
59.950200	37761.000000	51.779700	25.077000
60.050200	37433.000000	51.866000	25.079000

## Sheet: DATA4
Step time	Stress	Strain	Temperature
s	Pa	%	°C
0.05033	16.89860	0.03387	25.06200
0.15033	49.99870	0.11756	25.06400
0.25033	90.40680	0.20168	25.06600
0.35033	118.43700	0.28592	25.07000
0.45033	153.75600	0.37008	25.07200
0.55033	193.31500	0.45420	25.07500
0.65033	221.64800	0.53843	25.07800
0.75033	255.25800	0.62260	25.08200
0.85033	295.16400	0.70671	25.08500
0.95033	322.30800	0.79094	25.08800
1.05033	354.19700	0.87512	25.09000
1.15033	394.35300	0.95922	25.09200
1.25033	421.60200	1.04344	25.09400
1.35033	452.06100	1.12763	25.09700
1.45033	491.59100	1.21173	25.09700
1.55033	519.52700	1.29594	25.10000
1.65033	551.14000	1.38014	25.10100
1.75033	590.12100	1.46425	25.10400
1.85033	618.34900	1.54847	25.10500
1.95033	648.85900	1.63264	25.10700
2.05033	688.56500	1.71676	25.10800
2.15033	718.18500	1.80096	25.11000
2.25033	747.71500	1.88516	25.11200
2.35033	787.96300	1.96927	25.11300
2.45033	820.06600	2.05346	25.11500
2.55033	848.20600	2.13768	25.11600
2.65033	889.92000	2.22178	25.11800
2.75033	923.01100	2.30596	25.12000
2.85033	952.54100	2.39018	25.12200
2.95033	993.65800	2.47429	25.12500
3.05033	1028.38000	2.55847	25.12700
3.15033	1057.50000	2.64271	25.12900
3.25033	1099.05000	2.72681	25.13100
3.35033	1134.49000	2.81099	25.13500
3.45033	1165.06000	2.89521	25.13700
3.55033	1205.08000	2.97933	25.13900
3.65033	1242.56000	3.06348	25.14100
3.75033	1271.86000	3.14773	25.14300
3.85033	1312.16000	3.23184	25.14500
3.95033	1349.88000	3.31601	25.14600
4.05033	1381.60000	3.40024	25.14800
4.15033	1420.65000	3.48436	25.14700
4.25033	1460.72000	3.56850	25.14900
4.35033	1493.36000	3.65272	25.14700
4.45033	1530.88000	3.73688	25.14900
4.55033	1570.59000	3.82102	25.14700
4.65033	1601.94000	3.90524	25.14800
4.75033	1642.77000	3.98938	25.14700
4.85033	1685.10000	4.07351	25.14800
4.95033	1715.70000	4.15775	25.14800
5.05033	1754.85000	4.24190	25.14900
5.15033	1797.53000	4.32602	25.14800
5.25033	1830.52000	4.41026	25.14900
5.35033	1869.90000	4.49441	25.14300
5.45033	1914.62000	4.57851	25.14400
5.55033	1948.03000	4.66276	25.12500
5.65033	1987.78000	4.74694	25.12400
5.75033	2033.87000	4.83104	25.05900
5.85033	2067.96000	4.91528	25.04700
5.95033	2106.24000	4.99944	24.99400
6.05033	2152.72000	5.08357	24.97400
6.15033	2187.37000	5.16777	24.93100
6.25033	2226.49000	5.25194	24.90500
6.35033	2274.27000	5.33606	24.94400
6.45033	2309.43000	5.42031	24.93100
6.55033	2346.82000	5.50448	24.90400
6.65033	2394.64000	5.58857	24.89000
6.75033	2432.43000	5.67279	24.87000
6.85033	2469.71000	5.75699	24.85400
6.95033	2518.29000	5.84109	24.84200
7.05033	2555.87000	5.92531	24.82600
7.15033	2593.55000	6.00950	24.82200
7.25033	2642.16000	6.09360	24.80700
7.35033	2683.31000	6.17778	24.81000
7.45033	2717.87000	6.26201	24.79600
7.55033	2769.89000	6.34611	24.80200
7.65033	2808.44000	6.43032	24.78900
7.75033	2845.74000	6.51452	24.79200
7.85033	2894.86000	6.59862	24.78200
7.95033	2937.95000	6.68281	24.77800
8.05033	2972.66000	6.76704	24.76900
8.15033	3024.65000	6.85110	24.76000
8.25033	3066.54000	6.93531	24.75100
8.35033	3104.19000	7.01953	24.74400
8.45033	3154.13000	7.10364	24.73500
8.55033	3197.38000	7.18784	24.73300
8.65033	3236.21000	7.27206	24.72400
8.75033	3284.74000	7.35616	24.71600
8.85033	3330.62000	7.44032	24.72100
8.95033	3369.12000	7.52454	24.71400
9.05033	3418.86000	7.60867	24.70600
9.15033	3464.93000	7.69281	24.77400
9.25033	3504.13000	7.77707	24.77800
9.35033	3552.69000	7.86122	24.79700
9.45033	3601.66000	7.94531	24.80400
9.55033	3641.76000	8.02955	24.81600
9.65033	3689.78000	8.11372	24.82400
9.75033	3740.36000	8.19785	24.79800
9.85033	3780.24000	8.28209	24.79900
9.95033	3828.44000	8.36625	24.82400
10.05030	3879.17000	8.45037	24.82700
10.15030	3919.57000	8.53459	24.85000
10.25030	3967.48000	8.61874	24.85600
10.35030	4021.60000	8.70286	24.87300
10.45030	4061.99000	8.78710	24.88000
10.55030	4109.51000	8.87122	24.89200
10.65030	4163.37000	8.95538	24.89900
10.75030	4205.61000	9.03961	24.90600
10.85030	4253.34000	9.12378	24.91100
10.95030	4309.02000	9.20785	24.91800
11.05030	4352.82000	9.29211	24.92500
11.15030	4400.50000	9.37628	24.92900
11.25030	4456.16000	9.46040	24.93600
11.35030	4500.87000	9.54462	24.93800
11.45030	4548.31000	9.62881	24.94500
11.55030	4604.87000	9.71291	24.94500
11.65030	4651.51000	9.79710	24.95100
11.75030	4698.94000	9.88131	24.95300
11.85030	4756.48000	9.96543	24.95900
11.95030	4804.54000	10.04960	24.96200
12.05030	4852.16000	10.13380	24.96800
12.15030	4910.60000	10.21800	24.97100
12.25030	4958.15000	10.30220	24.97400
12.35030	5007.83000	10.38640	24.97900
12.45030	5066.23000	10.47040	24.98400
12.55030	5117.42000	10.55470	24.98700
12.65030	5165.42000	10.63890	24.99200
12.75030	5225.73000	10.72300	24.99400
12.85030	5276.84000	10.80720	24.99900
12.95030	5325.21000	10.89140	25.00200
13.05030	5385.65000	10.97550	25.00700
13.15030	5439.65000	11.05970	25.00900
13.25030	5487.46000	11.14390	25.01300
13.35030	5548.21000	11.22800	25.01300
13.45030	5603.32000	11.31210	25.01700
13.55030	5652.90000	11.39640	25.01500
13.65030	5713.10000	11.48050	25.01800
13.75030	5770.07000	11.56470	25.01400
13.85030	5820.39000	11.64900	25.01700
13.95030	5880.54000	11.73300	25.01300
14.05030	5939.51000	11.81710	25.01500
14.15030	5989.24000	11.90140	25.01200
14.25030	6049.96000	11.98550	25.01300
14.35030	6111.01000	12.06970	25.01000
14.45030	6161.93000	12.15390	25.01100
14.55030	6222.54000	12.23800	25.00700
14.65030	6283.72000	12.32220	25.00800
14.75030	6335.98000	12.40640	25.00400
14.85030	6396.44000	12.49060	25.00400
14.95030	6459.95000	12.57470	25.00100
15.05030	6512.60000	12.65890	25.00100
15.15030	6573.52000	12.74310	24.99700
15.25030	6637.99000	12.82720	24.99700
15.35030	6692.45000	12.91140	24.99300
15.45030	6752.69000	12.99560	24.99200
15.55030	6818.98000	13.07970	24.98900
15.65030	6874.76000	13.16390	24.98800
15.75030	6935.40000	13.24820	24.98600
15.85030	7003.69000	13.33220	24.98500
15.95030	7059.44000	13.41650	24.98400
16.05030	7121.08000	13.50060	24.98300
16.15030	7189.87000	13.58480	24.98300
16.25030	7247.37000	13.66890	24.98200
16.35030	7308.77000	13.75320	24.98300
16.45030	7379.19000	13.83720	24.98200
16.55030	7438.18000	13.92150	24.98300
16.65030	7500.20000	14.00570	24.98200
16.75030	7571.72000	14.08970	24.98200
16.85030	7631.78000	14.17400	24.98200
16.95030	7694.21000	14.25810	24.98100
17.05030	7766.46000	14.34230	24.98000
17.15030	7828.97000	14.42650	24.98100
17.25030	7890.88000	14.51070	24.98000
17.35030	7965.01000	14.59470	24.98100
17.45030	8027.80000	14.67900	24.98000
17.55030	8090.93000	14.76320	24.98000
17.65030	8165.64000	14.84730	24.98000
17.75030	8230.81000	14.93150	24.97700
17.85030	8294.03000	15.01570	24.97700
17.95030	8369.40000	15.09980	24.97400
18.05030	8436.66000	15.18390	24.97300
18.15030	8500.90000	15.26820	24.97100
18.25030	8575.80000	15.35230	24.97100
18.35030	8646.00000	15.43650	24.97200
18.45030	8711.28000	15.52070	24.97100
18.55030	8787.49000	15.60480	24.97500
18.65030	8858.74000	15.68890	24.97500
18.75030	8923.53000	15.77320	24.97400
18.85030	9000.95000	15.85730	24.97800
18.95030	9073.55000	15.94150	24.97800
19.05030	9140.62000	16.02570	24.97800
19.15030	9217.18000	16.10980	24.97800
19.25030	9293.36000	16.19400	24.97900
19.35030	9360.26000	16.27830	24.97700
19.45030	9438.61000	16.36230	24.97700
19.55030	9514.10000	16.44650	24.97400
19.65030	9583.57000	16.53070	24.97400
19.75030	9661.08000	16.61480	24.97300
19.85030	9739.59000	16.69900	24.97200
19.95030	9809.63000	16.78320	24.97200
20.05030	9889.26000	16.86740	24.97200
20.15030	9968.55000	16.95150	24.97600
20.25030	10038.80000	17.03570	24.97600
20.35030	10118.00000	17.11990	24.98100
20.45030	10201.40000	17.20400	24.98100
20.55030	10271.30000	17.28830	24.98500
20.65030	10352.60000	17.37240	24.98500
20.75030	10435.50000	17.45650	24.98800
20.85030	10508.90000	17.54080	24.98900
20.95030	10588.50000	17.62500	24.99300
21.05030	10676.60000	17.70900	24.99400
21.15030	10749.80000	17.79330	25.00000
21.25030	10830.50000	17.87740	25.00100
21.35030	10918.20000	17.96160	25.00500
21.45030	10996.40000	18.04580	25.00700
21.55030	11075.00000	18.13000	25.00900
21.65030	11167.30000	18.21410	25.01100
21.75030	11244.60000	18.29830	25.01300
21.85030	11326.50000	18.38250	25.01500
21.95030	11417.50000	18.46660	25.01600
22.05030	11498.30000	18.55080	25.01800
22.15030	11580.60000	18.63500	25.01900
22.25030	11671.60000	18.71910	25.02100
22.35030	11754.30000	18.80330	25.02100
22.45030	11838.30000	18.88750	25.02300
22.55030	11933.60000	18.97160	25.02600
22.65030	12017.50000	19.05580	25.02800
22.75030	12101.10000	19.14000	25.03000
22.85030	12195.80000	19.22410	25.03600
22.95030	12282.90000	19.30830	25.03800
23.05030	12367.70000	19.39250	25.04400
23.15030	12463.50000	19.47660	25.04600
23.25030	12553.80000	19.56080	25.05100
23.35030	12640.60000	19.64500	25.05300
23.45030	12737.70000	19.72910	25.05700
23.55030	12829.60000	19.81330	25.06000
23.65030	12917.00000	19.89750	25.06200
23.75030	13015.10000	19.98160	25.06500
23.85030	13109.00000	20.06580	25.06500
23.95030	13196.90000	20.15000	25.06500
24.05030	13295.90000	20.23420	25.06800
24.15030	13392.40000	20.31830	25.06800
24.25030	13482.70000	20.40260	25.07100
24.35030	13581.70000	20.48680	25.07100
24.45030	13681.60000	20.57090	25.07300
24.55030	13771.30000	20.65520	25.07400
24.65030	13872.80000	20.73920	25.07600
24.75030	13974.60000	20.82330	25.07700
24.85030	14068.10000	20.90770	25.07900
24.95030	14169.10000	20.99170	25.07900
25.05030	14274.30000	21.07590	25.08100
25.15030	14369.00000	21.16010	25.08400
25.25030	14471.40000	21.24420	25.08600
25.35030	14576.60000	21.32840	25.08800
25.45030	14677.30000	21.41250	25.09000
25.55030	14779.70000	21.49670	25.09100
25.65030	14887.90000	21.58090	25.09200
25.75030	14989.40000	21.66500	25.09100
25.85030	15092.80000	21.74920	25.09300
25.95030	15204.30000	21.83330	25.09200
26.05030	15307.30000	21.91760	25.09300
26.15030	15412.90000	22.00170	25.09200
26.25030	15525.80000	22.08590	25.09400
26.35030	15631.50000	22.17000	25.09300
26.45030	15737.20000	22.25410	25.09400
26.55030	15853.70000	22.33840	25.09500
26.65030	15960.60000	22.42260	25.09600
26.75030	16067.60000	22.50680	25.09800
26.85030	16188.80000	22.59090	25.09900
26.95030	16297.30000	22.67500	25.10300
27.05030	16403.70000	22.75930	25.10400
27.15030	16527.90000	22.84330	25.10700
27.25030	16637.50000	22.92750	25.10800
27.35030	16748.00000	23.01180	25.11200
27.45030	16870.90000	23.09590	25.11400
27.55030	16987.50000	23.18000	25.11900
27.65030	17097.80000	23.26430	25.12100
27.75030	17222.80000	23.34840	25.12700
27.85030	17342.90000	23.43260	25.12900
27.95030	17453.90000	23.51680	25.13400
28.05030	17580.60000	23.60090	25.13700
28.15030	17703.40000	23.68510	25.14200
28.25030	17816.20000	23.76930	25.14500
28.35030	17944.30000	23.85340	25.14900
28.45030	18064.80000	23.93770	25.15200
28.55030	18192.70000	24.02170	25.15600
28.65030	18313.70000	24.10590	25.15900
28.75030	18445.10000	24.19010	25.16200
28.85030	18564.70000	24.27430	25.16500
28.95030	18693.40000	24.35850	25.16800
29.05030	18824.90000	24.44260	25.17200
29.15030	18947.40000	24.52680	25.17500
29.25030	19078.00000	24.61100	25.17800
29.35030	19209.20000	24.69510	25.18200
29.45030	19335.70000	24.77930	25.18500
29.55030	19468.90000	24.86340	25.18300
29.65030	19605.20000	24.94760	25.18600
29.75030	19732.60000	25.03190	25.18100
29.85030	19868.50000	25.11610	25.18300
29.95030	20007.60000	25.20020	25.17900
30.05030	20137.60000	25.28430	25.18000
30.15030	20274.90000	25.36840	25.17800
30.25030	20418.20000	25.45260	25.17900
30.35030	20551.10000	25.53680	25.17900
30.45030	20689.10000	25.62100	25.18000
30.55030	20837.00000	25.70510	25.18300
30.65030	20971.60000	25.78930	25.18500
30.75030	21111.60000	25.87350	25.18600
30.85030	21261.50000	25.95770	25.18700
30.95030	21400.10000	26.04190	25.18600
31.05030	21543.30000	26.12600	25.18700
31.15030	21695.30000	26.21020	25.18800
31.25030	21838.60000	26.29430	25.18900
31.35030	21982.70000	26.37860	25.19100
31.45030	22137.40000	26.46270	25.19200
31.55030	22283.70000	26.54690	25.19600
31.65030	22429.50000	26.63100	25.19700
31.75030	22586.70000	26.71520	25.20200
31.85030	22736.20000	26.79940	25.20400
31.95030	22884.00000	26.88360	25.20800
32.05030	23044.40000	26.96770	25.21000
32.15030	23197.50000	27.05190	25.21000
32.25030	23348.40000	27.13610	25.21200
32.35030	23511.40000	27.22020	25.21300
32.45030	23667.30000	27.30430	25.21500
32.55030	23821.40000	27.38860	25.21600
32.65030	23985.40000	27.47270	25.21800
32.75030	24145.70000	27.55690	25.22000
32.85030	24300.70000	27.64100	25.22200
32.95030	24466.80000	27.72520	25.22300
33.05030	24630.40000	27.80940	25.22800
33.15030	24788.40000	27.89360	25.23000
33.25030	24958.40000	27.97770	25.23300
33.35030	25124.60000	28.06190	25.23500
33.45030	25285.50000	28.14610	25.23400
33.55030	25456.00000	28.23020	25.23600
33.65030	25627.20000	28.31440	25.23600
33.75030	25790.80000	28.39860	25.23700
33.85030	25963.50000	28.48270	25.23800
33.95030	26139.70000	28.56690	25.23900
34.05030	26306.00000	28.65110	25.24100
34.15030	26480.40000	28.73520	25.24300
34.25030	26660.80000	28.81930	25.24600
34.35030	26831.30000	28.90360	25.24800
34.45030	27008.50000	28.98780	25.25100
34.55030	27191.20000	29.07190	25.25300
34.65030	27364.90000	29.15610	25.25700
34.75030	27544.40000	29.24020	25.25900
34.85030	27731.80000	29.32440	25.26200
34.95030	27908.80000	29.40850	25.26400
35.05030	28091.90000	29.49280	25.26600
35.15030	28282.30000	29.57680	25.26800
35.25030	28462.60000	29.66110	25.27100
35.35030	28648.40000	29.74530	25.27200
35.45030	28843.10000	29.82950	25.27500
35.55030	29028.70000	29.91360	25.27300
35.65030	29215.70000	29.99780	25.27500
35.75030	29413.80000	30.08180	25.27300
35.85030	29602.70000	30.16610	25.27400
35.95030	29793.50000	30.25030	25.27100
36.05030	29994.80000	30.33450	25.27200
36.15030	30189.20000	30.41870	25.26900
36.25030	30383.10000	30.50280	25.27000
36.35030	30588.40000	30.58690	25.26800
36.45030	30786.00000	30.67110	25.26900
36.55030	30982.20000	30.75530	25.26600
36.65030	31190.60000	30.83940	25.26700
36.75030	31393.20000	30.92360	25.26500
36.85030	31592.90000	31.00780	25.26500
36.95030	31804.50000	31.09190	25.26400
37.05030	32011.70000	31.17610	25.26400
37.15030	32214.50000	31.26030	25.26500
37.25030	32429.10000	31.34440	25.26500
37.35030	32640.20000	31.42860	25.26700
37.45030	32845.60000	31.51280	25.26700
37.55030	33064.60000	31.59690	25.27000
37.65030	33279.30000	31.68110	25.27000
37.75030	33489.50000	31.76530	25.27400
37.85030	33710.50000	31.84950	25.27500
37.95030	33929.90000	31.93370	25.28400
38.05030	34141.50000	32.01780	25.28500
38.15030	34365.90000	32.10190	25.29300
38.25030	34588.60000	32.18610	25.29500
38.35030	34804.30000	32.27040	25.29900
38.45030	35031.00000	32.35440	25.30100
38.55030	35258.30000	32.43860	25.30100
38.65030	35476.40000	32.52290	25.30300
38.75030	35704.40000	32.60690	25.30300
38.85030	35934.00000	32.69110	25.30500
38.95030	36156.20000	32.77530	25.30500
39.05030	36386.60000	32.85950	25.30600
39.15030	36621.50000	32.94360	25.30500
39.25030	36847.70000	33.02780	25.30700
39.35030	37079.00000	33.11200	25.30500
39.45030	37317.70000	33.19610	25.30700
39.55030	37544.80000	33.28040	25.30700
39.65030	37779.60000	33.36460	25.30800
39.75030	38024.10000	33.44870	25.30800
39.85030	38258.10000	33.53290	25.30900
39.95030	38498.10000	33.61700	25.31100
40.05030	38741.80000	33.70110	25.31200
40.15030	38979.00000	33.78530	25.31300
40.25030	39219.60000	33.86960	25.31400
40.35030	39468.10000	33.95360	25.31800
40.45030	39707.80000	34.03790	25.31900
40.55030	39950.90000	34.12200	25.32200
40.65030	40204.90000	34.20620	25.32400
40.75030	40447.00000	34.29040	25.32100
40.85030	40693.00000	34.37460	25.32200
40.95030	40947.00000	34.45870	25.31500
41.05030	41193.50000	34.54290	25.31600
41.15030	41440.20000	34.62710	25.30500
41.25030	41698.00000	34.71110	25.30500
41.35030	41945.10000	34.79540	25.29600
41.45030	42193.80000	34.87960	25.29500
41.55030	42452.40000	34.96360	25.28800
41.65030	42703.30000	35.04790	25.28600
41.75030	42950.10000	35.13210	25.28100
41.85030	43211.00000	35.21620	25.27900
41.95030	43464.30000	35.30040	25.27300
42.05030	43716.20000	35.38460	25.27100
42.15030	43980.00000	35.46870	25.26700
42.25030	44237.60000	35.55290	25.26400
42.35030	44492.10000	35.63710	25.26200
42.45030	44755.80000	35.72120	25.25900
42.55030	45017.50000	35.80540	25.26100
42.65030	45272.40000	35.88960	25.25800
42.75030	45536.80000	35.97380	25.26200
42.85030	45798.60000	36.05790	25.26000
42.95030	46057.50000	36.14210	25.26500
43.05030	46325.10000	36.22620	25.26400
43.15030	46593.40000	36.31030	25.26200
43.25030	46852.70000	36.39470	25.27000
43.35030	47119.90000	36.47880	25.27000
43.45030	47390.50000	36.56290	25.27600
43.55030	47652.60000	36.64710	25.27600
43.65030	47923.90000	36.73130	25.27900
43.75030	48199.40000	36.81540	25.27900
43.85030	48466.00000	36.89970	25.28000
43.95030	48738.80000	36.98380	25.28100
44.05030	49013.90000	37.06790	25.28200
44.15030	49280.00000	37.15210	25.28200
44.25030	49552.80000	37.23630	25.28100
44.35030	49829.10000	37.32040	25.28100
44.45030	50094.20000	37.40470	25.27800
44.55030	50362.60000	37.48880	25.27800
44.65030	50641.80000	37.57300	25.27500
44.75030	50909.80000	37.65720	25.27500
44.85030	51180.70000	37.74130	25.27000
44.95030	51460.60000	37.82540	25.27000
45.05030	51729.50000	37.90970	25.26700
45.15030	52002.30000	37.99380	25.26600
45.25030	52283.20000	38.07790	25.26500
45.35030	52551.20000	38.16220	25.26400
45.45030	52822.70000	38.24630	25.26400
45.55030	53102.80000	38.33050	25.26300
45.65030	53373.50000	38.41470	25.26600
45.75030	53642.00000	38.49890	25.26500
45.85030	53918.80000	38.58300	25.27000
45.95030	54185.80000	38.66720	25.27000
46.05030	54449.50000	38.75130	25.27600
46.15030	54716.90000	38.83550	25.27700
46.25030	54973.60000	38.91970	25.28100
46.35030	55224.10000	39.00390	25.28200
46.45030	55484.10000	39.08800	25.28500
46.55030	55733.30000	39.17220	25.28600
46.65030	55978.60000	39.25640	25.28800
46.75030	56234.70000	39.34050	25.28900
46.85030	56487.50000	39.42470	25.29100
46.95030	56733.10000	39.50910	25.29300
47.05030	56982.20000	39.59310	25.29400
47.15030	57225.60000	39.67730	25.29500
47.25030	57460.40000	39.76140	25.29600
47.35030	57698.10000	39.84560	25.29700
47.45030	57929.00000	39.92980	25.29900
47.55030	58154.20000	40.01400	25.29900
47.65030	58388.80000	40.09810	25.30000
47.75030	58617.10000	40.18230	25.30000
47.85030	58839.50000	40.26650	25.30100
47.95030	59066.40000	40.35060	25.30000
48.05030	59289.60000	40.43510	25.30100
48.15030	59496.70000	40.51940	25.30100
48.25030	59707.50000	40.60340	25.30200
48.35030	59912.70000	40.68760	25.30300
48.45030	60107.80000	40.77170	25.30400
48.55030	60307.40000	40.85590	25.30600
48.65030	60498.90000	40.94000	25.30700
48.75030	60671.20000	41.02430	25.30900
48.85030	60846.10000	41.10850	25.31000
48.95030	61010.30000	41.19270	25.31100
49.05030	61155.80000	41.27700	25.31200
49.15030	61305.00000	41.36080	25.31200
49.25030	61454.60000	41.44480	25.31200
49.35030	61598.70000	41.52910	25.31200
49.45030	61749.70000	41.61330	25.31300
49.55030	61895.80000	41.69730	25.31300
49.65030	62020.10000	41.78160	25.31300
49.75030	62145.40000	41.86570	25.31400
49.85030	62277.40000	41.94980	25.31500
49.95030	62388.30000	42.03400	25.31500
50.05030	62489.00000	42.11830	25.31500
50.15030	62584.60000	42.20250	25.31400
50.25030	62662.50000	42.28640	25.31500
50.35030	62737.00000	42.37100	25.31200
50.45030	62808.60000	42.45510	25.31300
50.55030	62866.20000	42.53940	25.31200
50.65030	62922.80000	42.62340	25.31200
50.75030	62981.10000	42.70770	25.31300
50.85030	63012.70000	42.79190	25.31300
50.95030	63037.80000	42.87620	25.31500
51.05030	63062.10000	42.96020	25.31600
51.15030	63062.80000	43.04430	25.31900
51.25030	63043.80000	43.12870	25.32000
51.35030	63024.70000	43.21280	25.32400
51.45030	62998.90000	43.29700	25.32400
51.55030	62970.90000	43.38120	25.32900
51.65030	62948.00000	43.46530	25.33000
51.75030	62907.40000	43.54950	25.33400
51.85030	62858.00000	43.63380	25.33600
51.95030	62804.30000	43.71780	25.33800
52.05030	62726.40000	43.80210	25.34000
52.15030	62631.40000	43.88630	25.34300
52.25030	62527.00000	43.97050	25.34500
52.35030	62390.70000	44.05470	25.34800
52.45030	62231.80000	44.13900	25.35000
52.55030	62060.20000	44.22320	25.35300
52.65030	61849.70000	44.30720	25.35500
52.75030	61602.50000	44.39160	25.35700
52.85030	61345.70000	44.47570	25.35800
52.95030	61046.80000	44.56010	25.36000
53.05030	60724.40000	44.64410	25.36200
53.15030	60396.60000	44.72840	25.36100
53.25030	60064.00000	44.81240	25.36200
53.35030	59726.90000	44.89680	25.36400
53.45030	59400.70000	44.98100	25.36200
53.55030	59070.20000	45.06490	25.36400
53.65030	58727.40000	45.14920	25.36100
53.75030	58378.40000	45.23350	25.36200
53.85030	57990.90000	45.31780	25.36100
53.95030	57612.90000	45.40190	25.36200
54.05030	57216.80000	45.48610	25.36200
54.15030	56835.80000	45.57010	25.36300
54.25030	56437.90000	45.65440	25.36400
54.35030	56056.40000	45.73860	25.36500
54.45030	55702.60000	45.82280	25.36600
54.55030	55346.00000	45.90680	25.36700
54.65030	55015.90000	45.99100	25.37000
54.75030	54696.30000	46.07510	25.37100
54.85030	54372.80000	46.15930	25.37400
54.95030	54066.90000	46.24340	25.37500
55.05030	53760.10000	46.32750	25.38200
55.15030	53415.30000	46.41180	25.38300
55.25030	53053.10000	46.49600	25.39200
55.35030	52691.40000	46.58020	25.39400
55.45030	52311.00000	46.66430	25.40400
55.55030	51940.30000	46.74860	25.40600
55.65030	51576.30000	46.83260	25.41400
55.75030	51185.30000	46.91690	25.41800
55.85030	50773.80000	47.00120	25.42400
55.95030	50362.20000	47.08540	25.42700
56.05030	49921.80000	47.16940	25.43300
56.15030	49450.70000	47.25380	25.43700
56.25030	48944.20000	47.33810	25.44200
56.35030	48396.40000	47.42230	25.44600
56.45030	47836.10000	47.50640	25.45000
56.55030	47261.10000	47.59050	25.45400
56.65030	46618.00000	47.67480	25.45700
56.75030	46024.20000	47.75910	25.46100
56.85030	45454.80000	47.84310	25.46300
56.95030	44908.50000	47.92720	25.46600
57.05030	44380.10000	48.01140	25.46700
57.15030	43890.30000	48.09540	25.47100
57.25030	43439.60000	48.17960	25.47000
57.35030	43019.40000	48.26370	25.47300
57.45030	42625.20000	48.34780	25.47200
57.55030	42223.70000	48.43190	25.47500
57.65030	41802.30000	48.51630	25.47800
57.75030	41382.60000	48.60050	25.48000
57.85030	40950.90000	48.68470	25.48100
57.95030	40535.50000	48.76870	25.48000
58.05030	40144.30000	48.85280	25.48200
58.15030	39731.70000	48.93700	25.48400
58.25030	39333.30000	49.02120	25.48300
58.35030	38965.00000	49.10530	25.48200
58.45030	38606.40000	49.18940	25.48400
58.55030	38236.20000	49.27370	25.48400
58.65030	37896.60000	49.35790	25.48500
58.75030	37591.60000	49.44180	25.48400
58.85030	37300.60000	49.52590	25.48500
58.95030	37015.90000	49.61020	25.48300
59.05030	36736.50000	49.69430	25.48400
59.15030	36465.30000	49.77850	25.48000
59.25030	36206.00000	49.86260	25.48100
59.35030	35948.10000	49.94690	25.47700
59.45030	35694.60000	50.03110	25.47700
59.55030	35455.70000	50.11500	25.47200
59.65030	35216.50000	50.19920	25.47200
59.75030	34980.20000	50.28340	25.46900
59.85030	34755.40000	50.36770	25.46900
59.95030	34532.50000	50.45170	25.46900
60.05030	34307.80000	50.53600	25.46800
60.15030	34092.70000	50.62000	25.47000
60.25030	33888.90000	50.70430	25.47000
60.35030	33708.90000	50.78840	25.47300
60.45030	33550.40000	50.87250	25.47200
60.55030	33405.40000	50.95670	25.47700
60.65030	33250.60000	51.04080	25.47700
60.75030	33111.20000	51.12520	25.48100
60.85030	32984.20000	51.20920	25.48100
60.95030	32833.30000	51.29340	25.48500
61.05030	32674.30000	51.37760	25.48500
61.15030	32518.10000	51.46170	25.48900
61.25030	32350.90000	51.54580	25.49000
61.35030	32196.70000	51.63000	25.49200
61.45030	32059.40000	51.71410	25.49400
61.55030	31926.00000	51.79830	25.49400
61.65030	31808.00000	51.88260	25.49600
61.75030	31668.10000	51.96660	25.49600
61.85030	31517.30000	52.05080	25.49700
61.95030	31357.70000	52.13500	25.49700
