# Supplementary material for: Effect of Phosphate Phase Incorporation on 3D-Printed Hydrogel Scaffolds: Towards Customizable Bone Graft Materials
Source: Gels. 2025 Aug 20;11(8):665. doi: 10.3390/gels11080665 (PMC12385390; doi:10.3390/gels11080665)
Supplement: Supplementary file 1 [file gels-11-00665-s001.zip › CC_S4.2.ods]

## Sheet: DATA1
Step time	Stress	Strain	Temperature
s	Pa	%	°C
0.05017	17.18500	0.03676	25.65400
0.15017	46.99820	0.12777	25.65700
0.25017	82.56610	0.21921	25.65900
0.35017	119.58300	0.31066	25.66100
0.45017	147.02600	0.40221	25.66200
0.55017	181.69800	0.49364	25.66200
0.65017	215.47900	0.58509	25.66300
0.75017	241.94400	0.67663	25.66300
0.85017	276.46800	0.76806	25.66400
0.95017	311.20400	0.85951	25.66500
1.05017	339.59200	0.95105	25.66600
1.15017	375.24800	1.04249	25.66900
1.25017	412.29900	1.13393	25.67000
1.35017	443.01000	1.22547	25.67400
1.45017	481.04300	1.31691	25.67500
1.55017	523.45900	1.40833	25.67900
1.65017	558.06800	1.49988	25.68100
1.75017	599.70900	1.59133	25.68500
1.85017	645.65300	1.68276	25.68600
1.95017	683.49900	1.77429	25.69000
2.05017	727.29300	1.86575	25.69200
2.15017	776.71700	1.95716	25.69400
2.25017	817.73400	2.04869	25.69600
2.35017	863.17500	2.14018	25.68200
2.45017	916.66600	2.23159	25.68300
2.55017	961.20300	2.32312	25.64000
2.65017	1010.03000	2.41460	25.63300
2.75017	1068.38000	2.50599	25.64200
2.85017	1118.45000	2.59752	25.64000
2.95017	1170.52000	2.68903	25.57300
3.05017	1232.63000	2.78041	25.55800
3.15017	1286.02000	2.87193	25.58300
3.25017	1340.08000	2.96346	25.57600
3.35017	1406.63000	3.05482	25.55200
3.45017	1464.61000	3.14634	25.54400
3.55017	1523.16000	3.23785	25.52000
3.65017	1595.42000	3.32924	25.51100
3.75017	1657.88000	3.42075	25.49300
3.85017	1719.53000	3.51229	25.48300
3.95017	1795.67000	3.60366	25.47700
4.05017	1863.15000	3.69516	25.46600
4.15017	1930.14000	3.78669	25.45500
4.25017	2009.98000	3.87809	25.49200
4.35017	2083.54000	3.96957	25.48900
4.45017	2154.39000	4.06109	25.50900
4.55017	2236.52000	4.15249	25.51000
4.65017	2316.42000	4.24397	25.48100
4.75017	2390.33000	4.33552	25.49400
4.85017	2476.05000	4.42692	25.49000
4.95017	2560.44000	4.51839	25.50300
5.05017	2639.35000	4.60993	25.50100
5.15017	2728.40000	4.70136	25.51400
5.25017	2816.39000	4.79279	25.51300
5.35017	2899.97000	4.88435	25.52300
5.45017	2994.83000	4.97577	25.52400
5.55017	3091.65000	5.06718	25.53500
5.65017	3180.73000	5.15875	25.53600
5.75017	3280.00000	5.25018	25.54600
5.85017	3382.23000	5.34161	25.54900
5.95017	3477.31000	5.43314	25.55500
6.05017	3578.71000	5.52460	25.55800
6.15017	3685.01000	5.61600	25.56100
6.25017	3785.23000	5.70756	25.56400
6.35017	3890.36000	5.79903	25.56700
6.45017	4004.39000	5.89041	25.57000
6.55017	4106.23000	5.98200	25.56700
6.65017	4216.60000	6.07346	25.57000
6.75017	4334.26000	6.16482	25.56000
6.85017	4442.31000	6.25641	25.56200
6.95017	4556.08000	6.34787	25.54700
7.05017	4676.04000	6.43925	25.54800
7.15017	4788.83000	6.53078	25.52900
7.25017	4904.08000	6.62229	25.52800
7.35017	5028.11000	6.71368	25.51200
7.45017	5145.45000	6.80519	25.50900
7.55017	5264.21000	6.89673	25.49700
7.65017	5393.80000	6.98810	25.49300
7.75017	5515.92000	7.07961	25.48300
7.85017	5638.84000	7.17112	25.47900
7.95017	5769.77000	7.26252	25.47200
8.05017	5896.50000	7.35400	25.46700
8.15017	6022.00000	7.44555	25.46400
8.25017	6156.09000	7.53695	25.45900
8.35017	6288.27000	7.62842	25.46100
8.45017	6416.42000	7.71996	25.45700
8.55017	6555.75000	7.81136	25.46200
8.65017	6688.89000	7.90288	25.45800
8.75017	6822.19000	7.99438	25.46700
8.85017	6963.00000	8.08578	25.46400
8.95017	7101.41000	8.17724	25.47500
9.05017	7236.96000	8.26876	25.47400
9.15017	7381.41000	8.36021	25.48500
9.25017	7528.57000	8.45163	25.48500
9.35017	7664.52000	8.54322	25.49600
9.45017	7817.68000	8.63460	25.49700
9.55017	7965.22000	8.72606	25.50700
9.65017	8109.77000	8.81763	25.50900
9.75017	8262.52000	8.90903	25.51900
9.85017	8414.71000	9.00049	25.52200
9.95017	8563.89000	9.09202	25.53300
10.05020	8719.04000	9.18348	25.53600
10.15020	8879.88000	9.27490	25.54500
10.25020	9030.90000	9.36643	25.54900
10.35020	9190.37000	9.45787	25.55600
10.45020	9352.71000	9.54933	25.56000
10.55020	9510.60000	9.64085	25.56400
10.65020	9671.87000	9.73234	25.56800
10.75020	9840.65000	9.82372	25.57000
10.85020	10003.70000	9.91524	25.57500
10.95020	10169.00000	10.00670	25.57600
11.05020	10343.20000	10.09810	25.58000
11.15020	10509.40000	10.18970	25.58000
11.25020	10678.60000	10.28120	25.58400
11.35020	10856.30000	10.37260	25.58400
11.45020	11026.40000	10.46410	25.58700
11.55020	11197.50000	10.55560	25.58700
11.65020	11376.90000	10.64700	25.59000
11.75020	11550.20000	10.73850	25.59000
11.85020	11723.00000	10.83000	25.59300
11.95020	11906.40000	10.92140	25.59500
12.05020	12082.30000	11.01290	25.59700
12.15020	12257.80000	11.10440	25.60000
12.25020	12440.30000	11.19580	25.60300
12.35020	12621.70000	11.28730	25.60600
12.45020	12794.70000	11.37890	25.60900
12.55020	12980.70000	11.47030	25.61300
12.65020	13163.80000	11.56170	25.61600
12.75020	13344.70000	11.65320	25.61800
12.85020	13533.20000	11.74470	25.62000
12.95020	13720.60000	11.83610	25.62100
13.05020	13904.80000	11.92760	25.62400
13.15020	14093.40000	12.01910	25.62400
13.25020	14284.50000	12.11050	25.62600
13.35020	14468.70000	12.20210	25.62600
13.45020	14660.00000	12.29350	25.62800
13.55020	14852.90000	12.38500	25.62800
13.65020	15039.10000	12.47650	25.63000
13.75020	15232.60000	12.56800	25.62900
13.85020	15425.10000	12.65940	25.63100
13.95020	15614.00000	12.75090	25.63200
14.05020	15809.20000	12.84240	25.63300
14.15020	16007.40000	12.93380	25.63300
14.25020	16198.00000	13.02530	25.63500
14.35020	16395.10000	13.11680	25.63600
14.45020	16596.20000	13.20820	25.63500
14.55020	16789.40000	13.29980	25.63600
14.65020	16988.00000	13.39130	25.63600
14.75020	17192.30000	13.48260	25.63700
14.85020	17391.60000	13.57420	25.63800
14.95020	17590.70000	13.66570	25.63900
15.05020	17798.30000	13.75700	25.64000
15.15020	18000.20000	13.84860	25.64100
15.25020	18202.10000	13.94010	25.64100
15.35020	18414.40000	14.03150	25.64200
15.45020	18617.20000	14.12290	25.64100
15.55020	18822.80000	14.21450	25.64200
15.65020	19035.30000	14.30590	25.64100
15.75020	19244.80000	14.39740	25.64200
15.85020	19451.30000	14.48900	25.64100
15.95020	19668.20000	14.58030	25.64100
16.05020	19881.70000	14.67180	25.63900
16.15020	20091.20000	14.76330	25.63900
16.25020	20312.00000	14.85470	25.63600
16.35020	20528.10000	14.94620	25.63500
16.45020	20740.90000	15.03770	25.63500
16.55020	20965.00000	15.12920	25.63600
16.65020	21185.00000	15.22060	25.63600
16.75020	21402.00000	15.31220	25.63800
16.85020	21625.80000	15.40360	25.63800
16.95020	21850.30000	15.49500	25.64000
17.05020	22070.80000	15.58660	25.64000
17.15020	22297.70000	15.67800	25.64500
17.25020	22525.40000	15.76950	25.64500
17.35020	22748.90000	15.86090	25.65100
17.45020	22976.10000	15.95240	25.65200
17.55020	23209.90000	16.04390	25.65900
17.65020	23435.40000	16.13540	25.66000
17.75020	23666.80000	16.22690	25.66300
17.85020	23902.40000	16.31830	25.66400
17.95020	24133.50000	16.40980	25.66200
18.05020	24364.40000	16.50130	25.66300
18.15020	24610.00000	16.59270	25.65400
18.25020	24843.70000	16.68420	25.65500
18.35020	25080.40000	16.77570	25.63900
18.45020	25323.80000	16.86710	25.63800
18.55020	25562.50000	16.95860	25.61900
18.65020	25804.30000	17.05020	25.61700
18.75020	26052.50000	17.14150	25.60000
18.85020	26294.10000	17.23300	25.59700
18.95020	26537.60000	17.32450	25.58400
19.05020	26790.20000	17.41590	25.58000
19.15020	27037.30000	17.50740	25.57100
19.25020	27283.90000	17.59900	25.56600
19.35020	27540.80000	17.69030	25.56200
19.45020	27792.10000	17.78190	25.55600
19.55020	28043.00000	17.87340	25.55600
19.65020	28303.40000	17.96480	25.55000
19.75020	28559.80000	18.05630	25.55400
19.85020	28814.90000	18.14780	25.54900
19.95020	29078.40000	18.23920	25.55800
20.05020	29341.00000	18.33070	25.55400
20.15020	29598.30000	18.42220	25.56500
20.25020	29867.50000	18.51370	25.56200
20.35020	30132.80000	18.60510	25.57400
20.45020	30396.10000	18.69660	25.57300
20.55020	30669.00000	18.78800	25.58300
20.65020	30941.20000	18.87950	25.58300
20.75020	31208.40000	18.97100	25.59000
20.85020	31484.00000	19.06250	25.59100
20.95020	31761.20000	19.15390	25.59500
21.05020	32033.20000	19.24540	25.59700
21.15020	32312.60000	19.33690	25.60000
21.25020	32594.10000	19.42840	25.60200
21.35020	32869.50000	19.51980	25.60500
21.45020	33152.60000	19.61130	25.60700
21.55020	33441.10000	19.70270	25.60900
21.65020	33720.70000	19.79430	25.61100
21.75020	34008.80000	19.88570	25.61300
21.85020	34301.90000	19.97710	25.61500
21.95020	34588.30000	20.06870	25.61300
22.05020	34879.80000	20.16020	25.61400
22.15020	35178.10000	20.25150	25.60900
22.25020	35469.90000	20.34310	25.61000
22.35020	35766.00000	20.43460	25.60300
22.45020	36068.10000	20.52590	25.60300
22.55020	36366.40000	20.61750	25.59300
22.65020	36666.90000	20.70900	25.59300
22.75020	36972.30000	20.80040	25.58400
22.85020	37275.90000	20.89190	25.58200
22.95020	37580.30000	20.98340	25.57100
23.05020	37895.70000	21.07480	25.56800
23.15020	38203.80000	21.16630	25.55600
23.25020	38511.70000	21.25780	25.55300
23.35020	38830.40000	21.34920	25.54400
23.45020	39145.70000	21.44070	25.54000
23.55020	39457.50000	21.53220	25.53400
23.65020	39781.80000	21.62360	25.53000
23.75020	40102.20000	21.71510	25.52500
23.85020	40419.60000	21.80670	25.52100
23.95020	40747.70000	21.89800	25.51900
24.05020	41073.60000	21.98960	25.51500
24.15020	41397.80000	22.08110	25.51300
24.25020	41730.20000	22.17270	25.50900
24.35020	42063.20000	22.26400	25.50600
24.45020	42391.60000	22.35550	25.50200
24.55020	42728.40000	22.44700	25.49900
24.65020	43067.50000	22.53840	25.50000
24.75020	43402.30000	22.63000	25.49700
24.85020	43744.50000	22.72140	25.49900
24.95020	44091.60000	22.81280	25.49600
25.05020	44430.90000	22.90440	25.49900
25.15020	44777.50000	22.99580	25.49700
25.25020	45129.90000	23.08720	25.50100
25.35020	45475.50000	23.17870	25.49900
25.45020	45826.10000	23.27010	25.50400
25.55020	46183.00000	23.36160	25.50300
25.65020	46533.90000	23.45310	25.50800
25.75020	46889.30000	23.54460	25.50700
25.85020	47252.30000	23.63600	25.51300
25.95020	47609.90000	23.72750	25.51300
26.05020	47968.60000	23.81910	25.51900
26.15020	48338.20000	23.91040	25.51900
26.25020	48700.00000	24.00190	25.52200
26.35020	49065.70000	24.09340	25.52300
26.45020	49439.70000	24.18480	25.52600
26.55020	49807.80000	24.27630	25.52700
26.65020	50177.70000	24.36780	25.52600
26.75020	50556.10000	24.45920	25.52700
26.85020	50930.40000	24.55070	25.52400
26.95020	51305.90000	24.64220	25.52500
27.05020	51689.20000	24.73360	25.52400
27.15020	52069.60000	24.82510	25.52500
27.25020	52448.30000	24.91660	25.52400
27.35020	52836.70000	25.00800	25.52400
27.45020	53224.20000	25.09950	25.52300
27.55020	53606.90000	25.19100	25.52400
27.65020	54000.00000	25.28250	25.52200
27.75020	54390.00000	25.37390	25.52200
27.85020	54770.40000	25.46540	25.52200
27.95020	55161.30000	25.55700	25.52200
28.05020	55552.40000	25.64840	25.52200
28.15020	55941.50000	25.73990	25.52500
28.25020	56341.60000	25.83130	25.52500
28.35020	56742.20000	25.92270	25.52400
28.45020	57139.00000	26.01430	25.52500
28.55020	57543.00000	26.10570	25.52300
28.65020	57949.30000	26.19720	25.52300
28.75020	58350.60000	26.28870	25.52200
28.85020	58756.60000	26.38010	25.52200
28.95020	59166.80000	26.47160	25.52200
29.05020	59569.00000	26.56310	25.52200
29.15020	59976.00000	26.65460	25.52200
29.25020	60392.50000	26.74600	25.52200
29.35020	60802.80000	26.83750	25.52200
29.45020	61228.80000	26.92900	25.52200
29.55020	61652.90000	27.02040	25.52300
29.65020	62068.40000	27.11190	25.52300
29.75020	62486.70000	27.20340	25.52400
29.85020	62911.80000	27.29470	25.52400
29.95020	63328.20000	27.38630	25.52500
30.05020	63747.50000	27.47790	25.52500
30.15020	64173.70000	27.56930	25.52600
30.25020	64594.90000	27.66080	25.52600
30.35020	65014.20000	27.75220	25.52700
30.45020	65442.10000	27.84380	25.52800
30.55020	65864.80000	27.93510	25.52900
30.65020	66287.20000	28.02670	25.53000
30.75020	66716.00000	28.11810	25.52700
30.85020	67139.60000	28.20960	25.52700
30.95020	67562.00000	28.30110	25.52200
31.05020	67993.80000	28.39260	25.52200
31.15020	68419.80000	28.48400	25.51600
31.25020	68842.70000	28.57550	25.51500
31.35020	69271.40000	28.66690	25.50900
31.45020	69696.60000	28.75840	25.50700
31.55020	70116.60000	28.85000	25.50200
31.65020	70539.80000	28.94140	25.50100
31.75020	70963.00000	29.03280	25.49600
31.85020	71379.50000	29.12430	25.49400
31.95020	71798.90000	29.21580	25.49000
32.05020	72219.40000	29.30730	25.48800
32.15020	72631.00000	29.39890	25.48700
32.25020	73048.00000	29.49030	25.48500
32.35020	73466.80000	29.58170	25.48500
32.45020	73876.40000	29.67320	25.48300
32.55020	74290.30000	29.76470	25.48600
32.65020	74705.40000	29.85610	25.48400
32.75020	75113.40000	29.94770	25.49000
32.85020	75518.90000	30.03920	25.48900
32.95020	75929.20000	30.13050	25.49700
33.05020	76322.80000	30.22220	25.49600
33.15020	76718.80000	30.31360	25.50400
33.25020	77109.50000	30.40510	25.50400
33.35020	77489.20000	30.49650	25.50800
33.45020	77871.80000	30.58800	25.50900
33.55020	78254.20000	30.67940	25.51000
33.65020	78628.60000	30.77100	25.51100
33.75020	79003.00000	30.86250	25.50800
33.85020	79384.40000	30.95390	25.50900
33.95020	79753.80000	31.04550	25.51000
34.05020	80110.90000	31.13700	25.51100
34.15020	80409.50000	31.22860	25.50800
34.25020	80669.20000	31.32000	25.50900
34.35020	80962.60000	31.41150	25.50200
34.45020	81275.30000	31.50290	25.50200
34.55020	81588.10000	31.59440	25.49600
34.65020	81899.00000	31.68590	25.49500
34.75020	82220.70000	31.77730	25.49500
34.85020	82551.10000	31.86880	25.49000
34.95020	82881.60000	31.96030	25.48900
35.05020	83227.80000	32.05170	25.48400
35.15020	83568.40000	32.14320	25.48300
35.25020	83904.70000	32.23470	25.48200
35.35020	84249.90000	32.32610	25.48100
35.45020	84595.50000	32.41750	25.48200
35.55020	84939.10000	32.50920	25.48000
35.65020	85283.40000	32.60060	25.48200
35.75020	85624.20000	32.69210	25.48100
35.85020	85955.70000	32.78350	25.48400
35.95020	86298.00000	32.87490	25.48300
36.05020	86644.40000	32.96650	25.48600
36.15020	86986.80000	33.05800	25.48500
36.25020	87335.10000	33.14940	25.48800
36.35020	87693.90000	33.24070	25.48800
36.45020	88049.10000	33.33230	25.49200
36.55020	88407.70000	33.42380	25.49300
36.65020	88774.70000	33.51530	25.49600
36.75020	89136.20000	33.60680	25.49600
36.85020	89497.00000	33.69820	25.49600
36.95020	89864.00000	33.78970	25.49700
37.05020	90217.90000	33.88120	25.49700
37.15020	90568.20000	33.97260	25.49700
37.25020	90923.90000	34.06420	25.49600
37.35020	91272.00000	34.15560	25.49700
37.45020	91620.60000	34.24720	25.49500
37.55020	91986.40000	34.33850	25.49500
37.65020	92344.00000	34.43000	25.49400
37.75020	92686.20000	34.52160	25.49400
37.85020	93037.30000	34.61300	25.49200
37.95020	93376.00000	34.70450	25.49200
38.05020	93706.00000	34.79610	25.48900
38.15020	94035.10000	34.88750	25.48900
38.25020	94331.20000	34.97900	25.48700
38.35020	94627.50000	35.07050	25.48600
38.45020	94951.20000	35.16190	25.48400
38.55020	95280.90000	35.25340	25.48300
38.65020	95614.80000	35.34480	25.48300
38.75020	95963.70000	35.43630	25.48200
38.85020	96312.70000	35.52770	25.48300
38.95020	96662.00000	35.61920	25.48300
39.05020	97030.40000	35.71060	25.48600
39.15020	97412.10000	35.80210	25.48600
39.25020	97798.10000	35.89350	25.48900
39.35020	98187.30000	35.98510	25.49100
39.45020	98573.50000	36.07650	25.49100
39.55020	98936.80000	36.16810	25.49300
39.65020	99322.20000	36.25940	25.49300
39.75020	99731.60000	36.35090	25.49600
39.85020	100143.00000	36.44230	25.49700
39.95020	100563.00000	36.53380	25.50000
40.05020	100989.00000	36.62530	25.50000
40.15020	101415.00000	36.71670	25.50400
40.25020	101842.00000	36.80820	25.50500
40.35020	102278.00000	36.89980	25.50800
40.45020	102703.00000	36.99110	25.51000
40.55020	103128.00000	37.08270	25.51000
40.65020	103561.00000	37.17410	25.51100
40.75020	103989.00000	37.26560	25.51100
40.85020	104412.00000	37.35700	25.51200
40.95020	104842.00000	37.44850	25.51200
41.05020	105277.00000	37.53990	25.51300
41.15020	105713.00000	37.63150	25.51200
41.25020	106155.00000	37.72290	25.51300
41.35020	106601.00000	37.81440	25.51000
41.45020	107044.00000	37.90590	25.51100
41.55020	107493.00000	37.99730	25.50600
41.65020	107929.00000	38.08880	25.50600
41.75020	108356.00000	38.18030	25.50000
41.85020	108800.00000	38.27180	25.50000
41.95020	109256.00000	38.36320	25.49400
42.05020	109710.00000	38.45470	25.49400
42.15020	110167.00000	38.54610	25.49200
42.25020	110621.00000	38.63770	25.49000
42.35020	111066.00000	38.72920	25.49000
42.45020	111529.00000	38.82060	25.48900
42.55020	112000.00000	38.91200	25.49200
42.65020	112468.00000	39.00360	25.49100
42.75020	112951.00000	39.09500	25.49400
42.85020	113438.00000	39.18640	25.49300
42.95020	113921.00000	39.27790	25.49600
43.05020	114408.00000	39.36940	25.49600
43.15020	114893.00000	39.46080	25.50100
43.25020	115374.00000	39.55230	25.50100
43.35020	115861.00000	39.64380	25.50300
43.45020	116350.00000	39.73530	25.50300
43.55020	116835.00000	39.82670	25.50400
43.65020	117326.00000	39.91820	25.50500
43.75020	117825.00000	40.00970	25.50500
43.85020	118321.00000	40.10120	25.50600
43.95020	118820.00000	40.19270	25.50700
44.05020	119317.00000	40.28410	25.50700
44.15020	119796.00000	40.37570	25.50800
44.25020	120283.00000	40.46710	25.50800
44.35020	120797.00000	40.55850	25.50900
44.45020	121300.00000	40.64990	25.50900
44.55020	121809.00000	40.74150	25.51100
44.65020	122320.00000	40.83300	25.51200
44.75020	122846.00000	40.92430	25.51300
44.85020	123377.00000	41.01580	25.51400
44.95020	123919.00000	41.10730	25.51500
45.05020	124453.00000	41.19880	25.51600
45.15020	124974.00000	41.29030	25.51700
45.25020	125497.00000	41.38170	25.51800
45.35020	126024.00000	41.47320	25.51900
45.45020	126541.00000	41.56470	25.51500
45.55020	127057.00000	41.65610	25.51500
45.65020	127569.00000	41.74770	25.51200
45.75020	128071.00000	41.83920	25.51200
45.85020	128587.00000	41.93060	25.50700
45.95020	129104.00000	42.02200	25.50700
46.05020	129615.00000	42.11360	25.50300
46.15020	130119.00000	42.20510	25.50300
46.25020	130619.00000	42.29650	25.49700
46.35020	131111.00000	42.38810	25.49600
46.45020	131603.00000	42.47960	25.49200
46.55020	132096.00000	42.57100	25.49100
46.65020	132587.00000	42.66250	25.48800
46.75020	133080.00000	42.75390	25.48700
46.85020	133566.00000	42.84540	25.47500
46.95020	134029.00000	42.93690	25.47200
47.05020	134476.00000	43.02850	25.45800
47.15020	134937.00000	43.11990	25.45500
47.25020	135390.00000	43.21140	25.44300
47.35020	135841.00000	43.30280	25.44000
47.45020	136286.00000	43.39430	25.43200
47.55020	136700.00000	43.48590	25.42800
47.65020	137091.00000	43.57740	25.42400
47.75020	137478.00000	43.66890	25.42000
47.85020	137846.00000	43.76050	25.41800
47.95020	138202.00000	43.85190	25.41400
48.05020	138554.00000	43.94350	25.41600
48.15020	138898.00000	44.03500	25.41200
48.25020	139233.00000	44.12660	25.41300
48.35020	139575.00000	44.21810	25.40900
48.45020	139897.00000	44.30970	25.40500
48.55020	140193.00000	44.40120	25.40100
48.65020	140474.00000	44.49260	25.39200
48.75020	140713.00000	44.58420	25.38800
48.85020	140900.00000	44.67590	25.38500
48.95020	141049.00000	44.76740	25.38100
49.05020	141119.00000	44.85900	25.37700
49.15020	141147.00000	44.95020	25.37400
49.25020	141224.00000	45.04160	25.36200
49.35020	141256.00000	45.13300	25.35800
49.45020	141267.00000	45.22450	25.34400
49.55020	141279.00000	45.31610	25.33900
49.65020	141276.00000	45.40760	25.32600
49.75020	141230.00000	45.49950	25.32100
49.85020	141128.00000	45.59100	25.31000
49.95020	140986.00000	45.68240	25.30400
50.05020	140795.00000	45.77400	25.29800
50.15020	140567.00000	45.86540	25.29200
50.25020	140324.00000	45.95700	25.29200
50.35020	140096.00000	46.04870	25.28600
50.45020	139792.00000	46.14030	25.29200
50.55020	139401.00000	46.23200	25.28600
50.65020	138954.00000	46.32360	25.29700
50.75020	138454.00000	46.41530	25.30500
50.85020	137854.00000	46.50700	25.30200
50.95020	137146.00000	46.59880	25.30500
51.05020	136412.00000	46.68990	25.30300
51.15020	135720.00000	46.78140	25.30500
51.25020	135168.00000	46.87250	25.30400
51.35020	134661.00000	46.96390	25.30100
51.45020	134204.00000	47.05530	25.30000
51.55020	133683.00000	47.14710	25.28900
51.65020	133111.00000	47.23860	25.28700
51.75020	132574.00000	47.33000	25.27300
51.85020	132091.00000	47.42130	25.27100
51.95020	131697.00000	47.51260	25.25800
52.05020	131377.00000	47.60380	25.25400
52.15020	131064.00000	47.69530	25.24000
52.25020	130682.00000	47.78710	25.23500
52.35020	130270.00000	47.87850	25.22300
52.45020	129873.00000	47.96990	25.21700
52.55020	129506.00000	48.06130	25.20800
52.65020	129195.00000	48.15270	25.20200
52.75020	128921.00000	48.24390	25.19600
52.85020	128657.00000	48.33540	25.18900
52.95020	128399.00000	48.42710	25.18800
53.05020	128102.00000	48.51850	25.18200
53.15020	127744.00000	48.61030	25.18700
53.25020	127354.00000	48.70160	25.18100
53.35020	127000.00000	48.79310	25.19000
53.45020	126632.00000	48.88480	25.18500
53.55020	126206.00000	48.97630	25.19700
53.65020	125672.00000	49.06800	25.19400
53.75020	125080.00000	49.15960	25.20600
53.85020	124390.00000	49.25120	25.20500
53.95020	123644.00000	49.34300	25.21400
54.05020	122690.00000	49.43500	25.21400
54.15020	121638.00000	49.52650	25.22000
54.25020	120609.00000	49.61800	25.22000
54.35020	119397.00000	49.71000	25.22500
54.45020	117834.00000	49.80270	25.22600
54.55020	116019.00000	49.89370	25.22700
54.65020	114607.00000	49.98470	25.22900
54.75020	113065.00000	50.07660	25.23000
54.85020	111552.00000	50.16780	25.23100
54.95020	110144.00000	50.25900	25.23200
55.05020	108721.00000	50.35070	25.23300
55.15020	107196.00000	50.44240	25.23500
55.25020	105538.00000	50.53410	25.23400
55.35020	103873.00000	50.62570	25.23500
55.45020	102166.00000	50.71720	25.23400
55.55020	100551.00000	50.80840	25.23500
55.65020	98681.30000	50.90100	25.23300
55.75020	96415.00000	50.99280	25.23400
55.85020	94163.70000	51.08420	25.23200
55.95020	92267.60000	51.17470	25.23300
56.05020	90616.90000	51.26550	25.23000
56.15020	89219.90000	51.35670	25.23000
56.25020	87890.90000	51.44820	25.22800
56.35020	86454.10000	51.53980	25.22800
56.45020	85048.90000	51.63100	25.22600
56.55020	83700.60000	51.72300	25.22600
56.65020	82051.40000	51.81450	25.22600
56.75020	80538.80000	51.90600	25.22600
56.85020	78900.60000	51.99770	25.22600
56.95020	76879.50000	52.09040	25.22600
57.05020	74634.40000	52.18180	25.22500
57.15020	72723.40000	52.27240	25.22500
57.25020	71205.50000	52.36300	25.22100
57.35020	69844.50000	52.45450	25.22100
57.45020	68628.10000	52.54540	25.21400
57.55020	67479.30000	52.63670	25.21300
57.65020	66505.90000	52.72780	25.20600
57.75020	65677.00000	52.81900	25.20400
57.85020	64911.10000	52.91060	25.19800
57.95020	64111.80000	53.00170	25.19600
58.05020	63420.20000	53.09320	25.19100
58.15020	62758.20000	53.18460	25.18900
58.25020	62155.00000	53.27590	25.18300
58.35020	61588.90000	53.36740	25.18000
58.45020	61034.30000	53.45870	25.17200
58.55020	60550.40000	53.55010	25.16900
58.65020	60140.70000	53.64140	25.16100
58.75020	59630.20000	53.73320	25.15800
58.85020	59160.10000	53.82450	25.15200
58.95020	58716.30000	53.91590	25.14800
59.05020	58284.60000	54.00740	25.14500
59.15020	57932.50000	54.09860	25.14100
59.25020	57595.50000	54.19010	25.14100
59.35020	57273.90000	54.28160	25.13700
59.45020	56966.60000	54.37310	25.13700
59.55020	56636.70000	54.46440	25.13400
59.65020	56298.40000	54.55630	25.13500
59.75020	56032.20000	54.64710	25.13200
59.85020	55798.10000	54.73880	25.13500
59.95020	55549.30000	54.83010	25.13200
60.05020	55331.90000	54.92160	25.13400
60.15020	55113.70000	55.01300	25.13200
60.25020	54921.30000	55.10450	25.13300
60.35020	54725.40000	55.19610	25.13200
60.45020	54539.70000	55.28730	25.13400
60.55020	54376.20000	55.37880	25.13300
60.65020	54228.30000	55.47030	25.13300
60.75020	54052.90000	55.56180	25.13100
60.85020	53846.60000	55.65340	25.13000
60.95020	53662.60000	55.74490	25.12900
61.05020	53499.40000	55.83610	25.12700
61.15020	53352.30000	55.92780	25.12600
61.25020	53214.50000	56.01920	25.12200
61.35020	53094.40000	56.11050	25.12100
61.45020	52989.00000	56.20200	25.11500
61.55020	52869.00000	56.29360	25.11400
61.65020	52693.10000	56.38520	25.10900
61.75020	52503.10000	56.47650	25.10700
61.85020	52333.30000	56.56800	25.10200
61.95020	52158.80000	56.65950	25.10000
62.05020	51974.20000	56.75120	25.09600
62.15020	51809.10000	56.84240	25.09400
62.25020	51652.00000	56.93400	25.09400

## Sheet: DATA2
Step time	Stress	Strain	Temperature
s	Pa	%	°C
0.05033	10.41120	0.03376	24.50200
0.15033	33.23580	0.11729	24.50000
0.25033	62.30490	0.20118	24.50100
0.35033	78.49190	0.28523	24.49900
0.45033	99.07950	0.36918	24.50000
0.55033	126.41100	0.45307	24.49800
0.65033	141.48900	0.53710	24.49800
0.75033	159.76900	0.62107	24.49600
0.85033	186.84700	0.70496	24.49800
0.95033	203.68800	0.78897	24.49700
1.05033	222.11600	0.87295	24.50000
1.15033	248.80100	0.95684	24.49900
1.25033	267.50100	1.04083	24.49800
1.35033	284.88700	1.12482	24.49700
1.45033	312.38600	1.20873	24.49700
1.55033	332.32800	1.29270	24.49100
1.65033	350.41600	1.37671	24.49000
1.75033	376.49500	1.46062	24.48300
1.85033	399.34600	1.54457	24.48100
1.95033	417.40300	1.62859	24.47500
2.05033	444.96600	1.71249	24.47300
2.15033	469.43300	1.79644	24.46900
2.25033	487.98800	1.88046	24.46600
2.35033	514.50500	1.96438	24.46100
2.45033	540.63200	2.04831	24.45900
2.55033	559.41600	2.13233	24.45500
2.65033	586.48400	2.21626	24.45200
2.75033	612.90100	2.30019	24.45200
2.85033	632.35400	2.38422	24.44900
2.95033	657.96700	2.46815	24.45200
3.05033	686.46600	2.55207	24.45000
3.15033	706.08000	2.63609	24.45400
3.25033	733.64900	2.72004	24.45200
3.35033	764.69400	2.80394	24.45800
3.45033	785.71600	2.88796	24.45700
3.55033	811.55500	2.97191	24.46500
3.65033	843.00400	3.05581	24.46400
3.75033	865.26800	3.13983	24.47100
3.85033	890.68900	3.22381	24.47100
3.95033	923.18500	3.30770	24.47400
4.05033	945.06500	3.39170	24.47500
4.15033	971.18000	3.47568	24.47700
4.25033	1003.22000	3.55958	24.47500
4.35033	1028.03000	3.64358	24.47600
4.45033	1052.52000	3.72755	24.47200
4.55033	1086.81000	3.81144	24.47300
4.65033	1113.81000	3.89544	24.46800
4.75033	1138.86000	3.97944	24.46800
4.85033	1173.84000	4.06334	24.46400
4.95033	1202.19000	4.14732	24.46400
5.05033	1227.27000	4.23132	24.46000
5.15033	1264.35000	4.31521	24.46000
5.25033	1292.20000	4.39919	24.45900
5.35033	1319.56000	4.48320	24.45900
5.45033	1354.68000	4.56709	24.46200
5.55033	1387.05000	4.65106	24.46100
5.65033	1414.33000	4.73509	24.46400
5.75033	1449.66000	4.81900	24.46400
5.85033	1483.79000	4.90293	24.46900
5.95033	1511.93000	4.98695	24.46900
6.05033	1546.79000	5.07088	24.47500
6.15033	1583.24000	5.15479	24.47600
6.25033	1612.79000	5.23880	24.48000
6.35033	1650.29000	5.32275	24.48200
6.45033	1690.61000	5.40665	24.48700
6.55033	1721.80000	5.49068	24.48800
6.65033	1759.74000	5.57465	24.49300
6.75033	1802.59000	5.65854	24.49400
6.85033	1836.66000	5.74254	24.49700
6.95033	1876.26000	5.82652	24.49900
7.05033	1922.48000	5.91041	24.50000
7.15033	1960.74000	5.99444	24.50200
7.25033	2002.41000	6.07840	24.50100
7.35033	2053.96000	6.16229	24.50300
7.45033	2096.93000	6.24629	24.50000
7.55033	2144.06000	6.33026	24.50200
7.65033	2200.46000	6.41418	24.50000
7.75033	2249.75000	6.49816	24.50100
7.85033	2300.42000	6.58215	24.50000
7.95033	2360.15000	6.66601	24.50100
8.05033	2413.11000	6.75004	24.50000
8.15033	2466.38000	6.83402	24.50100
8.25033	2530.40000	6.91791	24.50100
8.35033	2587.51000	7.00189	24.50200
8.45033	2644.28000	7.08588	24.50300
8.55033	2711.54000	7.16978	24.50400
8.65033	2775.32000	7.25375	24.50600
8.75033	2834.73000	7.33779	24.50700
8.85033	2906.10000	7.42164	24.51000
8.95033	2974.18000	7.50561	24.51100
9.05033	3037.42000	7.58962	24.51500
9.15033	3110.51000	7.67355	24.51600
9.25033	3182.10000	7.75749	24.51900
9.35033	3248.67000	7.84147	24.52100
9.45033	3323.84000	7.92542	24.52300
9.55033	3400.87000	8.00938	24.52500
9.65033	3470.26000	8.09336	24.52600
9.75033	3547.02000	8.17729	24.52700
9.85033	3627.51000	8.26121	24.52800
9.95033	3699.58000	8.34524	24.52900
10.05030	3777.86000	8.42918	24.53000
10.15030	3861.37000	8.51310	24.53100
10.25030	3935.69000	8.59713	24.53200
10.35030	4015.24000	8.68107	24.53400
10.45030	4100.84000	8.76498	24.53500
10.55030	4178.35000	8.84897	24.53700
10.65030	4258.64000	8.93294	24.53900
10.75030	4347.68000	9.01684	24.54100
10.85030	4427.51000	9.10085	24.54400
10.95030	4509.51000	9.18484	24.54600
11.05030	4601.44000	9.26871	24.55000
11.15030	4684.67000	9.35270	24.55100
11.25030	4768.53000	9.43670	24.55600
11.35030	4862.08000	9.52061	24.55800
11.45030	4947.60000	9.60459	24.56000
11.55030	5033.30000	9.68860	24.56400
11.65030	5128.04000	9.77248	24.56700
11.75030	5217.46000	9.85644	24.57000
11.85030	5304.56000	9.94045	24.57200
11.95030	5402.27000	10.02440	24.57200
12.05030	5495.78000	10.10840	24.57400
12.15030	5586.35000	10.19240	24.57100
12.25030	5685.89000	10.27630	24.57300
12.35030	5782.05000	10.36020	24.57100
12.45030	5873.88000	10.44420	24.57300
12.55030	5974.66000	10.52810	24.57000
12.65030	6074.00000	10.61210	24.57100
12.75030	6168.19000	10.69610	24.56700
12.85030	6270.73000	10.78000	24.56800
12.95030	6374.49000	10.86390	24.56200
13.05030	6471.84000	10.94800	24.56200
13.15030	6575.77000	11.03190	24.55800
13.25030	6683.74000	11.11580	24.55700
13.35030	6784.17000	11.19980	24.55000
13.45030	6891.06000	11.28380	24.54900
13.55030	7002.11000	11.36770	24.54100
13.65030	7104.88000	11.45170	24.54000
13.75030	7213.27000	11.53560	24.53100
13.85030	7328.00000	11.61950	24.53000
13.95030	7433.73000	11.70360	24.52200
14.05030	7544.38000	11.78750	24.51900
14.15030	7661.45000	11.87140	24.51000
14.25030	7770.72000	11.95540	24.50700
14.35030	7883.71000	12.03940	24.49400
14.45030	8004.24000	12.12330	24.49000
14.55030	8116.58000	12.20730	24.47500
14.65030	8230.59000	12.29130	24.47000
14.75030	8353.73000	12.37520	24.45400
14.85030	8468.84000	12.45920	24.44900
14.95030	8584.71000	12.54320	24.43600
15.05030	8710.47000	12.62700	24.43000
15.15030	8827.86000	12.71110	24.42100
15.25030	8945.08000	12.79500	24.41400
15.35030	9073.10000	12.87890	24.40700
15.45030	9195.59000	12.96290	24.40000
15.55030	9314.93000	13.04690	24.39900
15.65030	9445.88000	13.13090	24.39200
15.75030	9570.42000	13.21480	24.39200
15.85030	9690.79000	13.29880	24.39100
15.95030	9822.95000	13.38260	24.38500
16.05030	9952.35000	13.46660	24.38500
16.15030	10075.30000	13.55060	24.38000
16.25030	10208.50000	13.63460	24.38000
16.35030	10340.70000	13.71850	24.37500
16.45030	10467.50000	13.80250	24.37500
16.55030	10601.60000	13.88650	24.37100
16.65030	10737.90000	13.97040	24.37000
16.75030	10866.40000	14.05440	24.36600
16.85030	11002.00000	14.13830	24.36400
16.95030	11140.90000	14.22220	24.36000
17.05030	11271.40000	14.30630	24.35400
17.15030	11409.40000	14.39020	24.35000
17.25030	11550.80000	14.47410	24.34500
17.35030	11684.10000	14.55810	24.34100
17.45030	11823.30000	14.64210	24.33600
17.55030	11967.80000	14.72600	24.33200
17.65030	12104.00000	14.81000	24.32500
17.75030	12243.50000	14.89400	24.32000
17.85030	12391.00000	14.97790	24.31400
17.95030	12529.90000	15.06190	24.30900
18.05030	12671.90000	15.14590	24.30300
18.15030	12821.70000	15.22980	24.29800
18.25030	12963.40000	15.31380	24.29300
18.35030	13105.70000	15.39770	24.28800
18.45030	13257.70000	15.48160	24.28500
18.55030	13402.80000	15.56560	24.28100
18.65030	13547.50000	15.64960	24.27900
18.75030	13702.20000	15.73350	24.27400
18.85030	13850.40000	15.81750	24.27200
18.95030	13997.60000	15.90150	24.26800
19.05030	14155.10000	15.98540	24.26400
19.15030	14306.70000	16.06930	24.25900
19.25030	14455.80000	16.15340	24.25800
19.35030	14615.70000	16.23720	24.25400
19.45030	14770.10000	16.32130	24.25400
19.55030	14921.20000	16.40520	24.25000
19.65030	15082.60000	16.48910	24.25300
19.75030	15240.60000	16.57310	24.25000
19.85030	15394.50000	16.65710	24.25400
19.95030	15558.40000	16.74100	24.25200
20.05030	15722.00000	16.82490	24.25900
20.15030	15879.20000	16.90890	24.25800
20.25030	16046.00000	16.99300	24.26600
20.35030	16212.30000	17.07680	24.26500
20.45030	16372.70000	17.16080	24.27300
20.55030	16540.80000	17.24470	24.27400
20.65030	16708.30000	17.32870	24.28000
20.75030	16871.10000	17.41270	24.28100
20.85030	17041.90000	17.49660	24.28600
20.95030	17216.80000	17.58060	24.28700
21.05030	17384.90000	17.66460	24.29000
21.15030	17559.80000	17.74850	24.29100
21.25030	17738.40000	17.83240	24.29200
21.35030	17908.30000	17.91650	24.29400
21.45030	18084.40000	18.00040	24.29000
21.55030	18266.70000	18.08430	24.29100
21.65030	18441.40000	18.16840	24.29300
21.75030	18620.30000	18.25220	24.28700
21.85030	18806.90000	18.33620	24.28800
21.95030	18986.40000	18.42020	24.28200
22.05030	19166.10000	18.50420	24.28200
22.15030	19356.40000	18.58800	24.27700
22.25030	19538.20000	18.67200	24.27700
22.35030	19720.70000	18.75600	24.27300
22.45030	19911.10000	18.83990	24.27300
22.55030	20096.60000	18.92390	24.27100
22.65030	20280.60000	19.00790	24.27000
22.75030	20473.90000	19.09180	24.27000
22.85030	20662.30000	19.17580	24.26900
22.95030	20848.10000	19.25980	24.26900
23.05030	21044.70000	19.34370	24.26900
23.15030	21235.00000	19.42770	24.26900
23.25030	21423.40000	19.51160	24.26900
23.35030	21621.70000	19.59560	24.27000
23.45030	21816.30000	19.67950	24.27000
23.55030	22006.80000	19.76360	24.27000
23.65030	22206.50000	19.84750	24.27000
23.75030	22405.20000	19.93140	24.27100
23.85030	22598.90000	20.01540	24.27100
23.95030	22800.10000	20.09930	24.27100
24.05030	23002.40000	20.18340	24.27100
24.15030	23198.60000	20.26740	24.27000
24.25030	23401.10000	20.35130	24.26900
24.35030	23607.40000	20.43520	24.26800
24.45030	23806.20000	20.51920	24.26700
24.55030	24012.20000	20.60320	24.26500
24.65030	24221.00000	20.68710	24.26500
24.75030	24422.70000	20.77100	24.26400
24.85030	24631.10000	20.85510	24.26300
24.95030	24844.10000	20.93890	24.26400
25.05030	25049.20000	21.02300	24.26400
25.15030	25258.90000	21.10690	24.26600
25.25030	25476.00000	21.19070	24.26600
25.35030	25684.20000	21.27470	24.26800
25.45030	25896.90000	21.35870	24.26700
25.55030	26116.90000	21.44260	24.27000
25.65030	26329.40000	21.52670	24.27000
25.75030	26542.20000	21.61060	24.27300
25.85030	26765.80000	21.69450	24.27400
25.95030	26983.20000	21.77850	24.27800
26.05030	27201.00000	21.86250	24.27900
26.15030	27428.90000	21.94640	24.28400
26.25030	27649.80000	22.03040	24.28500
26.35030	27870.70000	22.11440	24.29100
26.45030	28101.20000	22.19830	24.29300
26.55030	28325.90000	22.28220	24.29900
26.65030	28550.00000	22.36630	24.30000
26.75030	28783.20000	22.45010	24.30500
26.85030	29012.20000	22.53410	24.30700
26.95030	29239.00000	22.61810	24.31100
27.05030	29475.80000	22.70200	24.31400
27.15030	29708.90000	22.78600	24.31800
27.25030	29939.80000	22.87000	24.32100
27.35030	30179.20000	22.95390	24.32400
27.45030	30416.30000	23.03790	24.32700
27.55030	30648.60000	23.12190	24.33000
27.65030	30893.70000	23.20570	24.33400
27.75030	31134.80000	23.28960	24.33700
27.85030	31370.50000	23.37370	24.33900
27.95030	31616.00000	23.45770	24.34200
28.05030	31862.50000	23.54160	24.34400
28.15030	32103.30000	23.62560	24.34700
28.25030	32352.10000	23.70950	24.34800
28.35030	32603.30000	23.79340	24.35100
28.45030	32848.60000	23.87740	24.35300
28.55030	33101.20000	23.96140	24.35600
28.65030	33357.40000	24.04530	24.35700
28.75030	33606.90000	24.12940	24.35900
28.85030	33862.00000	24.21330	24.36000
28.95030	34122.30000	24.29710	24.36300
29.05030	34376.50000	24.38120	24.36400
29.15030	34633.70000	24.46520	24.36600
29.25030	34900.40000	24.54910	24.36800
29.35030	35158.50000	24.63310	24.37100
29.45030	35419.60000	24.71700	24.37300
29.55030	35690.10000	24.80100	24.37500
29.65030	35954.20000	24.88490	24.37700
29.75030	36218.80000	24.96890	24.37900
29.85030	36493.50000	25.05270	24.38200
29.95030	36762.10000	25.13670	24.38400
30.05030	37031.30000	25.22080	24.38700
30.15030	37311.50000	25.30470	24.38900
30.25030	37584.50000	25.38870	24.39100
30.35030	37857.30000	25.47260	24.39300
30.45030	38140.80000	25.55660	24.39400
30.55030	38418.50000	25.64050	24.39600
30.65030	38695.80000	25.72450	24.39500
30.75030	38982.80000	25.80840	24.39700
30.85030	39266.50000	25.89230	24.39500
30.95030	39547.30000	25.97640	24.39600
31.05030	39837.80000	26.06030	24.39300
31.15030	40127.30000	26.14420	24.39500
31.25030	40412.10000	26.22820	24.39200
31.35030	40706.30000	26.31210	24.39300
31.45030	41001.50000	26.39610	24.39100
31.55030	41289.90000	26.48010	24.39100
31.65030	41587.90000	26.56410	24.39000
31.75030	41888.50000	26.64800	24.39000
31.85030	42182.90000	26.73190	24.39000
31.95030	42484.90000	26.81590	24.38900
32.05030	42790.10000	26.89990	24.38900
32.15030	43089.10000	26.98380	24.38900
32.25030	43393.80000	27.06780	24.38900
32.35030	43706.80000	27.15170	24.39200
32.45030	44009.40000	27.23570	24.39200
32.55030	44319.20000	27.31970	24.39800
32.65030	44632.70000	27.40360	24.39900
32.75030	44949.40000	27.48750	24.40600
32.85030	45258.00000	27.57160	24.40700
32.95030	45578.90000	27.65540	24.41700
33.05030	45895.70000	27.73950	24.41900
33.15030	46213.40000	27.82340	24.42700
33.25030	46539.50000	27.90720	24.43000
33.35030	46860.20000	27.99130	24.43700
33.45030	47181.10000	28.07530	24.44000
33.55030	47515.00000	28.15910	24.44600
33.65030	47840.90000	28.24320	24.44900
33.75030	48168.60000	28.32710	24.45500
33.85030	48505.50000	28.41110	24.45800
33.95030	48836.40000	28.49500	24.46100
34.05030	49168.80000	28.57900	24.46400
34.15030	49507.60000	28.66300	24.46500
34.25030	49844.80000	28.74690	24.46900
34.35030	50176.20000	28.83090	24.46800
34.45030	50523.10000	28.91480	24.47200
34.55030	50861.10000	28.99880	24.47100
34.65030	51204.90000	29.08270	24.47400
34.75030	51542.70000	29.16670	24.47300
34.85030	51868.10000	29.25070	24.47600
34.95030	52208.60000	29.33460	24.47500
35.05030	52558.00000	29.41850	24.47700
35.15030	52913.20000	29.50250	24.47800
35.25030	53264.40000	29.58650	24.48000
35.35030	53622.50000	29.67040	24.48200
35.45030	53984.30000	29.75440	24.48400
35.55030	54334.60000	29.83840	24.48700
35.65030	54696.00000	29.92230	24.48900
35.75030	55064.10000	30.00620	24.49100
35.85030	55426.00000	30.09020	24.49300
35.95030	55793.00000	30.17410	24.49700
36.05030	56167.70000	30.25810	24.49900
36.15030	56533.70000	30.34220	24.50200
36.25030	56906.90000	30.42610	24.50400
36.35030	57286.20000	30.50990	24.50700
36.45030	57662.20000	30.59390	24.50900
36.55030	58036.40000	30.67790	24.51200
36.65030	58422.60000	30.76180	24.51400
36.75030	58806.70000	30.84580	24.51700
36.85030	59185.10000	30.92980	24.51900
36.95030	59575.90000	31.01370	24.52200
37.05030	59965.30000	31.09770	24.52400
37.15030	60345.50000	31.18170	24.52700
37.25030	60739.50000	31.26560	24.52900
37.35030	61136.90000	31.34950	24.53200
37.45030	61525.30000	31.43360	24.53500
37.55030	61928.30000	31.51750	24.53700
37.65030	62327.00000	31.60140	24.54000
37.75030	62724.50000	31.68540	24.54200
37.85030	63130.40000	31.76930	24.54400
37.95030	63535.70000	31.85320	24.54600
38.05030	63939.80000	31.93730	24.54800
38.15030	64350.30000	32.02120	24.54800
38.25030	64764.70000	32.10510	24.55000
38.35030	65171.90000	32.18910	24.55100
38.45030	65589.10000	32.27300	24.55300
38.55030	66009.00000	32.35700	24.55400
38.65030	66427.70000	32.44100	24.55600
38.75030	66858.50000	32.52490	24.55600
38.85030	67283.20000	32.60890	24.55700
38.95030	67704.10000	32.69280	24.55900
39.05030	68129.90000	32.77680	24.56100
39.15030	68565.40000	32.86070	24.56300
39.25030	68990.90000	32.94460	24.56500
39.35030	69416.00000	33.02870	24.56700
39.45030	69856.80000	33.11260	24.57000
39.55030	70274.50000	33.19660	24.57100
39.65030	70705.80000	33.28060	24.57400
39.75030	71149.20000	33.36450	24.57600
39.85030	71582.20000	33.44840	24.58000
39.95030	72022.00000	33.53250	24.58200
40.05030	72460.50000	33.61640	24.58500
40.15030	72896.80000	33.70030	24.58800
40.25030	73334.80000	33.78430	24.59000
40.35030	73778.80000	33.86830	24.59300
40.45030	74223.60000	33.95210	24.59600
40.55030	74661.10000	34.03620	24.59800
40.65030	75101.00000	34.12010	24.60000
40.75030	75529.00000	34.20410	24.60300
40.85030	75962.70000	34.28810	24.60500
40.95030	76406.50000	34.37200	24.60700
41.05030	76836.70000	34.45600	24.60800
41.15030	77281.50000	34.53990	24.61000
41.25030	77742.50000	34.62380	24.61100
41.35030	78195.90000	34.70780	24.61300
41.45030	78653.10000	34.79180	24.61500
41.55030	79127.40000	34.87570	24.61700
41.65030	79601.50000	34.95960	24.61900
41.75030	80072.60000	35.04370	24.62100
41.85030	80549.80000	35.12760	24.62200
41.95030	81027.50000	35.21150	24.62400
42.05030	81499.30000	35.29550	24.62600
42.15030	81979.70000	35.37950	24.62700
42.25030	82468.20000	35.46330	24.62900
42.35030	82953.80000	35.54740	24.63000
42.45030	83435.10000	35.63130	24.63200
42.55030	83929.00000	35.71530	24.63100
42.65030	84419.10000	35.79920	24.63300
42.75030	84916.70000	35.88320	24.63100
42.85030	85411.60000	35.96710	24.63300
42.95030	85913.70000	36.05110	24.63000
43.05030	86424.60000	36.13500	24.63100
43.15030	86939.40000	36.21890	24.62700
43.25030	87451.50000	36.30300	24.62800
43.35030	87965.50000	36.38700	24.62500
43.45030	88484.10000	36.47080	24.62500
43.55030	88996.50000	36.55480	24.62300
43.65030	89504.60000	36.63880	24.62300
43.75030	90021.50000	36.72270	24.62100
43.85030	90534.50000	36.80670	24.62000
43.95030	91041.80000	36.89070	24.61800
44.05030	91557.30000	36.97460	24.61800
44.15030	92064.80000	37.05850	24.61400
44.25030	92588.00000	37.14260	24.61400
44.35030	93123.20000	37.22650	24.61200
44.45030	93656.50000	37.31050	24.61100
44.55030	94191.10000	37.39440	24.61000
44.65030	94732.90000	37.47840	24.60900
44.75030	95276.10000	37.56230	24.60700
44.85030	95812.30000	37.64630	24.60600
44.95030	96367.40000	37.73020	24.60200
45.05030	96913.30000	37.81410	24.60000
45.15030	97460.00000	37.89810	24.59500
45.25030	98022.40000	37.98200	24.59300
45.35030	98584.00000	38.06590	24.58700
45.45030	99141.70000	38.15000	24.58500
45.55030	99705.40000	38.23390	24.57700
45.65030	100262.00000	38.31790	24.57500
45.75030	100763.00000	38.40200	24.56600
45.85030	101325.00000	38.48580	24.56300
45.95030	101895.00000	38.56970	24.55700
46.05030	102463.00000	38.65370	24.55300
46.15030	103035.00000	38.73770	24.54900
46.25030	103610.00000	38.82160	24.54600
46.35030	104177.00000	38.90560	24.54400
46.45030	104751.00000	38.98950	24.54100
46.55030	105334.00000	39.07340	24.53900
46.65030	105912.00000	39.15750	24.53600
46.75030	106488.00000	39.24140	24.53600
46.85030	107072.00000	39.32530	24.53300
46.95030	107657.00000	39.40930	24.53400
47.05030	108245.00000	39.49330	24.53100
47.15030	108838.00000	39.57710	24.53200
47.25030	109431.00000	39.66110	24.53000
47.35030	110024.00000	39.74520	24.53000
47.45030	110627.00000	39.82910	24.52800
47.55030	111226.00000	39.91300	24.52800
47.65030	111824.00000	39.99700	24.52600
47.75030	112430.00000	40.08100	24.52700
47.85030	113034.00000	40.16490	24.52600
47.95030	113618.00000	40.24910	24.52500
48.05030	114188.00000	40.33300	24.52400
48.15030	114791.00000	40.41710	24.52300
48.25030	115403.00000	40.50090	24.52200
48.35030	116013.00000	40.58490	24.52000
48.45030	116613.00000	40.66900	24.51800
48.55030	117196.00000	40.75300	24.51700
48.65030	117787.00000	40.83690	24.51500
48.75030	118379.00000	40.92070	24.51300
48.85030	118964.00000	41.00470	24.51200
48.95030	119497.00000	41.08890	24.50900
49.05030	119969.00000	41.17280	24.50700
49.15030	120514.00000	41.25640	24.50500
49.25030	121108.00000	41.34020	24.50300
49.35030	121700.00000	41.42410	24.50000
49.45030	122290.00000	41.50810	24.49800
49.55030	122901.00000	41.59200	24.49500
49.65030	123523.00000	41.67600	24.49400
49.75030	124135.00000	41.75990	24.49200
49.85030	124743.00000	41.84390	24.49100
49.95030	125353.00000	41.92780	24.49000
50.05030	125962.00000	42.01190	24.48900
50.15030	126579.00000	42.09580	24.49000
50.25030	127194.00000	42.17960	24.49200
50.35030	127813.00000	42.26390	24.49100
50.45030	128413.00000	42.34780	24.49200
50.55030	128997.00000	42.43180	24.49100
50.65030	129584.00000	42.51570	24.49300
50.75030	130168.00000	42.59970	24.49200
50.85030	130767.00000	42.68370	24.49400
50.95030	131368.00000	42.76750	24.49400
51.05030	131964.00000	42.85160	24.49400
51.15030	132567.00000	42.93550	24.49400
51.25030	133166.00000	43.01960	24.49400
51.35030	133768.00000	43.10340	24.49300
51.45030	134374.00000	43.18740	24.49200
51.55030	134972.00000	43.27140	24.49200
51.65030	135562.00000	43.35530	24.49000
51.75030	136109.00000	43.43950	24.48900
51.85030	136679.00000	43.52320	24.48800
51.95030	137243.00000	43.60720	24.48700
52.05030	137823.00000	43.69100	24.48700
52.15030	138417.00000	43.77510	24.48600
52.25030	139007.00000	43.85920	24.48600
52.35030	139586.00000	43.94300	24.48600
52.45030	140180.00000	44.02690	24.48500
52.55030	140762.00000	44.11100	24.48600
52.65030	141325.00000	44.19510	24.48600
52.75030	141900.00000	44.27900	24.48700
52.85030	142466.00000	44.36290	24.48700
52.95030	143024.00000	44.44680	24.48700
53.05030	143583.00000	44.53080	24.48700
53.15030	144129.00000	44.61500	24.48800
53.25030	144676.00000	44.69880	24.48800
53.35030	145229.00000	44.78280	24.48900
53.45030	145767.00000	44.86670	24.48900
53.55030	146283.00000	44.95090	24.48900
53.65030	146786.00000	45.03480	24.48900
53.75030	147263.00000	45.11850	24.48900
53.85030	147711.00000	45.20280	24.48900
53.95030	148164.00000	45.28670	24.48900
54.05030	148581.00000	45.37070	24.48900
54.15030	148997.00000	45.45470	24.48800
54.25030	149392.00000	45.53860	24.48700
54.35030	149772.00000	45.62270	24.48700
54.45030	150148.00000	45.70650	24.48700
54.55030	150515.00000	45.79070	24.48700
54.65030	150855.00000	45.87460	24.48700
54.75030	151208.00000	45.95870	24.48700
54.85030	151535.00000	46.04260	24.48700
54.95030	151843.00000	46.12650	24.48700
55.05030	152108.00000	46.21070	24.48700
55.15030	152331.00000	46.29470	24.48700
55.25030	152530.00000	46.37870	24.48700
55.35030	152697.00000	46.46270	24.48800
55.45030	152814.00000	46.54670	24.48700
55.55030	152831.00000	46.63100	24.48900
55.65030	152666.00000	46.71520	24.48900
55.75030	152292.00000	46.79960	24.49100
55.85030	151831.00000	46.88360	24.49200
55.95030	151286.00000	46.96790	24.49300
56.05030	150633.00000	47.05190	24.49400
56.15030	149883.00000	47.13610	24.49600
56.25030	148925.00000	47.22070	24.49600
56.35030	147864.00000	47.30460	24.49900
56.45030	146680.00000	47.38890	24.49900
56.55030	145502.00000	47.47270	24.50300
56.65030	144279.00000	47.55700	24.50400
56.75030	142796.00000	47.64140	24.50700
56.85030	140919.00000	47.72630	24.50800
56.95030	138890.00000	47.81010	24.51200
57.05030	137002.00000	47.89400	24.51300
57.15030	135000.00000	47.97820	24.51600
57.25030	132875.00000	48.06250	24.51800
57.35030	130611.00000	48.14650	24.52000
57.45030	128407.00000	48.23030	24.52100
57.55030	126643.00000	48.31350	24.52000
57.65030	125010.00000	48.39710	24.52200
57.75030	123614.00000	48.48070	24.51800
57.85030	122178.00000	48.56500	24.51900
57.95030	120611.00000	48.64880	24.51500
58.05030	119211.00000	48.73240	24.51600
58.15030	118004.00000	48.81620	24.51200
58.25030	116904.00000	48.90010	24.51200
58.35030	115610.00000	48.98430	24.50700
58.45030	114543.00000	49.06760	24.50700
58.55030	113808.00000	49.15120	24.50400
58.65030	113148.00000	49.23490	24.50400
58.75030	112462.00000	49.31900	24.50100
58.85030	111700.00000	49.40310	24.50100
58.95030	110882.00000	49.48720	24.50000
59.05030	110005.00000	49.57120	24.49900
59.15030	108983.00000	49.65550	24.49900
59.25030	107700.00000	49.74000	24.49800
59.35030	106358.00000	49.82390	24.50000
59.45030	105164.00000	49.90770	24.49900
59.55030	103986.00000	49.99140	24.50100
59.65030	102720.00000	50.07590	24.50000
59.75030	101422.00000	50.15970	24.50400
59.85030	100229.00000	50.24340	24.50300
59.95030	99058.80000	50.32740	24.50700
60.05030	97820.10000	50.41160	24.50700
60.15030	96631.10000	50.49510	24.51100
60.25030	95424.50000	50.57950	24.51100
60.35030	94164.80000	50.66340	24.51500
60.45030	92784.50000	50.74780	24.51500
60.55030	91219.70000	50.83200	24.51900
60.65030	89603.60000	50.91600	24.52000
60.75030	88035.40000	50.99980	24.52200
60.85030	86410.40000	51.08410	24.52400
60.95030	84723.20000	51.16810	24.52700
61.05030	82911.10000	51.25210	24.52800
61.15030	80899.60000	51.33670	24.53100
61.25030	78729.80000	51.42070	24.53200
61.35030	76282.70000	51.50550	24.53600
61.45030	73527.10000	51.58970	24.53700
61.55030	70929.60000	51.67340	24.54100
61.65030	68238.60000	51.75780	24.54300
61.75030	65291.40000	51.84240	24.54600
61.85030	61949.00000	51.92710	24.54600
61.95030	58222.00000	52.01170	24.54700
62.05030	54279.40000	52.09620	24.54600
62.15030	49831.60000	52.18100	24.54800
62.25030	45710.70000	52.26380	24.54700
62.35030	42036.30000	52.34690	24.54900
62.45030	38991.20000	52.42950	24.55000
62.55030	35924.90000	52.51490	24.55100
62.65030	33264.90000	52.59560	24.55200
62.75030	32019.50000	52.67830	24.55100
62.85030	30911.60000	52.76230	24.55200
62.95030	29965.30000	52.84570	24.55200
63.05030	29125.60000	52.92950	24.55300
63.15030	28322.10000	53.01350	24.55000
63.25030	27480.00000	53.09740	24.55100
63.35030	26790.80000	53.18090	24.54800
63.45030	26229.80000	53.26470	24.54900
63.55030	25850.50000	53.34830	24.54500
63.65030	25502.00000	53.43230	24.54500
63.75030	25249.00000	53.51610	24.54300
63.85030	25042.60000	53.59980	24.54200
63.95030	24848.70000	53.68390	24.53900
64.05030	24658.70000	53.76780	24.53900
64.15030	24491.00000	53.85180	24.53500
64.25030	24357.80000	53.93560	24.53500
64.35030	24253.40000	54.01970	24.53100
64.45030	24160.90000	54.10350	24.53000
64.55030	24062.50000	54.18750	24.52800

## Sheet: DATA3
Step time	Stress	Strain	Temperature
s	Pa	%	°C
0.05017	10.29570	0.03698	24.75400
0.15017	19.57020	0.12856	24.75300
0.25017	39.54760	0.22051	24.75600
0.35017	57.17790	0.31249	24.75500
0.45017	66.70770	0.40456	24.75800
0.55017	85.48460	0.49651	24.75800
0.65017	102.40000	0.58849	24.76100
0.75017	112.41300	0.68055	24.76100
0.85017	128.94000	0.77252	24.76500
0.95017	147.09700	0.86449	24.76600
1.05017	156.38900	0.95656	24.77000
1.15017	171.48300	1.04854	24.77100
1.25017	188.38500	1.14049	24.77200
1.35017	196.09700	1.23255	24.77800
1.45017	207.79300	1.32454	24.77900
1.55017	222.80700	1.41650	24.78500
1.65017	227.72700	1.50856	24.78600
1.75017	237.84800	1.60055	24.78700
1.85017	254.77100	1.69249	24.78900
1.95017	261.84800	1.78456	24.78800
2.05017	273.05700	1.87656	24.79000
2.15017	291.48400	1.96849	24.78700
2.25017	300.05300	2.06055	24.78800
2.35017	310.70600	2.15256	24.77900
2.45017	329.57800	2.24449	24.77900
2.55017	340.14400	2.33653	24.76300
2.65017	351.06400	2.42857	24.76200
2.75017	370.10100	2.52050	24.74000
2.85017	381.85200	2.61254	24.73800
2.95017	393.44300	2.70457	24.72100
3.05017	411.81600	2.79652	24.71800
3.15017	424.73200	2.88852	24.70600
3.25017	435.51500	2.98057	24.70200
3.35017	455.02700	3.07250	24.69600
3.45017	470.49200	3.16450	24.69100
3.55017	482.63000	3.25657	24.69000
3.65017	503.40000	3.34853	24.68500
3.75017	520.52700	3.44051	24.68900
3.85017	533.35300	3.53256	24.68400
3.95017	554.45700	3.62453	24.69200
4.05017	575.30700	3.71648	24.68800
4.15017	590.13200	3.80856	24.69600
4.25017	610.53400	3.90055	24.69300
4.35017	633.15200	3.99250	24.70200
4.45017	648.77600	4.08456	24.70100
4.55017	669.14100	4.17654	24.71000
4.65017	693.52200	4.26850	24.71000
4.75017	709.71900	4.36055	24.71600
4.85017	728.93400	4.45255	24.71700
4.95017	754.20700	4.54450	24.71800
5.05017	771.32800	4.63654	24.71800
5.15017	792.90900	4.72854	24.71400
5.25017	819.69200	4.82048	24.71400
5.35017	838.27100	4.91255	24.70900
5.45017	858.37600	5.00456	24.70900
5.55017	885.45100	5.09649	24.70300
5.65017	904.34200	5.18853	24.70300
5.75017	924.79900	5.28057	24.70000
5.85017	954.96000	5.37248	24.69900
5.95017	975.44700	5.46452	24.69800
6.05017	996.43800	5.55658	24.69700
6.15017	1025.59000	5.64852	24.69700
6.25017	1048.57000	5.74048	24.69600
6.35017	1067.55000	5.83258	24.69700
6.45017	1097.24000	5.92450	24.69600
6.55017	1121.20000	6.01650	24.69800
6.65017	1141.36000	6.10858	24.70000
6.75017	1169.56000	6.20051	24.70000
6.85017	1195.56000	6.29250	24.70200
6.95017	1215.50000	6.38457	24.70200
7.05017	1245.69000	6.47652	24.70400
7.15017	1275.43000	6.56848	24.70400
7.25017	1296.02000	6.66057	24.70600
7.35017	1327.27000	6.75253	24.70600
7.45017	1359.37000	6.84448	24.70700
7.55017	1384.96000	6.93656	24.70700
7.65017	1417.30000	7.02853	24.70700
7.75017	1450.56000	7.12051	24.70700
7.85017	1474.96000	7.21256	24.70600
7.95017	1505.07000	7.30454	24.70600
8.05017	1539.41000	7.39647	24.70400
8.15017	1564.53000	7.48855	24.70400
8.25017	1595.10000	7.58057	24.70300
8.35017	1629.08000	7.67249	24.70300
8.45017	1654.72000	7.76456	24.70200
8.55017	1682.48000	7.85655	24.70100
8.65017	1717.72000	7.94849	24.70100
8.75017	1743.23000	8.04056	24.70100
8.85017	1770.84000	8.13255	24.70100
8.95017	1805.47000	8.22449	24.70000
9.05017	1831.70000	8.31654	24.69900
9.15017	1858.21000	8.40858	24.69900
9.25017	1894.70000	8.50049	24.69900
9.35017	1922.39000	8.59253	24.69800
9.45017	1949.55000	8.68457	24.69800
9.55017	1985.70000	8.77651	24.69800
9.65017	2014.82000	8.86852	24.69800
9.75017	2041.24000	8.96058	24.69800
9.85017	2077.52000	9.05252	24.69800
9.95017	2108.53000	9.14453	24.69700
10.05020	2136.54000	9.23660	24.69800
10.15020	2173.81000	9.32849	24.69700
10.25020	2202.80000	9.42052	24.69800
10.35020	2233.26000	9.51255	24.69800
10.45020	2268.47000	9.60452	24.69800
10.55020	2302.01000	9.69651	24.69800
10.65020	2331.08000	9.78855	24.69800
10.75020	2366.32000	9.88053	24.69800
10.85020	2401.54000	9.97251	24.69800
10.95020	2430.60000	10.06460	24.69800
11.05020	2466.21000	10.15650	24.70000
11.15020	2504.50000	10.24850	24.70000
11.25020	2534.97000	10.34060	24.70200
11.35020	2571.15000	10.43250	24.70200
11.45020	2611.16000	10.52450	24.70200
11.55020	2643.92000	10.61660	24.70400
11.65020	2683.51000	10.70860	24.70500
11.75020	2729.70000	10.80050	24.70700
11.85020	2767.18000	10.89250	24.70700
11.95020	2808.70000	10.98450	24.71000
12.05020	2858.25000	11.07650	24.71100
12.15020	2898.52000	11.16860	24.71300
12.25020	2942.01000	11.26060	24.71400
12.35020	2993.53000	11.35240	24.71500
12.45020	3040.53000	11.44450	24.71600
12.55020	3088.57000	11.53650	24.71800
12.65020	3147.64000	11.62850	24.71900
12.75020	3202.15000	11.72050	24.72100
12.85020	3258.62000	11.81260	24.72200
12.95020	3326.56000	11.90440	24.72300
13.05020	3392.46000	11.99650	24.72400
13.15020	3459.48000	12.08850	24.72300
13.25020	3536.31000	12.18040	24.72400
13.35020	3610.29000	12.27250	24.72100
13.45020	3681.34000	12.36450	24.72200
13.55020	3761.73000	12.45640	24.71800
13.65020	3841.57000	12.54840	24.71800
13.75020	3917.20000	12.64040	24.71400
13.85020	4001.48000	12.73250	24.71400
13.95020	4085.42000	12.82440	24.71100
14.05020	4163.68000	12.91650	24.71100
14.15020	4251.06000	13.00850	24.71100
14.25020	4339.93000	13.10050	24.71000
14.35020	4421.44000	13.19250	24.71100
14.45020	4509.54000	13.28450	24.71100
14.55020	4600.95000	13.37640	24.71400
14.65020	4684.59000	13.46850	24.71400
14.75020	4775.42000	13.56050	24.71700
14.85020	4870.67000	13.65240	24.71700
14.95020	4957.22000	13.74450	24.72000
15.05020	5049.62000	13.83650	24.72100
15.15020	5148.06000	13.92840	24.72500
15.25020	5237.86000	14.02050	24.72600
15.35020	5332.67000	14.11250	24.73000
15.45020	5434.84000	14.20440	24.73100
15.55020	5528.46000	14.29650	24.73300
15.65020	5626.46000	14.38840	24.73500
15.75020	5730.89000	14.48040	24.73500
15.85020	5829.28000	14.57240	24.73700
15.95020	5928.78000	14.66440	24.73500
16.05020	6037.34000	14.75640	24.73700
16.15020	6139.02000	14.84840	24.73400
16.25020	6241.93000	14.94040	24.73500
16.35020	6352.18000	15.03250	24.73300
16.45020	6457.92000	15.12440	24.73400
16.55020	6562.22000	15.21640	24.73300
16.65020	6675.25000	15.30840	24.73300
16.75020	6784.05000	15.40040	24.73300
16.85020	6892.38000	15.49240	24.73300
16.95020	7009.71000	15.58440	24.73400
17.05020	7125.95000	15.67630	24.73500
17.15020	7238.01000	15.76840	24.73700
17.25020	7358.49000	15.86040	24.73700
17.35020	7477.68000	15.95240	24.74000
17.45020	7592.77000	16.04440	24.74000
17.55020	7715.72000	16.13640	24.74300
17.65020	7841.10000	16.22830	24.74300
17.75020	7960.51000	16.32040	24.74700
17.85020	8087.66000	16.41240	24.74800
17.95020	8220.32000	16.50430	24.75000
18.05020	8345.22000	16.59640	24.75100
18.15020	8478.83000	16.68840	24.75300
18.25020	8617.35000	16.78030	24.75500
18.35020	8751.67000	16.87230	24.75600
18.45020	8893.71000	16.96440	24.75700
18.55020	9041.59000	17.05630	24.75800
18.65020	9181.81000	17.14840	24.75700
18.75020	9327.58000	17.24030	24.75800
18.85020	9480.59000	17.33230	24.75600
18.95020	9628.31000	17.42430	24.75700
19.05020	9778.60000	17.51640	24.75400
19.15020	9937.75000	17.60830	24.75500
19.25020	10090.50000	17.70030	24.75200
19.35020	10244.70000	17.79240	24.75200
19.45020	10407.10000	17.88420	24.75000
19.55020	10564.20000	17.97630	24.75000
19.65020	10722.30000	18.06830	24.74800
19.75020	10889.60000	18.16030	24.74800
19.85020	11052.40000	18.25230	24.74400
19.95020	11214.30000	18.34430	24.74400
20.05020	11385.90000	18.43630	24.74000
20.15020	11555.20000	18.52820	24.74000
20.25020	11721.70000	18.62030	24.73800
20.35020	11897.20000	18.71220	24.73700
20.45020	12071.60000	18.80430	24.73500
20.55020	12242.30000	18.89630	24.73400
20.65020	12421.60000	18.98830	24.73300
20.75020	12601.30000	19.08030	24.73200
20.85020	12775.80000	19.17230	24.73200
20.95020	12957.50000	19.26420	24.73100
21.05020	13141.40000	19.35620	24.73000
21.15020	13318.70000	19.44830	24.72900
21.25020	13502.50000	19.54030	24.72700
21.35020	13691.30000	19.63220	24.72600
21.45020	13872.10000	19.72430	24.72400
21.55020	14059.10000	19.81630	24.72300
21.65020	14252.70000	19.90820	24.72200
21.75020	14437.20000	20.00030	24.72000
21.85020	14626.50000	20.09230	24.71900
21.95020	14823.70000	20.18420	24.71800
22.05020	15011.80000	20.27620	24.71600
22.15020	15204.40000	20.36830	24.71500
22.25020	15404.50000	20.46020	24.71400
22.35020	15596.30000	20.55230	24.71300
22.45020	15789.60000	20.64420	24.71200
22.55020	15992.40000	20.73620	24.71000
22.65020	16188.90000	20.82830	24.70900
22.75020	16387.00000	20.92020	24.71000
22.85020	16594.40000	21.01220	24.70900
22.95020	16796.40000	21.10420	24.71000
23.05020	16997.90000	21.19620	24.70900
23.15020	17207.10000	21.28820	24.71000
23.25020	17412.70000	21.38020	24.70900
23.35020	17616.40000	21.47230	24.71100
23.45020	17828.00000	21.56420	24.71000
23.55020	18037.50000	21.65620	24.71200
23.65020	18243.50000	21.74820	24.71100
23.75020	18458.40000	21.84020	24.71400
23.85020	18673.00000	21.93220	24.71400
23.95020	18883.40000	22.02430	24.71600
24.05020	19100.10000	22.11620	24.71600
24.15020	19318.90000	22.20830	24.71900
24.25020	19532.20000	22.30030	24.71900
24.35020	19752.20000	22.39230	24.72100
24.45020	19975.70000	22.48420	24.72200
24.55020	20192.00000	22.57640	24.72400
24.65020	20415.30000	22.66830	24.72400
24.75020	20641.90000	22.76020	24.72700
24.85020	20862.80000	22.85230	24.72700
24.95020	21088.40000	22.94430	24.73000
25.05020	21320.80000	23.03620	24.73100
25.15020	21545.20000	23.12830	24.73200
25.25020	21773.90000	23.22020	24.73300
25.35020	22008.90000	23.31210	24.73500
25.45020	22238.20000	23.40410	24.73600
25.55020	22469.60000	23.49620	24.73700
25.65020	22709.80000	23.58810	24.73800
25.75020	22942.90000	23.68020	24.73800
25.85020	23178.00000	23.77210	24.73900
25.95020	23420.30000	23.86420	24.73800
26.05020	23657.90000	23.95620	24.73900
26.15020	23895.50000	24.04830	24.73800
26.25020	24141.50000	24.14020	24.73800
26.35020	24383.80000	24.23210	24.73600
26.45020	24625.10000	24.32420	24.73700
26.55020	24875.00000	24.41610	24.73500
26.65020	25122.70000	24.50820	24.73500
26.75020	25366.90000	24.60020	24.73300
26.85020	25619.70000	24.69210	24.73300
26.95020	25871.60000	24.78420	24.73300
27.05020	26120.50000	24.87620	24.73100
27.15020	26378.00000	24.96820	24.73100
27.25020	26634.90000	25.06010	24.73100
27.35020	26887.90000	25.15220	24.72800
27.45020	27147.80000	25.24410	24.72700
27.55020	27410.10000	25.33610	24.72400
27.65020	27666.50000	25.42820	24.72400
27.75020	27930.60000	25.52010	24.72100
27.85020	28198.50000	25.61210	24.72100
27.95020	28459.60000	25.70420	24.72000
28.05020	28726.60000	25.79610	24.71900
28.15020	28999.50000	25.88810	24.72000
28.25020	29266.30000	25.98010	24.71900
28.35020	29538.30000	26.07220	24.72000
28.45020	29817.00000	26.16410	24.72000
28.55020	30089.10000	26.25610	24.72100
28.65020	30363.90000	26.34810	24.72100
28.75020	30646.80000	26.44000	24.72300
28.85020	30923.50000	26.53210	24.72300
28.95020	31203.00000	26.62410	24.72500
29.05020	31491.40000	26.71600	24.72500
29.15020	31774.30000	26.80800	24.72700
29.25020	32057.10000	26.90010	24.72700
29.35020	32349.30000	26.99210	24.72900
29.45020	32637.90000	27.08410	24.72900
29.55020	32926.50000	27.17610	24.73100
29.65020	33222.90000	27.26800	24.73300
29.75020	33516.90000	27.36000	24.73300
29.85020	33809.60000	27.45210	24.73400
29.95020	34113.10000	27.54400	24.73400
30.05020	34412.60000	27.63600	24.73400
30.15020	34711.60000	27.72810	24.73500
30.25020	35018.10000	27.82000	24.73500
30.35020	35325.50000	27.91200	24.73600
30.45020	35627.90000	28.00410	24.73700
30.55020	35939.30000	28.09610	24.73700
30.65020	36252.90000	28.18800	24.73800
30.75020	36562.30000	28.28010	24.73800
30.85020	36878.70000	28.37200	24.73900
30.95020	37197.80000	28.46400	24.74000
31.05020	37511.80000	28.55600	24.74000
31.15020	37833.20000	28.64800	24.74100
31.25020	38159.20000	28.74000	24.74200
31.35020	38479.20000	28.83210	24.74200
31.45020	38805.60000	28.92400	24.74100
31.55020	39137.70000	29.01590	24.74200
31.65020	39464.10000	29.10800	24.74100
31.75020	39795.40000	29.20000	24.74100
31.85020	40133.30000	29.29200	24.74100
31.95020	40466.10000	29.38400	24.74100
32.05020	40803.10000	29.47600	24.74100
32.15020	41147.80000	29.56790	24.74100
32.25020	41487.10000	29.65990	24.74200
32.35020	41828.50000	29.75200	24.74200
32.45020	42179.20000	29.84380	24.74200
32.55020	42525.80000	29.93590	24.74200
32.65020	42873.30000	30.02790	24.74200
32.75020	43229.30000	30.12000	24.74200
32.85020	43582.80000	30.21190	24.74200
32.95020	43936.50000	30.30400	24.74300
33.05020	44300.20000	30.39600	24.74300
33.15020	44661.20000	30.48790	24.74300
33.25020	45021.20000	30.57990	24.74400
33.35020	45390.70000	30.67180	24.74400
33.45020	45760.60000	30.76390	24.74400
33.55020	46126.80000	30.85590	24.74400
33.65020	46503.50000	30.94800	24.74400
33.75020	46879.90000	31.03980	24.74500
33.85020	47253.40000	31.13190	24.74500
33.95020	47635.00000	31.22390	24.74300
34.05020	48019.10000	31.31580	24.74400
34.15020	48400.40000	31.40790	24.73900
34.25020	48787.90000	31.49980	24.73900
34.35020	49179.40000	31.59180	24.73500
34.45020	49567.20000	31.68390	24.73400
34.55020	49962.40000	31.77580	24.73000
34.65020	50362.80000	31.86780	24.72900
34.75020	50757.80000	31.95990	24.72500
34.85020	51159.50000	32.05180	24.72400
34.95020	51568.60000	32.14370	24.72000
35.05020	51970.20000	32.23580	24.71900
35.15020	52378.00000	32.32780	24.71500
35.25020	52794.40000	32.41980	24.71300
35.35020	53205.20000	32.51190	24.71000
35.45020	53619.80000	32.60390	24.70800
35.55020	54043.50000	32.69580	24.70500
35.65020	54462.10000	32.78770	24.70300
35.75020	54884.50000	32.87980	24.70100
35.85020	55316.60000	32.97170	24.69900
35.95020	55744.30000	33.06380	24.69700
36.05020	56174.80000	33.15570	24.69500
36.15020	56614.00000	33.24770	24.69500
36.25020	57050.40000	33.33970	24.69300
36.35020	57488.10000	33.43180	24.69400
36.45020	57934.70000	33.52370	24.69300
36.55020	58380.80000	33.61580	24.69500
36.65020	58825.80000	33.70780	24.69300
36.75020	59280.60000	33.79970	24.69600
36.85020	59735.30000	33.89170	24.69500
36.95020	60188.70000	33.98370	24.69800
37.05020	60651.30000	34.07570	24.69700
37.15020	61114.70000	34.16770	24.70000
37.25020	61575.50000	34.25980	24.69900
37.35020	62046.10000	34.35170	24.70200
37.45020	62531.50000	34.44370	24.70200
37.55020	63003.20000	34.53570	24.70500
37.65020	63482.20000	34.62770	24.70600
37.75020	63963.80000	34.71960	24.70900
37.85020	64443.50000	34.81170	24.71000
37.95020	64930.10000	34.90360	24.71200
38.05020	65422.70000	34.99560	24.71200
38.15020	65910.10000	35.08760	24.71400
38.25020	66404.60000	35.17970	24.71500
38.35020	66905.90000	35.27150	24.71500
38.45020	67403.30000	35.36370	24.71600
38.55020	67907.00000	35.45560	24.71600
38.65020	68418.30000	35.54760	24.71700
38.75020	68924.60000	35.63960	24.71700
38.85020	69438.30000	35.73160	24.71700
38.95020	69959.50000	35.82360	24.71800
39.05020	70475.80000	35.91560	24.71800
39.15020	70995.50000	36.00760	24.71900
39.25020	71526.60000	36.09960	24.71900
39.35020	72052.50000	36.19150	24.72000
39.45020	72582.60000	36.28360	24.72100
39.55020	73118.90000	36.37560	24.72100
39.65020	73651.80000	36.46760	24.72200
39.75020	74187.60000	36.55950	24.72200
39.85020	74735.90000	36.65160	24.72300
39.95020	75281.60000	36.74360	24.72400
40.05020	75827.10000	36.83560	24.72400
40.15020	76381.60000	36.92740	24.72500
40.25020	76937.50000	37.01950	24.72600
40.35020	77494.30000	37.11160	24.72700
40.45020	78058.50000	37.20350	24.72800
40.55020	78623.30000	37.29550	24.72900
40.65020	79189.80000	37.38750	24.73000
40.75020	79761.00000	37.47950	24.73100
40.85020	80333.60000	37.57150	24.73100
40.95020	80904.80000	37.66350	24.73300
41.05020	81483.00000	37.75550	24.73400
41.15020	82063.80000	37.84740	24.73500
41.25020	82641.10000	37.93940	24.73700
41.35020	83227.20000	38.03140	24.73800
41.45020	83817.60000	38.12340	24.73900
41.55020	84299.40000	38.21590	24.74000
41.65020	84762.00000	38.30750	24.74100
41.75020	85362.60000	38.39930	24.74200
41.85020	85954.70000	38.49140	24.74200
41.95020	86556.30000	38.58340	24.74300
42.05020	87168.00000	38.67530	24.74400
42.15020	87776.10000	38.76750	24.74400
42.25020	88392.40000	38.85940	24.74500
42.35020	89015.60000	38.95140	24.74500
42.45020	89633.00000	39.04340	24.74600
42.55020	90254.60000	39.13550	24.74400
42.65020	90885.20000	39.22730	24.74500
42.75020	91511.40000	39.31940	24.74200
42.85020	92139.90000	39.41140	24.74200
42.95020	92778.20000	39.50340	24.73800
43.05020	93408.70000	39.59540	24.73800
43.15020	94041.50000	39.68740	24.73500
43.25020	94682.50000	39.77940	24.73500
43.35020	95318.00000	39.87130	24.73300
43.45020	95955.40000	39.96340	24.73300
43.55020	96600.30000	40.05540	24.72800
43.65020	97236.60000	40.14740	24.72700
43.75020	97867.10000	40.23940	24.71500
43.85020	98509.80000	40.33130	24.71400
43.95020	99153.40000	40.42340	24.69700
44.05020	99799.40000	40.51540	24.69500
44.15020	100456.00000	40.60730	24.67900
44.25020	101112.00000	40.69920	24.67500
44.35020	101770.00000	40.79130	24.66000
44.45020	102435.00000	40.88330	24.65500
44.55020	103100.00000	40.97530	24.64300
44.65020	103765.00000	41.06730	24.63800
44.75020	104437.00000	41.15930	24.62900
44.85020	105114.00000	41.25120	24.62300
44.95020	105782.00000	41.34330	24.61500
45.05020	106446.00000	41.43530	24.60900
45.15020	107112.00000	41.52730	24.60100
45.25020	107783.00000	41.61930	24.59500
45.35020	108469.00000	41.71130	24.59100
45.45020	109165.00000	41.80320	24.58500
45.55020	109858.00000	41.89520	24.58500
45.65020	110554.00000	41.98720	24.57800
45.75020	111251.00000	42.07930	24.58100
45.85020	111942.00000	42.17120	24.57600
45.95020	112641.00000	42.26320	24.58200
46.05020	113350.00000	42.35520	24.57800
46.15020	114050.00000	42.44730	24.58300
46.25020	114754.00000	42.53920	24.58000
46.35020	115460.00000	42.63130	24.58500
46.45020	116150.00000	42.72320	24.58300
46.55020	116843.00000	42.81530	24.58900
46.65020	117554.00000	42.90730	24.58700
46.75020	118259.00000	42.99920	24.59300
46.85020	118960.00000	43.09130	24.59100
46.95020	119663.00000	43.18320	24.59700
47.05020	120361.00000	43.27520	24.59600
47.15020	121054.00000	43.36730	24.60000
47.25020	121743.00000	43.45920	24.60000
47.35020	122428.00000	43.55120	24.60300
47.45020	123117.00000	43.64320	24.60400
47.55020	123824.00000	43.73530	24.60400
47.65020	124530.00000	43.82720	24.60400
47.75020	125225.00000	43.91930	24.60500
47.85020	125922.00000	44.01120	24.60500
47.95020	126621.00000	44.10330	24.60600
48.05020	127323.00000	44.19550	24.60700
48.15020	128044.00000	44.28750	24.60700
48.25020	128762.00000	44.37950	24.60700
48.35020	129462.00000	44.47140	24.60900
48.45020	130174.00000	44.56330	24.60900
48.55020	130901.00000	44.65540	24.61100
48.65020	131626.00000	44.74750	24.61200
48.75020	132354.00000	44.83940	24.61400
48.85020	133081.00000	44.93140	24.61500
48.95020	133806.00000	45.02360	24.61700
49.05020	134529.00000	45.11530	24.61800
49.15020	135244.00000	45.20700	24.62000
49.25020	135781.00000	45.29950	24.62100
49.35020	136427.00000	45.39110	24.62200
49.45020	137057.00000	45.48320	24.62300
49.55020	137636.00000	45.57530	24.62400
49.65020	138224.00000	45.66730	24.62500
49.75020	138871.00000	45.75920	24.62500
49.85020	139533.00000	45.85100	24.62600
49.95020	140213.00000	45.94320	24.62500
50.05020	140913.00000	46.03500	24.62600
50.15020	141623.00000	46.12690	24.62600
50.25020	142351.00000	46.21930	24.62700
50.35020	143084.00000	46.31110	24.62900
50.45020	143797.00000	46.40330	24.63000
50.55020	144494.00000	46.49540	24.63300
50.65020	145192.00000	46.58720	24.63400
50.75020	145888.00000	46.67920	24.63700
50.85020	146588.00000	46.77120	24.63800
50.95020	147283.00000	46.86350	24.64100
51.05020	147862.00000	46.95550	24.64200
51.15020	148481.00000	47.04730	24.64500
51.25020	149088.00000	47.13980	24.64700
51.35020	149740.00000	47.23120	24.64900
51.45020	150142.00000	47.32390	24.65100
51.55020	150742.00000	47.41520	24.65300
51.65020	151388.00000	47.50740	24.65400
51.75020	152041.00000	47.59930	24.65600
51.85020	152706.00000	47.69130	24.65800
51.95020	153376.00000	47.78330	24.65900
52.05020	154027.00000	47.87540	24.66100

## Sheet: DATA4
Step time	Stress	Strain	Temperature
s	Pa	%	°C
0.050166	12.703300	0.036259	24.391000
0.150167	40.349600	0.125896	24.392000
0.250167	69.336300	0.216015	24.391000
0.350167	89.204100	0.306226	24.391000
0.450167	116.457000	0.396342	24.390000
0.550166	144.227000	0.486451	24.390000
0.650167	162.023000	0.576658	24.390000
0.750167	186.478000	0.666783	24.389000
0.850168	213.062000	0.756887	24.388000
0.950166	229.529000	0.847096	24.388000
1.050170	251.947000	0.937221	24.387000
1.150170	277.941000	1.027310	24.389000
1.250170	296.456000	1.117510	24.389000
1.350170	317.927000	1.207670	24.391000
1.450170	346.458000	1.297740	24.391000
1.550170	366.179000	1.387930	24.393000
1.650170	389.095000	1.478090	24.393000
1.750170	420.328000	1.568170	24.396000
1.850170	443.594000	1.658360	24.397000
1.950170	467.600000	1.748540	24.400000
2.050170	501.576000	1.838600	24.400000
2.150170	527.588000	1.928770	24.402000
2.250170	552.925000	2.018940	24.402000
2.350170	588.363000	2.109040	24.403000
2.450170	617.377000	2.199190	24.404000
2.550170	645.235000	2.289380	24.406000
2.650170	681.717000	2.379470	24.407000
2.750170	714.109000	2.469610	24.408000
2.850170	744.269000	2.559810	24.409000
2.950170	781.417000	2.649900	24.408000
3.050170	818.214000	2.740050	24.409000
3.150170	849.992000	2.830230	24.408000
3.250170	888.927000	2.920340	24.409000
3.350170	930.069000	3.010450	24.406000
3.450170	963.335000	3.100660	24.406000
3.550170	1003.120000	3.190780	24.403000
3.650170	1048.380000	3.280870	24.403000
3.750170	1084.460000	3.371070	24.401000
3.850170	1127.960000	3.461210	24.401000
3.950170	1177.250000	3.551290	24.399000
4.050170	1216.630000	3.641490	24.398000
4.150170	1263.550000	3.731630	24.398000
4.250170	1318.320000	3.821710	24.398000
4.350170	1365.290000	3.911900	24.399000
4.450170	1415.190000	4.002060	24.401000
4.550170	1474.880000	4.092140	24.401000
4.650170	1526.590000	4.182310	24.403000
4.750170	1579.900000	4.272490	24.403000
4.850170	1642.970000	4.362570	24.405000
4.950170	1698.460000	4.452740	24.405000
5.050170	1755.520000	4.542920	24.406000
5.150170	1821.110000	4.633000	24.406000
5.250170	1883.800000	4.723150	24.407000
5.350170	1942.230000	4.813350	24.408000
5.450170	2013.640000	4.903420	24.409000
5.550170	2078.180000	4.993570	24.411000
5.650170	2139.330000	5.083780	24.412000
5.750170	2211.450000	5.173870	24.414000
5.850170	2283.130000	5.263980	24.415000
5.950170	2346.070000	5.354200	24.416000
6.050170	2419.750000	5.444290	24.417000
6.150170	2495.470000	5.534420	24.418000
6.250170	2559.570000	5.624610	24.419000
6.350170	2636.340000	5.714740	24.413000
6.450170	2715.380000	5.804850	24.414000
6.550170	2786.090000	5.895020	24.408000
6.650170	2862.640000	5.985170	24.408000
6.750170	2945.570000	6.075260	24.408000
6.850170	3018.980000	6.165460	24.404000
6.950170	3097.530000	6.255580	24.403000
7.050170	3180.340000	6.345680	24.403000
7.150170	3256.400000	6.435920	24.398000
7.250170	3336.620000	6.526020	24.398000
7.350170	3422.820000	6.616110	24.393000
7.450170	3497.740000	6.706330	24.392000
7.550170	3579.090000	6.796480	24.389000
7.650170	3666.420000	6.886530	24.387000
7.750170	3745.740000	6.976720	24.386000
7.850170	3825.590000	7.066910	24.384000
7.950170	3917.840000	7.156960	24.384000
8.050170	3997.670000	7.247180	24.382000
8.150170	4080.280000	7.337320	24.383000
8.250170	4171.400000	7.427380	24.381000
8.350170	4254.130000	7.517570	24.382000
8.450170	4334.320000	7.607770	24.381000
8.550170	4425.890000	7.697850	24.382000
8.650170	4512.280000	7.787960	24.381000
8.750170	4594.080000	7.878190	24.383000
8.850170	4686.760000	7.968250	24.383000
8.950170	4776.960000	8.058410	24.382000
9.050170	4860.740000	8.148630	24.381000
9.150170	4954.740000	8.238710	24.380000
9.250170	5046.190000	8.328850	24.379000
9.350170	5134.180000	8.419000	24.379000
9.450170	5228.860000	8.509150	24.378000
9.550170	5324.380000	8.599270	24.378000
9.650170	5413.270000	8.689440	24.378000
9.750170	5508.540000	8.779590	24.379000
9.850170	5608.230000	8.869680	24.378000
9.950170	5697.210000	8.959860	24.379000
10.050200	5794.800000	9.050000	24.378000
10.150200	5895.500000	9.140090	24.380000
10.250200	5988.390000	9.230320	24.380000
10.350200	6086.350000	9.320440	24.383000
10.450200	6190.470000	9.410530	24.383000
10.550200	6285.620000	9.500720	24.385000
10.650200	6385.640000	9.590890	24.385000
10.750200	6497.010000	9.680930	24.387000
10.850200	6592.840000	9.771160	24.387000
10.950200	6692.600000	9.861300	24.387000
11.050200	6805.160000	9.951380	24.387000
11.150200	6906.910000	10.041600	24.385000
11.250200	7009.640000	10.131700	24.385000
11.350200	7120.840000	10.221800	24.382000
11.450200	7224.820000	10.312000	24.381000
11.550200	7327.950000	10.402200	24.377000
11.650200	7441.340000	10.492200	24.377000
11.750200	7548.110000	10.582400	24.373000
11.850200	7653.290000	10.672600	24.372000
11.950200	7768.030000	10.762700	24.370000
12.050200	7878.120000	10.852900	24.369000
12.150200	7982.960000	10.943100	24.368000
12.250200	8096.710000	11.033200	24.367000
12.350200	8208.310000	11.123200	24.367000
12.450200	8315.010000	11.213500	24.365000
12.550200	8430.990000	11.303600	24.366000
12.650200	8546.370000	11.393700	24.365000
12.750200	8654.800000	11.483800	24.368000
12.850200	8771.240000	11.574000	24.367000
12.950200	8889.000000	11.664100	24.371000
13.050200	8999.780000	11.754300	24.371000
13.150200	9118.610000	11.844400	24.376000
13.250200	9239.030000	11.934500	24.376000
13.350200	9351.370000	12.024800	24.380000
13.450200	9468.940000	12.114900	24.380000
13.550200	9591.930000	12.205000	24.377000
13.650200	9705.910000	12.295100	24.377000
13.750200	9822.980000	12.385300	24.370000
13.850200	9948.340000	12.475400	24.369000
13.950200	10063.000000	12.565600	24.359000
14.050200	10181.400000	12.655700	24.358000
14.150200	10307.300000	12.745800	24.344000
14.250200	10424.900000	12.836000	24.342000
14.350200	10544.200000	12.926200	24.321000
14.450200	10672.000000	13.016300	24.318000
14.550200	10790.800000	13.106400	24.296000
14.650200	10910.200000	13.196600	24.291000
14.750200	11038.300000	13.286700	24.267000
14.850200	11159.100000	13.376900	24.261000
14.950200	11279.900000	13.467100	24.240000
15.050200	11409.600000	13.557100	24.231000
15.150200	11533.200000	13.647300	24.215000
15.250200	11655.100000	13.737500	24.206000
15.350200	11785.300000	13.827600	24.194000
15.450200	11911.500000	13.917700	24.185000
15.550200	12033.900000	14.007900	24.175000
15.650200	12164.000000	14.098000	24.167000
15.750200	12293.300000	14.188100	24.157000
15.850200	12417.000000	14.278400	24.154000
15.950200	12549.700000	14.368500	24.144000
16.050200	12681.500000	14.458500	24.142000
16.150200	12807.000000	14.548700	24.141000
16.250200	12939.400000	14.638900	24.133000
16.350200	13074.700000	14.728900	24.134000
16.450200	13201.100000	14.819200	24.126000
16.550200	13334.800000	14.909300	24.129000
16.650200	13472.900000	14.999400	24.122000
16.750200	13601.900000	15.089600	24.124000
16.850200	13736.300000	15.179700	24.119000
16.950200	13876.400000	15.269800	24.122000
17.050200	14007.600000	15.360000	24.117000
17.150200	14142.900000	15.450200	24.121000
17.250200	14286.300000	15.540200	24.117000
17.350200	14419.800000	15.630400	24.121000
17.450200	14556.600000	15.720500	24.118000
17.550200	14700.900000	15.810600	24.124000
17.650200	14837.200000	15.900800	24.121000
17.750200	14975.600000	15.991000	24.129000
17.850200	15122.500000	16.081100	24.128000
17.950200	15262.100000	16.171300	24.135000
18.050200	15400.900000	16.261400	24.134000
18.150200	15550.900000	16.351500	24.141000
18.250200	15693.800000	16.441700	24.141000
18.350200	15834.400000	16.531900	24.146000
18.450200	15985.800000	16.621900	24.147000
18.550200	16131.400000	16.712100	24.150000
18.650200	16274.100000	16.802300	24.151000
18.750200	16427.100000	16.892400	24.152000
18.850200	16577.000000	16.982500	24.153000
18.950200	16721.300000	17.072700	24.153000
19.050200	16875.800000	17.162900	24.154000
19.150200	17028.000000	17.253000	24.151000
19.250200	17174.600000	17.343100	24.152000
19.350200	17329.100000	17.433300	24.149000
19.450200	17483.200000	17.523400	24.149000
19.550200	17632.600000	17.613600	24.144000
19.650200	17789.600000	17.703700	24.144000
19.750200	17948.900000	17.793800	24.138000
19.850200	18100.900000	17.884000	24.137000
19.950200	18260.000000	17.974100	24.133000
20.050200	18423.400000	18.064200	24.132000
20.150200	18576.100000	18.154400	24.128000
20.250200	18737.700000	18.244600	24.127000
20.350200	18903.300000	18.334700	24.125000
20.450200	19060.600000	18.424800	24.124000
20.550200	19222.900000	18.515000	24.125000
20.650200	19392.500000	18.605100	24.124000
20.750200	19552.700000	18.695300	24.129000
20.850200	19716.600000	18.785400	24.128000
20.950200	19889.600000	18.875500	24.135000
21.050200	20053.600000	18.965700	24.134000
21.150200	20219.400000	19.055900	24.142000
21.250200	20394.900000	19.145900	24.142000
21.350200	20563.300000	19.236100	24.151000
21.450200	20730.600000	19.326300	24.152000
21.550200	20908.800000	19.416400	24.161000
21.650200	21081.900000	19.506500	24.163000
21.750200	21252.400000	19.596700	24.172000
21.850200	21433.500000	19.686700	24.175000
21.950200	21610.600000	19.776900	24.181000
22.050200	21783.300000	19.867100	24.184000
22.150200	21966.800000	19.957200	24.189000
22.250200	22147.300000	20.047400	24.193000
22.350200	22323.500000	20.137600	24.196000
22.450200	22509.500000	20.227600	24.199000
22.550200	22695.100000	20.317800	24.201000
22.650200	22874.400000	20.408000	24.205000
22.750200	23062.300000	20.498100	24.205000
22.850200	23252.200000	20.588200	24.208000
22.950200	23434.400000	20.678400	24.208000
23.050200	23626.400000	20.768500	24.211000
23.150200	23819.500000	20.858700	24.211000
23.250200	24007.500000	20.948800	24.214000
23.350200	24200.600000	21.038900	24.214000
23.450200	24396.400000	21.129000	24.216000
23.550200	24588.500000	21.219200	24.214000
23.650200	24784.400000	21.309400	24.216000
23.750200	24986.700000	21.399500	24.213000
23.850200	25180.700000	21.489600	24.215000
23.950200	25380.100000	21.579800	24.209000
24.050200	25586.600000	21.670000	24.210000
24.150200	25784.800000	21.760200	24.202000
24.250200	25987.900000	21.850300	24.202000
24.350200	26198.300000	21.940400	24.194000
24.450200	26401.300000	22.030600	24.193000
24.550200	26605.500000	22.120800	24.183000
24.650200	26820.500000	22.210900	24.182000
24.750200	27028.000000	22.301000	24.172000
24.850200	27237.600000	22.391200	24.170000
24.950200	27455.700000	22.481200	24.158000
25.050200	27668.600000	22.571400	24.155000
25.150200	27880.300000	22.661600	24.146000
25.250200	28102.800000	22.751600	24.142000
25.350200	28321.900000	22.841700	24.137000
25.450200	28537.400000	22.932000	24.133000
25.550200	28764.000000	23.022000	24.133000
25.650200	28986.700000	23.112100	24.129000
25.750200	29207.800000	23.202400	24.126000
25.850200	29435.600000	23.292500	24.130000
25.950200	29664.900000	23.382700	24.127000
26.050200	29889.900000	23.472700	24.129000
26.150200	30122.800000	23.562800	24.126000
26.250200	30358.100000	23.652900	24.129000
26.350200	30587.100000	23.743200	24.126000
26.450200	30824.100000	23.833300	24.131000
26.550200	31064.500000	23.923400	24.129000
26.650200	31299.000000	24.013600	24.136000
26.750200	31539.000000	24.103700	24.135000
26.850200	31785.100000	24.193800	24.143000
26.950200	32025.000000	24.284000	24.142000
27.050200	32269.500000	24.374200	24.150000
27.150200	32521.800000	24.464300	24.151000
27.250200	32766.700000	24.554500	24.157000
27.350200	33015.600000	24.644600	24.158000
27.450200	33272.900000	24.734700	24.163000
27.550200	33523.600000	24.824900	24.164000
27.650200	33777.200000	24.915000	24.168000
27.750200	34039.600000	25.005100	24.171000
27.850200	34297.500000	25.095300	24.173000
27.950200	34556.000000	25.185400	24.177000
28.050200	34824.500000	25.275600	24.179000
28.150200	35088.700000	25.365700	24.183000
28.250200	35352.500000	25.455900	24.185000
28.350200	35626.000000	25.546000	24.186000
28.450200	35896.600000	25.636100	24.188000
28.550200	36165.200000	25.726200	24.188000
28.650200	36443.500000	25.816400	24.190000
28.750200	36721.300000	25.906500	24.188000
28.850200	36995.100000	25.996600	24.190000
28.950200	37278.600000	26.086800	24.189000
29.050200	37563.800000	26.176900	24.190000
29.150200	37844.000000	26.267100	24.189000
29.250200	38132.800000	26.357200	24.190000
29.350200	38424.900000	26.447400	24.191000
29.450200	38711.800000	26.537500	24.192000
29.550200	39006.200000	26.627700	24.192000
29.650200	39305.400000	26.717700	24.193000
29.750200	39598.600000	26.808000	24.194000
29.850200	39897.900000	26.898000	24.195000
29.950200	40203.700000	26.988200	24.197000
30.050200	40503.500000	27.078400	24.198000
30.150200	40809.500000	27.168500	24.199000
30.250200	41123.500000	27.258500	24.200000
30.350200	41430.600000	27.348800	24.202000
30.450200	41742.200000	27.438900	24.203000
30.550200	42062.900000	27.529100	24.202000
30.650200	42376.800000	27.619300	24.203000
30.750200	42694.400000	27.709300	24.197000
30.850200	43024.100000	27.799400	24.197000
30.950200	43346.200000	27.889600	24.187000
31.050200	43670.400000	27.979700	24.186000
31.150200	44004.800000	28.069800	24.176000
31.250200	44336.400000	28.160000	24.175000
31.350200	44667.500000	28.250100	24.167000
31.450200	45010.100000	28.340300	24.165000
31.550200	45349.700000	28.430500	24.160000
31.650200	45688.300000	28.520600	24.158000
31.750200	46036.500000	28.610600	24.156000
31.850200	46385.200000	28.700900	24.154000
31.950200	46731.700000	28.791000	24.155000
32.050200	47088.900000	28.881100	24.153000
32.150200	47446.300000	28.971200	24.156000
32.250200	47800.200000	29.061400	24.154000
32.350200	48163.400000	29.151600	24.157000
32.450200	48530.200000	29.241600	24.155000
32.550200	48893.100000	29.331800	24.160000
32.650200	49265.000000	29.422000	24.159000
32.750200	49642.100000	29.512100	24.165000
32.850200	50012.500000	29.602300	24.165000
32.950200	50392.800000	29.692400	24.169000
33.050200	50779.100000	29.782500	24.169000
33.150200	51161.300000	29.872700	24.171000
33.250200	51549.400000	29.962800	24.172000
33.350200	51945.500000	30.052800	24.174000
33.450200	52335.600000	30.143100	24.175000
33.550200	52733.000000	30.233200	24.177000
33.650200	53138.900000	30.323300	24.177000
33.750200	53540.300000	30.413500	24.179000
33.850200	53945.000000	30.503700	24.180000
33.950200	54360.000000	30.593700	24.182000
34.050200	54770.800000	30.683900	24.183000
34.150200	55185.400000	30.774100	24.186000
34.250200	55610.000000	30.864100	24.187000
34.350200	56031.900000	30.954300	24.192000
34.450200	56455.200000	31.044500	24.193000
34.550200	56889.200000	31.134600	24.197000
34.650200	57321.200000	31.224700	24.199000
34.750200	57755.000000	31.314900	24.202000
34.850200	58198.300000	31.404900	24.204000
34.950200	58641.300000	31.495100	24.208000
35.050200	59084.900000	31.585300	24.210000
35.150200	59537.900000	31.675400	24.214000
35.250200	59994.000000	31.765500	24.216000
35.350200	60447.100000	31.855700	24.218000
35.450200	60910.500000	31.945800	24.221000
35.550200	61377.600000	32.035900	24.223000
35.650200	61841.100000	32.126200	24.226000
35.750200	62315.800000	32.216200	24.230000
35.850200	62794.000000	32.306300	24.233000
35.950200	63269.100000	32.396500	24.235000
36.050200	63752.900000	32.486700	24.238000
36.150200	64244.600000	32.576700	24.241000
36.250200	64729.600000	32.666900	24.244000
36.350200	65220.800000	32.757000	24.247000
36.450200	65721.600000	32.847100	24.250000
36.550200	66220.200000	32.937400	24.252000
36.650200	66727.300000	33.027500	24.255000
36.750200	67243.100000	33.117500	24.257000
36.850200	67755.500000	33.207700	24.261000
36.950200	68273.300000	33.297900	24.264000
37.050200	68800.600000	33.387900	24.266000
37.150200	69336.700000	33.478100	24.269000
37.250200	69871.100000	33.568300	24.271000
37.350200	70413.900000	33.658400	24.274000
37.450200	70952.100000	33.748500	24.275000
37.550200	71494.900000	33.838700	24.278000
37.650200	72048.800000	33.928800	24.278000
37.750200	72601.400000	34.018900	24.281000
37.850200	73157.500000	34.109100	24.280000
37.950200	73723.800000	34.199200	24.282000
38.050200	74290.500000	34.289400	24.282000
38.150200	74860.500000	34.379500	24.284000
38.250200	75441.100000	34.469600	24.284000
38.350200	76021.400000	34.559600	24.286000
38.450200	76603.200000	34.649900	24.286000
38.550200	77199.000000	34.740000	24.287000
38.650200	77793.600000	34.830100	24.287000
38.750200	78388.500000	34.920300	24.289000
38.850200	78996.400000	35.010400	24.288000
38.950200	79606.600000	35.100500	24.289000
39.050200	80216.600000	35.190600	24.289000
39.150200	80837.700000	35.280800	24.289000
39.250200	81464.900000	35.371000	24.290000
39.350200	82088.300000	35.461100	24.291000
39.450200	82722.000000	35.551200	24.292000
39.550200	83363.800000	35.641300	24.293000
39.650200	84002.400000	35.731500	24.294000
39.750200	84648.900000	35.821600	24.294000
39.850200	85304.000000	35.911700	24.295000
39.950200	85955.000000	36.002000	24.296000
40.050200	86617.100000	36.092000	24.297000
40.150200	87287.000000	36.182000	24.296000
40.250200	87955.900000	36.272300	24.297000
40.350200	88627.800000	36.362400	24.296000
40.450200	89311.400000	36.452500	24.297000
40.550200	89992.900000	36.542700	24.297000
40.650200	90681.100000	36.632800	24.297000
40.750200	91378.800000	36.722900	24.295000
40.850200	92075.600000	36.813200	24.296000
40.950200	92776.300000	36.903300	24.294000
41.050200	93491.500000	36.993300	24.294000
41.150200	94210.100000	37.083500	24.293000
41.250200	94929.800000	37.173600	24.293000
41.350200	95661.500000	37.263700	24.293000
41.450200	96391.400000	37.354000	24.293000
41.550200	97121.500000	37.444100	24.293000
41.650200	97857.500000	37.534100	24.293000
41.750200	98581.800000	37.624200	24.293000
41.850200	99331.100000	37.714400	24.293000
41.950200	100092.000000	37.804500	24.291000
42.050200	100853.000000	37.894700	24.291000
42.150200	101617.000000	37.984900	24.290000
42.250200	102392.000000	38.074900	24.290000
42.350200	103171.000000	38.165100	24.291000
42.450200	103947.000000	38.255200	24.291000
42.550200	104735.000000	38.345300	24.292000
42.650200	105531.000000	38.435400	24.292000
42.750200	106323.000000	38.525700	24.292000
42.850200	107125.000000	38.615700	24.292000
42.950200	107925.000000	38.705900	24.289000
43.050200	108724.000000	38.796100	24.289000
43.150200	109534.000000	38.886200	24.281000
43.250200	110356.000000	38.976200	24.281000
43.350200	111178.000000	39.066400	24.273000
43.450200	112004.000000	39.156500	24.271000
43.550200	112840.000000	39.246700	24.262000
43.650200	113673.000000	39.336800	24.260000
43.750200	114509.000000	39.427000	24.251000
43.850200	115353.000000	39.517100	24.248000
43.950200	116196.000000	39.607200	24.239000
44.050200	117041.000000	39.697300	24.236000
44.150200	117896.000000	39.787500	24.228000
44.250200	118747.000000	39.877700	24.225000
44.350200	119603.000000	39.967900	24.217000
44.450200	120472.000000	40.057900	24.213000
44.550200	121336.000000	40.148000	24.209000
44.650200	122205.000000	40.238200	24.205000
44.750200	123081.000000	40.328400	24.203000
44.850200	123953.000000	40.418500	24.199000
44.950200	124827.000000	40.508700	24.201000
45.050200	125706.000000	40.598800	24.197000
45.150200	126583.000000	40.688900	24.203000
45.250200	127448.000000	40.779100	24.200000
45.350200	128320.000000	40.869200	24.204000
45.450200	129197.000000	40.959300	24.202000
45.550200	130074.000000	41.049500	24.206000
45.650200	130963.000000	41.139700	24.204000
45.750200	131854.000000	41.229700	24.208000
45.850200	132742.000000	41.319900	24.207000
45.950200	133636.000000	41.410000	24.210000
46.050200	134530.000000	41.500200	24.209000
46.150200	135420.000000	41.590300	24.209000
46.250200	136312.000000	41.680500	24.212000
46.350200	137213.000000	41.770600	24.212000
46.450200	138101.000000	41.860700	24.215000
46.550200	138994.000000	41.950900	24.215000
46.650200	139885.000000	42.041000	24.217000
46.750200	140765.000000	42.131300	24.218000
46.850200	141643.000000	42.221400	24.219000
46.950200	142510.000000	42.311500	24.220000
47.050200	143372.000000	42.401700	24.221000
47.150200	144237.000000	42.491800	24.221000
47.250200	145101.000000	42.582000	24.223000
47.350200	145947.000000	42.672200	24.223000
47.450200	146775.000000	42.762400	24.225000
47.550200	147576.000000	42.852500	24.225000
47.650200	148328.000000	42.942800	24.227000
47.750200	149042.000000	43.032900	24.228000
47.850200	149761.000000	43.123100	24.230000
47.950200	150451.000000	43.213300	24.231000
48.050200	151136.000000	43.303700	24.233000
48.150200	151808.000000	43.393900	24.234000
48.250200	152426.000000	43.484100	24.236000
48.350200	153017.000000	43.574400	24.237000
48.450200	153618.000000	43.664400	24.238000
48.550200	154251.000000	43.754500	24.239000
48.650200	154883.000000	43.844700	24.239000
48.750200	155475.000000	43.934800	24.240000
48.850200	156039.000000	44.025000	24.240000
48.950200	156619.000000	44.115200	24.241000
49.050200	157231.000000	44.205200	24.241000
49.150200	157869.000000	44.295100	24.242000
49.250200	158505.000000	44.384900	24.241000
49.350200	159130.000000	44.475200	24.242000
49.450200	159738.000000	44.565400	24.241000
49.550200	160302.000000	44.655600	24.242000
49.650200	160825.000000	44.745900	24.240000
49.750200	161324.000000	44.836100	24.241000
49.850200	161768.000000	44.926300	24.239000
49.950200	162217.000000	45.016400	24.239000
50.050200	162673.000000	45.106700	24.238000
50.150200	163117.000000	45.196600	24.238000
50.250200	163564.000000	45.286800	24.238000
50.350200	163991.000000	45.377300	24.238000
50.450200	164432.000000	45.467200	24.239000
50.550200	164862.000000	45.557600	24.240000
50.650200	165277.000000	45.647800	24.240000
50.750200	165682.000000	45.737800	24.242000
50.850200	166076.000000	45.828000	24.242000
50.950200	166426.000000	45.918200	24.243000
51.050200	166718.000000	46.008500	24.243000
51.150200	166980.000000	46.098700	24.243000
51.250200	167225.000000	46.189100	24.243000
51.350200	167412.000000	46.279300	24.241000
51.450200	167544.000000	46.369400	24.241000
51.550200	167617.000000	46.459800	24.239000
51.650200	167626.000000	46.549900	24.239000
51.750200	167545.000000	46.640400	24.236000
51.850200	167339.000000	46.730700	24.236000
51.950200	166993.000000	46.821200	24.235000
52.050200	166485.000000	46.911800	24.234000
52.150200	165851.000000	47.001900	24.234000
52.250200	165091.000000	47.092400	24.233000
52.350200	164190.000000	47.182800	24.234000
52.450200	163140.000000	47.273400	24.233000
52.550200	161892.000000	47.363800	24.234000
52.650200	160389.000000	47.454500	24.234000
52.750200	158589.000000	47.545400	24.237000
52.850200	156505.000000	47.635800	24.236000
52.950200	154186.000000	47.726700	24.240000
53.050200	152110.000000	47.815700	24.240000
53.150200	150207.000000	47.905900	24.244000
53.250200	148126.000000	47.996400	24.245000
53.350200	146014.000000	48.086500	24.249000
53.450200	144008.000000	48.176500	24.250000
53.550200	142135.000000	48.266100	24.254000
53.650200	140319.000000	48.356500	24.255000
53.750200	138463.000000	48.446600	24.258000
53.850200	136628.000000	48.536800	24.259000
53.950200	134711.000000	48.627100	24.261000
54.050200	132568.000000	48.717900	24.262000
54.150200	129886.000000	48.809300	24.263000
54.250200	126227.000000	48.901700	24.265000
54.350200	122121.000000	48.991300	24.266000
54.450200	119127.000000	49.079600	24.267000
54.550200	116546.000000	49.169100	24.268000
54.650200	114076.000000	49.259300	24.269000
54.750200	111216.000000	49.350600	24.270000
54.850200	107727.000000	49.441600	24.271000
54.950200	104295.000000	49.531300	24.271000
55.050200	101288.000000	49.620600	24.272000
55.150200	98178.600000	49.711200	24.271000
55.250200	95109.200000	49.800900	24.272000
55.350200	92312.400000	49.890700	24.272000
55.450200	89617.800000	49.980900	24.273000
55.550200	86794.600000	50.071100	24.273000
55.650200	84219.900000	50.160600	24.274000
55.750200	82175.300000	50.249700	24.274000
55.850200	80399.300000	50.339400	24.275000
55.950200	78710.000000	50.429300	24.275000
56.050200	77138.700000	50.519500	24.276000
56.150200	75575.600000	50.609400	24.276000
56.250200	74135.900000	50.699300	24.277000
56.350200	72863.600000	50.789100	24.278000
56.450200	71688.200000	50.879200	24.278000
56.550200	70641.800000	50.968900	24.279000
56.650200	69644.600000	51.059000	24.279000
56.750200	68759.500000	51.149000	24.280000
56.850200	68008.900000	51.238800	24.280000
56.950200	67365.100000	51.328600	24.280000
57.050200	66807.200000	51.418900	24.280000
57.150200	66134.500000	51.509100	24.280000
57.250200	65406.800000	51.599300	24.281000
57.350200	64795.700000	51.689200	24.281000
57.450200	64269.300000	51.779300	24.282000
57.550200	63813.600000	51.869200	24.282000
57.650200	63365.500000	51.959500	24.282000
57.750200	62929.900000	52.049600	24.282000
57.850200	62495.500000	52.139600	24.282000
57.950200	62123.300000	52.229800	24.283000
58.050200	61767.500000	52.319900	24.283000
58.150200	61463.800000	52.409600	24.284000
58.250200	61119.800000	52.500400	24.284000
58.350200	60544.300000	52.590900	24.285000
58.450200	60004.700000	52.680700	24.285000
58.550200	59609.700000	52.770800	24.285000
58.650200	59056.100000	52.861000	24.286000
58.750200	58564.800000	52.951100	24.286000
58.850200	58106.700000	53.040900	24.287000
58.950200	57786.900000	53.131300	24.287000
59.050200	57175.200000	53.221800	24.288000
59.150200	56439.100000	53.312200	24.288000
59.250200	55784.700000	53.402100	24.288000
59.350200	55206.000000	53.491900	24.288000
59.450200	54736.500000	53.582000	24.288000
59.550200	54320.400000	53.672100	24.289000
59.650200	53890.900000	53.762300	24.289000
59.750200	53419.200000	53.852500	24.289000
59.850200	53000.000000	53.942600	24.290000
59.950200	52661.200000	54.032500	24.290000
60.050200	52343.500000	54.122800	24.289000
60.150200	52177.600000	54.212500	24.290000
60.250200	51904.500000	54.302900	24.288000
60.350200	51601.400000	54.393000	24.288000
60.450200	51291.400000	54.483200	24.284000
60.550200	51002.600000	54.573200	24.284000
60.650200	50798.100000	54.663200	24.278000
60.750200	50618.500000	54.753500	24.277000
60.850200	50439.000000	54.843600	24.267000
60.950200	50288.200000	54.933600	24.266000
61.050200	50153.500000	55.023700	24.259000
61.150200	50029.000000	55.114000	24.257000
61.250200	49881.600000	55.204000	24.253000
61.350200	49682.000000	55.294400	24.251000
61.450200	49389.500000	55.384600	24.247000
61.550200	48936.400000	55.475000	24.243000
61.650200	48513.700000	55.565100	24.241000
61.750200	48160.300000	55.655200	24.238000
61.850200	47789.500000	55.745300	24.235000
61.950200	47312.100000	55.835600	24.233000
62.050200	46813.500000	55.925900	24.232000
