# Supplementary material for: Effect of Phosphate Phase Incorporation on 3D-Printed Hydrogel Scaffolds: Towards Customizable Bone Graft Materials
Source: Gels. 2025 Aug 20;11(8):665. doi: 10.3390/gels11080665 (PMC12385390; doi:10.3390/gels11080665)
Supplement: Supplementary file 1 [file gels-11-00665-s001.zip › CC_S5.ods]

## Sheet: DATA1
Step time	Stress	Strain	Temperature
s	Pa	%	°C
0.050334	17.714400	0.035459	23.343000
0.150334	40.618400	0.122595	23.346000
0.250333	61.825600	0.210412	23.346000
0.350333	91.179200	0.298138	23.350000
0.450333	116.339000	0.385908	23.350000
0.550334	134.360000	0.473743	23.355000
0.650334	160.987000	0.561472	23.355000
0.750333	185.799000	0.649240	23.360000
0.850333	204.295000	0.737066	23.361000
0.950333	231.542000	0.824803	23.366000
1.050330	259.447000	0.912557	23.367000
1.150330	277.740000	1.000410	23.371000
1.250330	305.056000	1.088140	23.373000
1.350330	333.865000	1.175880	23.377000
1.450330	351.371000	1.263730	23.378000
1.550330	378.129000	1.351480	23.381000
1.650330	406.355000	1.439210	23.383000
1.750330	425.102000	1.527050	23.384000
1.850330	450.781000	1.614810	23.386000
1.950330	482.228000	1.702530	23.386000
2.050330	502.604000	1.790370	23.388000
2.150330	528.361000	1.878140	23.387000
2.250330	559.333000	1.965860	23.388000
2.350330	580.964000	2.053690	23.390000
2.450330	601.302000	2.141480	23.388000
2.550330	632.105000	2.229180	23.389000
2.650330	652.911000	2.317010	23.386000
2.750330	675.908000	2.404800	23.387000
2.850330	710.215000	2.492510	23.384000
2.950330	734.605000	2.580330	23.385000
3.050330	761.549000	2.668140	23.381000
3.150330	797.612000	2.755840	23.381000
3.250330	825.950000	2.843640	23.378000
3.350330	855.860000	2.931450	23.378000
3.450330	896.992000	3.019160	23.376000
3.550330	931.669000	3.106960	23.376000
3.650330	964.410000	3.194770	23.374000
3.750330	1007.630000	3.282490	23.374000
3.850330	1044.250000	3.370270	23.371000
3.950330	1074.800000	3.458100	23.371000
4.050330	1116.680000	3.545830	23.369000
4.150330	1154.210000	3.633580	23.369000
4.250330	1186.890000	3.721420	23.369000
4.350330	1234.700000	3.809150	23.369000
4.450330	1282.530000	3.896910	23.371000
4.550330	1326.320000	3.984740	23.370000
4.650330	1379.990000	4.072480	23.374000
4.750330	1431.030000	4.160240	23.374000
4.850330	1475.080000	4.248060	23.377000
4.950330	1528.530000	4.335810	23.378000
5.050330	1581.940000	4.423540	23.383000
5.150330	1625.610000	4.511390	23.383000
5.250330	1676.510000	4.599150	23.388000
5.350330	1732.580000	4.686880	23.389000
5.450330	1775.150000	4.774700	23.392000
5.550330	1826.740000	4.862470	23.393000
5.650330	1880.480000	4.950210	23.395000
5.750330	1927.450000	5.038020	23.396000
5.850330	1978.560000	5.125810	23.397000
5.950330	2033.110000	5.213520	23.398000
6.050330	2081.100000	5.301360	23.399000
6.150330	2132.770000	5.389090	23.400000
6.250330	2190.910000	5.476800	23.400000
6.350330	2240.030000	5.564680	23.401000
6.450330	2290.870000	5.652450	23.402000
6.550330	2349.110000	5.740160	23.403000
6.650330	2398.490000	5.828010	23.405000
6.750330	2449.310000	5.915800	23.406000
6.850330	2509.690000	6.003500	23.407000
6.950330	2560.150000	6.091340	23.409000
7.050330	2612.550000	6.179120	23.410000
7.150330	2670.970000	6.266840	23.412000
7.250330	2724.740000	6.354640	23.413000
7.350330	2774.790000	6.442430	23.414000
7.450330	2834.160000	6.530170	23.415000
7.550330	2889.890000	6.617950	23.415000
7.650330	2939.990000	6.705790	23.416000
7.750330	3001.220000	6.793500	23.413000
7.850330	3058.000000	6.881250	23.414000
7.950330	3109.540000	6.969090	23.409000
8.050330	3171.020000	7.056830	23.410000
8.150330	3229.590000	7.144600	23.404000
8.250330	3283.010000	7.232420	23.404000
8.350330	3342.660000	7.320170	23.398000
8.450330	3403.770000	7.407910	23.398000
8.550330	3456.650000	7.495740	23.394000
8.650330	3516.580000	7.583500	23.393000
8.750330	3579.840000	7.671260	23.390000
8.850330	3632.640000	7.759070	23.388000
8.950330	3692.550000	7.846850	23.388000
9.050330	3757.500000	7.934560	23.386000
9.150330	3812.090000	8.022400	23.386000
9.250330	3871.020000	8.110160	23.385000
9.350330	3937.260000	8.197890	23.386000
9.450330	3992.080000	8.285710	23.384000
9.550330	4052.390000	8.373490	23.385000
9.650330	4118.000000	8.461210	23.384000
9.750330	4176.010000	8.549040	23.384000
9.850330	4235.260000	8.636830	23.383000
9.950330	4303.120000	8.724530	23.381000
10.050300	4360.780000	8.812380	23.380000
10.150300	4419.440000	8.900160	23.377000
10.250300	4488.490000	8.987870	23.376000
10.350300	4548.060000	9.075690	23.370000
10.450300	4608.000000	9.163490	23.369000
10.550300	4677.680000	9.251180	23.363000
10.650300	4738.860000	9.339000	23.361000
10.750300	4799.070000	9.426820	23.355000
10.850300	4868.190000	9.514540	23.353000
10.950300	4931.680000	9.602340	23.349000
11.050300	4991.950000	9.690160	23.347000
11.150300	5060.770000	9.777880	23.344000
11.250300	5127.700000	9.865630	23.342000
11.350300	5187.730000	9.953450	23.341000
11.450300	5257.220000	10.041200	23.338000
11.550300	5325.490000	10.129000	23.339000
11.650300	5385.600000	10.216800	23.337000
11.750300	5456.370000	10.304500	23.340000
11.850300	5526.930000	10.392300	23.338000
11.950300	5588.740000	10.480100	23.342000
12.050300	5657.560000	10.567900	23.341000
12.150300	5730.660000	10.655600	23.347000
12.250300	5793.160000	10.743400	23.346000
12.350300	5862.040000	10.831200	23.352000
12.450300	5936.290000	10.919000	23.352000
12.550300	6001.290000	11.006700	23.352000
12.650300	6070.300000	11.094600	23.359000
12.750300	6145.070000	11.182300	23.359000
12.850300	6210.750000	11.270200	23.364000
12.950300	6280.880000	11.357900	23.365000
13.050300	6358.410000	11.445600	23.366000
13.150300	6426.180000	11.533400	23.367000
13.250300	6494.680000	11.621200	23.366000
13.350300	6573.980000	11.708900	23.368000
13.450300	6642.790000	11.796700	23.366000
13.550300	6713.400000	11.884500	23.367000
13.650300	6790.950000	11.972200	23.366000
13.750300	6864.100000	12.060100	23.366000
13.850300	6935.920000	12.147800	23.363000
13.950300	7015.620000	12.235600	23.363000
14.050300	7089.920000	12.323400	23.361000
14.150300	7161.170000	12.411200	23.361000
14.250300	7241.510000	12.498900	23.358000
14.350300	7318.130000	12.586700	23.358000
14.450300	7390.360000	12.674500	23.356000
14.550300	7470.540000	12.762200	23.355000
14.650300	7550.270000	12.850000	23.354000
14.750300	7622.460000	12.937800	23.353000
14.850300	7702.850000	13.025600	23.353000
14.950300	7785.900000	13.113300	23.353000
15.050300	7858.930000	13.201200	23.355000
15.150300	7940.820000	13.288900	23.354000
15.250300	8024.640000	13.376700	23.357000
15.350300	8099.590000	13.464500	23.357000
15.450300	8180.600000	13.552300	23.359000
15.550300	8267.310000	13.639900	23.359000
15.650300	8344.910000	13.727800	23.360000
15.750300	8425.760000	13.815600	23.360000
15.850300	8514.630000	13.903300	23.359000
15.950300	8592.640000	13.991200	23.359000
16.050300	8675.120000	14.078900	23.359000
16.150300	8765.640000	14.166700	23.359000
16.250300	8845.770000	14.254400	23.357000
16.350300	8929.360000	14.342200	23.357000
16.450300	9021.270000	14.429900	23.353000
16.550300	9104.290000	14.517800	23.353000
16.650300	9188.060000	14.605600	23.346000
16.750300	9280.550000	14.693300	23.345000
16.850300	9367.040000	14.781200	23.337000
16.950300	9450.940000	14.868900	23.335000
17.050300	9544.190000	14.956600	23.330000
17.150300	9633.950000	15.044400	23.328000
17.250300	9718.570000	15.132200	23.324000
17.350300	9813.280000	15.219900	23.321000
17.450300	9905.830000	15.307700	23.320000
17.550300	9992.040000	15.395500	23.317000
17.650300	10087.400000	15.483300	23.315000
17.750300	10181.100000	15.571000	23.313000
17.850300	10269.400000	15.658800	23.313000
17.950300	10364.500000	15.746600	23.316000
18.050300	10461.800000	15.834400	23.314000
18.150300	10552.000000	15.922200	23.319000
18.250300	10648.300000	16.009900	23.317000
18.350300	10748.600000	16.097700	23.324000
18.450300	10840.300000	16.185500	23.323000
18.550300	10937.200000	16.273300	23.328000
18.650300	11039.900000	16.361000	23.328000
18.750300	11133.500000	16.448800	23.330000
18.850300	11231.500000	16.536600	23.331000
18.950300	11335.900000	16.624400	23.330000
19.050300	11433.500000	16.712200	23.330000
19.150300	11530.900000	16.800000	23.326000
19.250300	11638.200000	16.887700	23.326000
19.350300	11737.500000	16.975500	23.322000
19.450300	11837.100000	17.063300	23.322000
19.550300	11946.100000	17.150900	23.319000
19.650300	12048.000000	17.238800	23.319000
19.750300	12149.600000	17.326600	23.317000
19.850300	12258.300000	17.414300	23.316000
19.950300	12365.600000	17.502100	23.314000
20.050300	12466.300000	17.590000	23.314000
20.150300	12577.900000	17.677600	23.313000
20.250300	12688.700000	17.765400	23.312000
20.350300	12790.400000	17.853200	23.313000
20.450300	12902.700000	17.941000	23.312000
20.550300	13015.300000	18.028700	23.314000
20.650300	13120.600000	18.116500	23.314000
20.750300	13233.600000	18.204300	23.318000
20.850300	13349.300000	18.292000	23.318000
20.950300	13456.200000	18.379900	23.321000
21.050300	13570.500000	18.467700	23.321000
21.150300	13689.500000	18.555400	23.322000
21.250300	13799.300000	18.643200	23.322000
21.350300	13914.800000	18.731000	23.319000
21.450300	14036.900000	18.818700	23.319000
21.550300	14148.000000	18.906500	23.313000
21.650300	14265.600000	18.994300	23.313000
21.750300	14390.200000	19.082000	23.302000
21.850300	14501.200000	19.169800	23.301000
21.950300	14622.500000	19.257600	23.288000
22.050300	14749.900000	19.345400	23.286000
22.150300	14865.200000	19.433100	23.273000
22.250300	14984.500000	19.520900	23.269000
22.350300	15114.800000	19.608700	23.259000
22.450300	15235.400000	19.696500	23.255000
22.550300	15356.300000	19.784300	23.248000
22.650300	15488.500000	19.872000	23.243000
22.750300	15610.100000	19.959800	23.239000
22.850300	15734.900000	20.047600	23.236000
22.950300	15866.700000	20.135400	23.231000
23.050300	15995.100000	20.223100	23.232000
23.150300	16118.900000	20.310900	23.228000
23.250300	16253.400000	20.398600	23.234000
23.350300	16387.100000	20.486400	23.230000
23.450300	16512.500000	20.574200	23.240000
23.550300	16648.900000	20.662000	23.237000
23.650300	16786.000000	20.749700	23.247000
23.750300	16914.000000	20.837600	23.246000
23.850300	17049.800000	20.925300	23.255000
23.950300	17191.000000	21.013000	23.254000
24.050300	17324.100000	21.100900	23.261000
24.150300	17458.500000	21.188800	23.262000
24.250300	17604.300000	21.276400	23.267000
24.350300	17740.200000	21.364400	23.268000
24.450300	17878.500000	21.452100	23.268000
24.550300	18025.900000	21.539800	23.269000
24.650300	18162.900000	21.627500	23.267000
24.750300	18302.200000	21.715400	23.268000
24.850300	18449.900000	21.803100	23.268000
24.950300	18589.800000	21.891000	23.268000
25.050300	18732.300000	21.978700	23.266000
25.150300	18882.900000	22.066300	23.267000
25.250300	19030.000000	22.154100	23.266000
25.350300	19173.500000	22.242000	23.267000
25.450300	19326.300000	22.329700	23.267000
25.550300	19478.400000	22.417500	23.268000
25.650300	19623.800000	22.505200	23.270000
25.750300	19778.100000	22.593000	23.270000
25.850300	19933.900000	22.680700	23.274000
25.950300	20081.600000	22.768600	23.275000
26.050300	20239.700000	22.856300	23.280000
26.150300	20399.200000	22.944100	23.280000
26.250300	20550.900000	23.032000	23.285000
26.350300	20709.400000	23.119700	23.287000
26.450300	20871.900000	23.207500	23.292000
26.550300	21026.500000	23.295200	23.294000
26.650300	21187.700000	23.383000	23.300000
26.750300	21353.700000	23.470700	23.302000
26.850300	21513.200000	23.558500	23.305000
26.950300	21675.600000	23.646300	23.307000
27.050300	21846.700000	23.734100	23.310000
27.150300	22007.400000	23.821900	23.312000
27.250300	22172.700000	23.909700	23.315000
27.350300	22346.100000	23.997400	23.317000
27.450300	22511.700000	24.085200	23.317000
27.550300	22679.300000	24.173000	23.319000
27.650300	22856.400000	24.260700	23.319000
27.750300	23026.900000	24.348500	23.321000
27.850300	23195.900000	24.436300	23.320000
27.950300	23375.500000	24.524000	23.321000
28.050300	23549.000000	24.611900	23.320000
28.150300	23722.900000	24.699600	23.321000
28.250300	23904.000000	24.787300	23.321000
28.350300	24083.000000	24.875200	23.322000
28.450300	24258.900000	24.962900	23.321000
28.550300	24442.400000	25.050800	23.322000
28.650300	24626.000000	25.138500	23.322000
28.750300	24804.200000	25.226300	23.323000
28.850300	24991.400000	25.314000	23.324000
28.950300	25179.300000	25.401700	23.324000
29.050300	25360.400000	25.489600	23.326000
29.150300	25549.500000	25.577400	23.327000
29.250300	25741.800000	25.665100	23.330000
29.350300	25924.600000	25.752900	23.333000
29.450300	26113.400000	25.840700	23.335000
29.550300	26311.300000	25.928300	23.338000
29.650300	26498.400000	26.016200	23.339000
29.750300	26692.800000	26.104000	23.342000
29.850300	26893.500000	26.191700	23.344000
29.950300	27085.800000	26.279500	23.346000
30.050300	27281.800000	26.367400	23.347000
30.150300	27486.000000	26.455000	23.349000
30.250300	27682.700000	26.542800	23.350000
30.350300	27880.500000	26.630700	23.350000
30.450300	28088.400000	26.718400	23.352000
30.550300	28288.600000	26.806200	23.352000
30.650300	28491.300000	26.894000	23.353000
30.750300	28702.800000	26.981700	23.353000
30.850300	28908.100000	27.069500	23.354000
30.950300	29113.700000	27.157300	23.354000
31.050300	29327.700000	27.245000	23.355000
31.150300	29539.000000	27.332800	23.356000
31.250300	29745.900000	27.420600	23.357000
31.350300	29963.600000	27.508300	23.358000
31.450300	30179.000000	27.596100	23.359000
31.550300	30390.500000	27.684000	23.358000
31.650300	30611.200000	27.771600	23.359000
31.750300	30831.300000	27.859500	23.359000
31.850300	31047.000000	27.947200	23.359000
31.950300	31269.700000	28.035100	23.358000
32.050300	31495.400000	28.122800	23.359000
32.150300	31714.500000	28.210500	23.358000
32.250300	31941.200000	28.298300	23.358000
32.350300	32171.300000	28.386100	23.357000
32.450300	32394.000000	28.473800	23.358000
32.550300	32625.000000	28.561700	23.358000
32.650300	32859.600000	28.649400	23.358000
32.750300	33086.500000	28.737200	23.359000
32.850300	33319.800000	28.825000	23.359000
32.950300	33559.100000	28.912600	23.359000
33.050300	33790.200000	29.000500	23.361000
33.150300	34027.100000	29.088300	23.361000
33.250300	34271.700000	29.176100	23.363000
33.350300	34507.400000	29.263800	23.363000
33.450300	34747.500000	29.351700	23.365000
33.550300	34996.200000	29.439400	23.366000
33.650300	35236.500000	29.527200	23.369000
33.750300	35481.600000	29.614900	23.370000
33.850300	35728.400000	29.702600	23.374000
33.950300	35968.900000	29.790500	23.375000
34.050300	36215.200000	29.878200	23.378000
34.150300	36470.900000	29.966000	23.379000
34.250300	36721.700000	30.053800	23.380000
34.350300	36973.900000	30.141600	23.381000
34.450300	37233.700000	30.229400	23.378000
34.550300	37490.600000	30.317100	23.379000
34.650300	37743.900000	30.404900	23.376000
34.750300	38008.100000	30.492600	23.377000
34.850300	38270.100000	30.580400	23.372000
34.950300	38528.100000	30.668300	23.372000
35.050300	38795.900000	30.756000	23.367000
35.150300	39062.700000	30.843800	23.367000
35.250300	39324.100000	30.931500	23.361000
35.350300	39595.200000	31.019300	23.360000
35.450300	39867.500000	31.107000	23.356000
35.550300	40134.300000	31.194900	23.355000
35.650300	40407.600000	31.282700	23.352000
35.750300	40685.500000	31.370300	23.351000
35.850300	40956.400000	31.458200	23.351000
35.950300	41233.500000	31.546000	23.349000
36.050300	41516.600000	31.633800	23.349000
36.150300	41792.200000	31.721500	23.348000
36.250300	42074.700000	31.809400	23.345000
36.350300	42361.500000	31.897000	23.344000
36.450300	42641.300000	31.984800	23.341000
36.550300	42926.100000	32.072600	23.340000
36.650300	43218.300000	32.160300	23.336000
36.750300	43503.600000	32.248200	23.334000
36.850300	43791.900000	32.335900	23.331000
36.950300	44088.900000	32.423600	23.329000
37.050300	44379.500000	32.511500	23.326000
37.150300	44668.800000	32.599300	23.325000
37.250300	44970.400000	32.686900	23.324000
37.350300	45264.800000	32.774800	23.322000
37.450300	45560.900000	32.862600	23.322000
37.550300	45866.700000	32.950200	23.321000
37.650300	46166.800000	33.038100	23.322000
37.750300	46466.000000	33.125800	23.320000
37.850300	46777.700000	33.213500	23.323000
37.950300	47083.800000	33.301400	23.322000
38.050300	47386.800000	33.389200	23.324000
38.150300	47700.300000	33.476900	23.323000
38.250300	48010.900000	33.564800	23.327000
38.350300	48319.400000	33.652500	23.326000
38.450300	48637.600000	33.740200	23.328000
38.550300	48954.300000	33.828100	23.328000
38.650300	49267.000000	33.915900	23.327000
38.750300	49588.700000	34.003600	23.327000
38.850300	49910.500000	34.091300	23.324000
38.950300	50227.400000	34.179100	23.324000
39.050300	50553.900000	34.266900	23.320000
39.150300	50881.900000	34.354700	23.319000
39.250300	51204.100000	34.442500	23.316000
39.350300	51533.200000	34.530300	23.315000
39.450300	51866.200000	34.618000	23.312000
39.550300	52193.300000	34.705900	23.310000
39.650300	52526.900000	34.793600	23.307000
39.750300	52866.000000	34.881300	23.306000
39.850300	53199.100000	34.969100	23.304000
39.950300	53536.900000	35.057000	23.302000
40.050300	53884.400000	35.144600	23.302000
40.150300	54216.800000	35.232400	23.301000
40.250300	54557.500000	35.320100	23.299000
40.350300	54908.200000	35.408000	23.298000
40.450300	55251.300000	35.495700	23.297000
40.550300	55596.100000	35.583500	23.296000
40.650300	55949.500000	35.671300	23.296000
40.750300	56298.000000	35.759100	23.295000
40.850300	56648.900000	35.846900	23.296000
40.950300	57008.100000	35.934600	23.296000
41.050300	57362.600000	36.022400	23.295000
41.150300	57715.900000	36.110200	23.292000
41.250300	58079.700000	36.197900	23.291000
41.350300	58438.800000	36.285700	23.288000
41.450300	58797.200000	36.373600	23.287000
41.550300	59166.800000	36.461200	23.285000
41.650300	59534.600000	36.549000	23.284000
41.750300	59897.000000	36.636800	23.282000
41.850300	60269.600000	36.724600	23.281000
41.950300	60641.200000	36.812300	23.279000
42.050300	61007.700000	36.900100	23.278000
42.150300	61383.100000	36.987900	23.278000
42.250300	61760.200000	37.075700	23.277000
42.350300	62132.800000	37.163400	23.278000
42.450300	62511.700000	37.251200	23.277000
42.550300	62891.500000	37.339000	23.279000
42.650300	63267.300000	37.426800	23.279000
42.750300	63652.400000	37.514500	23.281000
42.850300	64044.000000	37.602300	23.281000
42.950300	64427.300000	37.690100	23.284000
43.050300	64814.800000	37.777800	23.283000
43.150300	65208.900000	37.865600	23.283000
43.250300	65594.400000	37.953400	23.287000
43.350300	65984.800000	38.041100	23.287000
43.450300	66382.300000	38.128900	23.291000
43.550300	66771.500000	38.216700	23.291000
43.650300	67163.100000	38.304500	23.293000
43.750300	67563.800000	38.392300	23.294000
43.850300	67952.200000	38.480000	23.293000
43.950300	68341.600000	38.567800	23.294000
44.050300	68750.100000	38.655500	23.291000
44.150300	69152.500000	38.743400	23.292000
44.250300	69555.600000	38.831100	23.286000
44.350300	69968.000000	38.918800	23.286000
44.450300	70376.800000	39.006600	23.279000
44.550300	70785.800000	39.094400	23.279000
44.650300	71200.900000	39.182200	23.270000
44.750300	71611.000000	39.270000	23.269000
44.850300	72020.800000	39.357800	23.260000
44.950300	72434.400000	39.445500	23.258000
45.050300	72844.300000	39.533200	23.251000
45.150300	73256.100000	39.621100	23.248000
45.250300	73690.300000	39.708900	23.243000
45.350300	74114.300000	39.796700	23.240000
45.450300	74526.400000	39.884500	23.236000
45.550300	74946.300000	39.972200	23.233000
45.650300	75368.700000	40.060000	23.231000
45.750300	75784.500000	40.147800	23.228000
45.850300	76208.200000	40.235600	23.227000
45.950300	76634.900000	40.323300	23.224000
46.050300	77054.500000	40.411000	23.225000
46.150300	77476.400000	40.498800	23.223000
46.250300	77899.700000	40.586600	23.226000
46.350300	78315.400000	40.674500	23.224000
46.450300	78740.400000	40.762200	23.226000
46.550300	79170.800000	40.849900	23.224000
46.650300	79591.900000	40.937700	23.227000
46.750300	80016.200000	41.025500	23.226000
46.850300	80450.700000	41.113200	23.227000
46.950300	80879.800000	41.201000	23.226000
47.050300	81306.300000	41.288800	23.226000
47.150300	81745.600000	41.376500	23.225000
47.250300	82174.800000	41.464400	23.225000
47.350300	82603.300000	41.552100	23.224000
47.450300	83040.500000	41.639800	23.223000
47.550300	83471.600000	41.727700	23.223000
47.650300	83895.300000	41.815500	23.223000
47.750300	84322.700000	41.903300	23.222000
47.850300	84712.400000	41.991000	23.222000
47.950300	85131.600000	42.078900	23.222000
48.050300	85561.700000	42.166800	23.222000
48.150300	85989.100000	42.254500	23.221000
48.250300	86412.900000	42.342400	23.222000
48.350300	86839.500000	42.430100	23.222000
48.450300	87268.700000	42.517900	23.223000
48.550300	87694.600000	42.605600	23.222000
48.650300	88124.700000	42.693400	23.224000
48.750300	88552.600000	42.781200	23.224000
48.850300	88970.400000	42.869100	23.225000
48.950300	89394.500000	42.956800	23.225000
49.050300	89819.300000	43.044500	23.227000
49.150300	90228.300000	43.132100	23.227000
49.250300	90632.300000	43.219700	23.227000
49.350300	91043.400000	43.307500	23.228000
49.450300	91401.200000	43.395400	23.228000
49.550300	91784.900000	43.483000	23.229000
49.650300	92182.400000	43.571100	23.229000
49.750300	92562.900000	43.658400	23.230000
49.850300	92944.700000	43.746500	23.229000
49.950300	93328.000000	43.834200	23.230000
50.050300	93676.000000	43.921900	23.230000
50.150300	94024.500000	44.009800	23.230000
50.250300	94381.300000	44.097400	23.230000
50.350300	94740.000000	44.185500	23.230000
50.450300	95099.000000	44.273200	23.231000
50.550300	95455.500000	44.361000	23.232000
50.650300	95804.800000	44.448800	23.232000
50.750300	96144.700000	44.536700	23.232000
50.850300	96499.900000	44.624200	23.233000
50.950300	96837.700000	44.712300	23.233000
51.050300	97166.300000	44.800000	23.234000
51.150300	97503.900000	44.887700	23.234000
51.250300	97810.800000	44.975600	23.235000
51.350300	98055.000000	45.063500	23.236000
51.450300	98279.900000	45.151100	23.236000
51.550300	98608.900000	45.238700	23.237000
51.650300	98956.400000	45.326700	23.238000
51.750300	99312.400000	45.414500	23.239000
51.850300	99652.000000	45.502000	23.239000
51.950300	99950.100000	45.590100	23.239000
52.050300	100285.000000	45.677900	23.240000
52.150300	100617.000000	45.765500	23.241000
52.250300	100936.000000	45.853300	23.241000
52.350300	101240.000000	45.941000	23.242000
52.450300	101528.000000	46.029000	23.242000
52.550300	101797.000000	46.116700	23.242000
52.650300	102047.000000	46.204600	23.242000
52.750300	102268.000000	46.292200	23.244000
52.850300	102489.000000	46.380200	23.244000
52.950300	102703.000000	46.467800	23.246000
53.050300	102927.000000	46.555600	23.246000
53.150300	103137.000000	46.643600	23.248000
53.250300	103325.000000	46.731200	23.249000
53.350300	103440.000000	46.819200	23.250000
53.450300	103542.000000	46.906900	23.251000
53.550300	103614.000000	46.994900	23.251000
53.650300	103651.000000	47.082600	23.253000
53.750300	103604.000000	47.170800	23.254000
53.850300	103476.000000	47.258600	23.256000
53.950300	103366.000000	47.346400	23.257000
54.050300	103218.000000	47.434100	23.260000
54.150300	103013.000000	47.521900	23.261000
54.250300	102774.000000	47.610000	23.263000
54.350300	102521.000000	47.697500	23.265000
54.450300	102268.000000	47.785400	23.267000
54.550300	101981.000000	47.873200	23.268000
54.650300	101653.000000	47.961200	23.271000
54.750300	101322.000000	48.048800	23.272000
54.850300	101009.000000	48.136600	23.274000
54.950300	100679.000000	48.224500	23.276000
55.050300	100311.000000	48.312300	23.276000
55.150300	99890.900000	48.400200	23.277000
55.250300	99376.500000	48.488000	23.278000
55.350300	98846.800000	48.575900	23.280000
55.450300	98330.400000	48.663600	23.281000
55.550300	97757.200000	48.751600	23.282000
55.650300	97055.000000	48.839400	23.283000
55.750300	96273.000000	48.927700	23.285000
55.850300	95501.100000	49.015100	23.286000
55.950300	94622.100000	49.103300	23.287000
56.050300	93756.400000	49.190800	23.290000
56.150300	93072.600000	49.278300	23.291000
56.250300	92329.500000	49.366400	23.292000
56.350300	91527.500000	49.454100	23.293000
56.450300	90602.300000	49.542100	23.295000
56.550300	89617.700000	49.630000	23.296000
56.650300	88606.300000	49.717900	23.297000
56.750300	87608.700000	49.805600	23.299000
56.850300	86581.100000	49.893500	23.300000
56.950300	85536.100000	49.981200	23.302000
57.050300	84506.400000	50.069000	23.304000
57.150300	83380.000000	50.157000	23.306000
57.250300	82202.000000	50.244900	23.309000
57.350300	81005.400000	50.332700	23.311000
57.450300	79788.200000	50.420500	23.314000
57.550300	78541.000000	50.508300	23.315000
57.650300	77261.900000	50.596100	23.318000
57.750300	75935.600000	50.684000	23.320000
57.850300	74696.000000	50.771500	23.322000
57.950300	73534.800000	50.859400	23.324000
58.050300	72257.600000	50.947200	23.326000
58.150300	70978.900000	51.035100	23.328000
58.250300	69651.100000	51.122800	23.330000
58.350300	68102.100000	51.211300	23.332000
58.450300	66184.600000	51.299400	23.335000
58.550300	64336.800000	51.387400	23.337000
58.650300	62427.400000	51.475000	23.341000
58.750300	60600.000000	51.562600	23.344000
58.850300	58912.500000	51.650000	23.346000
58.950300	57377.000000	51.737600	23.349000
59.050300	56022.500000	51.825000	23.351000
59.150300	54853.600000	51.912400	23.353000
59.250300	53837.900000	52.000000	23.355000
59.350300	52924.600000	52.087500	23.357000
59.450300	52089.600000	52.175100	23.359000
59.550300	51332.200000	52.262800	23.361000
59.650300	50637.900000	52.350400	23.364000
59.750300	50000.000000	52.438400	23.366000
59.850300	49433.100000	52.525800	23.368000
59.950300	48911.600000	52.613600	23.371000
60.050300	48408.000000	52.701400	23.372000
60.150300	47947.900000	52.789100	23.374000
60.250300	47476.900000	52.876900	23.375000
60.350300	47006.900000	52.964600	23.377000
60.450300	46552.400000	53.052300	23.378000
60.550300	46129.200000	53.139900	23.380000
60.650300	45697.800000	53.227800	23.381000
60.750300	45280.500000	53.315600	23.383000
60.850300	44906.200000	53.403300	23.384000
60.950300	44547.200000	53.490900	23.386000
61.050300	44203.300000	53.578700	23.388000
61.150300	43925.100000	53.666400	23.389000
61.250300	43663.300000	53.754300	23.390000
61.350300	43403.200000	53.842100	23.392000
61.450300	43146.100000	53.929800	23.393000
61.550300	42884.600000	54.017500	23.395000
61.650300	42617.700000	54.105200	23.397000
61.750300	42343.000000	54.193200	23.399000
61.850300	42053.100000	54.280900	23.399000
61.950300	41813.700000	54.368700	23.401000
62.050300	41621.700000	54.456100	23.401000
62.150300	41446.300000	54.544000	23.402000
62.250300	41273.500000	54.631800	23.402000
62.350300	41088.300000	54.719500	23.403000
62.450300	40873.500000	54.807400	23.402000
62.550300	40661.100000	54.895300	23.403000
62.650300	40432.400000	54.983100	23.403000
62.750300	40234.200000	55.070700	23.404000
62.850300	40051.700000	55.158500	23.404000
62.950300	39895.800000	55.246200	23.405000
63.050300	39744.200000	55.334000	23.407000
63.150300	39601.600000	55.421700	23.407000
63.250300	39455.900000	55.509500	23.409000
63.350300	39339.400000	55.597100	23.409000
63.450300	39241.900000	55.685000	23.412000
63.550300	39175.600000	55.772600	23.413000
63.650300	39118.300000	55.860400	23.414000
63.750300	39073.600000	55.948300	23.418000
63.850300	39054.900000	56.035900	23.419000
63.950300	39026.200000	56.123600	23.422000
64.050300	39001.200000	56.211500	23.423000
64.150300	38985.000000	56.299500	23.424000
64.250300	38952.000000	56.386900	23.423000
64.350300	38903.600000	56.474900	23.424000

## Sheet: DATA2
Step time	Stress	Strain	Temperature
s	Pa	%	°C
0.05017	15.36840	0.03729	23.39900
0.15017	45.31030	0.12929	23.40300
0.25017	74.77740	0.22185	23.40300
0.35017	96.99540	0.31448	23.39700
0.45017	126.63200	0.40702	23.39600
0.55017	157.59700	0.49956	23.38700
0.65017	178.11200	0.59220	23.38600
0.75017	205.21800	0.68475	23.37400
0.85017	235.36000	0.77728	23.37300
0.95017	255.22500	0.86991	23.36100
1.05017	281.54000	0.96247	23.35800
1.15017	312.84500	1.05498	23.34700
1.25017	332.29100	1.14762	23.34400
1.35017	356.78000	1.24018	23.34000
1.45017	388.36300	1.33270	23.32600
1.55017	407.92800	1.42533	23.32200
1.65017	432.27800	1.51790	23.31100
1.75017	463.97600	1.61043	23.30600
1.85017	486.69800	1.70303	23.29700
1.95017	509.51300	1.79564	23.29100
2.05017	542.09100	1.88815	23.28400
2.15017	567.36300	1.98074	23.28000
2.25017	590.66300	2.07335	23.27400
2.35017	623.87800	2.16586	23.27600
2.45017	650.79100	2.25844	23.27000
2.55017	673.69800	2.35107	23.27600
2.65017	707.00800	2.44358	23.27100
2.75017	735.60300	2.53615	23.27500
2.85017	758.79400	2.62877	23.27200
2.95017	790.08300	2.72131	23.27500
3.05017	821.86900	2.81385	23.27200
3.15017	844.73600	2.90651	23.27600
3.25017	875.98600	2.99904	23.27400
3.35017	909.84000	3.09156	23.28000
3.45017	933.01900	3.18420	23.27800
3.55017	964.42500	3.27676	23.28500
3.65017	999.21700	3.36927	23.28400
3.75017	1024.03000	3.46192	23.29000
3.85017	1054.36000	3.55448	23.29000
3.95017	1091.90000	3.64699	23.29200
4.05017	1116.86000	3.73962	23.29200
4.15017	1147.20000	3.83219	23.29200
4.25017	1185.60000	3.92469	23.29200
4.35017	1212.71000	4.01733	23.29000
4.45017	1242.88000	4.10992	23.29000
4.55017	1283.17000	4.20241	23.28600
4.65017	1311.67000	4.29503	23.28600
4.75017	1341.45000	4.38763	23.28100
4.85017	1381.90000	4.48013	23.28000
4.95017	1412.06000	4.57275	23.27700
5.05017	1442.00000	4.66534	23.27600
5.15017	1483.44000	4.75784	23.27300
5.25017	1516.29000	4.85044	23.27200
5.35017	1546.66000	4.94306	23.27100
5.45017	1585.83000	5.03559	23.27000
5.55017	1621.41000	5.12816	23.27100
5.65017	1651.96000	5.22078	23.27000
5.75017	1692.60000	5.31329	23.27300
5.85017	1730.31000	5.40586	23.27200
5.95017	1761.28000	5.49849	23.27700
6.05017	1801.00000	5.59103	23.27600
6.15017	1841.80000	5.68354	23.28300
6.25017	1871.91000	5.77618	23.28300
6.35017	1911.77000	5.86876	23.28700
6.45017	1953.75000	5.96128	23.28800
6.55017	1986.57000	6.05391	23.28400
6.65017	2024.78000	6.14647	23.28500
6.75017	2068.72000	6.23900	23.27800
6.85017	2103.11000	6.33160	23.27800
6.95017	2141.51000	6.42419	23.26900
7.05017	2187.70000	6.51671	23.26900
7.15017	2222.99000	6.60931	23.25800
7.25017	2259.97000	6.70190	23.25600
7.35017	2308.68000	6.79441	23.24600
7.45017	2345.00000	6.88702	23.24400
7.55017	2382.26000	6.97963	23.23600
7.65017	2429.94000	7.07214	23.23400
7.75017	2469.18000	7.16475	23.22900
7.85017	2507.56000	7.25733	23.22600
7.95017	2554.71000	7.34987	23.22600
8.05017	2596.31000	7.44245	23.22300
8.15017	2635.47000	7.53507	23.22500
8.25017	2683.86000	7.62758	23.22200
8.35017	2727.04000	7.72014	23.22600
8.45017	2766.60000	7.81276	23.22400
8.55017	2815.04000	7.90530	23.23000
8.65017	2861.89000	7.99788	23.22900
8.75017	2901.01000	8.09049	23.23700
8.85017	2949.69000	8.18303	23.23600
8.95017	2998.86000	8.27556	23.23900
9.05017	3038.25000	8.36821	23.23800
9.15017	3086.78000	8.46074	23.24000
9.25017	3137.50000	8.55327	23.24100
9.35017	3178.60000	8.64589	23.24300
9.45017	3226.70000	8.73846	23.24300
9.55017	3279.80000	8.83095	23.24500
9.65017	3322.64000	8.92362	23.24600
9.75017	3369.74000	9.01617	23.24700
9.85017	3425.99000	9.10868	23.24800
9.95017	3469.22000	9.20133	23.25000
10.05020	3517.23000	9.29390	23.25100
10.15020	3574.53000	9.38639	23.25300
10.25020	3619.86000	9.47902	23.25400
10.35020	3667.66000	9.57162	23.25700
10.45020	3724.79000	9.66413	23.25800
10.55020	3772.89000	9.75671	23.26100
10.65020	3820.59000	9.84933	23.26300
10.75020	3878.27000	9.94185	23.26700
10.85020	3928.30000	10.03440	23.26900
10.95020	3975.51000	10.12710	23.27200
11.05020	4034.11000	10.21960	23.27400
11.15020	4086.86000	10.31220	23.27700
11.25020	4134.85000	10.40480	23.27900
11.35020	4194.04000	10.49730	23.28000
11.45020	4249.40000	10.58980	23.28200
11.55020	4297.39000	10.68250	23.28400
11.65020	4355.33000	10.77500	23.28500
11.75020	4412.13000	10.86760	23.28700
11.85020	4461.84000	10.96020	23.28700
11.95020	4519.83000	11.05270	23.28900
12.05020	4580.74000	11.14530	23.29000
12.15020	4631.36000	11.23790	23.29200
12.25020	4689.27000	11.33050	23.29200
12.35020	4751.79000	11.42290	23.29400
12.45020	4803.39000	11.51560	23.29600
12.55020	4861.79000	11.60830	23.29700
12.65020	4926.90000	11.70070	23.29900
12.75020	4982.13000	11.79330	23.30000
12.85020	5041.04000	11.88590	23.30100
12.95020	5106.89000	11.97840	23.30300
13.05020	5163.92000	12.07100	23.30200
13.15020	5222.08000	12.16360	23.30400
13.25020	5290.85000	12.25610	23.30400
13.35020	5349.56000	12.34880	23.30500
13.45020	5408.70000	12.44140	23.30500
13.55020	5476.71000	12.53390	23.30500
13.65020	5538.37000	12.62640	23.30700
13.75020	5597.37000	12.71910	23.30600
13.85020	5666.50000	12.81160	23.30700
13.95020	5730.12000	12.90410	23.30700
14.05020	5788.55000	12.99680	23.30800
14.15020	5859.75000	13.08930	23.30800
14.25020	5923.87000	13.18180	23.30800
14.35020	5985.34000	13.27450	23.30900
14.45020	6054.26000	13.36700	23.30900
14.55020	6122.65000	13.45960	23.30900
14.65020	6183.15000	13.55220	23.31000
14.75020	6251.31000	13.64470	23.31100
14.85020	6322.88000	13.73730	23.31200
14.95020	6384.02000	13.83000	23.31300
15.05020	6450.93000	13.92250	23.31400
15.15020	6523.86000	14.01500	23.31400
15.25020	6584.53000	14.10760	23.31500
15.35020	6651.11000	14.20010	23.31500
15.45020	6725.27000	14.29270	23.31500
15.55020	6786.98000	14.38530	23.31500
15.65020	6852.42000	14.47790	23.31600
15.75020	6927.21000	14.57040	23.31700
15.85020	6990.03000	14.66300	23.31800
15.95020	7056.11000	14.75560	23.32000
16.05020	7133.73000	14.84810	23.32000
16.15020	7200.68000	14.94070	23.32300
16.25020	7268.38000	15.03340	23.32400
16.35020	7346.63000	15.12580	23.32600
16.45020	7416.34000	15.21840	23.32700
16.55020	7485.40000	15.31110	23.33100
16.65020	7563.67000	15.40350	23.33200
16.75020	7635.81000	15.49610	23.33500
16.85020	7703.80000	15.58880	23.33700
16.95020	7782.39000	15.68130	23.34000
17.05020	7857.50000	15.77380	23.34100
17.15020	7927.27000	15.86650	23.34400
17.25020	8005.62000	15.95900	23.34500
17.35020	8084.55000	16.05160	23.34500
17.45020	8153.68000	16.14420	23.34700
17.55020	8229.05000	16.23670	23.34400
17.65020	8310.23000	16.32920	23.34500
17.75020	8382.52000	16.42190	23.34200
17.85020	8460.03000	16.51450	23.34300
17.95020	8542.11000	16.60700	23.33900
18.05020	8612.71000	16.69960	23.33900
18.15020	8689.00000	16.79220	23.33600
18.25020	8772.96000	16.88470	23.33600
18.35020	8845.73000	16.97740	23.33400
18.45020	8922.22000	17.06990	23.33400
18.55020	9006.22000	17.16240	23.33500
18.65020	9079.93000	17.25500	23.33400
18.75020	9154.54000	17.34760	23.33500
18.85020	9238.99000	17.44010	23.33500
18.95020	9310.15000	17.53270	23.33800
19.05020	9380.17000	17.62540	23.33800
19.15020	9464.34000	17.71780	23.34100
19.25020	9539.88000	17.81050	23.34100
19.35020	9615.66000	17.90300	23.34500
19.45020	9699.87000	17.99560	23.34500
19.55020	9779.79000	18.08810	23.35000
19.65020	9857.72000	18.18080	23.35100
19.75020	9943.93000	18.27330	23.35400
19.85020	10028.10000	18.36580	23.35600
19.95020	10105.50000	18.45850	23.35900
20.05020	10190.60000	18.55100	23.36000
20.15020	10278.20000	18.64350	23.36200
20.25020	10356.50000	18.73620	23.36300
20.35020	10442.50000	18.82870	23.36400
20.45020	10530.90000	18.92120	23.36600
20.55020	10607.00000	19.01390	23.36700
20.65020	10693.70000	19.10650	23.36800
20.75020	10784.60000	19.19890	23.36800
20.85020	10864.70000	19.29160	23.36900
20.95020	10947.50000	19.38420	23.37000
21.05020	11040.00000	19.47670	23.37100
21.15020	11121.10000	19.56930	23.37100
21.25020	11201.00000	19.66190	23.37200
21.35020	11291.70000	19.75440	23.37200
21.45020	11372.20000	19.84700	23.37300
21.55020	11451.40000	19.93960	23.37400
21.65020	11534.60000	20.03210	23.37500
21.75020	11595.50000	20.12470	23.37600
21.85020	11647.90000	20.21740	23.37600
21.95020	11724.70000	20.30990	23.37700
22.05020	11786.20000	20.40250	23.37800
22.15020	11849.30000	20.49500	23.37900
22.25020	11925.90000	20.58760	23.38000
22.35020	11997.30000	20.68020	23.38000
22.45020	12061.00000	20.77280	23.38200
22.55020	12136.90000	20.86530	23.38200
22.65020	12217.80000	20.95790	23.38400
22.75020	12293.20000	21.05050	23.38500
22.85020	12377.40000	21.14300	23.38700
22.95020	12469.40000	21.23550	23.38800
23.05020	12548.60000	21.32830	23.39000
23.15020	12639.10000	21.42070	23.39200
23.25020	12731.50000	21.51330	23.39400
23.35020	12816.10000	21.60590	23.39500
23.45020	12911.30000	21.69840	23.39600
23.55020	13010.30000	21.79100	23.39800
23.65020	13104.30000	21.88370	23.39800
23.75020	13202.20000	21.97620	23.39900
23.85020	13307.80000	22.06870	23.39900
23.95020	13403.20000	22.16130	23.40000
24.05020	13501.80000	22.25400	23.40000
24.15020	13610.10000	22.34650	23.40100
24.25020	13708.30000	22.43920	23.40100
24.35020	13808.50000	22.53170	23.40200
24.45020	13918.90000	22.62420	23.40200
24.55020	14019.80000	22.71680	23.40300
24.65020	14119.70000	22.80940	23.40300
24.75020	14227.20000	22.90190	23.40300
24.85020	14325.90000	22.99450	23.40200
24.95020	14426.40000	23.08710	23.40300
25.05020	14535.50000	23.17960	23.40200
25.15020	14641.10000	23.27230	23.40200
25.25020	14741.00000	23.36470	23.40200
25.35020	14850.20000	23.45730	23.40100
25.45020	14960.10000	23.54980	23.40100
25.55020	15060.40000	23.64250	23.39800
25.65020	15170.20000	23.73500	23.39800
25.75020	15279.60000	23.82750	23.38900
25.85020	15379.80000	23.92020	23.38900
25.95020	15489.40000	24.01280	23.37900
26.05020	15598.40000	24.10530	23.37700
26.15020	15698.20000	24.19790	23.36800
26.25020	15806.30000	24.29040	23.36600
26.35020	15920.60000	24.38300	23.35900
26.45020	16021.00000	24.47560	23.35600
26.55020	16127.90000	24.56820	23.35000
26.65020	16242.50000	24.66070	23.34700
26.75020	16345.80000	24.75330	23.34300
26.85020	16453.30000	24.84580	23.33900
26.95020	16572.80000	24.93830	23.33700
27.05020	16681.10000	25.03090	23.33400
27.15020	16793.20000	25.12360	23.33300
27.25020	16916.00000	25.21600	23.32900
27.35020	17029.80000	25.30870	23.33100
27.45020	17143.30000	25.40130	23.32800
27.55020	17268.30000	25.49380	23.33000
27.65020	17384.00000	25.58640	23.32800
27.75020	17500.00000	25.67910	23.33100
27.85020	17625.60000	25.77160	23.32900
27.95020	17745.70000	25.86420	23.33200
28.05020	17860.70000	25.95680	23.33100
28.15020	17985.70000	26.04920	23.33300
28.25020	18107.60000	26.14190	23.33200
28.35020	18224.20000	26.23440	23.33300
28.45020	18352.70000	26.32690	23.33200
28.55020	18477.40000	26.41950	23.33400
28.65020	18597.40000	26.51210	23.33300
28.75020	18727.60000	26.60470	23.33400
28.85020	18856.80000	26.69720	23.33400
28.95020	18977.50000	26.78990	23.33500
29.05020	19105.80000	26.88240	23.33400
29.15020	19238.00000	26.97490	23.33600
29.25020	19358.90000	27.06750	23.33600
29.35020	19488.80000	27.16010	23.33700
29.45020	19622.90000	27.25260	23.33700
29.55020	19746.30000	27.34530	23.33800
29.65020	19874.10000	27.43780	23.33800
29.75020	20011.00000	27.53030	23.33900
29.85020	20135.20000	27.62300	23.33900
29.95020	20266.20000	27.71560	23.33900
30.05020	20404.60000	27.80810	23.34000
30.15020	20533.00000	27.90080	23.34000
30.25020	20662.70000	27.99330	23.34000
30.35020	20801.50000	28.08580	23.34100
30.45020	20928.30000	28.17840	23.34200
30.55020	21058.30000	28.27090	23.34200
30.65020	21198.90000	28.36350	23.34300
30.75020	21334.50000	28.45600	23.34400
30.85020	21467.60000	28.54870	23.34400
30.95020	21611.40000	28.64120	23.34500
31.05020	21749.00000	28.73380	23.34600
31.15020	21878.10000	28.82640	23.34600
31.25020	22022.30000	28.91890	23.34600
31.35020	22164.10000	29.01150	23.34600
31.45020	22300.10000	29.10410	23.34600
31.55020	22441.80000	29.19670	23.34600
31.65020	22590.40000	29.28920	23.34700
31.75020	22725.80000	29.38190	23.34700
31.85020	22866.80000	29.47440	23.34800
31.95020	23016.20000	29.56690	23.34800
32.05020	23154.10000	29.65960	23.34900
32.15020	23296.80000	29.75210	23.34900
32.25020	23451.70000	29.84460	23.35000
32.35020	23589.00000	29.93730	23.35100
32.45020	23735.60000	30.02980	23.35000
32.55020	23886.60000	30.12230	23.35000
32.65020	24026.50000	30.21500	23.34800
32.75020	24169.30000	30.30750	23.34800
32.85020	24325.40000	30.40010	23.34600
32.95020	24468.30000	30.49270	23.34600
33.05020	24614.50000	30.58520	23.34600
33.15020	24771.00000	30.67780	23.34600
33.25020	24918.70000	30.77030	23.34700
33.35020	25067.60000	30.86300	23.34700
33.45020	25228.50000	30.95540	23.34800
33.55020	25379.30000	31.04810	23.34900
33.65020	25528.20000	31.14070	23.35000
33.75020	25687.60000	31.23320	23.35000
33.85020	25837.90000	31.32580	23.35200
33.95020	25982.90000	31.41850	23.35300
34.05020	26136.20000	31.51090	23.35500
34.15020	26281.60000	31.60350	23.35600
34.25020	26421.90000	31.69610	23.35900
34.35020	26571.30000	31.78860	23.35900
34.45020	26722.70000	31.88120	23.36300
34.55020	26865.70000	31.97380	23.36300
34.65020	27019.70000	32.06640	23.36600
34.75020	27171.60000	32.15900	23.36800
34.85020	27312.90000	32.25150	23.37000
34.95020	27459.40000	32.34420	23.37100
35.05020	27608.70000	32.43670	23.37100
35.15020	27745.70000	32.52930	23.37200
35.25020	27889.50000	32.62190	23.37200
35.35020	28030.90000	32.71440	23.37400
35.45020	28160.70000	32.80700	23.37400
35.55020	28294.70000	32.89960	23.37500
35.65020	28433.30000	32.99210	23.37500
35.75020	28560.80000	33.08470	23.37600
35.85020	28686.10000	33.17730	23.37500
35.95020	28810.10000	33.26980	23.37600
36.05020	28909.40000	33.36250	23.37500
36.15020	29003.70000	33.45500	23.37500
36.25020	29116.40000	33.54750	23.37500
36.35020	29224.00000	33.64010	23.37600
36.45020	29336.90000	33.73270	23.37500
36.55020	29462.80000	33.82520	23.37500
36.65020	29579.50000	33.91780	23.37400
36.75020	29698.50000	34.01040	23.37300
36.85020	29827.50000	34.10300	23.37300
36.95020	29946.70000	34.19560	23.37200
37.05020	30060.30000	34.28820	23.37200
37.15020	30186.50000	34.38070	23.37100
37.25020	30310.90000	34.47320	23.37100
37.35020	30427.20000	34.56590	23.37000
37.45020	30557.70000	34.65840	23.36900
37.55020	30687.90000	34.75100	23.36800
37.65020	30809.40000	34.84360	23.36800
37.75020	30936.30000	34.93610	23.36700
37.85020	31065.70000	35.02870	23.36600
37.95020	31193.40000	35.12130	23.36500
38.05020	31326.40000	35.21380	23.36500
38.15020	31460.70000	35.30640	23.36400
38.25020	31596.00000	35.39900	23.36300
38.35020	31739.40000	35.49160	23.36300
38.45020	31893.20000	35.58410	23.36200
38.55020	32034.60000	35.67670	23.36200
38.65020	32180.00000	35.76920	23.36100
38.75020	32340.50000	35.86180	23.36100
38.85020	32489.30000	35.95450	23.36000
38.95020	32636.70000	36.04690	23.36100
39.05020	32792.10000	36.13950	23.36000
39.15020	32935.70000	36.23210	23.36100
39.25020	33072.50000	36.32480	23.36100
39.35020	33218.50000	36.41710	23.36200
39.45020	33348.60000	36.50990	23.36100
39.55020	33469.50000	36.60250	23.36200
39.65020	33591.60000	36.69510	23.36200
39.75020	33693.40000	36.78760	23.36200
39.85020	33775.80000	36.88020	23.36200
39.95020	33847.80000	36.97280	23.36300
40.05020	33928.50000	37.06540	23.36300
40.15020	34013.80000	37.15800	23.36400
40.25020	34129.80000	37.25050	23.36400
40.35020	34255.40000	37.34300	23.36400
40.45020	34377.60000	37.43560	23.36400
40.55020	34509.80000	37.52810	23.36300
40.65020	34643.20000	37.62070	23.36300
40.75020	34771.10000	37.71340	23.36300
40.85020	34903.40000	37.80590	23.36300
40.95020	35039.80000	37.89840	23.36100
41.05020	35168.50000	37.99100	23.36100
41.15020	35297.50000	38.08360	23.36000
41.25020	35428.80000	38.17610	23.36000
41.35020	35546.20000	38.26880	23.35800
41.45020	35665.00000	38.36140	23.35700
41.55020	35796.40000	38.45380	23.35500
41.65020	35924.40000	38.54650	23.35500
41.75020	36060.40000	38.63910	23.35300
41.85020	36207.90000	38.73150	23.35200
41.95020	36342.40000	38.82420	23.35000
42.05020	36473.40000	38.91680	23.35000
42.15020	36614.30000	39.00930	23.34900
42.25020	36744.40000	39.10190	23.34600
42.35020	36865.50000	39.19450	23.34500
42.45020	37001.50000	39.28700	23.34200
42.55020	37127.70000	39.37960	23.34100
42.65020	37254.70000	39.47230	23.33900
42.75020	37398.10000	39.56470	23.33800
42.85020	37539.70000	39.65730	23.33800
42.95020	37675.80000	39.74990	23.33600
43.05020	37820.50000	39.84250	23.33600
43.15020	37961.40000	39.93490	23.33500
43.25020	38091.50000	40.02760	23.33500
43.35020	38230.90000	40.12010	23.33400
43.45020	38368.80000	40.21280	23.33300
43.55020	38494.50000	40.30530	23.33200
43.65020	38620.20000	40.39790	23.33100
43.75020	38762.00000	40.49050	23.33000
43.85020	38897.30000	40.58300	23.32600
43.95020	39040.90000	40.67560	23.32500
44.05020	39190.30000	40.76810	23.32200
44.15020	39325.30000	40.86080	23.32000
44.25020	39459.10000	40.95330	23.31900
44.35020	39600.80000	41.04580	23.31700
44.45020	39731.90000	41.13850	23.31600
44.55020	39846.60000	41.23100	23.31500
44.65020	39936.30000	41.32350	23.31400
44.75020	40069.10000	41.41610	23.31200
44.85020	40183.30000	41.50870	23.31300
44.95020	40319.10000	41.60130	23.31200
45.05020	40450.20000	41.69390	23.31300
45.15020	40574.40000	41.78650	23.31200
45.25020	40713.40000	41.87900	23.31500
45.35020	40849.00000	41.97160	23.31400
45.45020	40979.90000	42.06420	23.31700
45.55020	41119.90000	42.15670	23.31600
45.65020	41251.60000	42.24930	23.31900
45.75020	41380.40000	42.34190	23.31900
45.85020	41520.60000	42.43450	23.31700
45.95020	41663.00000	42.52700	23.31600
46.05020	41784.90000	42.61960	23.31100
46.15020	41915.50000	42.71220	23.31100
46.25020	42048.50000	42.80460	23.30200
46.35020	42180.80000	42.89730	23.30100
46.45020	42324.10000	42.98990	23.29400
46.55020	42468.50000	43.08240	23.29200
46.65020	42598.60000	43.17510	23.28600
46.75020	42734.90000	43.26750	23.28400
46.85020	42884.70000	43.36020	23.28000
46.95020	43027.60000	43.45270	23.27800
47.05020	43172.30000	43.54530	23.27500
47.15020	43319.30000	43.63780	23.27300
47.25020	43464.30000	43.73040	23.27200
47.35020	43618.80000	43.82310	23.26900
47.45020	43779.30000	43.91550	23.27000
47.55020	43934.50000	44.00820	23.26800
47.65020	44091.70000	44.10070	23.27200
47.75020	44258.10000	44.19330	23.27000
47.85020	44421.30000	44.28580	23.27400
47.95020	44591.80000	44.37840	23.27200
48.05020	44770.30000	44.47110	23.27700
48.15020	44939.70000	44.56390	23.28200
48.25020	45099.60000	44.65640	23.28200
48.35020	45277.60000	44.74900	23.28600
48.45020	45451.70000	44.84150	23.28600
48.55020	45621.40000	44.93410	23.28900
48.65020	45803.50000	45.02670	23.29000
48.75020	45990.10000	45.11910	23.29200
48.85020	46170.40000	45.21180	23.29300
48.95020	46359.20000	45.30430	23.29600
49.05020	46547.30000	45.39680	23.29700
49.15020	46726.20000	45.48920	23.29900
49.25020	46915.20000	45.58130	23.30000
49.35020	47097.50000	45.67430	23.30300
49.45020	47275.80000	45.76680	23.30400
49.55020	47461.20000	45.85940	23.30500
49.65020	47665.30000	45.95180	23.30600
49.75020	47851.80000	46.04460	23.30700
49.85020	48024.40000	46.13710	23.30900
49.95020	48178.90000	46.22960	23.31000
50.05020	48302.30000	46.32210	23.31200
50.15020	48453.50000	46.41480	23.31300
50.25020	48645.50000	46.50740	23.31400
50.35020	48828.70000	46.60000	23.31500
50.45020	48999.00000	46.69280	23.31600
50.55020	49177.40000	46.78520	23.31700
50.65020	49352.80000	46.87770	23.31900
50.75020	49532.90000	46.97040	23.32000
50.85020	49727.70000	47.06290	23.32100
50.95020	49921.30000	47.15550	23.32300
51.05020	50107.80000	47.24800	23.32400
51.15020	50303.80000	47.34080	23.32400
51.25020	50479.90000	47.43320	23.32600
51.35020	50660.60000	47.52580	23.32500
51.45020	50866.20000	47.61830	23.32600
51.55020	51081.50000	47.71100	23.32500
51.65020	51261.30000	47.80350	23.32500
51.75020	51444.60000	47.89600	23.32400
51.85020	51650.30000	47.98870	23.32500
51.95020	51853.90000	48.08120	23.32400
52.05020	52058.80000	48.17380	23.32500
52.15020	52277.70000	48.26630	23.32400
52.25020	52485.20000	48.35890	23.32500
52.35020	52706.90000	48.45150	23.32500
52.45020	52944.50000	48.54390	23.32500
52.55020	53181.80000	48.63660	23.32500
52.65020	53421.40000	48.72900	23.32500
52.75020	53675.30000	48.82170	23.32500
52.85020	53924.60000	48.91420	23.32500
52.95020	54179.70000	49.00690	23.32500
53.05020	54456.80000	49.09920	23.32500
53.15020	54736.20000	49.19190	23.32500
53.25020	55016.80000	49.28440	23.32500
53.35020	55308.70000	49.37690	23.32500
53.45020	55594.20000	49.46960	23.32500
53.55020	55870.90000	49.56210	23.32500
53.65020	56139.10000	49.65490	23.32300
53.75020	56407.50000	49.74710	23.32300
53.85020	56676.80000	49.83990	23.31800
53.95020	56944.40000	49.93260	23.31800
54.05020	57227.90000	50.02490	23.30900
54.15020	57497.20000	50.11770	23.30900
54.25020	57784.00000	50.21020	23.30000
54.35020	58079.60000	50.30270	23.29900
54.45020	58363.90000	50.39520	23.29200
54.55020	58652.50000	50.48790	23.29000
54.65020	58943.30000	50.58040	23.28600
54.75020	59218.40000	50.67310	23.28400
54.85020	59493.30000	50.76580	23.28200
54.95020	59774.40000	50.85810	23.28000
55.05020	60048.10000	50.95090	23.28000
55.15020	60317.90000	51.04350	23.27800
55.25020	60584.70000	51.13600	23.28000
55.35020	60855.90000	51.22850	23.27800
55.45020	61121.20000	51.32130	23.28100
55.55020	61381.90000	51.41370	23.28000
55.65020	61647.90000	51.50620	23.28500
55.75020	61921.70000	51.59880	23.28300
55.85020	62188.20000	51.69140	23.28900
55.95020	62438.20000	51.78400	23.28800
56.05020	62688.30000	51.87650	23.29300
56.15020	62954.30000	51.96920	23.29300
56.25020	63205.30000	52.06150	23.29700
56.35020	63450.80000	52.15430	23.29800
56.45020	63715.00000	52.24670	23.29900
56.55020	63983.90000	52.33930	23.30000
56.65020	64225.20000	52.43200	23.30000
56.75020	64489.30000	52.52440	23.30000
56.85020	64771.70000	52.61710	23.30000
56.95020	65044.40000	52.70960	23.30000
57.05020	65334.30000	52.80230	23.30000
57.15020	65630.40000	52.89470	23.30000
57.25020	65903.20000	52.98730	23.29900
57.35020	66165.80000	53.08000	23.30000
57.45020	66424.30000	53.17240	23.29900
57.55020	66674.00000	53.26520	23.29900
57.65020	66937.50000	53.35760	23.29600
57.75020	67198.00000	53.45020	23.29600
57.85020	67431.60000	53.54280	23.29300
57.95020	67658.70000	53.63540	23.29200
58.05020	67871.80000	53.72800	23.28800
58.15020	68065.50000	53.82060	23.28800
58.25020	68233.60000	53.91330	23.28300
58.35020	68386.20000	54.00570	23.28200
58.45020	68500.00000	54.09850	23.27800
58.55020	68576.20000	54.19120	23.27700
58.65020	68635.80000	54.28370	23.27500
58.75020	68700.80000	54.37620	23.27400
58.85020	68758.60000	54.46890	23.27400
58.95020	68793.20000	54.56160	23.27200
59.05020	68843.00000	54.65400	23.27300
59.15020	68903.30000	54.74670	23.27200
59.25020	68979.40000	54.83900	23.27400
59.35020	69047.50000	54.93180	23.27300
59.45020	69083.00000	55.02440	23.27500
59.55020	69100.80000	55.11680	23.27400
59.65020	69114.80000	55.20960	23.27600
59.75020	69098.80000	55.30220	23.27800
59.85020	69038.40000	55.39490	23.27800
59.95020	68942.70000	55.48740	23.28000
60.05020	68783.10000	55.58020	23.28000
60.15020	68649.30000	55.67270	23.28200
60.25020	68557.30000	55.76510	23.28200
60.35020	68403.00000	55.85770	23.28300
60.45020	68267.00000	55.95030	23.28400
60.55020	68177.60000	56.04290	23.28500
60.65020	68113.10000	56.13530	23.28500
60.75020	68058.80000	56.22790	23.28600
60.85020	68006.80000	56.32060	23.28600
60.95020	67898.30000	56.41330	23.28600
61.05020	67760.60000	56.50570	23.28600
61.15020	67618.00000	56.59830	23.28600
61.25020	67454.40000	56.69090	23.28600
61.35020	67255.00000	56.78360	23.28600
61.45020	67081.30000	56.87610	23.28600
61.55020	66939.00000	56.96860	23.28600
61.65020	66709.80000	57.06140	23.28600
61.75020	66471.20000	57.15390	23.28500
61.85020	66283.60000	57.24630	23.28500
61.95020	66113.70000	57.33890	23.28500
62.05020	65884.80000	57.43170	23.28500
62.15020	65630.50000	57.52410	23.28400
62.25020	65387.10000	57.61680	23.28400
62.35020	65184.40000	57.70920	23.28300
62.45020	64991.40000	57.80170	23.28300
62.55020	64841.90000	57.89440	23.28300
62.65020	64736.80000	57.98700	23.28300
62.75020	64630.80000	58.07930	23.28300
62.85020	64470.10000	58.17220	23.28400
62.95020	64311.90000	58.26470	23.28400
63.05020	64151.40000	58.35720	23.28700
63.15020	63995.20000	58.44970	23.28700
63.25020	63924.30000	58.54220	23.29100
63.35020	63918.80000	58.63460	23.29100
63.45020	63917.40000	58.72740	23.29400
63.55020	63906.50000	58.81990	23.29400
63.65020	63902.90000	58.91260	23.29600
63.75020	63920.40000	59.00490	23.29700
63.85020	63872.00000	59.09770	23.29700
63.95020	63851.70000	59.19010	23.29800
64.05020	63881.30000	59.28260	23.29800
64.15020	63984.80000	59.37500	23.29800
64.25020	64094.50000	59.46770	23.29700
64.35020	64197.00000	59.56030	23.29800
64.45020	64294.20000	59.65290	23.29600
64.55020	64433.30000	59.74540	23.29600
64.65020	64595.00000	59.83780	23.29500
64.75020	64760.80000	59.93040	23.29500

## Sheet: DATA3
Step time	Stress	Strain	Temperature
s	Pa	%	°C
0.05033	19.53410	0.03457	23.40100
0.15033	41.47620	0.11958	23.40100
0.25033	64.64280	0.20523	23.40000
0.35033	97.23900	0.29077	23.40000
0.45033	120.39000	0.37642	23.39800
0.55033	142.07000	0.46208	23.39800
0.65033	175.14000	0.54762	23.39700
0.75033	199.61400	0.63326	23.39700
0.85033	221.21400	0.71891	23.39600
0.95033	253.39400	0.80446	23.39600
1.05033	280.28700	0.89008	23.39500
1.15033	303.34200	0.97576	23.39500
1.25033	335.79800	1.06131	23.39500
1.35033	364.26000	1.14692	23.39500
1.45033	387.59100	1.23259	23.39700
1.55033	419.45800	1.31817	23.39600
1.65033	450.24400	1.40375	23.39800
1.75033	475.00300	1.48942	23.39800
1.85033	507.00900	1.57501	23.40100
1.95033	539.35300	1.66059	23.40100
2.05033	564.22800	1.74626	23.40200
2.15033	595.47400	1.83185	23.40300
2.25033	630.87600	1.91743	23.40400
2.35033	656.63700	2.00309	23.40400
2.45033	687.05000	2.08871	23.40500
2.55033	723.79500	2.17426	23.40500
2.65033	752.52200	2.25992	23.40600
2.75033	781.56100	2.34556	23.40600
2.85033	820.50600	2.43110	23.40700
2.95033	850.03200	2.51676	23.40700
3.05033	879.64600	2.60239	23.40800
3.15033	918.39700	2.68796	23.40900
3.25033	950.13300	2.77360	23.41000
3.35033	981.01400	2.85923	23.41100
3.45033	1019.97000	2.94479	23.41200
3.55033	1053.63000	3.03042	23.41200
3.65033	1083.64000	3.11609	23.41300
3.75033	1122.77000	3.20164	23.41300
3.85033	1158.27000	3.28725	23.41400
3.95033	1189.38000	3.37293	23.41500
4.05033	1228.63000	3.45849	23.41600
4.15033	1266.11000	3.54408	23.41600
4.25033	1297.79000	3.62974	23.41700
4.35033	1336.28000	3.71535	23.41900
4.45033	1376.19000	3.80091	23.42000
4.55033	1407.38000	3.88659	23.42100
4.65033	1446.76000	3.97219	23.42200
4.75033	1488.99000	4.05775	23.42400
4.85033	1519.57000	4.14343	23.42400
4.95033	1558.97000	4.22903	23.42100
5.05033	1602.07000	4.31460	23.42200
5.15033	1636.52000	4.40026	23.41400
5.25033	1674.00000	4.48588	23.41400
5.35033	1720.03000	4.57142	23.40400
5.45033	1755.91000	4.65710	23.40400
5.55033	1794.53000	4.74272	23.39500
5.65033	1841.31000	4.82826	23.39400
5.75033	1879.09000	4.91393	23.38600
5.85033	1918.53000	4.99957	23.38400
5.95033	1966.61000	5.08512	23.37700
6.05033	2005.17000	5.17079	23.37400
6.15033	2046.54000	5.25639	23.36800
6.25033	2094.98000	5.34197	23.36500
6.35033	2136.30000	5.42759	23.36000
6.45033	2176.04000	5.51326	23.35600
6.55033	2225.71000	5.59880	23.35200
6.65033	2270.20000	5.68443	23.34900
6.75033	2310.84000	5.77009	23.34400
6.85033	2360.47000	5.85567	23.34000
6.95033	2408.20000	5.94125	23.33700
7.05033	2449.96000	6.02692	23.33300
7.15033	2498.64000	6.11251	23.33400
7.25033	2548.83000	6.19807	23.33100
7.35033	2591.32000	6.28376	23.33500
7.45033	2641.24000	6.36936	23.33200
7.55033	2692.38000	6.45494	23.33700
7.65033	2735.18000	6.54060	23.33500
7.75033	2785.35000	6.62616	23.34000
7.85033	2838.47000	6.71175	23.34700
7.95033	2883.12000	6.79744	23.34700
8.05033	2932.25000	6.88306	23.35400
8.15033	2988.90000	6.96861	23.35400
8.25033	3035.50000	7.05428	23.36000
8.35033	3084.62000	7.13989	23.36000
8.45033	3141.21000	7.22543	23.36500
8.55033	3189.38000	7.31110	23.36600
8.65033	3239.52000	7.39671	23.37000
8.75033	3296.23000	7.48228	23.37100
8.85033	3347.29000	7.56790	23.37500
8.95033	3396.95000	7.65355	23.37700
9.05033	3455.31000	7.73915	23.37800
9.15033	3507.98000	7.82475	23.38000
9.25033	3557.80000	7.91042	23.37700
9.35033	3615.14000	7.99599	23.37900
9.45033	3670.77000	8.08159	23.37500
9.55033	3720.32000	8.16724	23.37600
9.65033	3778.26000	8.25284	23.37200
9.75033	3835.41000	8.33841	23.37300
9.85033	3885.85000	8.42410	23.37000
9.95033	3943.10000	8.50965	23.37100
10.05030	4001.58000	8.59526	23.36800
10.15030	4052.82000	8.68094	23.36800
10.25030	4109.81000	8.76652	23.36700
10.35030	4170.73000	8.85208	23.36600
10.45030	4220.70000	8.93778	23.36600
10.55030	4278.30000	9.02337	23.36500
10.65030	4340.16000	9.10890	23.36500
10.75030	4390.99000	9.19462	23.36400
10.85030	4448.47000	9.28021	23.36400
10.95030	4510.47000	9.36578	23.36400
11.05030	4563.22000	9.45145	23.36500
11.15030	4619.07000	9.53707	23.36400
11.25030	4681.97000	9.62262	23.36700
11.35030	4735.12000	9.70826	23.36600
11.45030	4791.05000	9.79390	23.36900
11.55030	4854.71000	9.87945	23.36900
11.65030	4910.11000	9.96509	23.37100
11.75030	4965.64000	10.05070	23.37200
11.85030	5029.49000	10.13630	23.37200
11.95030	5086.20000	10.22190	23.37300
12.05030	5141.98000	10.30760	23.37500
12.15030	5205.68000	10.39320	23.37600
12.25030	5266.10000	10.47880	23.37800
12.35030	5321.87000	10.56440	23.37800
12.45030	5385.81000	10.65000	23.38000
12.55030	5447.81000	10.73560	23.38100
12.65030	5505.16000	10.82130	23.38200
12.75030	5570.82000	10.90680	23.38400
12.85030	5636.43000	10.99240	23.38500
12.95030	5696.88000	11.07810	23.38600
13.05030	5765.08000	11.16370	23.38700
13.15030	5836.12000	11.24920	23.38800
13.25030	5898.02000	11.33490	23.38900
13.35030	5967.11000	11.42050	23.38900
13.45030	6040.85000	11.50610	23.39000
13.55030	6105.86000	11.59180	23.38800
13.65030	6177.18000	11.67740	23.38900
13.75030	6255.25000	11.76300	23.38600
13.85030	6324.67000	11.84860	23.38600
13.95030	6396.48000	11.93420	23.38400
14.05030	6476.80000	12.01970	23.38400
14.15030	6550.50000	12.10540	23.38100
14.25030	6623.63000	12.19100	23.38100
14.35030	6705.90000	12.27660	23.37800
14.45030	6781.83000	12.36220	23.37700
14.55030	6856.53000	12.44790	23.37300
14.65030	6940.60000	12.53350	23.37200
14.75030	7019.73000	12.61910	23.36700
14.85030	7096.24000	12.70470	23.36600
14.95030	7180.20000	12.79030	23.36100
15.05030	7265.46000	12.87590	23.35900
15.15030	7342.60000	12.96160	23.35400
15.25030	7428.15000	13.04710	23.35200
15.35030	7514.50000	13.13280	23.34700
15.45030	7593.38000	13.21840	23.34500
15.55030	7679.87000	13.30400	23.34100
15.65030	7768.62000	13.38960	23.33900
15.75030	7850.05000	13.47520	23.33500
15.85030	7936.10000	13.56090	23.33300
15.95030	8031.85000	13.64640	23.33000
16.05030	8106.86000	13.73210	23.32700
16.15030	8200.71000	13.81770	23.32500
16.25030	8293.92000	13.90330	23.32200
16.35030	8377.17000	13.98890	23.32200
16.45030	8466.71000	14.07450	23.31900
16.55030	8563.85000	14.16010	23.31800
16.65030	8650.04000	14.24570	23.31600
16.75030	8738.74000	14.33140	23.31500
16.85030	8837.72000	14.41690	23.31300
16.95030	8927.58000	14.50260	23.31200
17.05030	9017.21000	14.58820	23.31000
17.15030	9117.23000	14.67380	23.31000
17.25030	9209.90000	14.75940	23.30800
17.35030	9302.51000	14.84500	23.30700
17.45030	9401.55000	14.93060	23.30500
17.55030	9497.35000	15.01630	23.30400
17.65030	9591.90000	15.10190	23.30200
17.75030	9691.80000	15.18750	23.30000
17.85030	9791.47000	15.27310	23.29900
17.95030	9886.28000	15.35870	23.29700
18.05030	9987.59000	15.44430	23.29500
18.15030	10090.30000	15.52990	23.29200
18.25030	10187.40000	15.61560	23.29000
18.35030	10290.70000	15.70120	23.28800
18.45030	10396.20000	15.78670	23.28600
18.55030	10494.40000	15.87240	23.28400
18.65030	10598.20000	15.95800	23.28200
18.75030	10707.40000	16.04360	23.28200
18.85030	10807.80000	16.12920	23.28100
18.95030	10913.00000	16.21480	23.28000
19.05030	11023.30000	16.30040	23.27900
19.15030	11126.80000	16.38600	23.27900
19.25030	11232.50000	16.47170	23.27900
19.35030	11346.90000	16.55720	23.27800
19.45030	11453.10000	16.64290	23.27900
19.55030	11559.80000	16.72850	23.27700
19.65030	11676.60000	16.81410	23.27800
19.75030	11786.90000	16.89970	23.27700
19.85030	11895.80000	16.98540	23.27800
19.95030	12013.50000	17.07090	23.27700
20.05030	12127.40000	17.15650	23.27800
20.15030	12243.50000	17.24220	23.27800
20.25030	12351.90000	17.32780	23.27900
20.35030	12473.50000	17.41330	23.27900
20.45030	12588.20000	17.49900	23.28100
20.55030	12704.90000	17.58470	23.28100
20.65030	12826.20000	17.67020	23.28300
20.75030	12941.60000	17.75590	23.28300
20.85030	13062.80000	17.84150	23.28600
20.95030	13187.90000	17.92700	23.28600
21.05030	13304.40000	18.01270	23.29000
21.15030	13426.60000	18.09830	23.29100
21.25030	13554.00000	18.18390	23.29400
21.35030	13672.60000	18.26960	23.29500
21.45030	13797.20000	18.35520	23.29800
21.55030	13928.00000	18.44070	23.29900
21.65030	14049.40000	18.52640	23.30200
21.75030	14175.20000	18.61200	23.30400
21.85030	14309.20000	18.69750	23.30600
21.95030	14432.50000	18.78320	23.30700
22.05030	14560.10000	18.86880	23.30800
22.15030	14695.80000	18.95440	23.31000
22.25030	14823.50000	19.04000	23.30900
22.35030	14951.90000	19.12570	23.31000
22.45030	15089.80000	19.21120	23.30800
22.55030	15221.40000	19.29690	23.30900
22.65030	15351.10000	19.38250	23.30700
22.75030	15491.20000	19.46800	23.30700
22.85030	15625.80000	19.55370	23.30800
22.95030	15757.00000	19.63930	23.30600
23.05030	15897.90000	19.72490	23.30600
23.15030	16036.10000	19.81050	23.30400
23.25030	16171.30000	19.89620	23.30400
23.35030	16312.60000	19.98180	23.30200
23.45030	16455.80000	20.06740	23.30200
23.55030	16591.50000	20.15300	23.29900
23.65030	16734.90000	20.23860	23.29900
23.75030	16880.00000	20.32420	23.29600
23.85030	17017.40000	20.40980	23.29600
23.95030	17161.90000	20.49550	23.29400
24.05030	17312.40000	20.58120	23.29400
24.15030	17454.50000	20.66670	23.29300
24.25030	17598.50000	20.75240	23.29200
24.35030	17750.60000	20.83800	23.29200
24.45030	17895.60000	20.92360	23.29100
24.55030	18044.00000	21.00930	23.29200
24.65030	18200.00000	21.09480	23.29200
24.75030	18348.40000	21.18040	23.29200
24.85030	18499.40000	21.26610	23.29200
24.95030	18657.10000	21.35160	23.29300
25.05030	18810.10000	21.43730	23.29200
25.15030	18963.20000	21.52290	23.29300
25.25030	19124.10000	21.60840	23.29300
25.35030	19280.40000	21.69390	23.29400
25.45030	19434.40000	21.77960	23.29400
25.55030	19598.70000	21.86530	23.29600
25.65030	19758.90000	21.95080	23.29600
25.75030	19915.30000	22.03650	23.29700
25.85030	20080.10000	22.12210	23.29700
25.95030	20244.90000	22.20770	23.29800
26.05030	20402.70000	22.29330	23.29800
26.15030	20569.20000	22.37890	23.29900
26.25030	20736.40000	22.46450	23.29900
26.35030	20898.30000	22.55010	23.30000
26.45030	21065.80000	22.63570	23.30000
26.55030	21242.30000	22.72120	23.30000
26.65030	21405.90000	22.80700	23.30100
26.75030	21576.50000	22.89260	23.30000
26.85030	21754.80000	22.97820	23.30000
26.95030	21921.60000	23.06380	23.30100
27.05030	22093.60000	23.14950	23.30100
27.15030	22274.90000	23.23490	23.30100
27.25030	22446.50000	23.32070	23.30100
27.35030	22620.80000	23.40630	23.30200
27.45030	22803.80000	23.49180	23.30200
27.55030	22977.80000	23.57750	23.30300
27.65030	23153.70000	23.66310	23.30400
27.75030	23338.20000	23.74870	23.30500
27.85030	23516.40000	23.83430	23.30500
27.95030	23694.40000	23.91990	23.30700
28.05030	23881.90000	24.00550	23.30800
28.15030	24065.90000	24.09120	23.31000
28.25030	24247.20000	24.17680	23.31100
28.35030	24437.30000	24.26240	23.31200
28.45030	24626.00000	24.34800	23.31300
28.55030	24809.50000	24.43360	23.31500
28.65030	25002.10000	24.51920	23.31600
28.75030	25194.20000	24.60480	23.31800
28.85030	25381.60000	24.69040	23.31900
28.95030	25576.10000	24.77600	23.32000
29.05030	25773.50000	24.86160	23.32100
29.15030	25964.30000	24.94730	23.32000
29.25030	26162.80000	25.03290	23.32100
29.35030	26363.60000	25.11840	23.32100
29.45030	26558.20000	25.20410	23.32200
29.55030	26758.40000	25.28980	23.32000
29.65030	26964.30000	25.37530	23.32100
29.75030	27162.90000	25.46090	23.31900
29.85030	27366.90000	25.54650	23.31900
29.95030	27578.30000	25.63210	23.31800
30.05030	27782.70000	25.71780	23.31800
30.15030	27988.60000	25.80340	23.31700
30.25030	28204.30000	25.88890	23.31700
30.35030	28413.40000	25.97470	23.31600
30.45030	28624.30000	26.06020	23.31600
30.55030	28842.10000	26.14580	23.31500
30.65030	29056.30000	26.23150	23.31500
30.75030	29269.30000	26.31720	23.31500
30.85030	29491.30000	26.40270	23.31500
30.95030	29710.10000	26.48830	23.31500
31.05030	29926.60000	26.57390	23.31600
31.15030	30150.70000	26.65950	23.31600
31.25030	30374.80000	26.74510	23.31600
31.35030	30594.40000	26.83070	23.31600
31.45030	30821.60000	26.91630	23.31700
31.55030	31050.90000	27.00190	23.31700
31.65030	31274.50000	27.08750	23.31800
31.75030	31504.40000	27.17310	23.31800
31.85030	31738.20000	27.25880	23.32000
31.95030	31965.50000	27.34430	23.32000
32.05030	32198.80000	27.43000	23.32000
32.15030	32439.30000	27.51560	23.32000
32.25030	32668.60000	27.60120	23.31900
32.35030	32906.00000	27.68670	23.31900
32.45030	33144.60000	27.77250	23.31800
32.55030	33375.40000	27.85810	23.31800
32.65030	33628.40000	27.94350	23.31600
32.75030	33867.90000	28.02920	23.31600
32.85030	34105.30000	28.11490	23.31400
32.95030	34352.00000	28.20050	23.31300
33.05030	34602.00000	28.28600	23.31300
33.15030	34845.00000	28.37170	23.31100
33.25030	35091.90000	28.45740	23.31100
33.35030	35347.80000	28.54290	23.30700
33.45030	35597.70000	28.62850	23.30700
33.55030	35846.90000	28.71420	23.30300
33.65030	36105.60000	28.79970	23.30200
33.75030	36360.20000	28.88540	23.29900
33.85030	36613.50000	28.97100	23.29700
33.95030	36875.90000	29.05660	23.29400
34.05030	37136.70000	29.14220	23.29300
34.15030	37396.50000	29.22790	23.29100
34.25030	37659.20000	29.31340	23.29000
34.35030	37924.80000	29.39900	23.29100
34.45030	38187.90000	29.48470	23.28900
34.55030	38455.70000	29.57030	23.29100
34.65030	38726.10000	29.65590	23.28900
34.75030	38995.20000	29.74150	23.29000
34.85030	39266.90000	29.82710	23.28900
34.95030	39542.70000	29.91270	23.29000
35.05030	39810.20000	29.99830	23.29000
35.15030	40090.20000	30.08400	23.29100
35.25030	40372.40000	30.16940	23.29100
35.35030	40644.10000	30.25510	23.29200
35.45030	40923.70000	30.34080	23.29200
35.55030	41210.90000	30.42640	23.29300
35.65030	41488.60000	30.51200	23.29200
35.75030	41771.30000	30.59760	23.29200
35.85030	42061.90000	30.68320	23.29200
35.95030	42346.90000	30.76880	23.29000
36.05030	42633.00000	30.85450	23.29000
36.15030	42927.30000	30.94000	23.28800
36.25030	43218.80000	31.02560	23.28800
36.35030	43508.00000	31.11130	23.28700
36.45030	43806.30000	31.19690	23.28600
36.55030	44104.10000	31.28240	23.28600
36.65030	44398.60000	31.36810	23.28600
36.75030	44701.50000	31.45370	23.28600
36.85030	45005.50000	31.53930	23.28600
36.95030	45303.90000	31.62500	23.28700
37.05030	45612.70000	31.71050	23.28600
37.15030	45922.90000	31.79610	23.28700
37.25030	46226.50000	31.88180	23.28700
37.35030	46538.70000	31.96740	23.28700
37.45030	46855.20000	32.05300	23.28700
37.55030	47165.40000	32.13860	23.28700
37.65030	47479.70000	32.22420	23.28700
37.75030	47801.40000	32.30970	23.28800
37.85030	48116.40000	32.39540	23.28800
37.95030	48434.60000	32.48120	23.28900
38.05030	48760.70000	32.56660	23.28900
38.15030	49080.20000	32.65230	23.29100
38.25030	49403.30000	32.73790	23.29100
38.35030	49734.40000	32.82350	23.29200
38.45030	50061.50000	32.90910	23.29200
38.55030	50386.00000	32.99480	23.29300
38.65030	50722.70000	33.08030	23.29400
38.75030	51053.30000	33.16600	23.29500
38.85030	51384.80000	33.25150	23.29500
38.95030	51724.50000	33.33710	23.29600
39.05030	52061.60000	33.42270	23.29700
39.15030	52397.90000	33.50830	23.29700
39.25030	52740.30000	33.59400	23.29800
39.35030	53082.70000	33.67960	23.29700
39.45030	53422.00000	33.76520	23.29700
39.55030	53769.40000	33.85080	23.29500
39.65030	54117.50000	33.93640	23.29500
39.75030	54462.80000	34.02210	23.29100
39.85030	54813.50000	34.10770	23.29100
39.95030	55169.20000	34.19320	23.28700
40.05030	55519.40000	34.27880	23.28600
40.15030	55874.60000	34.36450	23.28200
40.25030	56233.60000	34.45010	23.28100
40.35030	56590.60000	34.53570	23.27700
40.45030	56951.80000	34.62140	23.27600
40.55030	57317.10000	34.70690	23.27300
40.65030	57672.90000	34.79260	23.27200
40.75030	58038.20000	34.87810	23.26900
40.85030	58410.80000	34.96380	23.26700
40.95030	58776.60000	35.04930	23.26500
41.05030	59144.90000	35.13500	23.26400
41.15030	59522.10000	35.22060	23.26200
41.25030	59894.70000	35.30610	23.26000
41.35030	60266.90000	35.39180	23.26100
41.45030	60648.50000	35.47740	23.25900
41.55030	61026.60000	35.56300	23.26100
41.65030	61402.20000	35.64870	23.26000
41.75030	61784.90000	35.73430	23.26300
41.85030	62165.70000	35.81990	23.26200
41.95030	62545.40000	35.90550	23.26500
42.05030	62933.70000	35.99110	23.26400
42.15030	63322.70000	36.07670	23.26600
42.25030	63707.10000	36.16240	23.26600
42.35030	64098.50000	36.24780	23.26800
42.45030	64491.70000	36.33360	23.26900
42.55030	64879.50000	36.41910	23.26900
42.65030	65274.80000	36.50480	23.27100
42.75030	65672.10000	36.59040	23.27100
42.85030	66062.80000	36.67600	23.27200
42.95030	66461.40000	36.76160	23.27300
43.05030	66865.30000	36.84710	23.27100
43.15030	67260.30000	36.93280	23.27100
43.25030	67656.30000	37.01840	23.27100
43.35030	68045.50000	37.10400	23.26600
43.45030	68432.80000	37.18970	23.26600
43.55030	68828.40000	37.27530	23.25800
43.65030	69234.60000	37.36080	23.25700
43.75030	69636.00000	37.44650	23.25000
43.85030	70040.50000	37.53210	23.24900
43.95030	70471.20000	37.61770	23.24200
44.05030	70878.40000	37.70330	23.24000
44.15030	71288.80000	37.78890	23.23300
44.25030	71707.20000	37.87450	23.23100
44.35030	72115.20000	37.96010	23.22500
44.45030	72519.10000	38.04580	23.22300
44.55030	72932.70000	38.13140	23.22000
44.65030	73346.00000	38.21700	23.21700
44.75030	73759.80000	38.30260	23.21600
44.85030	74179.60000	38.38810	23.21300
44.95030	74594.10000	38.47380	23.21200
45.05030	75009.50000	38.55940	23.20900
45.15030	75440.30000	38.64500	23.21000
45.25030	75875.10000	38.73060	23.20800
45.35030	76303.60000	38.81630	23.21100
45.45030	76740.10000	38.90180	23.20900
45.55030	77161.20000	38.98740	23.21200
45.65030	77557.30000	39.07320	23.21100
45.75030	77927.70000	39.15880	23.21300
45.85030	78296.40000	39.24440	23.21200
45.95030	78709.30000	39.32990	23.21400
46.05030	79143.10000	39.41560	23.21400
46.15030	79575.00000	39.50110	23.21600
46.25030	79998.30000	39.58680	23.21500
46.35030	80439.50000	39.67240	23.21700
46.45030	80889.10000	39.75800	23.21700
46.55030	81333.50000	39.84360	23.21900
46.65030	81780.50000	39.92920	23.21900
46.75030	82238.00000	40.01460	23.22100
46.85030	82686.70000	40.10040	23.22100
46.95030	83130.00000	40.18610	23.22200
47.05030	83582.10000	40.27170	23.22200
47.15030	84028.10000	40.35720	23.22400
47.25030	84468.40000	40.44290	23.22400
47.35030	84895.30000	40.52860	23.22500
47.45030	85320.10000	40.61410	23.22500
47.55030	85764.40000	40.69980	23.22600
47.65030	86214.10000	40.78530	23.22600
47.75030	86668.20000	40.87090	23.22600
47.85030	87120.60000	40.95660	23.22700
47.95030	87569.70000	41.04220	23.22700
48.05030	88017.50000	41.12790	23.22700
48.15030	88462.40000	41.21360	23.22600
48.25030	88913.60000	41.29930	23.22700
48.35030	89366.30000	41.38480	23.22700
48.45030	89809.40000	41.47040	23.22700
48.55030	90255.00000	41.55600	23.22600
48.65030	90708.50000	41.64180	23.22700
48.75030	91155.70000	41.72720	23.22700
48.85030	91590.30000	41.81280	23.22700
48.95030	92029.70000	41.89850	23.22600
49.05030	92465.10000	41.98420	23.22600
49.15030	92902.00000	42.06960	23.22600
49.25030	93325.10000	42.15490	23.22600
49.35030	93726.70000	42.24050	23.22500
49.45030	94139.80000	42.32620	23.22500
49.55030	94548.40000	42.41200	23.22500
49.65030	94935.80000	42.49750	23.22500
49.75030	95322.90000	42.58310	23.22400
49.85030	95714.10000	42.66880	23.22400
49.95030	96098.80000	42.75430	23.22300
50.05030	96467.30000	42.84020	23.22300
50.15030	96831.10000	42.92560	23.22100
50.25030	97189.40000	43.01120	23.22100
50.35030	97536.20000	43.09700	23.22000
50.45030	97858.00000	43.18280	23.21900
50.55030	98183.40000	43.26830	23.21900
50.65030	98495.40000	43.35400	23.21800
50.75030	98772.70000	43.43970	23.21900
50.85030	99056.80000	43.52520	23.21800
50.95030	99333.50000	43.61090	23.21800
51.05030	99604.80000	43.69640	23.21800
51.15030	99852.20000	43.78200	23.21800
51.25030	100059.00000	43.86800	23.21800
51.35030	100266.00000	43.95350	23.21800
51.45030	100475.00000	44.03910	23.21800
51.55030	100654.00000	44.12460	23.21800
51.65030	100791.00000	44.21050	23.21800
51.75030	100935.00000	44.29580	23.21900
51.85030	101065.00000	44.38170	23.21900
51.95030	101183.00000	44.46730	23.21900
52.05030	101295.00000	44.55290	23.21900
52.15030	101363.00000	44.63870	23.21900
52.25030	101381.00000	44.72420	23.21900
52.35030	101352.00000	44.81000	23.21900
52.45030	101278.00000	44.89570	23.21900
52.55030	101176.00000	44.98160	23.21800
52.65030	101094.00000	45.06690	23.21800
52.75030	101006.00000	45.15270	23.21800
52.85030	100872.00000	45.23820	23.21800
52.95030	100713.00000	45.32400	23.21700
53.05030	100493.00000	45.40980	23.21700
53.15030	100206.00000	45.49540	23.21800
53.25030	99869.10000	45.58130	23.21700
53.35030	99487.80000	45.66670	23.21800
53.45030	99112.00000	45.75250	23.21800
53.55030	98756.00000	45.83810	23.21800
53.65030	98378.50000	45.92360	23.21700
53.75030	97878.40000	46.00970	23.21700
53.85030	97433.10000	46.09500	23.21700
53.95030	96966.00000	46.18070	23.21600
54.05030	96461.00000	46.26640	23.21600
54.15030	95930.40000	46.35220	23.21600
54.25030	95286.30000	46.43770	23.21600
54.35030	94772.40000	46.52340	23.21700
54.45030	94245.30000	46.60880	23.21600
54.55030	93685.20000	46.69450	23.21600
54.65030	93047.70000	46.78030	23.21600
54.75030	92330.70000	46.86610	23.21600
54.85030	91517.30000	46.95190	23.21600
54.95030	90532.20000	47.03770	23.21600
55.05030	89643.70000	47.12320	23.21600
55.15030	88731.80000	47.20880	23.21600
55.25030	87834.20000	47.29440	23.21600
55.35030	86919.70000	47.38010	23.21600
55.45030	85948.20000	47.46580	23.21600

## Sheet: DATA4
Step time	Stress	Strain	Temperature
s	Pa	%	°C
0.05033	18.76160	0.03697	23.30800
0.15033	51.25270	0.12805	23.30800
0.25033	76.61950	0.21983	23.30900
0.35033	105.74600	0.31154	23.31000
0.45033	140.54100	0.40320	23.31100
0.55033	164.48700	0.49498	23.31100
0.65033	194.04600	0.58668	23.31200
0.75033	221.15900	0.67837	23.31000
0.85033	241.63800	0.77015	23.31100
0.95033	273.56100	0.86178	23.30900
1.05033	299.78500	0.95351	23.30900
1.15033	322.75200	1.04526	23.30600
1.25033	348.14200	1.13698	23.30600
1.35033	380.91700	1.22864	23.30600
1.45033	405.58200	1.32040	23.30100
1.55033	432.98600	1.41214	23.30100
1.65033	466.66900	1.50379	23.29200
1.75033	494.30200	1.59552	23.29200
1.85033	519.16100	1.68728	23.28400
1.95033	554.95600	1.77892	23.28300
2.05033	584.35700	1.87066	23.27900
2.15033	612.21400	1.96242	23.27700
2.25033	648.37400	2.05406	23.27500
2.35033	677.84300	2.14581	23.27300
2.45033	708.52500	2.23755	23.27200
2.55033	745.62600	2.32922	23.27100
2.65033	778.48800	2.42094	23.27300
2.75033	808.26500	2.51270	23.27100
2.85033	845.47100	2.60437	23.27400
2.95033	881.87600	2.69607	23.27300
3.05033	912.39500	2.78786	23.27600
3.15033	948.87900	2.87952	23.27500
3.25033	989.80600	2.97119	23.27800
3.35033	1017.75000	3.06300	23.27800
3.45033	1056.34000	3.15467	23.28000
3.55033	1096.73000	3.24636	23.28000
3.65033	1132.42000	3.33806	23.28300
3.75033	1164.87000	3.42985	23.28300
3.85033	1209.95000	3.52146	23.28500
3.95033	1246.16000	3.61325	23.28500
4.05033	1285.12000	3.70497	23.28400
4.15033	1331.34000	3.79666	23.28500
4.25033	1370.76000	3.88840	23.28200
4.35033	1411.63000	3.98011	23.28200
4.45033	1461.38000	4.07175	23.27800
4.55033	1504.03000	4.16351	23.27700
4.65033	1545.93000	4.25525	23.27400
4.75033	1598.33000	4.34690	23.27300
4.85033	1645.48000	4.43866	23.27000
4.95033	1691.46000	4.53041	23.26600
5.05033	1744.76000	4.62206	23.26500
5.15033	1793.91000	4.71377	23.26400
5.25033	1841.26000	4.80554	23.26200
5.35033	1896.27000	4.89719	23.26200
5.45033	1947.77000	4.98892	23.26100
5.55033	1996.48000	5.08066	23.26100
5.65033	2051.30000	5.17235	23.26000
5.75033	2106.89000	5.26404	23.26100
5.85033	2156.80000	5.35581	23.26000
5.95033	2212.85000	5.44750	23.26200
6.05033	2270.82000	5.53920	23.26100
6.15033	2322.14000	5.63094	23.26300
6.25033	2378.04000	5.72263	23.26200
6.35033	2439.44000	5.81429	23.26300
6.45033	2491.34000	5.90607	23.26200
6.55033	2547.62000	5.99779	23.26300
6.65033	2609.83000	6.08945	23.26300
6.75033	2663.62000	6.18122	23.26400
6.85033	2720.62000	6.27295	23.26400
6.95033	2784.37000	6.36457	23.26600
7.05033	2840.03000	6.45633	23.26700
7.15033	2896.99000	6.54811	23.26900
7.25033	2961.84000	6.63973	23.26900
7.35033	3018.70000	6.73149	23.26900
7.45033	3075.86000	6.82325	23.26900
7.55033	3141.96000	6.91486	23.26800
7.65033	3200.35000	7.00662	23.26900
7.75033	3257.80000	7.09835	23.26800
7.85033	3323.57000	7.19004	23.26800
7.95033	3384.33000	7.28177	23.26700
8.05033	3441.88000	7.37353	23.26700
8.15033	3507.01000	7.46517	23.26700
8.25033	3568.81000	7.55687	23.26700
8.35033	3627.21000	7.64866	23.26900
8.45033	3694.08000	7.74034	23.26900
8.55033	3759.09000	7.83204	23.27100
8.65033	3818.42000	7.92378	23.27100
8.75033	3884.67000	8.01549	23.27300
8.85033	3952.07000	8.10715	23.27300
8.95033	4012.70000	8.19895	23.27500
9.05033	4080.09000	8.29065	23.27500
9.15033	4149.07000	8.38232	23.27800
9.25033	4211.23000	8.47407	23.27800
9.35033	4277.57000	8.56577	23.28100
9.45033	4349.10000	8.65743	23.28200
9.55033	4411.99000	8.74922	23.28500
9.65033	4478.13000	8.84092	23.28600
9.75033	4550.92000	8.93259	23.28800
9.85033	4616.27000	9.02433	23.28900
9.95033	4683.31000	9.11608	23.29000
10.05030	4759.23000	9.20772	23.29100
10.15030	4826.34000	9.29946	23.29200
10.25030	4895.28000	9.39123	23.29400
10.35030	4972.00000	9.48287	23.29400
10.45030	5041.59000	9.57461	23.29500
10.55030	5110.92000	9.66636	23.29500
10.65030	5188.94000	9.75802	23.29600
10.75030	5260.68000	9.84976	23.29700
10.85030	5332.49000	9.94150	23.29800
10.95030	5411.92000	10.03320	23.29900
11.05030	5488.45000	10.12490	23.30000
11.15030	5562.39000	10.21660	23.30000
11.25030	5643.96000	10.30830	23.30100
11.35030	5724.71000	10.40000	23.30100
11.45030	5801.64000	10.49180	23.30200
11.55030	5885.54000	10.58350	23.30300
11.65030	5970.47000	10.67510	23.30300
11.75030	6048.73000	10.76700	23.30300
11.85030	6133.18000	10.85860	23.30300
11.95030	6221.54000	10.95030	23.30300
12.05030	6301.85000	11.04210	23.30300
12.15030	6387.05000	11.13380	23.30400
12.25030	6477.85000	11.22550	23.30300
12.35030	6559.98000	11.31720	23.30300
12.45030	6647.32000	11.40890	23.30300
12.55030	6740.81000	11.50050	23.30300
12.65030	6825.89000	11.59230	23.30300
12.75030	6914.25000	11.68410	23.30300
12.85030	7010.05000	11.77570	23.30100
12.95030	7097.71000	11.86750	23.30100
13.05030	7186.78000	11.95920	23.29900
13.15030	7284.28000	12.05080	23.29900
13.25030	7374.58000	12.14260	23.29800
13.35030	7465.45000	12.23440	23.29800
13.45030	7565.09000	12.32600	23.29700
13.55030	7658.08000	12.41770	23.29700
13.65030	7749.98000	12.50950	23.29700
13.75030	7851.45000	12.60110	23.29700
13.85030	7947.62000	12.69280	23.29900
13.95030	8040.98000	12.78460	23.29800
14.05030	8143.71000	12.87630	23.29800
14.15030	8243.27000	12.96800	23.29800
14.25030	8338.85000	13.05970	23.29800
14.35030	8442.08000	13.15140	23.29800
14.45030	8544.83000	13.24310	23.29800
14.55030	8641.47000	13.33500	23.29800
14.65030	8745.22000	13.42660	23.29900
14.75030	8851.19000	13.51820	23.29900
14.85030	8948.84000	13.61000	23.30200
14.95030	9054.71000	13.70180	23.30200
15.05030	9163.50000	13.79340	23.30500
15.15030	9263.64000	13.88520	23.30600
15.25030	9369.72000	13.97690	23.30700
15.35030	9482.81000	14.06850	23.30700
15.45030	9586.92000	14.16030	23.30800
15.55030	9696.83000	14.25210	23.30900
15.65030	9812.84000	14.34370	23.30800
15.75030	9922.85000	14.43540	23.30800
15.85030	10034.70000	14.52720	23.30700
15.95030	10153.80000	14.61880	23.30800
16.05030	10267.30000	14.71060	23.30500
16.15030	10381.10000	14.80230	23.30500
16.25030	10503.80000	14.89400	23.30100
16.35030	10620.50000	14.98570	23.30100
16.45030	10738.30000	15.07740	23.29800
16.55030	10864.20000	15.16910	23.29500
16.65030	10986.50000	15.26080	23.29400
16.75030	11107.00000	15.35260	23.29200
16.85030	11234.80000	15.44420	23.29100
16.95030	11361.10000	15.53600	23.29000
17.05030	11483.60000	15.62770	23.28900
17.15030	11612.80000	15.71940	23.29000
17.25030	11742.80000	15.81100	23.28900
17.35030	11867.00000	15.90280	23.29100
17.45030	11997.90000	15.99460	23.29100
17.55030	12133.10000	16.08620	23.29300
17.65030	12259.80000	16.17800	23.29200
17.75030	12392.80000	16.26970	23.29500
17.85030	12531.10000	16.36130	23.29500
17.95030	12661.10000	16.45310	23.29900
18.05030	12796.70000	16.54490	23.29900
18.15030	12939.80000	16.63650	23.30300
18.25030	13073.90000	16.72830	23.30400
18.35030	13212.80000	16.82000	23.30700
18.45030	13359.50000	16.91160	23.30800
18.55030	13498.10000	17.00340	23.31100
18.65030	13640.10000	17.09510	23.31200
18.75030	13790.40000	17.18680	23.31400
18.85030	13932.90000	17.27850	23.31500
18.95030	14075.80000	17.37030	23.31700
19.05030	14228.00000	17.46190	23.31800
19.15030	14373.90000	17.55360	23.32000
19.25030	14518.60000	17.64540	23.32100
19.35030	14672.20000	17.73700	23.32200
19.45030	14822.30000	17.82870	23.32400
19.55030	14970.00000	17.92060	23.32500
19.65030	15125.60000	18.01220	23.32600
19.75030	15279.00000	18.10400	23.32800
19.85030	15430.80000	18.19570	23.32900
19.95030	15589.40000	18.28730	23.33100
20.05030	15748.20000	18.37900	23.33300
20.15030	15901.50000	18.47080	23.33400
20.25030	16062.20000	18.56250	23.33500
20.35030	16225.30000	18.65420	23.33700
20.45030	16381.40000	18.74590	23.33900
20.55030	16543.50000	18.83770	23.34100
20.65030	16710.40000	18.92940	23.34200
20.75030	16867.00000	19.02110	23.34400
20.85030	17028.80000	19.11280	23.34600
20.95030	17197.20000	19.20440	23.34800
21.05030	17356.10000	19.29620	23.34900
21.15030	17522.10000	19.38790	23.35000
21.25030	17697.10000	19.47960	23.35200
21.35030	17864.80000	19.57130	23.35300
21.45030	18036.30000	19.66310	23.35500
21.55030	18216.10000	19.75470	23.35500
21.65030	18387.90000	19.84640	23.35700
21.75030	18562.70000	19.93820	23.35800
21.85030	18745.90000	20.02990	23.35800
21.95030	18923.00000	20.12160	23.35900
22.05030	19100.80000	20.21330	23.35900
22.15030	19286.80000	20.30500	23.36000
22.25030	19467.60000	20.39670	23.36000
22.35030	19648.10000	20.48850	23.36100
22.45030	19836.90000	20.58010	23.36000
22.55030	20022.00000	20.67190	23.36100
22.65030	20205.70000	20.76360	23.36100
22.75030	20397.60000	20.85530	23.36200
22.85030	20588.00000	20.94700	23.36200
22.95030	20774.50000	21.03870	23.36300
23.05030	20968.60000	21.13050	23.36300
23.15030	21163.50000	21.22210	23.36400
23.25030	21352.40000	21.31380	23.36300
23.35030	21548.80000	21.40550	23.36400
23.45030	21747.60000	21.49720	23.36300
23.55030	21940.90000	21.58900	23.36300
23.65030	22140.40000	21.68070	23.36200
23.75030	22344.40000	21.77240	23.36200
23.85030	22541.40000	21.86410	23.36100
23.95030	22742.70000	21.95580	23.36100
24.05030	22951.90000	22.04760	23.35900
24.15030	23151.90000	22.13930	23.35900
24.25030	23356.40000	22.23110	23.35600
24.35030	23569.30000	22.32280	23.35600
24.45030	23773.50000	22.41450	23.35500
24.55030	23978.90000	22.50620	23.35400
24.65030	24195.80000	22.59800	23.35200
24.75030	24405.10000	22.68970	23.35100
24.85030	24616.20000	22.78140	23.34900
24.95030	24836.50000	22.87300	23.34800
25.05030	25050.20000	22.96480	23.34500
25.15030	25264.30000	23.05650	23.34400
25.25030	25488.40000	23.14810	23.34100
25.35030	25707.90000	23.23980	23.34000
25.45030	25925.90000	23.33150	23.33700
25.55030	26152.30000	23.42320	23.33600
25.65030	26377.20000	23.51490	23.33300
25.75030	26598.40000	23.60670	23.33200
25.85030	26829.10000	23.69830	23.32800
25.95030	27058.80000	23.79000	23.32600
26.05030	27283.50000	23.88190	23.32200
26.15030	27516.80000	23.97340	23.32100
26.25030	27751.90000	24.06520	23.31700
26.35030	27981.60000	24.15690	23.31500
26.45030	28217.70000	24.24860	23.31200
26.55030	28459.30000	24.34030	23.30900
26.65030	28693.10000	24.43220	23.30600
26.75030	28933.80000	24.52380	23.30400
26.85030	29180.90000	24.61540	23.30400
26.95030	29419.90000	24.70730	23.30200
27.05030	29663.50000	24.79890	23.30300
27.15030	29914.40000	24.89060	23.30200
27.25030	30158.50000	24.98240	23.30300
27.35030	30405.90000	25.07410	23.30100
27.45030	30662.00000	25.16570	23.30300
27.55030	30911.00000	25.25750	23.30200
27.65030	31163.20000	25.34920	23.30400
27.75030	31422.40000	25.44090	23.30300
27.85030	31675.80000	25.53260	23.30600
27.95030	31930.70000	25.62430	23.30500
28.05030	32195.50000	25.71600	23.30800
28.15030	32456.20000	25.80770	23.31000
28.25030	32715.90000	25.89960	23.31000
28.35030	32986.50000	25.99110	23.31200
28.45030	33251.10000	26.08290	23.31200
28.55030	33515.70000	26.17460	23.31400
28.65030	33789.30000	26.26620	23.31500
28.75030	34060.30000	26.35790	23.31500
28.85030	34329.40000	26.44970	23.31600
28.95030	34606.90000	26.54140	23.31600
29.05030	34885.70000	26.63310	23.31600
29.15030	35160.00000	26.72480	23.31800
29.25030	35441.30000	26.81660	23.31800
29.35030	35725.50000	26.90830	23.31900
29.45030	36004.60000	27.00010	23.32000
29.55030	36290.30000	27.09170	23.32100
29.65030	36579.00000	27.18340	23.32100
29.75030	36863.20000	27.27510	23.32300
29.85030	37153.90000	27.36680	23.32300
29.95030	37450.40000	27.45840	23.32400
30.05030	37740.30000	27.55030	23.32400
30.15030	38033.80000	27.64190	23.32500
30.25030	38336.70000	27.73360	23.32600
30.35030	38631.50000	27.82540	23.32600
30.45030	38930.60000	27.91710	23.32700
30.55030	39238.70000	28.00880	23.32700
30.65030	39541.10000	28.10050	23.32800
30.75030	39843.40000	28.19220	23.32800
30.85030	40156.60000	28.28390	23.32800
30.95030	40464.60000	28.37560	23.32700
31.05030	40774.60000	28.46740	23.32800
31.15030	41093.00000	28.55900	23.32700
31.25030	41405.70000	28.65080	23.32700
31.35030	41719.80000	28.74250	23.32500
31.45030	42043.20000	28.83410	23.32600
31.55030	42361.40000	28.92590	23.32600
31.65030	42681.30000	29.01760	23.32600
31.75030	43007.00000	29.10930	23.32600
31.85030	43332.80000	29.20100	23.32600
31.95030	43656.80000	29.29280	23.32600
32.05030	43989.60000	29.38440	23.32700
32.15030	44320.30000	29.47620	23.32700
32.25030	44650.10000	29.56790	23.32700
32.35030	44989.20000	29.65950	23.32800
32.45030	45329.10000	29.75120	23.32900
32.55030	45663.90000	29.84310	23.33000
32.65030	46007.70000	29.93470	23.33200
32.75030	46354.60000	30.02640	23.33200
32.85030	46695.50000	30.11820	23.33400
32.95030	47044.20000	30.20980	23.33400
33.05030	47398.30000	30.30160	23.33600
33.15030	47746.20000	30.39330	23.33600
33.25030	48098.40000	30.48500	23.33800
33.35030	48458.60000	30.57670	23.33900
33.45030	48811.40000	30.66850	23.34000
33.55030	49170.50000	30.76020	23.34100
33.65030	49537.40000	30.85180	23.34200
33.75030	49898.70000	30.94350	23.34300
33.85030	50264.70000	31.03540	23.34400
33.95030	50639.90000	31.12700	23.34400
34.05030	51008.10000	31.21870	23.34600
34.15030	51378.70000	31.31040	23.34600
34.25030	51758.80000	31.40210	23.34700
34.35030	52132.10000	31.49380	23.34800
34.45030	52509.20000	31.58560	23.34900
34.55030	52894.00000	31.67720	23.35000
34.65030	53277.40000	31.76890	23.35200
34.75030	53659.40000	31.86070	23.35300
34.85030	54050.80000	31.95230	23.35400
34.95030	54440.70000	32.04410	23.35500
35.05030	54829.10000	32.13590	23.35700
35.15030	55224.90000	32.22750	23.35800
35.25030	55623.00000	32.31910	23.35900
35.35030	56018.70000	32.41100	23.36000
35.45030	56420.60000	32.50260	23.36100
35.55030	56826.50000	32.59430	23.36200
35.65030	57227.30000	32.68610	23.36400
35.75030	57636.20000	32.77780	23.36500
35.85030	58050.00000	32.86940	23.36600
35.95030	58457.80000	32.96120	23.36700
36.05030	58871.70000	33.05290	23.36800
36.15030	59293.00000	33.14450	23.36900
36.25030	59709.30000	33.23630	23.37000
36.35030	60129.70000	33.32800	23.37100
36.45030	60557.30000	33.41970	23.37100
36.55030	60979.40000	33.51150	23.37200
36.65030	61406.20000	33.60320	23.37000
36.75030	61842.30000	33.69480	23.37000
36.85030	62272.50000	33.78650	23.36700
36.95030	62706.00000	33.87840	23.36700
37.05030	63152.90000	33.97000	23.36200
37.15030	63591.80000	34.06170	23.36200
37.25030	64033.50000	34.15340	23.35700
37.35030	64485.40000	34.24500	23.35600
37.45030	64933.30000	34.33680	23.35300
37.55030	65382.80000	34.42850	23.35200
37.65030	65842.10000	34.52030	23.35000
37.75030	66296.60000	34.61190	23.34900
37.85030	66753.20000	34.70360	23.35000
37.95030	67219.60000	34.79530	23.35000
38.05030	67684.40000	34.88710	23.35200
38.15030	68147.30000	34.97880	23.35200
38.25030	68620.50000	35.07040	23.35500
38.35030	69101.70000	35.16220	23.35500
38.45030	69578.80000	35.25390	23.35900
38.55030	70058.70000	35.34560	23.35900
38.65030	70539.20000	35.43720	23.36500
38.75030	71016.70000	35.52910	23.36600
38.85030	71501.90000	35.62080	23.37100
38.95030	71989.50000	35.71240	23.37200
39.05030	72475.50000	35.80420	23.37700
39.15030	72966.60000	35.89590	23.37800
39.25030	73464.20000	35.98760	23.38200
39.35030	73955.20000	36.07940	23.38400
39.45030	74454.40000	36.17100	23.38700
39.55030	74959.70000	36.26270	23.38900
39.65030	75458.60000	36.35440	23.39000
39.75030	75961.10000	36.44620	23.39200
39.85030	76474.00000	36.53770	23.39400
39.95030	76983.80000	36.62960	23.39600
40.05030	77497.50000	36.72130	23.39800
40.15030	78019.50000	36.81300	23.40000
40.25030	78541.30000	36.90470	23.40200
40.35030	79063.40000	36.99640	23.40400
40.45030	79593.90000	37.08810	23.40600
40.55030	80124.00000	37.17980	23.40800
40.65030	80654.90000	37.27150	23.41000
40.75030	81196.60000	37.36320	23.41300
40.85030	81735.30000	37.45490	23.41400
40.95030	82272.40000	37.54670	23.41700
41.05030	82819.20000	37.63840	23.41900
41.15030	83366.70000	37.73010	23.42100
41.25030	83914.20000	37.82190	23.42300
41.35030	84466.70000	37.91350	23.42600
41.45030	85024.40000	38.00520	23.42800
41.55030	85579.90000	38.09690	23.42900
41.65030	86142.00000	38.18870	23.43100
41.75030	86709.40000	38.28030	23.43200
41.85030	87274.90000	38.37210	23.43400
41.95030	87845.20000	38.46380	23.43500
42.05030	88421.60000	38.55540	23.43700
42.15030	88993.90000	38.64720	23.43900
42.25030	89574.30000	38.73890	23.43900
42.35030	90160.00000	38.83050	23.44100
42.45030	90741.20000	38.92230	23.43900
42.55030	91326.80000	39.01400	23.44000
42.65030	91920.90000	39.10580	23.43700
42.75030	92506.00000	39.19750	23.43800
42.85030	93097.70000	39.28920	23.43400
42.95030	93700.20000	39.38080	23.43500
43.05030	94298.40000	39.47250	23.43200
43.15030	94899.30000	39.56430	23.43200
43.25030	95510.40000	39.65590	23.43000
43.35030	96117.70000	39.74770	23.43000
43.45030	96724.80000	39.83940	23.42700
43.55030	97341.60000	39.93110	23.42700
43.65030	97959.10000	40.02290	23.42600
43.75030	98576.80000	40.11450	23.42600
43.85030	99201.60000	40.20620	23.42500
43.95030	99824.60000	40.29780	23.42400
44.05030	100449.00000	40.38970	23.42300
44.15030	101082.00000	40.48130	23.42300
44.25030	101716.00000	40.57300	23.42200
44.35030	102348.00000	40.66480	23.42200
44.45030	102990.00000	40.75640	23.42200
44.55030	103634.00000	40.84810	23.42200
44.65030	104271.00000	40.93990	23.42300
44.75030	104918.00000	41.03150	23.42300
44.85030	105571.00000	41.12320	23.42300
44.95030	106216.00000	41.21500	23.42300
45.05030	106871.00000	41.30680	23.42400
45.15030	107531.00000	41.39840	23.42400
45.25030	108185.00000	41.49020	23.42500
45.35030	108846.00000	41.58180	23.42500
45.45030	109514.00000	41.67350	23.42600
45.55030	110176.00000	41.76520	23.42600
45.65030	110843.00000	41.85700	23.42800
45.75030	111522.00000	41.94860	23.42800
45.85030	112195.00000	42.04040	23.42900
45.95030	112874.00000	42.13220	23.43000
46.05030	113560.00000	42.22380	23.43200
46.15030	114238.00000	42.31550	23.43200
46.25030	114918.00000	42.40730	23.43200
46.35030	115607.00000	42.49890	23.43300
46.45030	116292.00000	42.59060	23.43300
46.55030	116970.00000	42.68240	23.43300
46.65030	117661.00000	42.77400	23.43300
46.75030	118350.00000	42.86570	23.43400
46.85030	119039.00000	42.95750	23.43300
46.95030	119729.00000	43.04920	23.43400
47.05030	120409.00000	43.14090	23.43300
47.15030	121071.00000	43.23280	23.43400
47.25030	121754.00000	43.32440	23.43300
47.35030	122437.00000	43.41610	23.43300
47.45030	123116.00000	43.50790	23.43200
47.55030	123796.00000	43.59950	23.43200
47.65030	124465.00000	43.69130	23.43200
47.75030	125137.00000	43.78290	23.43200
47.85030	125807.00000	43.87470	23.43200
47.95030	126477.00000	43.96650	23.43200
48.05030	127135.00000	44.05840	23.43200
48.15030	127793.00000	44.15020	23.43200
48.25030	128455.00000	44.24180	23.43200
48.35030	129107.00000	44.33360	23.43200
48.45030	129758.00000	44.42520	23.43300
48.55030	130393.00000	44.51700	23.43300
48.65030	131017.00000	44.60860	23.43300
48.75030	131652.00000	44.70040	23.43300
48.85030	132301.00000	44.79200	23.43300
48.95030	132946.00000	44.88380	23.43300
49.05030	133600.00000	44.97540	23.43400
49.15030	134263.00000	45.06670	23.43400
49.25030	134921.00000	45.15860	23.43400
49.35030	135566.00000	45.25030	23.43500
49.45030	136216.00000	45.34180	23.43500
49.55030	136863.00000	45.43370	23.43500
49.65030	137505.00000	45.52560	23.43500
49.75030	138148.00000	45.61720	23.43500
49.85030	138783.00000	45.70880	23.43400
49.95030	139403.00000	45.80060	23.43400
50.05030	140023.00000	45.89240	23.43400
50.15030	140618.00000	45.98410	23.43400
50.25030	141169.00000	46.07590	23.43400
50.35030	141690.00000	46.16790	23.43400
50.45030	142187.00000	46.25960	23.43400
50.55030	142641.00000	46.35150	23.43400
50.65030	143081.00000	46.44310	23.43400
50.75030	143502.00000	46.53490	23.43400
50.85030	143899.00000	46.62670	23.43400
50.95030	144263.00000	46.71850	23.43400
51.05030	144519.00000	46.81030	23.43400
51.15030	144757.00000	46.90210	23.43400
51.25030	145077.00000	46.99360	23.43400
51.35030	145460.00000	47.08530	23.43500
51.45030	145854.00000	47.17690	23.43500
51.55030	146240.00000	47.26870	23.43600
51.65030	146640.00000	47.36040	23.43600
51.75030	147027.00000	47.45210	23.43700
51.85030	147413.00000	47.54390	23.43800
51.95030	147803.00000	47.63550	23.43900
52.05030	148178.00000	47.72720	23.44000
52.15030	148523.00000	47.81900	23.44100
52.25030	148855.00000	47.91080	23.44200
52.35030	149148.00000	48.00270	23.44200
52.45030	149407.00000	48.09440	23.44400
52.55030	149614.00000	48.18630	23.44400
52.65030	149784.00000	48.27800	23.44600
52.75030	149919.00000	48.36980	23.44700
52.85030	150025.00000	48.46140	23.44900
52.95030	150111.00000	48.55330	23.45000
53.05030	150123.00000	48.64520	23.45300
53.15030	150084.00000	48.73680	23.45400
53.25030	150063.00000	48.82860	23.45700
53.35030	150013.00000	48.92040	23.45800
53.45030	149936.00000	49.01230	23.46200
53.55030	149849.00000	49.10390	23.46300
53.65030	149740.00000	49.19580	23.46500
53.75030	149608.00000	49.28740	23.46700
53.85030	149481.00000	49.37920	23.46900
53.95030	149306.00000	49.47110	23.47000
54.05030	149055.00000	49.56270	23.47200
54.15030	148812.00000	49.65440	23.47300
54.25030	148566.00000	49.74630	23.47300
54.35030	148297.00000	49.83800	23.47500
54.45030	148054.00000	49.92970	23.47400
54.55030	147764.00000	50.02160	23.47500
54.65030	147447.00000	50.11330	23.47400
54.75030	147061.00000	50.20520	23.47600
54.85030	146667.00000	50.29670	23.47500
54.95030	146288.00000	50.38850	23.47600
55.05030	145896.00000	50.48020	23.47500
55.15030	145473.00000	50.57200	23.47600
55.25030	145035.00000	50.66380	23.47500
55.35030	144509.00000	50.75570	23.47500
55.45030	143836.00000	50.84780	23.47500
55.55030	143054.00000	50.93980	23.47500
55.65030	142211.00000	51.03150	23.47500
55.75030	141289.00000	51.12330	23.47500
55.85030	140253.00000	51.21550	23.47600
55.95030	139110.00000	51.30710	23.47600
56.05030	137860.00000	51.39920	23.47600
56.15030	136314.00000	51.49160	23.47700
56.25030	134329.00000	51.58410	23.47700
56.35030	132017.00000	51.67650	23.47700
56.45030	129588.00000	51.76830	23.47700
56.55030	127340.00000	51.85960	23.47800
56.65030	124989.00000	51.95180	23.47700
56.75030	122409.00000	52.04390	23.47700
56.85030	119529.00000	52.13630	23.47400
56.95030	116121.00000	52.22920	23.47400
57.05030	112520.00000	52.32050	23.47100
57.15030	109971.00000	52.41030	23.47000
57.25030	107538.00000	52.50200	23.46700
57.35030	105272.00000	52.59350	23.46700
57.45030	102809.00000	52.68570	23.46400
