# Supplementary material for: Effect of Phosphate Phase Incorporation on 3D-Printed Hydrogel Scaffolds: Towards Customizable Bone Graft Materials
Source: Gels. 2025 Aug 20;11(8):665. doi: 10.3390/gels11080665 (PMC12385390; doi:10.3390/gels11080665)
Supplement: Supplementary file 1 [file gels-11-00665-s001.zip › CC_S6.ods]

## Sheet: DATA1
Step time	Stress	Strain	Temperature
s	Pa	%	°C
0.050333	20.460900	0.039110	23.411000
0.150333	60.542100	0.135433	23.413000
0.250334	99.728700	0.232440	23.414000
0.350333	137.160000	0.329451	23.417000
0.450334	177.074000	0.426415	23.418000
0.550333	214.616000	0.523418	23.423000
0.650333	249.286000	0.620438	23.424000
0.750334	287.637000	0.717398	23.429000
0.850334	324.706000	0.814389	23.430000
0.950333	358.225000	0.911417	23.434000
1.050330	399.482000	1.008390	23.436000
1.150330	438.959000	1.105360	23.439000
1.250330	472.916000	1.202410	23.441000
1.350330	513.617000	1.299360	23.443000
1.450330	554.520000	1.396320	23.445000
1.550330	583.125000	1.493380	23.446000
1.650330	624.973000	1.590340	23.448000
1.750330	671.618000	1.687300	23.449000
1.850330	709.743000	1.784350	23.451000
1.950330	752.646000	1.881320	23.453000
2.050330	799.465000	1.978280	23.455000
2.150330	839.018000	2.075320	23.455000
2.250330	884.457000	2.172290	23.456000
2.350330	932.726000	2.269270	23.458000
2.450330	974.790000	2.366280	23.457000
2.550330	1019.930000	2.463290	23.458000
2.650330	1069.340000	2.560230	23.456000
2.750330	1113.730000	2.657260	23.458000
2.850330	1159.560000	2.754260	23.457000
2.950330	1209.920000	2.851210	23.458000
3.050330	1256.660000	2.948220	23.457000
3.150330	1302.530000	3.045240	23.458000
3.250330	1354.060000	3.142200	23.458000
3.350330	1401.750000	3.239210	23.458000
3.450330	1447.090000	3.336220	23.458000
3.550330	1499.120000	3.433180	23.459000
3.650330	1550.010000	3.530170	23.457000
3.750330	1594.770000	3.627210	23.457000
3.850330	1647.350000	3.724170	23.456000
3.950330	1698.500000	3.821140	23.456000
4.050330	1743.280000	3.918180	23.454000
4.150330	1796.100000	4.015140	23.454000
4.250330	1848.250000	4.112110	23.452000
4.350330	1894.780000	4.209160	23.452000
4.450330	1947.420000	4.306130	23.451000
4.550330	2002.610000	4.403080	23.450000
4.650330	2050.910000	4.500140	23.449000
4.750330	2105.280000	4.597100	23.448000
4.850330	2160.520000	4.694080	23.446000
4.950330	2209.850000	4.791110	23.446000
5.050330	2264.410000	4.888080	23.443000
5.150330	2321.820000	4.985050	23.443000
5.250330	2372.720000	5.082080	23.440000
5.350330	2426.880000	5.179070	23.439000
5.450330	2483.510000	5.276020	23.437000
5.550330	2535.660000	5.373040	23.436000
5.650330	2589.410000	5.470050	23.434000
5.750330	2647.590000	5.567010	23.433000
5.850330	2702.800000	5.664000	23.432000
5.950330	2755.660000	5.761040	23.431000
6.050330	2814.290000	5.857990	23.430000
6.150330	2871.480000	5.954980	23.429000
6.250330	2923.920000	6.052010	23.429000
6.350330	2982.850000	6.148970	23.428000
6.450330	3041.920000	6.245980	23.426000
6.550330	3094.370000	6.342990	23.425000
6.650330	3153.670000	6.439990	23.423000
6.750330	3213.530000	6.536940	23.422000
6.850330	3267.550000	6.633990	23.419000
6.950330	3327.050000	6.730940	23.418000
7.050330	3386.660000	6.827910	23.415000
7.150330	3439.200000	6.924960	23.414000
7.250330	3498.880000	7.021920	23.412000
7.350330	3559.230000	7.118890	23.410000
7.450330	3613.500000	7.215940	23.409000
7.550330	3671.470000	7.312930	23.408000
7.650330	3733.100000	7.409860	23.407000
7.750330	3788.470000	7.506890	23.406000
7.850330	3845.690000	7.603880	23.405000
7.950330	3906.920000	7.700850	23.405000
8.050330	3962.800000	7.797860	23.403000
8.150330	4018.930000	7.894880	23.404000
8.250330	4080.200000	7.991830	23.403000
8.350330	4136.950000	8.088810	23.404000
8.450330	4191.960000	8.185860	23.403000
8.550330	4252.770000	8.282810	23.404000
8.650330	4312.500000	8.379820	23.403000
8.750330	4368.010000	8.476830	23.404000
8.850330	4428.810000	8.573780	23.403000
8.950330	4488.970000	8.670790	23.402000
9.050330	4544.670000	8.767850	23.402000
9.150330	4606.560000	8.864760	23.400000
9.250330	4668.380000	8.961760	23.399000
9.350330	4722.990000	9.058800	23.397000
9.450330	4785.800000	9.155750	23.396000
9.550330	4848.420000	9.252740	23.395000
9.650330	4903.170000	9.349790	23.395000
9.750330	4966.120000	9.446750	23.394000
9.850330	5029.250000	9.543720	23.393000
9.950330	5086.080000	9.640750	23.393000
10.050300	5148.580000	9.737730	23.392000
10.150300	5212.500000	9.834690	23.392000
10.250300	5270.650000	9.931730	23.391000
10.350300	5333.140000	10.028700	23.391000
10.450300	5398.880000	10.125700	23.391000
10.550300	5458.580000	10.222700	23.391000
10.650300	5519.930000	10.319700	23.391000
10.750300	5586.510000	10.416700	23.392000
10.850300	5647.550000	10.513700	23.392000
10.950300	5710.010000	10.610700	23.394000
11.050300	5776.460000	10.707600	23.393000
11.150300	5840.300000	10.804600	23.394000
11.250300	5901.890000	10.901700	23.394000
11.350300	5968.930000	10.998600	23.394000
11.450300	6034.570000	11.095600	23.394000
11.550300	6096.400000	11.192600	23.394000
11.650300	6163.510000	11.289600	23.394000
11.750300	6231.630000	11.386600	23.394000
11.850300	6293.910000	11.483600	23.394000
11.950300	6362.460000	11.580600	23.393000
12.050300	6431.580000	11.677600	23.393000
12.150300	6494.330000	11.774700	23.393000
12.250300	6563.450000	11.871600	23.392000
12.350300	6633.830000	11.968500	23.391000
12.450300	6696.950000	12.065600	23.390000
12.550300	6767.010000	12.162500	23.390000
12.650300	6839.380000	12.259500	23.387000
12.750300	6903.880000	12.356500	23.386000
12.850300	6973.320000	12.453500	23.382000
12.950300	7046.760000	12.550500	23.382000
13.050300	7113.670000	12.647500	23.378000
13.150300	7183.840000	12.744500	23.377000
13.250300	7257.240000	12.841500	23.375000
13.350300	7326.550000	12.938500	23.373000
13.450300	7396.750000	13.035400	23.372000
13.550300	7471.130000	13.132400	23.370000
13.650300	7541.960000	13.229500	23.369000
13.750300	7612.090000	13.326500	23.368000
13.850300	7689.100000	13.423500	23.365000
13.950300	7761.960000	13.520400	23.363000
14.050300	7832.520000	13.617500	23.360000
14.150300	7910.210000	13.714400	23.359000
14.250300	7985.290000	13.811400	23.355000
14.350300	8056.410000	13.908400	23.353000
14.450300	8135.510000	14.005300	23.349000
14.550300	8212.920000	14.102400	23.347000
14.650300	8284.230000	14.199500	23.343000
14.750300	8364.140000	14.296400	23.341000
14.850300	8444.020000	14.393300	23.337000
14.950300	8515.540000	14.490400	23.334000
15.050300	8596.750000	14.587300	23.332000
15.150300	8677.790000	14.684300	23.330000
15.250300	8751.780000	14.781400	23.328000
15.350300	8832.670000	14.878400	23.326000
15.450300	8915.540000	14.975300	23.326000
15.550300	8990.630000	15.072400	23.324000
15.650300	9072.580000	15.169300	23.327000
15.750300	9157.040000	15.266300	23.325000
15.850300	9235.410000	15.363300	23.328000
15.950300	9317.950000	15.460300	23.327000
16.050300	9403.560000	15.557200	23.332000
16.150300	9483.580000	15.654300	23.331000
16.250300	9566.220000	15.751300	23.335000
16.350300	9653.570000	15.848200	23.335000
16.450300	9736.560000	15.945300	23.340000
16.550300	9819.250000	16.042300	23.340000
16.650300	9905.830000	16.139200	23.344000
16.750300	9991.640000	16.236200	23.345000
16.850300	10075.700000	16.333200	23.348000
16.950300	10166.200000	16.430200	23.348000
17.050300	10253.900000	16.527200	23.351000
17.150300	10339.400000	16.624200	23.352000
17.250300	10430.200000	16.721200	23.354000
17.350300	10521.300000	16.818200	23.355000
17.450300	10606.500000	16.915200	23.356000
17.550300	10699.900000	17.012200	23.357000
17.650300	10792.500000	17.109100	23.358000
17.750300	10879.400000	17.206200	23.359000
17.850300	10974.200000	17.303100	23.357000
17.950300	11069.300000	17.400100	23.358000
18.050300	11157.600000	17.497200	23.357000
18.150300	11253.800000	17.594100	23.357000
18.250300	11351.000000	17.691100	23.355000
18.350300	11442.000000	17.788100	23.356000
18.450300	11538.200000	17.885100	23.354000
18.550300	11638.300000	17.982100	23.355000
18.650300	11731.300000	18.079100	23.353000
18.750300	11829.300000	18.176000	23.353000
18.850300	11930.500000	18.273000	23.353000
18.950300	12027.200000	18.370000	23.354000
19.050300	12125.100000	18.467000	23.354000
19.150300	12228.200000	18.564000	23.354000
19.250300	12327.800000	18.661000	23.355000
19.350300	12426.600000	18.758000	23.357000
19.450300	12532.300000	18.855000	23.357000
19.550300	12633.900000	18.951900	23.360000
19.650300	12733.500000	19.049000	23.360000
19.750300	12838.300000	19.146000	23.363000
19.850300	12943.600000	19.243000	23.364000
19.950300	13044.600000	19.340000	23.366000
20.050300	13153.700000	19.436900	23.367000
20.150300	13261.700000	19.533900	23.369000
20.250300	13365.100000	19.631000	23.370000
20.350300	13475.700000	19.727900	23.371000
20.450300	13587.100000	19.824800	23.372000
20.550300	13691.300000	19.921900	23.373000
20.650300	13805.300000	20.018900	23.374000
20.750300	13919.000000	20.115900	23.375000
20.850300	14025.600000	20.212900	23.376000
20.950300	14140.800000	20.309900	23.377000
21.050300	14257.900000	20.406800	23.378000
21.150300	14367.200000	20.503900	23.378000
21.250300	14484.700000	20.600900	23.379000
21.350300	14603.200000	20.697800	23.380000
21.450300	14715.800000	20.794900	23.381000
21.550300	14835.500000	20.891900	23.382000
21.650300	14957.200000	20.988800	23.382000
21.750300	15072.200000	21.085800	23.383000
21.850300	15192.000000	21.182800	23.384000
21.950300	15317.800000	21.279700	23.385000
22.050300	15436.300000	21.376800	23.386000
22.150300	15558.700000	21.473800	23.388000
22.250300	15687.300000	21.570700	23.389000
22.350300	15808.000000	21.667700	23.390000
22.450300	15931.500000	21.764700	23.392000
22.550300	16060.700000	21.861700	23.393000
22.650300	16182.500000	21.958800	23.394000
22.750300	16307.300000	22.055800	23.395000
22.850300	16442.200000	22.152700	23.396000
22.950300	16569.200000	22.249700	23.397000
23.050300	16696.800000	22.346700	23.399000
23.150300	16834.300000	22.443600	23.400000
23.250300	16965.200000	22.540600	23.401000
23.350300	17095.400000	22.637700	23.402000
23.450300	17235.200000	22.734600	23.403000
23.550300	17371.300000	22.831700	23.404000
23.650300	17503.700000	22.928600	23.406000
23.750300	17645.300000	23.025600	23.408000
23.850300	17775.900000	23.122600	23.411000
23.950300	17880.700000	23.219700	23.412000
24.050300	18020.000000	23.316700	23.417000
24.150300	18162.300000	23.413700	23.418000
24.250300	18301.800000	23.510700	23.423000
24.350300	18448.300000	23.607800	23.425000
24.450300	18598.000000	23.704700	23.430000
24.550300	18739.300000	23.801700	23.432000
24.650300	18889.400000	23.898600	23.435000
24.750300	19044.000000	23.995700	23.438000
24.850300	19189.100000	24.092700	23.440000
24.950300	19340.700000	24.189600	23.442000
25.050300	19500.200000	24.286600	23.444000
25.150300	19649.500000	24.383700	23.446000
25.250300	19803.400000	24.480500	23.448000
25.350300	19966.400000	24.577400	23.451000
25.450300	20121.600000	24.674500	23.452000
25.550300	20278.600000	24.771500	23.454000
25.650300	20445.100000	24.868400	23.455000
25.750300	20603.600000	24.965500	23.457000
25.850300	20763.200000	25.062400	23.457000
25.950300	20932.200000	25.159400	23.459000
26.050300	21095.100000	25.256400	23.459000
26.150300	21259.600000	25.353500	23.460000
26.250300	21433.800000	25.450300	23.460000
26.350300	21601.700000	25.547300	23.461000
26.450300	21769.100000	25.644400	23.459000
26.550300	21946.300000	25.741300	23.460000
26.650300	22119.000000	25.838300	23.458000
26.750300	22287.400000	25.935400	23.459000
26.850300	22467.600000	26.032400	23.457000
26.950300	22647.300000	26.129300	23.458000
27.050300	22820.000000	26.226400	23.455000
27.150300	23006.000000	26.323300	23.455000
27.250300	23189.800000	26.420200	23.452000
27.350300	23367.800000	26.517300	23.452000
27.450300	23557.300000	26.614300	23.449000
27.550300	23744.000000	26.711200	23.449000
27.650300	23928.800000	26.808300	23.446000
27.750300	24120.200000	26.905300	23.445000
27.850300	24314.700000	27.002200	23.442000
27.950300	24504.700000	27.099200	23.441000
28.050300	24699.200000	27.196300	23.439000
28.150300	24899.700000	27.293300	23.438000
28.250300	25093.600000	27.390200	23.436000
28.350300	25292.500000	27.487200	23.435000
28.450300	25498.500000	27.584100	23.434000
28.550300	25698.100000	27.681200	23.433000
28.650300	25900.500000	27.778200	23.431000
28.750300	26112.500000	27.875100	23.430000
28.850300	26318.300000	27.972100	23.428000
28.950300	26524.900000	28.069200	23.427000
29.050300	26741.100000	28.166100	23.424000
29.150300	26953.800000	28.263000	23.423000
29.250300	27165.000000	28.360200	23.418000
29.350300	27385.000000	28.457100	23.416000
29.450300	27602.300000	28.554000	23.412000
29.550300	27818.200000	28.651100	23.410000
29.650300	28044.400000	28.748100	23.406000
29.750300	28270.600000	28.845000	23.405000
29.850300	28491.400000	28.942000	23.402000
29.950300	28722.100000	29.039000	23.400000
30.050300	28954.200000	29.135900	23.398000
30.150300	29181.600000	29.233000	23.397000
30.250300	29416.300000	29.329900	23.395000
30.350300	29656.300000	29.427000	23.395000
30.450300	29888.200000	29.524000	23.393000
30.550300	30128.900000	29.621000	23.393000
30.650300	30375.500000	29.717900	23.391000
30.750300	30613.600000	29.815000	23.393000
30.850300	30858.600000	29.911900	23.391000
30.950300	31111.700000	30.008900	23.393000
31.050300	31357.200000	30.105800	23.392000
31.150300	31606.900000	30.202900	23.394000
31.250300	31866.400000	30.299800	23.393000
31.350300	32117.800000	30.396900	23.394000
31.450300	32373.600000	30.493900	23.394000
31.550300	32638.700000	30.590800	23.394000
31.650300	32897.700000	30.687800	23.394000
31.750300	33158.100000	30.784900	23.395000
31.850300	33430.500000	30.881800	23.394000
31.950300	33696.300000	30.978800	23.394000
32.050300	33962.600000	31.075800	23.394000
32.150300	34240.900000	31.172700	23.394000
32.250300	34514.600000	31.269700	23.394000
32.350300	34787.400000	31.366800	23.394000
32.450300	35070.900000	31.463600	23.394000
32.550300	35353.400000	31.560800	23.394000
32.650300	35631.900000	31.657800	23.394000
32.750300	35920.600000	31.754700	23.395000
32.850300	36211.400000	31.851600	23.395000
32.950300	36496.600000	31.948700	23.395000
33.050300	36791.000000	32.045700	23.395000
33.150300	37089.300000	32.142600	23.395000
33.250300	37381.300000	32.239800	23.397000
33.350300	37682.400000	32.336600	23.397000
33.450300	37989.000000	32.433600	23.399000
33.550300	38287.400000	32.530600	23.400000
33.650300	38594.100000	32.627600	23.400000
33.750300	38907.800000	32.724600	23.400000
33.850300	39214.700000	32.821600	23.400000
33.950300	39528.200000	32.918600	23.401000
34.050300	39849.900000	33.015500	23.400000
34.150300	40164.300000	33.112500	23.401000
34.250300	40483.400000	33.209500	23.401000
34.350300	40810.900000	33.306400	23.401000
34.450300	41133.600000	33.403500	23.403000
34.550300	41458.600000	33.500500	23.404000
34.650300	41793.100000	33.597500	23.405000
34.750300	42125.000000	33.694500	23.406000
34.850300	42456.300000	33.791500	23.406000
34.950300	42795.800000	33.888400	23.407000
35.050300	43136.200000	33.985400	23.407000
35.150300	43474.000000	34.082500	23.408000
35.250300	43819.200000	34.179500	23.408000
35.350300	44168.200000	34.276400	23.408000
35.450300	44511.600000	34.373400	23.407000
35.550300	44863.700000	34.470400	23.407000
35.650300	45219.000000	34.567300	23.407000
35.750300	45569.900000	34.664300	23.407000
35.850300	45923.600000	34.761300	23.405000
35.950300	46282.100000	34.858300	23.405000
36.050300	46636.300000	34.955400	23.401000
36.150300	46955.200000	35.052500	23.401000
36.250300	47307.500000	35.149300	23.397000
36.350300	47666.600000	35.246300	23.397000
36.450300	48032.200000	35.343300	23.392000
36.550300	48403.500000	35.440300	23.392000
36.650300	48771.900000	35.537200	23.387000
36.750300	49144.600000	35.634300	23.385000
36.850300	49525.200000	35.731200	23.380000
36.950300	49901.800000	35.828300	23.379000
37.050300	50278.800000	35.925200	23.375000
37.150300	50645.600000	36.022200	23.373000
37.250300	51023.500000	36.119100	23.370000
37.350300	51405.700000	36.216200	23.368000
37.450300	51796.100000	36.313200	23.366000
37.550300	52187.100000	36.410200	23.365000
37.650300	52564.800000	36.507200	23.364000
37.750300	52962.300000	36.604200	23.362000
37.850300	53360.000000	36.701100	23.364000
37.950300	53753.500000	36.798100	23.362000
38.050300	54154.200000	36.895200	23.364000
38.150300	54559.200000	36.992100	23.363000
38.250300	54958.600000	37.089100	23.364000
38.350300	55366.500000	37.186100	23.363000
38.450300	55778.300000	37.283000	23.364000
38.550300	56184.000000	37.380000	23.363000
38.650300	56595.700000	37.477000	23.364000
38.750300	57010.800000	37.574100	23.363000
38.850300	57419.700000	37.671100	23.363000
38.950300	57833.700000	37.768100	23.362000
39.050300	58255.000000	37.865000	23.362000
39.150300	58672.400000	37.962000	23.361000
39.250300	59095.100000	38.059100	23.358000
39.350300	59522.700000	38.155900	23.358000
39.450300	59892.000000	38.253100	23.354000
39.550300	60317.000000	38.350000	23.353000
39.650300	60753.000000	38.446900	23.347000
39.750300	61183.800000	38.543900	23.346000
39.850300	61615.800000	38.640900	23.341000
39.950300	62056.000000	38.737900	23.339000
40.050300	62493.800000	38.834900	23.334000
40.150300	62928.900000	38.931900	23.332000
40.250300	63372.200000	39.028800	23.326000
40.350300	63819.000000	39.125800	23.323000
40.450300	64259.200000	39.222900	23.317000
40.550300	64707.700000	39.319800	23.314000
40.650300	65154.600000	39.416800	23.310000
40.750300	65599.300000	39.513800	23.307000
40.850300	66053.000000	39.610800	23.303000
40.950300	66509.800000	39.707800	23.300000
41.050300	66959.300000	39.804800	23.298000
41.150300	67412.800000	39.901800	23.295000
41.250300	67875.800000	39.998700	23.294000
41.350300	68333.400000	40.095800	23.291000
41.450300	68794.900000	40.192800	23.292000
41.550300	69265.700000	40.289700	23.290000
41.650300	69724.200000	40.386700	23.291000
41.750300	70189.800000	40.483700	23.292000
41.850300	70660.400000	40.580600	23.290000
41.950300	71123.600000	40.677700	23.292000
42.050300	71591.600000	40.774700	23.290000
42.150300	72081.200000	40.871700	23.292000
42.250300	72546.400000	40.968800	23.291000
42.350300	73009.100000	41.065600	23.292000
42.450300	73482.700000	41.162700	23.291000
42.550300	73949.100000	41.259700	23.291000
42.650300	74414.700000	41.356600	23.290000
42.750300	74888.200000	41.453600	23.290000
42.850300	75357.300000	41.550600	23.289000
42.950300	75822.400000	41.647700	23.289000
43.050300	76293.600000	41.744700	23.288000
43.150300	76760.300000	41.841600	23.287000
43.250300	77217.100000	41.938700	23.287000
43.350300	77688.700000	42.035500	23.286000
43.450300	78147.600000	42.132500	23.285000
43.550300	78596.200000	42.229700	23.285000
43.650300	79050.400000	42.326600	23.284000
43.750300	79484.300000	42.423600	23.283000
43.850300	79918.600000	42.520700	23.281000
43.950300	80373.200000	42.617600	23.281000
44.050300	80794.300000	42.714700	23.279000
44.150300	81213.000000	42.811700	23.278000
44.250300	81659.500000	42.908600	23.276000
44.350300	82116.800000	43.005500	23.275000
44.450300	82564.100000	43.102500	23.274000
44.550300	83009.300000	43.199600	23.274000
44.650300	83449.100000	43.296500	23.272000
44.750300	83885.300000	43.393600	23.271000
44.850300	84298.800000	43.490600	23.269000
44.950300	84726.500000	43.587500	23.268000
45.050300	85143.600000	43.684600	23.266000
45.150300	85506.000000	43.781900	23.265000
45.250300	85727.900000	43.878700	23.261000
45.350300	86109.200000	43.975600	23.260000
45.450300	86513.500000	44.072600	23.256000
45.550300	86926.900000	44.169500	23.255000
45.650300	87332.600000	44.266500	23.252000
45.750300	87729.400000	44.363600	23.251000
45.850300	88122.200000	44.460700	23.249000
45.950300	88498.900000	44.557700	23.247000
46.050300	88870.300000	44.654700	23.248000
46.150300	89241.400000	44.751600	23.246000
46.250300	89603.000000	44.848600	23.247000
46.350300	89951.000000	44.945700	23.246000
46.450300	90288.700000	45.042700	23.247000
46.550300	90605.700000	45.139600	23.246000
46.650300	90909.100000	45.236700	23.247000
46.750300	91179.400000	45.333800	23.246000
46.850300	91424.800000	45.430700	23.249000
46.950300	91704.000000	45.527800	23.248000
47.050300	91969.100000	45.624800	23.250000
47.150300	92218.900000	45.721700	23.250000
47.250300	92437.200000	45.818900	23.253000
47.350300	92642.100000	45.915800	23.253000
47.450300	92841.500000	46.012800	23.255000
47.550300	93025.700000	46.110000	23.255000
47.650300	93215.500000	46.206900	23.257000
47.750300	93409.900000	46.303800	23.257000
47.850300	93570.000000	46.401000	23.258000
47.950300	93689.100000	46.498100	23.259000
48.050300	93750.500000	46.595200	23.258000
48.150300	93751.000000	46.692500	23.259000
48.250300	93731.000000	46.789500	23.258000
48.350300	93691.000000	46.886600	23.258000
48.450300	93630.000000	46.983600	23.257000
48.550300	93553.900000	47.080500	23.257000
48.650300	93469.400000	47.177600	23.257000
48.750300	93334.800000	47.274800	23.257000
48.850300	93170.400000	47.371800	23.258000
48.950300	93009.100000	47.468800	23.258000
49.050300	92816.700000	47.565800	23.258000
49.150300	92539.800000	47.662500	23.258000
49.250300	92237.400000	47.759800	23.258000
49.350300	91820.500000	47.856700	23.259000
49.450300	91321.600000	47.953900	23.259000
49.550300	90710.800000	48.051200	23.259000
49.650300	90023.000000	48.148300	23.261000
49.750300	89197.900000	48.245800	23.261000
49.850300	88188.100000	48.342900	23.263000
49.950300	87048.800000	48.440200	23.263000
50.050300	85701.000000	48.538000	23.267000
50.150300	84028.700000	48.635400	23.267000
50.250300	82158.100000	48.732600	23.271000
50.350300	80063.800000	48.830800	23.272000
50.450300	77163.300000	48.929600	23.277000
50.550300	73840.600000	49.026800	23.278000
50.650300	70490.400000	49.124100	23.282000
50.750300	66664.400000	49.222300	23.283000
50.850300	62505.200000	49.319600	23.286000
50.950300	58163.800000	49.417000	23.288000
51.050300	53421.300000	49.515100	23.290000
51.150300	48497.300000	49.612000	23.292000
51.250300	43706.400000	49.708500	23.294000
51.350300	39212.000000	49.805000	23.296000
51.450300	35426.900000	49.900300	23.298000
51.550300	32056.500000	49.996700	23.300000
51.650300	29137.800000	50.092500	23.302000
51.750300	26771.400000	50.188400	23.304000
51.850300	24893.800000	50.284400	23.305000
51.950300	23465.200000	50.380800	23.307000
52.050300	22359.300000	50.477000	23.307000
52.150300	21481.800000	50.573500	23.309000
52.250300	20734.200000	50.670400	23.309000
52.350300	20088.700000	50.767100	23.310000
52.450300	19501.300000	50.864100	23.310000
52.550300	18948.700000	50.961000	23.311000
52.650300	18434.800000	51.057700	23.311000
52.750300	17990.200000	51.154700	23.312000
52.850300	17600.400000	51.251600	23.314000
52.950300	17238.300000	51.348700	23.315000
53.050300	16915.400000	51.445300	23.316000
53.150300	16626.800000	51.542400	23.317000
53.250300	16374.700000	51.639300	23.318000
53.350300	16162.200000	51.736300	23.319000
53.450300	15985.300000	51.833200	23.319000
53.550300	15832.700000	51.930200	23.320000
53.650300	15684.800000	52.027100	23.319000
53.750300	15546.800000	52.124000	23.320000
53.850300	15442.600000	52.221000	23.320000
53.950300	15356.600000	52.317900	23.321000
54.050300	15264.700000	52.415000	23.321000
54.150300	15190.600000	52.512000	23.321000
54.250300	15129.500000	52.608900	23.321000
54.350300	15056.200000	52.706100	23.322000
54.450300	14987.700000	52.803100	23.320000
54.550300	14918.400000	52.899900	23.321000
54.650300	14849.700000	52.997000	23.319000

## Sheet: DATA2
Step time	Stress	Strain	Temperature
s	Pa	%	°C
0.050333	24.278000	0.036110	23.697000
0.150334	60.909700	0.125258	23.695000
0.250333	99.884900	0.214983	23.695000
0.350333	146.299000	0.304610	23.694000
0.450333	183.740000	0.394344	23.693000
0.550334	219.986000	0.484080	23.692000
0.650333	265.098000	0.573708	23.692000
0.750333	303.783000	0.663424	23.692000
0.850333	338.758000	0.753174	23.691000
0.950334	381.568000	0.842811	23.692000
1.050330	420.988000	0.932510	23.691000
1.150330	454.410000	1.022260	23.691000
1.250330	497.093000	1.111900	23.691000
1.350330	536.121000	1.201600	23.690000
1.450330	570.154000	1.291360	23.689000
1.550330	613.595000	1.380990	23.688000
1.650330	653.629000	1.470690	23.688000
1.750330	686.349000	1.560440	23.686000
1.850330	726.435000	1.650100	23.685000
1.950330	768.164000	1.739770	23.683000
2.050330	802.121000	1.829520	23.683000
2.150330	842.658000	1.919210	23.680000
2.250330	885.453000	2.008850	23.680000
2.350330	919.759000	2.098620	23.679000
2.450330	958.271000	2.188310	23.676000
2.550330	1003.290000	2.277930	23.675000
2.650330	1037.510000	2.367690	23.673000
2.750330	1076.290000	2.457400	23.672000
2.850330	1121.380000	2.547020	23.670000
2.950330	1157.040000	2.636780	23.669000
3.050330	1194.820000	2.726490	23.667000
3.150330	1239.940000	2.816120	23.665000
3.250330	1278.000000	2.905840	23.665000
3.350330	1314.920000	2.995590	23.663000
3.450330	1361.540000	3.085220	23.664000
3.550330	1400.770000	3.174950	23.663000
3.650330	1436.930000	3.264680	23.663000
3.750330	1484.430000	3.354320	23.662000
3.850330	1526.470000	3.444010	23.662000
3.950330	1560.410000	3.533800	23.661000
4.050330	1610.010000	3.623420	23.660000
4.150330	1652.150000	3.713100	23.659000
4.250330	1689.270000	3.802860	23.659000
4.350330	1736.330000	3.892500	23.658000
4.450330	1780.640000	3.982180	23.658000
4.550330	1819.410000	4.071960	23.657000
4.650330	1864.860000	4.161610	23.656000
4.750330	1911.660000	4.251280	23.655000
4.850330	1949.730000	4.341030	23.655000
4.950330	1993.720000	4.430710	23.654000
5.050330	2042.810000	4.520340	23.652000
5.150330	2080.820000	4.610110	23.651000
5.250330	2126.310000	4.699800	23.649000
5.350330	2174.200000	4.789440	23.648000
5.450330	2214.400000	4.879210	23.646000
5.550330	2259.070000	4.968890	23.644000
5.650330	2308.510000	5.058540	23.642000
5.750330	2349.540000	5.148270	23.641000
5.850330	2392.610000	5.237980	23.639000
5.950330	2443.760000	5.327620	23.637000
6.050330	2484.450000	5.417390	23.634000
6.150330	2526.910000	5.507060	23.633000
6.250330	2577.550000	5.596680	23.630000
6.350330	2620.930000	5.686420	23.629000
6.450330	2662.870000	5.776190	23.626000
6.550330	2713.950000	5.865790	23.624000
6.650330	2758.130000	5.955500	23.621000
6.750330	2800.480000	6.045250	23.619000
6.850330	2851.380000	6.134890	23.619000
6.950330	2897.160000	6.224600	23.617000
7.050330	2938.350000	6.314360	23.618000
7.150330	2989.440000	6.403980	23.616000
7.250330	3037.200000	6.493690	23.619000
7.350330	3078.580000	6.583440	23.617000
7.450330	3128.280000	6.673100	23.621000
7.550330	3177.120000	6.762760	23.620000
7.650330	3218.380000	6.852530	23.623000
7.750330	3267.470000	6.942200	23.623000
7.850330	3318.700000	7.031850	23.627000
7.950330	3360.170000	7.121630	23.627000
8.050330	3407.810000	7.211290	23.632000
8.150330	3458.710000	7.300940	23.632000
8.250330	3499.960000	7.390700	23.633000
8.350330	3544.420000	7.480410	23.634000
8.450330	3594.920000	7.570030	23.632000
8.550330	3635.750000	7.659790	23.633000
8.650330	3679.960000	7.749500	23.632000
8.750330	3732.420000	7.839110	23.632000
8.850330	3774.800000	7.928850	23.631000
8.950330	3818.930000	8.018600	23.631000
9.050330	3871.220000	8.108200	23.629000
9.150330	3914.900000	8.197960	23.627000
9.250330	3959.150000	8.287670	23.627000
9.350330	4010.720000	8.377280	23.627000
9.450330	4054.650000	8.467030	23.627000
9.550330	4097.310000	8.556790	23.628000
9.650330	4147.660000	8.646410	23.628000
9.750330	4193.210000	8.736110	23.629000
9.850330	4234.950000	8.825870	23.629000
9.950330	4284.740000	8.915510	23.630000
10.050300	4333.070000	9.005200	23.630000
10.150300	4375.290000	9.094930	23.630000
10.250300	4425.540000	9.184610	23.630000
10.350300	4475.690000	9.274270	23.630000
10.450300	4518.040000	9.364040	23.630000
10.550300	4567.330000	9.453700	23.629000
10.650300	4618.650000	9.543370	23.629000
10.750300	4662.050000	9.633120	23.628000
10.850300	4711.420000	9.722830	23.628000
10.950300	4764.490000	9.812450	23.627000
11.050300	4808.420000	9.902240	23.627000
11.150300	4857.040000	9.991910	23.627000
11.250300	4911.810000	10.081500	23.627000
11.350300	4955.330000	10.171300	23.627000
11.450300	5003.780000	10.261000	23.627000
11.550300	5059.500000	10.350600	23.627000
11.650300	5104.480000	10.440400	23.627000
11.750300	5152.750000	10.530100	23.627000
11.850300	5208.190000	10.619700	23.627000
11.950300	5255.220000	10.709500	23.628000
12.050300	5302.940000	10.799200	23.628000
12.150300	5359.620000	10.888800	23.629000
12.250300	5408.420000	10.978600	23.629000
12.350300	5455.550000	11.068200	23.630000
12.450300	5512.600000	11.157900	23.630000
12.550300	5562.900000	11.247600	23.630000
12.650300	5610.150000	11.337400	23.628000
12.750300	5667.440000	11.427000	23.628000
12.850300	5720.080000	11.516700	23.622000
12.950300	5767.150000	11.606400	23.622000
13.050300	5822.820000	11.696100	23.612000
13.150300	5878.580000	11.785900	23.611000
13.250300	5927.100000	11.875600	23.598000
13.350300	5983.630000	11.965200	23.597000
13.450300	6039.880000	12.054900	23.582000
13.550300	6089.570000	12.144600	23.579000
13.650300	6143.590000	12.234200	23.567000
13.750300	6202.120000	12.323900	23.563000
13.850300	6251.320000	12.413700	23.555000
13.950300	6306.660000	12.503400	23.550000
14.050300	6366.490000	12.593000	23.547000
14.150300	6416.360000	12.682800	23.542000
14.250300	6470.680000	12.772500	23.540000
14.350300	6532.300000	12.862100	23.535000
14.450300	6585.160000	12.951900	23.537000
14.550300	6637.780000	13.041600	23.533000
14.650300	6702.450000	13.131200	23.538000
14.750300	6756.940000	13.221000	23.534000
14.850300	6811.810000	13.310700	23.540000
14.950300	6875.520000	13.400400	23.537000
15.050300	6932.390000	13.490000	23.542000
15.150300	6987.320000	13.579800	23.541000
15.250300	7052.330000	13.669400	23.546000
15.350300	7111.780000	13.759100	23.545000
15.450300	7167.440000	13.848900	23.549000
15.550300	7231.900000	13.938600	23.549000
15.650300	7294.110000	14.028200	23.551000
15.750300	7350.780000	14.117900	23.551000
15.850300	7414.730000	14.207600	23.552000
15.950300	7479.390000	14.297300	23.552000
16.050300	7537.120000	14.387100	23.553000
16.150300	7600.890000	14.476700	23.553000
16.250300	7668.520000	14.566300	23.555000
16.350300	7727.920000	14.656100	23.555000
16.450300	7791.740000	14.745800	23.558000
16.550300	7860.830000	14.835500	23.558000
16.650300	7921.330000	14.925200	23.561000
16.750300	7984.410000	15.014800	23.561000
16.850300	8055.090000	15.104600	23.564000
16.950300	8116.880000	15.194300	23.565000
17.050300	8181.400000	15.284000	23.569000
17.150300	8253.980000	15.373600	23.570000
17.250300	8317.750000	15.463400	23.573000
17.350300	8382.270000	15.553100	23.574000
17.450300	8455.460000	15.642700	23.577000
17.550300	8520.850000	15.732400	23.578000
17.650300	8586.070000	15.822200	23.581000
17.750300	8661.080000	15.911800	23.582000
17.850300	8728.890000	16.001500	23.585000
17.950300	8793.620000	16.091300	23.586000
18.050300	8868.790000	16.180900	23.589000
18.150300	8939.520000	16.270600	23.590000
18.250300	9006.040000	16.360300	23.591000
18.350300	9081.770000	16.450000	23.593000
18.450300	9154.320000	16.539700	23.593000
18.550300	9222.250000	16.629400	23.595000
18.650300	9297.560000	16.719100	23.596000
18.750300	9372.510000	16.808800	23.597000
18.850300	9441.350000	16.898500	23.597000
18.950300	9517.110000	16.988200	23.599000
19.050300	9594.530000	17.077800	23.599000
19.150300	9665.620000	17.167600	23.601000
19.250300	9741.330000	17.257300	23.602000
19.350300	9821.140000	17.347000	23.603000
19.450300	9892.880000	17.436700	23.605000
19.550300	9969.370000	17.526400	23.607000
19.650300	10051.000000	17.616000	23.608000
19.750300	10125.700000	17.705800	23.609000
19.850300	10201.200000	17.795500	23.609000
19.950300	10285.400000	17.885100	23.610000
20.050300	10361.200000	17.974800	23.608000
20.150300	10438.200000	18.064600	23.609000
20.250300	10523.500000	18.154200	23.606000
20.350300	10601.500000	18.243900	23.607000
20.450300	10678.300000	18.333700	23.603000
20.550300	10765.000000	18.423300	23.603000
20.650300	10846.200000	18.513000	23.600000
20.750300	10924.300000	18.602800	23.597000
20.850300	11011.900000	18.692400	23.597000
20.950300	11095.400000	18.782100	23.595000
21.050300	11175.000000	18.871800	23.594000
21.150300	11262.500000	18.961500	23.591000
21.250300	11349.500000	19.051100	23.591000
21.350300	11431.000000	19.140900	23.588000
21.450300	11518.900000	19.230600	23.587000
21.550300	11608.800000	19.320300	23.585000
21.650300	11692.400000	19.410000	23.584000
21.750300	11779.600000	19.499700	23.582000
21.850300	11872.700000	19.589300	23.581000
21.950300	11958.200000	19.679100	23.580000
22.050300	12046.300000	19.768700	23.579000
22.150300	12141.400000	19.858500	23.578000
22.250300	12228.400000	19.948100	23.577000
22.350300	12318.100000	20.037900	23.577000
22.450300	12415.400000	20.127500	23.576000
22.550300	12505.000000	20.217200	23.575000
22.650300	12594.900000	20.307000	23.574000
22.750300	12693.700000	20.396600	23.573000
22.850300	12786.400000	20.486400	23.574000
22.950300	12876.600000	20.576000	23.573000
23.050300	12976.900000	20.665700	23.572000
23.150300	13072.600000	20.755400	23.571000
23.250300	13164.600000	20.845200	23.570000
23.350300	13266.400000	20.934800	23.570000
23.450300	13365.200000	21.024500	23.568000
23.550300	13458.600000	21.114300	23.568000
23.650300	13561.600000	21.203900	23.566000
23.750300	13662.700000	21.293600	23.565000
23.850300	13758.400000	21.383300	23.563000
23.950300	13861.400000	21.473000	23.562000
24.050300	13966.400000	21.562700	23.561000
24.150300	14064.700000	21.652400	23.560000
24.250300	14168.500000	21.742200	23.559000
24.350300	14276.500000	21.831800	23.558000
24.450300	14377.000000	21.921600	23.557000
24.550300	14481.600000	22.011300	23.556000
24.650300	14592.000000	22.100900	23.555000
24.750300	14695.500000	22.190700	23.554000
24.850300	14800.900000	22.280500	23.555000
24.950300	14914.000000	22.370000	23.554000
25.050300	15020.500000	22.459600	23.557000
25.150300	15127.200000	22.549400	23.557000
25.250300	15242.300000	22.639000	23.562000
25.350300	15352.100000	22.728700	23.562000
25.450300	15459.700000	22.818500	23.567000
25.550300	15576.400000	22.908100	23.567000
25.650300	15689.700000	22.997800	23.572000
25.750300	15798.600000	23.087600	23.573000
25.850300	15917.300000	23.177100	23.575000
25.950300	16034.700000	23.266900	23.576000
26.050300	16145.200000	23.356600	23.577000
26.150300	16264.600000	23.446300	23.578000
26.250300	16384.500000	23.535900	23.577000
26.350300	16498.300000	23.625700	23.578000
26.450300	16619.000000	23.715300	23.576000
26.550300	16743.100000	23.805000	23.577000
26.650300	16857.600000	23.894800	23.575000
26.750300	16979.700000	23.984400	23.576000
26.850300	17106.400000	24.074100	23.575000
26.950300	17225.000000	24.163800	23.575000
27.050300	17348.000000	24.253600	23.573000
27.150300	17476.500000	24.343200	23.573000
27.250300	17597.600000	24.432900	23.571000
27.350300	17721.300000	24.522700	23.571000
27.450300	17854.400000	24.612300	23.570000
27.550300	17979.200000	24.702000	23.569000
27.650300	18105.900000	24.791800	23.568000
27.750300	18239.900000	24.881300	23.568000
27.850300	18368.700000	24.971100	23.567000
27.950300	18496.700000	25.060900	23.567000
28.050300	18632.400000	25.150400	23.567000
28.150300	18765.100000	25.240200	23.566000
28.250300	18895.500000	25.329900	23.567000
28.350300	19033.900000	25.419500	23.566000
28.450300	19171.000000	25.509200	23.566000
28.550300	19303.500000	25.599000	23.566000
28.650300	19445.200000	25.688700	23.564000
28.750300	19585.300000	25.778300	23.563000
28.850300	19720.300000	25.868100	23.562000
28.950300	19862.800000	25.957800	23.561000
29.050300	20006.800000	26.047400	23.560000
29.150300	20145.000000	26.137200	23.560000
29.250300	20288.500000	26.226800	23.559000
29.350300	20436.900000	26.316600	23.559000
29.450300	20578.900000	26.406100	23.558000
29.550300	20724.400000	26.495900	23.558000
29.650300	20876.600000	26.585600	23.557000
29.750300	21020.800000	26.675300	23.556000
29.850300	21168.200000	26.765000	23.555000
29.950300	21323.900000	26.854700	23.555000
30.050300	21472.800000	26.944400	23.553000
30.150300	21622.200000	27.034000	23.552000
30.250300	21779.600000	27.123800	23.551000
30.350300	21932.400000	27.213500	23.551000
30.450300	22085.200000	27.303200	23.551000
30.550300	22245.800000	27.392900	23.550000
30.650300	22402.800000	27.482500	23.550000
30.750300	22556.900000	27.572300	23.549000
30.850300	22720.200000	27.661900	23.549000
30.950300	22882.000000	27.751600	23.548000
31.050300	23038.300000	27.841400	23.548000
31.150300	23204.800000	27.931000	23.548000
31.250300	23370.500000	28.020700	23.548000
31.350300	23530.900000	28.110500	23.547000
31.450300	23699.800000	28.200100	23.547000
31.550300	23870.400000	28.289800	23.546000
31.650300	24033.900000	28.379600	23.545000
31.750300	24203.800000	28.469300	23.544000
31.850300	24379.200000	28.558900	23.543000
31.950300	24546.600000	28.648600	23.543000
32.050300	24718.600000	28.738200	23.542000
32.150300	24898.500000	28.828000	23.541000
32.250300	25069.800000	28.917600	23.541000
32.350300	25244.100000	29.007500	23.539000
32.450300	25427.100000	29.097000	23.539000
32.550300	25603.000000	29.186800	23.538000
32.650300	25781.100000	29.276500	23.537000
32.750300	25967.200000	29.366100	23.536000
32.850300	26148.000000	29.455900	23.536000
32.950300	26327.900000	29.545600	23.535000
33.050300	26517.700000	29.635300	23.535000
33.150300	26703.300000	29.724900	23.534000
33.250300	26886.400000	29.814600	23.534000
33.350300	27079.200000	29.904300	23.533000
33.450300	27270.200000	29.994000	23.534000
33.550300	27456.000000	30.083700	23.534000
33.650300	27652.800000	30.173400	23.535000
33.750300	27848.000000	30.263100	23.534000
33.850300	28038.300000	30.352900	23.536000
33.950300	28238.100000	30.442400	23.536000
34.050300	28437.500000	30.532100	23.537000
34.150300	28631.700000	30.621900	23.537000
34.250300	28833.200000	30.711600	23.539000
34.350300	29039.100000	30.801300	23.539000
34.450300	29237.400000	30.891000	23.541000
34.550300	29441.100000	30.980700	23.542000
34.650300	29652.600000	31.070200	23.543000
34.750300	29855.200000	31.160000	23.543000
34.850300	30061.200000	31.249900	23.542000
34.950300	30276.400000	31.339400	23.542000
35.050300	30483.600000	31.429100	23.541000
35.150300	30694.300000	31.518900	23.541000
35.250300	30913.600000	31.608400	23.540000
35.350300	31125.000000	31.698200	23.540000
35.450300	31339.200000	31.787900	23.539000
35.550300	31562.900000	31.877600	23.539000
35.650300	31780.900000	31.967300	23.537000
35.750300	31997.800000	32.057000	23.537000
35.850300	32224.500000	32.146700	23.536000
35.950300	32448.000000	32.236400	23.536000
36.050300	32669.100000	32.326000	23.534000
36.150300	32899.400000	32.415800	23.534000
36.250300	33127.400000	32.505500	23.533000
36.350300	33353.300000	32.595200	23.532000
36.450300	33586.000000	32.684800	23.531000
36.550300	33820.900000	32.774400	23.531000
36.650300	34049.400000	32.864300	23.529000
36.750300	34287.800000	32.953900	23.528000
36.850300	34527.400000	33.043600	23.528000
36.950300	34761.500000	33.133300	23.528000
37.050300	35003.500000	33.223100	23.529000
37.150300	35248.300000	33.312600	23.528000
37.250300	35485.700000	33.402400	23.529000
37.350300	35730.400000	33.492100	23.529000
37.450300	35981.400000	33.581700	23.531000
37.550300	36223.800000	33.671500	23.531000
37.650300	36471.400000	33.761200	23.531000
37.750300	36727.600000	33.850800	23.531000
37.850300	36974.600000	33.940600	23.531000
37.950300	37224.500000	34.030300	23.531000
38.050300	37483.800000	34.119900	23.532000
38.150300	37738.000000	34.209600	23.532000
38.250300	37993.200000	34.299400	23.532000
38.350300	38257.600000	34.389000	23.532000
38.450300	38517.600000	34.478700	23.533000
38.550300	38777.800000	34.568400	23.533000
38.650300	39032.700000	34.658200	23.535000
38.750300	39274.400000	34.747900	23.535000
38.850300	39538.700000	34.837500	23.536000
38.950300	39813.300000	34.927200	23.536000
39.050300	40086.000000	35.016800	23.537000
39.150300	40356.100000	35.106600	23.537000
39.250300	40633.200000	35.196200	23.537000
39.350300	40912.800000	35.285900	23.537000
39.450300	41186.400000	35.375700	23.538000
39.550300	41469.000000	35.465300	23.538000
39.650300	41753.600000	35.555000	23.539000
39.750300	42032.000000	35.644800	23.539000
39.850300	42316.700000	35.734500	23.540000
39.950300	42607.100000	35.824100	23.541000
40.050300	42890.800000	35.913800	23.541000
40.150300	43181.500000	36.003500	23.541000
40.250300	43476.300000	36.093100	23.540000
40.350300	43764.900000	36.182900	23.541000
40.450300	44058.800000	36.272600	23.540000
40.550300	44359.800000	36.362300	23.540000
40.650300	44654.300000	36.452000	23.539000
40.750300	44952.200000	36.541700	23.539000
40.850300	45259.000000	36.631300	23.537000
40.950300	45561.000000	36.721000	23.537000
41.050300	45863.200000	36.810800	23.537000
41.150300	46175.400000	36.900500	23.537000
41.250300	46484.400000	36.990100	23.536000
41.350300	46792.900000	37.079800	23.536000
41.450300	47110.300000	37.169500	23.535000
41.550300	47427.100000	37.259200	23.535000
41.650300	47740.600000	37.348900	23.534000
41.750300	48061.000000	37.438600	23.534000
41.850300	48341.500000	37.528400	23.532000
41.950300	48656.600000	37.618000	23.532000
42.050300	48990.100000	37.707700	23.530000
42.150300	49326.900000	37.797300	23.529000
42.250300	49656.400000	37.887000	23.526000
42.350300	49991.100000	37.976700	23.525000
42.450300	50330.900000	38.066300	23.523000
42.550300	50663.300000	38.156100	23.523000
42.650300	50997.800000	38.245800	23.521000
42.750300	51335.100000	38.335500	23.520000
42.850300	51663.000000	38.425200	23.518000
42.950300	51993.700000	38.514900	23.517000
43.050300	52329.900000	38.604600	23.516000
43.150300	52657.800000	38.694400	23.516000
43.250300	52981.000000	38.784000	23.515000
43.350300	53325.000000	38.873700	23.515000
43.450300	53662.700000	38.963400	23.514000
43.550300	54001.500000	39.053100	23.514000
43.650300	54353.400000	39.142700	23.513000
43.750300	54700.400000	39.232400	23.514000
43.850300	55045.700000	39.322200	23.515000
43.950300	55402.100000	39.411900	23.514000
44.050300	55753.400000	39.501400	23.516000
44.150300	56105.700000	39.591200	23.516000
44.250300	56470.100000	39.680900	23.516000
44.350300	56835.200000	39.770600	23.516000
44.450300	57196.400000	39.860300	23.516000
44.550300	57567.100000	39.950000	23.516000
44.650300	57936.400000	40.039700	23.515000
44.750300	58298.300000	40.129500	23.515000
44.850300	58674.800000	40.219100	23.514000
44.950300	59053.900000	40.308800	23.514000
45.050300	59425.700000	40.398400	23.513000
45.150300	59805.300000	40.488200	23.513000
45.250300	60187.500000	40.577800	23.513000
45.350300	60565.800000	40.667600	23.512000
45.450300	60949.200000	40.757300	23.513000
45.550300	61340.700000	40.846900	23.512000
45.650300	61723.600000	40.936700	23.512000
45.750300	62111.300000	41.026400	23.512000
45.850300	62504.500000	41.116000	23.512000
45.950300	62892.700000	41.205600	23.512000
46.050300	63282.600000	41.295400	23.512000
46.150300	63679.400000	41.385100	23.512000
46.250300	64067.900000	41.474700	23.512000
46.350300	64455.800000	41.564400	23.512000
46.450300	64853.100000	41.654200	23.512000
46.550300	65246.700000	41.743800	23.512000
46.650300	65637.400000	41.833600	23.512000
46.750300	66034.500000	41.923200	23.512000
46.850300	66434.000000	42.013000	23.510000
46.950300	66830.600000	42.102700	23.510000
47.050300	67231.800000	42.192300	23.508000
47.150300	67636.700000	42.282000	23.508000
47.250300	68039.400000	42.371800	23.506000
47.350300	68450.000000	42.461500	23.505000
47.450300	68863.800000	42.551000	23.503000
47.550300	69269.700000	42.640800	23.503000
47.650300	69684.600000	42.730500	23.501000
47.750300	70115.200000	42.820200	23.500000
47.850300	70525.600000	42.909900	23.500000
47.950300	70937.900000	42.999600	23.499000
48.050300	71354.500000	43.089400	23.499000
48.150300	71755.900000	43.179300	23.498000
48.250300	72065.800000	43.269100	23.499000
48.350300	72474.200000	43.358700	23.498000
48.450300	72884.800000	43.448200	23.498000
48.550300	73303.100000	43.538000	23.498000
48.650300	73728.900000	43.627700	23.498000
48.750300	74148.900000	43.717400	23.498000
48.850300	74569.500000	43.807100	23.498000
48.950300	74995.800000	43.896800	23.498000
49.050300	75414.900000	43.986500	23.498000
49.150300	75832.400000	44.076100	23.497000
49.250300	76244.800000	44.165400	23.497000
49.350300	76658.200000	44.255100	23.497000
49.450300	77061.500000	44.345000	23.498000
49.550300	77479.400000	44.434300	23.498000
49.650300	77893.900000	44.524400	23.498000
49.750300	78296.900000	44.613800	23.498000
49.850300	78558.800000	44.704100	23.498000
49.950300	78946.200000	44.793400	23.498000
50.050300	79319.900000	44.883000	23.499000
50.150300	79730.300000	44.972600	23.498000
50.250300	80141.000000	45.062300	23.498000
50.350300	80544.800000	45.152400	23.498000
50.450300	80953.000000	45.242000	23.498000
50.550300	81361.000000	45.331600	23.498000
50.650300	81768.400000	45.421400	23.497000
50.750300	82173.600000	45.511200	23.496000
50.850300	82572.500000	45.600800	23.494000
50.950300	82950.000000	45.690500	23.493000
51.050300	83327.700000	45.780400	23.489000
51.150300	83626.300000	45.870000	23.489000
51.250300	83953.100000	45.959800	23.485000
51.350300	84194.200000	46.049900	23.484000
51.450300	84233.600000	46.139300	23.481000
51.550300	84564.200000	46.228900	23.480000
51.650300	84812.800000	46.318700	23.477000
51.750300	85163.100000	46.408200	23.476000
51.850300	85508.600000	46.498000	23.475000
51.950300	85833.500000	46.587600	23.473000
52.050300	86150.200000	46.677200	23.472000
52.150300	86457.500000	46.767000	23.470000
52.250300	86750.300000	46.856700	23.469000
52.350300	87036.900000	46.946400	23.468000
52.450300	87312.900000	47.036300	23.467000
52.550300	87513.400000	47.126000	23.465000
52.650300	87738.600000	47.215600	23.464000
52.750300	87964.200000	47.305300	23.463000
52.850300	88166.000000	47.395200	23.461000
52.950300	88342.100000	47.484700	23.460000
53.050300	88491.900000	47.574600	23.458000
53.150300	88599.600000	47.664400	23.456000
53.250300	88658.200000	47.754100	23.455000
53.350300	88640.400000	47.844100	23.451000
53.450300	88600.700000	47.933700	23.450000
53.550300	88571.700000	48.023600	23.447000
53.650300	88496.100000	48.113300	23.445000
53.750300	88294.600000	48.203200	23.440000
53.850300	88085.100000	48.292900	23.438000
53.950300	87900.900000	48.382500	23.433000
54.050300	87687.400000	48.472300	23.431000
54.150300	87374.900000	48.562100	23.427000
54.250300	87032.500000	48.652100	23.424000
54.350300	86653.200000	48.741600	23.421000
54.450300	86264.000000	48.831600	23.419000
54.550300	85810.000000	48.921300	23.416000
54.650300	85273.600000	49.011200	23.414000
54.750300	84634.600000	49.101000	23.412000
54.850300	83848.100000	49.191100	23.410000
54.950300	82958.400000	49.281000	23.409000
55.050300	81980.300000	49.370700	23.406000
55.150300	80987.200000	49.460500	23.407000
55.250300	79922.200000	49.550600	23.405000
55.350300	78216.300000	49.642000	23.406000
55.450300	76673.900000	49.730100	23.407000
55.550300	75344.300000	49.820100	23.405000
55.650300	73874.500000	49.909900	23.406000
55.750300	72279.400000	49.999900	23.405000
55.850300	70582.500000	50.089600	23.406000
55.950300	68920.300000	50.179300	23.404000
56.050300	67286.900000	50.268900	23.404000
56.150300	65729.600000	50.358300	23.403000
56.250300	64144.900000	50.448400	23.403000
56.350300	62633.000000	50.537700	23.402000
56.450300	61137.000000	50.627600	23.401000
56.550300	59512.600000	50.717500	23.400000
56.650300	57897.600000	50.807300	23.399000
56.750300	55670.100000	50.898200	23.398000
56.850300	53613.800000	50.987300	23.397000
56.950300	51715.900000	51.076800	23.396000
57.050300	49981.100000	51.166000	23.396000
57.150300	48500.600000	51.255200	23.395000
57.250300	47252.500000	51.344400	23.395000
57.350300	46141.700000	51.433900	23.394000
57.450300	45123.400000	51.523500	23.393000
57.550300	44204.800000	51.612900	23.392000
57.650300	43365.500000	51.702600	23.392000
57.750300	42586.000000	51.792100	23.391000
57.850300	41886.700000	51.881700	23.391000
57.950300	41258.300000	51.971200	23.390000
58.050300	40685.000000	52.061000	23.390000
58.150300	40163.200000	52.150500	23.389000
58.250300	39712.300000	52.240000	23.389000
58.350300	39257.200000	52.329800	23.389000
58.450300	38829.300000	52.419300	23.389000
58.550300	38486.500000	52.508800	23.388000
58.650300	38129.700000	52.598500	23.389000
58.750300	37738.800000	52.688500	23.389000
58.850300	37369.800000	52.777800	23.389000
58.950300	37050.400000	52.867700	23.389000
59.050300	36758.800000	52.957200	23.390000
59.150300	36505.500000	53.046900	23.389000
59.250300	36256.900000	53.136600	23.390000
59.350300	36012.700000	53.226200	23.389000
59.450300	35780.600000	53.315800	23.390000
59.550300	35570.400000	53.405500	23.390000
59.650300	35380.700000	53.495200	23.391000
59.750300	35207.100000	53.584900	23.391000
59.850300	35025.700000	53.674600	23.390000
59.950300	34862.800000	53.764200	23.390000
60.050300	34708.300000	53.854100	23.389000
60.150300	34577.700000	53.943600	23.389000
60.250300	34470.300000	54.033400	23.389000
60.350300	34390.500000	54.122800	23.389000
60.450300	34326.500000	54.212500	23.388000
60.550300	34230.100000	54.302200	23.388000
60.650300	34128.200000	54.392100	23.387000
60.750300	34016.000000	54.481800	23.387000

## Sheet: DATA3
Step time	Stress	Strain	Temperature
s	Pa	%	°C
0.05033	20.19220	0.03884	23.54900
0.15033	47.98730	0.13440	23.54900
0.25033	71.76170	0.23071	23.55000
0.35033	103.18300	0.32691	23.55000
0.45033	132.33000	0.42315	23.55100
0.55033	155.13800	0.51946	23.55200
0.65033	184.10200	0.61567	23.55300
0.75033	214.04800	0.71189	23.55300
0.85033	236.79000	0.80820	23.55300
0.95033	264.60900	0.90442	23.55400
1.05033	295.31100	1.00062	23.55300
1.15033	316.08800	1.09694	23.55300
1.25033	343.40000	1.19317	23.55200
1.35033	374.39300	1.28937	23.55200
1.45033	396.29000	1.38568	23.55000
1.55033	422.00000	1.48192	23.55000
1.65033	453.23000	1.57810	23.54800
1.75033	475.26200	1.67441	23.54800
1.85033	500.53300	1.77067	23.54500
1.95033	530.98800	1.86685	23.54500
2.05033	553.78900	1.96315	23.54200
2.15033	579.08700	2.05941	23.54200
2.25033	609.85300	2.15559	23.54100
2.35033	632.24700	2.25189	23.53800
2.45033	656.97500	2.34816	23.53700
2.55033	689.09900	2.44434	23.53300
2.65033	712.01000	2.54063	23.53200
2.75033	734.26300	2.63691	23.52800
2.85033	764.23400	2.73309	23.52700
2.95033	791.06700	2.82935	23.52500
3.05033	816.58000	2.92563	23.52400
3.15033	849.14300	3.02185	23.52400
3.25033	877.25400	3.11809	23.52300
3.35033	902.97300	3.21438	23.52300
3.45033	935.75400	3.31058	23.52200
3.55033	966.08900	3.40682	23.52200
3.65033	991.39000	3.50312	23.52100
3.75033	1023.51000	3.59933	23.52100
3.85033	1053.10000	3.69555	23.52000
3.95033	1077.57000	3.79186	23.52000
4.05033	1110.24000	3.88808	23.51900
4.15033	1145.26000	3.98430	23.51900
4.25033	1172.62000	4.08061	23.51900
4.35033	1205.58000	4.17684	23.51500
4.45033	1240.91000	4.27302	23.51400
4.55033	1268.03000	4.36934	23.51300
4.65033	1300.68000	4.46559	23.51200
4.75033	1338.21000	4.56177	23.51000
4.85033	1366.63000	4.65808	23.50900
4.95033	1398.33000	4.75434	23.50300
5.05033	1436.82000	4.85050	23.50100
5.15033	1465.09000	4.94681	23.49400
5.25033	1496.46000	5.04306	23.49200
5.35033	1533.84000	5.13924	23.48500
5.45033	1564.02000	5.23556	23.48200
5.55033	1597.26000	5.33181	23.47500
5.65033	1638.09000	5.42800	23.47200
5.75033	1670.35000	5.52429	23.46400
5.85033	1702.84000	5.62056	23.45700
5.95033	1744.72000	5.71674	23.45400
6.05033	1778.53000	5.81303	23.44900
6.15033	1811.37000	5.90931	23.44600
6.25033	1852.65000	6.00546	23.44300
6.35033	1888.25000	6.10173	23.43900
6.45033	1920.08000	6.19806	23.43800
6.55033	1961.40000	6.29421	23.43400
6.65033	1997.26000	6.39048	23.43000
6.75033	2029.93000	6.48681	23.42600
6.85033	2070.48000	6.58302	23.42500
6.95033	2109.61000	6.67924	23.42200
7.05033	2141.28000	6.77553	23.42000
7.15033	2182.24000	6.87173	23.41700
7.25033	2222.62000	6.96796	23.41500
7.35033	2255.51000	7.06424	23.41200
7.45033	2294.63000	7.16049	23.40900
7.55033	2337.03000	7.25668	23.40600
7.65033	2370.97000	7.35302	23.40700
7.75033	2410.36000	7.44926	23.40400
7.85033	2453.26000	7.54545	23.40700
7.95033	2488.04000	7.64174	23.40500
8.05033	2526.11000	7.73801	23.40800
8.15033	2570.72000	7.83418	23.40600
8.25033	2606.39000	7.93046	23.41100
8.35033	2644.24000	8.02673	23.41000
8.45033	2689.60000	8.12292	23.41600
8.55033	2725.31000	8.21925	23.41500
8.65033	2763.82000	8.31546	23.42100
8.75033	2809.21000	8.41165	23.42100
8.85033	2845.78000	8.50796	23.42600
8.95033	2882.47000	8.60421	23.42700
9.05033	2928.33000	8.70041	23.43100
9.15033	2966.19000	8.79670	23.43200
9.25033	3003.71000	8.89296	23.43500
9.35033	3049.20000	8.98915	23.43600
9.45033	3089.44000	9.08542	23.43800
9.55033	3127.18000	9.18171	23.43900
9.65033	3173.13000	9.27787	23.43900
9.75033	3214.82000	9.37415	23.44100
9.85033	3253.16000	9.47045	23.44000
9.95033	3298.60000	9.56663	23.44100
10.05030	3342.29000	9.66287	23.44100
10.15030	3381.15000	9.75917	23.44200
10.25030	3426.12000	9.85540	23.44100
10.35030	3471.19000	9.95163	23.44200
10.45030	3510.38000	10.04790	23.44200
10.55030	3555.31000	10.14410	23.44200
10.65030	3602.26000	10.24040	23.44200
10.75030	3641.87000	10.33660	23.44300
10.85030	3685.93000	10.43290	23.44300
10.95030	3734.76000	10.52910	23.44400
11.05030	3775.32000	10.62540	23.44500
11.15030	3818.75000	10.72170	23.44600
11.25030	3868.73000	10.81780	23.44600
11.35030	3910.24000	10.91410	23.44700
11.45030	3953.28000	11.01040	23.44600
11.55030	4004.60000	11.10650	23.44700
11.65030	4044.98000	11.20290	23.44600
11.75030	4088.72000	11.29910	23.44700
11.85030	4140.81000	11.39530	23.44500
11.95030	4183.80000	11.49160	23.44600
12.05030	4228.02000	11.58790	23.44200
12.15030	4279.81000	11.68410	23.44200
12.25030	4324.96000	11.78030	23.43900
12.35030	4368.07000	11.87660	23.43900
12.45030	4419.87000	11.97280	23.43900
12.55030	4467.17000	12.06910	23.43700
12.65030	4510.65000	12.16540	23.43600
12.75030	4562.39000	12.26160	23.43400
12.85030	4610.07000	12.35780	23.43400
12.95030	4654.91000	12.45410	23.43100
13.05030	4705.80000	12.55030	23.43000
13.15030	4755.94000	12.64650	23.42900
13.25030	4800.45000	12.74290	23.42800
13.35030	4851.27000	12.83910	23.42900
13.45030	4902.28000	12.93530	23.42800
13.55030	4946.07000	13.03160	23.43000
13.65030	4995.42000	13.12780	23.43000
13.75030	5046.96000	13.22400	23.43200
13.85030	5090.17000	13.32030	23.43200
13.95030	5138.40000	13.41660	23.43400
14.05030	5190.11000	13.51280	23.43400
14.15030	5233.15000	13.60910	23.43600
14.25030	5282.81000	13.70530	23.43700
14.35030	5330.10000	13.80150	23.43900
14.45030	5381.94000	13.89780	23.43900
14.55030	5427.89000	13.99410	23.44000
14.65030	5482.24000	14.09030	23.44100
14.75030	5528.43000	14.18660	23.44000
14.85030	5576.63000	14.28280	23.44100
14.95030	5630.85000	14.37900	23.43900
15.05030	5678.55000	14.47530	23.44000
15.15030	5727.07000	14.57160	23.43700
15.25030	5782.75000	14.66780	23.43800
15.35030	5832.77000	14.76410	23.43500
15.45030	5880.96000	14.86030	23.43500
15.55030	5938.08000	14.95650	23.43200
15.65030	5989.29000	15.05270	23.43200
15.75030	6038.48000	15.14900	23.43000
15.85030	6094.92000	15.24520	23.42900
15.95030	6148.49000	15.34150	23.42800
16.05030	6197.02000	15.43770	23.42800
16.15030	6255.60000	15.53400	23.42800
16.25030	6309.78000	15.63020	23.42700
16.35030	6359.21000	15.72650	23.42800
16.45030	6415.42000	15.82270	23.42700
16.55030	6472.31000	15.91900	23.42800
16.65030	6523.29000	16.01520	23.42800
16.75030	6580.53000	16.11150	23.43000
16.85030	6640.71000	16.20770	23.42900
16.95030	6692.37000	16.30400	23.43200
17.05030	6749.07000	16.40030	23.43200
17.15030	6811.18000	16.49640	23.43500
17.25030	6863.97000	16.59280	23.43500
17.35030	6921.69000	16.68900	23.43700
17.45030	6985.11000	16.78510	23.44000
17.55030	7039.02000	16.88150	23.44000
17.65030	7096.60000	16.97770	23.44200
17.75030	7161.81000	17.07390	23.44300
17.85030	7218.16000	17.17020	23.44500
17.95030	7275.44000	17.26650	23.44500
18.05030	7341.58000	17.36270	23.44700
18.15030	7399.36000	17.45890	23.44800
18.25030	7457.12000	17.55520	23.44900
18.35030	7524.61000	17.65140	23.45000
18.45030	7584.07000	17.74760	23.45100
18.55030	7642.85000	17.84390	23.45200
18.65030	7711.46000	17.94010	23.45300
18.75030	7773.17000	18.03640	23.45400
18.85030	7833.32000	18.13270	23.45500
18.95030	7901.10000	18.22890	23.45600
19.05030	7965.48000	18.32510	23.45600
19.15030	8026.48000	18.42140	23.45700
19.25030	8094.25000	18.51760	23.45700
19.35030	8161.14000	18.61390	23.45800
19.45030	8227.40000	18.71010	23.45800
19.55030	8294.10000	18.80640	23.45800
19.65030	8363.79000	18.90260	23.45800
19.75030	8428.80000	18.99890	23.45900
19.85030	8496.65000	19.09510	23.45900
19.95030	8567.88000	19.19130	23.46000
20.05030	8632.57000	19.28770	23.46000
20.15030	8697.30000	19.38380	23.46100
20.25030	8772.15000	19.48000	23.46100
20.35030	8838.32000	19.57640	23.46200
20.45030	8906.90000	19.67270	23.46200
20.55030	8983.73000	19.76880	23.46200
20.65030	9050.61000	19.86510	23.46300
20.75030	9121.70000	19.96140	23.46300
20.85030	9200.21000	20.05750	23.46400
20.95030	9269.85000	20.15390	23.46400
21.05030	9342.12000	20.25010	23.46600
21.15030	9422.88000	20.34630	23.46600
21.25030	9495.42000	20.44260	23.46700
21.35030	9569.15000	20.53880	23.46800
21.45030	9650.36000	20.63510	23.46900
21.55030	9725.65000	20.73130	23.47000
21.65030	9799.53000	20.82760	23.47100
21.75030	9885.06000	20.92380	23.47200
21.85030	9962.61000	21.02000	23.47300
21.95030	10038.00000	21.11640	23.47400
22.05030	10123.80000	21.21260	23.47600
22.15030	10203.80000	21.30880	23.47600
22.25030	10281.60000	21.40510	23.47800
22.35030	10367.70000	21.50130	23.47900
22.45030	10450.70000	21.59750	23.48000
22.55030	10529.70000	21.69380	23.48100
22.65030	10616.90000	21.79000	23.48200
22.75030	10703.40000	21.88620	23.48300
22.85030	10784.30000	21.98250	23.48400
22.95030	10872.50000	22.07880	23.48400
23.05030	10962.20000	22.17500	23.48500
23.15030	11044.40000	22.27130	23.48400
23.25030	11134.10000	22.36750	23.48500
23.35030	11226.20000	22.46370	23.48400
23.45030	11310.20000	22.56000	23.48400
23.55030	11401.00000	22.65630	23.48300
23.65030	11495.00000	22.75250	23.48300
23.75030	11581.70000	22.84870	23.48100
23.85030	11673.30000	22.94500	23.48200
23.95030	11769.90000	23.04120	23.48000
24.05030	11860.20000	23.13760	23.48000
24.15030	11952.80000	23.23390	23.47800
24.25030	12052.80000	23.33000	23.47800
24.35030	12145.30000	23.42640	23.47700
24.45030	12238.80000	23.52260	23.47600
24.55030	12340.90000	23.61870	23.47500
24.65030	12434.70000	23.71510	23.47400
24.75030	12529.90000	23.81130	23.47400
24.85030	12634.90000	23.90740	23.47300
24.95030	12731.60000	24.00380	23.47200
25.05030	12829.10000	24.10000	23.47200
25.15030	12934.90000	24.19620	23.47100
25.25030	13035.10000	24.29240	23.47100
25.35030	13134.00000	24.38870	23.47100
25.45030	13240.70000	24.48490	23.47100
25.55030	13344.10000	24.58120	23.47000
25.65030	13444.30000	24.67750	23.47000
25.75030	13553.80000	24.77370	23.46900
25.85030	13661.20000	24.86990	23.46800
25.95030	13763.90000	24.96620	23.46700
26.05030	13872.00000	25.06240	23.46600
26.15030	13982.90000	25.15860	23.46500
26.25030	14087.50000	25.25500	23.46400
26.35030	14198.80000	25.35120	23.46300
26.45030	14311.70000	25.44730	23.46200
26.55030	14419.60000	25.54370	23.46100
26.65030	14533.10000	25.63990	23.46000
26.75030	14649.80000	25.73610	23.45900
26.85030	14760.60000	25.83240	23.45800
26.95030	14875.90000	25.92860	23.45800
27.05030	14997.00000	26.02490	23.45700
27.15030	15109.60000	26.12110	23.45800
27.25030	15226.70000	26.21730	23.45700
27.35030	15351.00000	26.31350	23.45900
27.45030	15466.90000	26.40980	23.45800
27.55030	15586.60000	26.50610	23.45900
27.65030	15713.40000	26.60240	23.45900
27.75030	15831.30000	26.69860	23.46100
27.85030	15953.80000	26.79480	23.46100
27.95030	16083.40000	26.89090	23.46300
28.05030	16205.80000	26.98730	23.46300
28.15030	16330.70000	27.08360	23.46500
28.25030	16463.00000	27.17970	23.46500
28.35030	16589.50000	27.27600	23.46600
28.45030	16715.70000	27.37230	23.46600
28.55030	16850.70000	27.46850	23.46600
28.65030	16981.30000	27.56490	23.46600
28.75030	17109.10000	27.66100	23.46500
28.85030	17244.80000	27.75720	23.46500
28.95030	17379.00000	27.85350	23.46500
29.05030	17510.70000	27.94980	23.46300
29.15030	17650.70000	28.04600	23.46400
29.25030	17789.20000	28.14220	23.46200
29.35030	17923.30000	28.23850	23.46200
29.45030	18066.00000	28.33480	23.46200
29.55030	18207.50000	28.43090	23.46200
29.65030	18344.60000	28.52720	23.46100
29.75030	18488.30000	28.62350	23.46100
29.85030	18633.90000	28.71970	23.45900
29.95030	18773.70000	28.81600	23.45900
30.05030	18919.60000	28.91230	23.45700
30.15030	19071.80000	29.00840	23.45600
30.25030	19214.40000	29.10480	23.45400
30.35030	19363.20000	29.20100	23.45300
30.45030	19518.30000	29.29710	23.45200
30.55030	19665.50000	29.39350	23.45100
30.65030	19816.80000	29.48970	23.45100
30.75030	19975.90000	29.58580	23.45000
30.85030	20126.70000	29.68220	23.44900
30.95030	20281.60000	29.77840	23.44900
31.05030	20444.10000	29.87460	23.44800
31.15030	20598.60000	29.97090	23.44700
31.25030	20756.90000	30.06720	23.44800
31.35030	20923.10000	30.16330	23.44700
31.45030	21082.10000	30.25960	23.44800
31.55030	21243.00000	30.35590	23.44700
31.65030	21412.40000	30.45210	23.44800
31.75030	21576.00000	30.54830	23.44700
31.85030	21739.70000	30.64470	23.44800
31.95030	21912.80000	30.74080	23.44800
32.05030	22081.90000	30.83710	23.45000
32.15030	22247.20000	30.93340	23.45000
32.25030	22425.80000	31.02960	23.45200
32.35030	22597.50000	31.12590	23.45200
32.45030	22767.70000	31.22210	23.45300
32.55030	22947.10000	31.31840	23.45400
32.65030	23125.90000	31.41460	23.45500
32.75030	23299.60000	31.51090	23.45500
32.85030	23483.10000	31.60700	23.45600
32.95030	23664.80000	31.70330	23.45800
33.05030	23843.80000	31.79960	23.45800
33.15030	24029.60000	31.89590	23.45900
33.25030	24217.40000	31.99200	23.45900
33.35030	24399.30000	32.08830	23.45900
33.45030	24589.90000	32.18450	23.46000
33.55030	24782.90000	32.28080	23.45700
33.65030	24969.70000	32.37700	23.45700
33.75030	25162.20000	32.47330	23.45300
33.85030	25359.90000	32.56950	23.45300
33.95030	25552.10000	32.66570	23.44800
34.05030	25748.40000	32.76200	23.44700
34.15030	25952.10000	32.85820	23.44200
34.25030	26145.50000	32.95450	23.44200
34.35030	26344.60000	33.05080	23.43800
34.45030	26552.20000	33.14690	23.43600
34.55030	26753.40000	33.24330	23.43300
34.65030	26955.80000	33.33950	23.43200
34.75030	27167.00000	33.43570	23.43000
34.85030	27371.90000	33.53190	23.42900
34.95030	27579.20000	33.62830	23.42800
35.05030	27796.50000	33.72430	23.42700
35.15030	28007.00000	33.82070	23.42800
35.25030	28218.20000	33.91700	23.42700
35.35030	28437.70000	34.01320	23.42800
35.45030	28653.10000	34.10940	23.42700
35.55030	28868.10000	34.20570	23.42800
35.65030	29091.40000	34.30190	23.42700
35.75030	29312.30000	34.39810	23.42800
35.85030	29527.30000	34.49450	23.42800
35.95030	29735.80000	34.59070	23.42700
36.05030	29962.80000	34.68690	23.42700
36.15030	30187.30000	34.78320	23.42600
36.25030	30420.40000	34.87940	23.42500
36.35030	30653.60000	34.97560	23.42400
36.45030	30882.30000	35.07190	23.42300
36.55030	31118.90000	35.16820	23.42300
36.65030	31357.80000	35.26440	23.42200
36.75030	31592.80000	35.36050	23.42200
36.85030	31833.70000	35.45690	23.42100
36.95030	32079.10000	35.55300	23.42100
37.05030	32317.80000	35.64950	23.42000
37.15030	32562.60000	35.74550	23.42100
37.25030	32811.60000	35.84180	23.42100
37.35030	33052.30000	35.93810	23.42300
37.45030	33300.30000	36.03440	23.42200
37.55030	33557.10000	36.13050	23.42400
37.65030	33806.90000	36.22680	23.42400
37.75030	34061.50000	36.32310	23.42500
37.85030	34324.10000	36.41920	23.42500
37.95030	34578.90000	36.51550	23.42700
38.05030	34837.60000	36.61170	23.42700
38.15030	35104.90000	36.70790	23.42900
38.25030	35365.60000	36.80420	23.42900
38.35030	35628.00000	36.90050	23.43000
38.45030	35900.60000	36.99670	23.43000
38.55030	36167.90000	37.09290	23.43000
38.65030	36436.50000	37.18930	23.43000
38.75030	36713.20000	37.28540	23.43000
38.85030	36985.60000	37.38180	23.43000
38.95030	37256.60000	37.47800	23.42900
39.05030	37537.90000	37.57420	23.43000
39.15030	37818.20000	37.67040	23.42900
39.25030	38096.00000	37.76680	23.42900
39.35030	38383.60000	37.86290	23.42900
39.45030	38669.20000	37.95920	23.42900
39.55030	38952.10000	38.05550	23.42900
39.65030	39243.30000	38.15160	23.43000
39.75030	39536.00000	38.24790	23.43000
39.85030	39823.80000	38.34420	23.43000
39.95030	40119.30000	38.44040	23.43100
40.05030	40418.30000	38.53660	23.43100
40.15030	40711.70000	38.63300	23.43200
40.25030	41009.50000	38.72920	23.43200
40.35030	41314.80000	38.82540	23.43400
40.45030	41612.30000	38.92160	23.43500
40.55030	41914.70000	39.01790	23.43500
40.65030	42225.20000	39.11410	23.43800
40.75030	42529.00000	39.21040	23.43800
40.85030	42836.10000	39.30660	23.44000
40.95030	43147.20000	39.40280	23.44100
41.05030	43457.40000	39.49910	23.44200
41.15030	43769.20000	39.59540	23.44300
41.25030	44089.70000	39.69150	23.44500
41.35030	44406.70000	39.78780	23.44600
41.45030	44724.70000	39.88400	23.44800
41.55030	45051.40000	39.98030	23.44900
41.65030	45374.20000	40.07660	23.45000
41.75030	45696.80000	40.17280	23.45100
41.85030	46028.00000	40.26900	23.45100
41.95030	46355.80000	40.36530	23.45200
42.05030	46682.90000	40.46160	23.45300
42.15030	47018.30000	40.55780	23.45400
42.25030	47350.80000	40.65400	23.45400
42.35030	47682.40000	40.75030	23.45500
42.45030	48021.00000	40.84640	23.45500
42.55030	48359.90000	40.94270	23.45500
42.65030	48695.60000	41.03900	23.45500
42.75030	49039.50000	41.13530	23.45600
42.85030	49383.30000	41.23150	23.45500
42.95030	49723.70000	41.32770	23.45600
43.05030	50068.90000	41.42400	23.45700
43.15030	50417.20000	41.52020	23.45700
43.25030	50756.20000	41.61650	23.45700
43.35030	51099.60000	41.71270	23.45800
43.45030	51453.20000	41.80890	23.45800
43.55030	51797.20000	41.90520	23.45900
43.65030	52151.30000	42.00150	23.45900
43.75030	52508.80000	42.09770	23.46000
43.85030	52849.90000	42.19390	23.46000
43.95030	53198.20000	42.29010	23.46100
44.05030	53543.60000	42.38650	23.46200
44.15030	53843.00000	42.48290	23.46300
44.25030	54138.80000	42.57900	23.46400
44.35030	54484.00000	42.67520	23.46400
44.45030	54832.10000	42.77150	23.46500
44.55030	55182.80000	42.86770	23.46600
44.65030	55535.50000	42.96390	23.46700
44.75030	55878.80000	43.06010	23.46700
44.85030	56225.60000	43.15640	23.46700
44.95030	56580.00000	43.25260	23.46600
45.05030	56926.60000	43.34890	23.46700
45.15030	57273.60000	43.44520	23.46400
45.25030	57623.20000	43.54140	23.46500
45.35030	57969.80000	43.63770	23.46100
45.45030	58316.80000	43.73390	23.46100
45.55030	58668.20000	43.83010	23.45800
45.65030	59019.30000	43.92640	23.45800
45.75030	59363.90000	44.02270	23.45500
45.85030	59717.10000	44.11890	23.45500
45.95030	60071.30000	44.21510	23.45200
46.05030	60417.90000	44.31140	23.45100
46.15030	60767.40000	44.40770	23.44900
46.25030	61116.80000	44.50390	23.44800
46.35030	61457.40000	44.60020	23.44600
46.45030	61795.70000	44.69640	23.44500
46.55030	62137.00000	44.79260	23.44400
46.65030	62479.70000	44.88900	23.44300
46.75030	62822.10000	44.98520	23.44100
46.85030	63164.50000	45.08130	23.44000
46.95030	63488.00000	45.17770	23.43700
47.05030	63803.10000	45.27400	23.43600
47.15030	64122.40000	45.37020	23.43200
47.25030	64444.70000	45.46640	23.43100
47.35030	64770.80000	45.56270	23.42700
47.45030	65106.20000	45.65890	23.42600
47.55030	65434.20000	45.75510	23.42400
47.65030	65754.30000	45.85150	23.42300
47.75030	66082.00000	45.94770	23.42200
47.85030	66402.40000	46.04390	23.42000
47.95030	66713.00000	46.14020	23.42100
48.05030	66991.20000	46.23650	23.41900
48.15030	67278.90000	46.33290	23.42000
48.25030	67552.10000	46.42930	23.41800
48.35030	67823.60000	46.52550	23.41900
48.45030	68087.40000	46.62170	23.41700
48.55030	68339.60000	46.71800	23.41700
48.65030	68588.50000	46.81420	23.41500
48.75030	68820.50000	46.91040	23.41400
48.85030	69021.10000	47.00700	23.41300
48.95030	69221.70000	47.10320	23.41200
49.05030	69424.50000	47.19950	23.41100
49.15030	69619.10000	47.29520	23.40900
49.25030	69814.60000	47.39160	23.40800
49.35030	69992.70000	47.48780	23.40700
49.45030	70129.30000	47.58400	23.40500
49.55030	70250.20000	47.68050	23.40400
49.65030	70320.20000	47.77660	23.40300
49.75030	70320.90000	47.87320	23.40300
49.85030	70105.00000	47.96990	23.40100
49.95030	69910.60000	48.06610	23.40100
50.05030	69605.50000	48.16260	23.40000
50.15030	69264.80000	48.25870	23.40100
50.25030	68862.00000	48.35520	23.40000
50.35030	68443.70000	48.45150	23.40200
50.45030	68062.20000	48.54800	23.40100
50.55030	67727.30000	48.64390	23.40400
50.65030	67397.60000	48.74000	23.40300
50.75030	67050.70000	48.83650	23.40600
50.85030	66680.10000	48.93300	23.40500
50.95030	66201.70000	49.02930	23.40700
51.05030	65650.50000	49.12580	23.40700
51.15030	65108.40000	49.22190	23.40800
51.25030	64584.50000	49.31810	23.40800
51.35030	64064.20000	49.41430	23.40800
51.45030	63355.00000	49.51130	23.40800
51.55030	62813.90000	49.60660	23.40800
51.65030	62452.20000	49.70270	23.40900
51.75030	62083.90000	49.79920	23.40800
51.85030	61656.80000	49.89510	23.40800
51.95030	61268.80000	49.99140	23.40900
52.05030	60878.50000	50.08770	23.40800
52.15030	60473.60000	50.18410	23.40800
52.25030	60030.00000	50.28040	23.40800
52.35030	59579.50000	50.37650	23.40900
52.45030	59160.10000	50.47300	23.41000
52.55030	58672.30000	50.56910	23.41000
52.65030	57985.00000	50.66610	23.41100
52.75030	57232.40000	50.76240	23.41100
52.85030	56589.10000	50.85830	23.41300
52.95030	56056.90000	50.95440	23.41300
53.05030	55564.10000	51.05060	23.41400
53.15030	55000.40000	51.14710	23.41400
53.25030	54396.90000	51.24320	23.41500
53.35030	53925.00000	51.33910	23.41600
53.45030	53512.10000	51.43540	23.41600
53.55030	53066.00000	51.53170	23.41700
53.65030	52570.80000	51.62790	23.41800
53.75030	52092.10000	51.72420	23.41800
53.85030	51559.50000	51.82050	23.41900
53.95030	50792.50000	51.91750	23.41800
54.05030	50031.70000	52.01340	23.41800
54.15030	49348.80000	52.10940	23.41700
54.25030	48791.70000	52.20540	23.41700
54.35030	48315.50000	52.30160	23.41500
54.45030	47941.40000	52.39770	23.41500
54.55030	47655.40000	52.49380	23.41300
54.65030	47412.00000	52.58980	23.41300
54.75030	47149.70000	52.68640	23.41100
54.85030	46896.60000	52.78250	23.41100
54.95030	46678.90000	52.87860	23.40900
55.05030	46420.00000	52.97500	23.40800
55.15030	46172.90000	53.07130	23.40600
55.25030	45948.40000	53.16740	23.40500
55.35030	45727.60000	53.26370	23.40200
55.45030	45492.20000	53.35980	23.40100
55.55030	45267.20000	53.45620	23.39700
55.65030	45005.90000	53.55240	23.39600
55.75030	44743.90000	53.64870	23.39400
55.85030	44503.00000	53.74470	23.39200
55.95030	44238.40000	53.84120	23.39100
56.05030	43974.80000	53.93750	23.39000
56.15030	43755.80000	54.03350	23.38900
56.25030	43521.20000	54.12980	23.38700
56.35030	43273.00000	54.22600	23.38700
56.45030	43064.10000	54.32230	23.38600
56.55030	42854.10000	54.41870	23.38600
56.65030	42618.80000	54.51490	23.38500
56.75030	42374.40000	54.61110	23.38700
56.85030	42109.50000	54.70730	23.38600
56.95030	41803.10000	54.80370	23.38800
57.05030	41479.60000	54.90000	23.38700
57.15030	41139.00000	54.99620	23.38900
57.25030	40816.10000	55.09260	23.38900
57.35030	40523.80000	55.18860	23.39100
57.45030	40223.60000	55.28480	23.39100
57.55030	39901.10000	55.38130	23.39200
57.65030	39593.80000	55.47750	23.39200
57.75030	39290.40000	55.57360	23.39400
57.85030	39011.10000	55.67000	23.39400
57.95030	38770.80000	55.76620	23.39500
58.05030	38479.90000	55.86250	23.39500
58.15030	38174.60000	55.95870	23.39500
58.25030	37881.60000	56.05490	23.39500
58.35030	37626.80000	56.15100	23.39500
58.45030	37380.60000	56.24730	23.39600
58.55030	37133.10000	56.34350	23.39500
58.65030	36913.20000	56.43980	23.39500
58.75030	36707.40000	56.53610	23.39400
58.85030	36529.80000	56.63210	23.39400
58.95030	36362.40000	56.72840	23.39300
59.05030	36189.00000	56.82470	23.39300
59.15030	35998.10000	56.92100	23.39300
59.25030	35789.10000	57.01720	23.39300
59.35030	35545.70000	57.11340	23.39300
59.45030	35295.80000	57.20980	23.39200
59.55030	35047.20000	57.30610	23.39200
59.65030	34759.30000	57.40230	23.39200
59.75030	34447.20000	57.49870	23.39200
59.85030	34152.40000	57.59480	23.39200
59.95030	33829.80000	57.69130	23.39200
60.05030	33503.40000	57.78760	23.39200
60.15030	33237.30000	57.88350	23.39200
60.25030	32971.00000	57.97990	23.39200
60.35030	32702.00000	58.07600	23.39300
60.45030	32437.40000	58.17240	23.39300
60.55030	32159.10000	58.26850	23.39400
60.65030	31898.20000	58.36480	23.39400
60.75030	31650.20000	58.46110	23.39500
60.85030	31416.30000	58.55720	23.39500
60.95030	31187.10000	58.65350	23.39600
61.05030	30949.90000	58.74980	23.39600
61.15030	30716.10000	58.84590	23.39700
61.25030	30457.40000	58.94220	23.39700
61.35030	30338.10000	59.03820	23.39800
61.45030	30019.10000	59.13490	23.39900
61.55030	29691.80000	59.23120	23.39900
61.65030	29387.90000	59.32730	23.39900
61.75030	29156.70000	59.42340	23.39900
61.85030	28862.10000	59.51990	23.39900
61.95030	28571.10000	59.61630	23.40000
62.05030	28286.00000	59.71230	23.40000
62.15030	27994.50000	59.80860	23.40000
62.25030	27742.40000	59.90470	23.40100
62.35030	27465.90000	60.00090	23.40100
62.45030	27168.40000	60.09730	23.40100
62.55030	26884.00000	60.19350	23.40100
62.65030	26617.40000	60.28970	23.40100
62.75030	26322.60000	60.38610	23.40100
62.85030	26017.50000	60.48250	23.40100
62.95030	25737.90000	60.57850	23.40000
63.05030	25463.80000	60.67480	23.40000
63.15030	25177.10000	60.77100	23.40000
63.25030	24957.20000	60.86730	23.40000
63.35030	24743.00000	60.96330	23.39900
63.45030	24530.90000	61.05960	23.39800
63.55030	24364.60000	61.15570	23.39800
63.65030	24238.40000	61.25190	23.39800
63.75030	24111.30000	61.34830	23.39700
63.85030	24005.70000	61.44440	23.39700
63.95030	23901.90000	61.54080	23.39500
64.05030	23833.80000	61.63680	23.39500
64.15030	23787.70000	61.73300	23.39400
64.25030	23751.40000	61.82910	23.39300
64.35030	23729.60000	61.92550	23.39200
64.45030	23697.70000	62.02170	23.39200
64.55030	23681.60000	62.11800	23.39000
64.65030	23678.40000	62.21420	23.39000
64.75030	23649.50000	62.31050	23.38900
64.85030	23635.10000	62.40660	23.38900
64.95030	23641.90000	62.50290	23.38800
65.05030	23669.80000	62.59910	23.38700
65.15030	23675.80000	62.69530	23.38700
65.25030	23662.70000	62.79180	23.38600
65.35030	23642.90000	62.88810	23.38600
65.45030	23611.80000	62.98410	23.38500
65.55030	23568.20000	63.08040	23.38600
65.65030	23542.60000	63.17690	23.38500
65.75030	23542.90000	63.27280	23.38600
65.85030	23541.40000	63.36940	23.38600
65.95030	23525.10000	63.46560	23.38700
66.05030	23488.80000	63.56180	23.38600
66.15030	23389.60000	63.65800	23.38800
66.25030	23359.70000	63.75410	23.38700
66.35030	23340.90000	63.85040	23.38800
66.45030	23319.30000	63.94650	23.38800
66.55030	23304.50000	64.04300	23.38900
66.65030	23311.70000	64.13920	23.38900
66.75030	23307.10000	64.23540	23.39000
66.85030	23296.10000	64.33170	23.39000
66.95030	23294.60000	64.42790	23.39000
67.05030	23290.80000	64.52420	23.39000
67.15030	23245.60000	64.62040	23.39000
67.25030	23139.00000	64.71690	23.39000
67.35030	23076.60000	64.81290	23.39100
67.45030	23080.80000	64.90920	23.39100
67.55030	23066.00000	65.00540	23.39100
67.65030	23018.80000	65.10160	23.39100
67.75030	22947.90000	65.19790	23.39100

## Sheet: DATA4
Step time	Stress	Strain	Temperature
s	Pa	%	°C
0.050333	19.816100	0.037476	23.409000
0.150333	44.106200	0.129889	23.410000
0.250334	71.902100	0.222899	23.410000
0.350333	107.098000	0.315829	23.410000
0.450334	132.980000	0.408860	23.410000
0.550333	158.248000	0.501883	23.411000
0.650333	192.789000	0.594804	23.411000
0.750334	218.660000	0.687832	23.411000
0.850334	242.546000	0.780863	23.411000
0.950333	276.930000	0.873783	23.411000
1.050330	302.846000	0.966797	23.410000
1.150330	326.422000	1.059840	23.411000
1.250330	359.163000	1.152770	23.410000
1.350330	385.695000	1.245770	23.411000
1.450330	408.472000	1.338810	23.411000
1.550330	439.930000	1.431760	23.411000
1.650330	468.565000	1.524730	23.412000
1.750330	489.927000	1.617790	23.413000
1.850330	523.036000	1.710720	23.414000
1.950330	554.812000	1.803700	23.415000
2.050330	578.722000	1.896750	23.417000
2.150330	611.738000	1.989710	23.417000
2.250330	645.707000	2.082660	23.419000
2.350330	670.627000	2.175720	23.419000
2.450330	703.829000	2.268700	23.421000
2.550330	740.133000	2.361630	23.422000
2.650330	766.050000	2.454690	23.424000
2.750330	799.018000	2.547660	23.424000
2.850330	834.886000	2.640610	23.426000
2.950330	863.475000	2.733640	23.426000
3.050330	893.533000	2.826660	23.429000
3.150330	931.129000	2.919590	23.430000
3.250330	960.003000	3.012630	23.432000
3.350330	989.250000	3.105640	23.433000
3.450330	1026.780000	3.198560	23.437000
3.550330	1057.680000	3.291590	23.438000
3.650330	1088.180000	3.384610	23.443000
3.750330	1127.360000	3.477540	23.444000
3.850330	1158.450000	3.570570	23.447000
3.950330	1189.250000	3.663590	23.448000
4.050330	1229.910000	3.756500	23.447000
4.150330	1261.830000	3.849510	23.448000
4.250330	1296.150000	3.942560	23.447000
4.350330	1339.370000	4.035490	23.446000
4.450330	1379.890000	4.128470	23.447000
4.550330	1415.530000	4.221520	23.447000
4.650330	1459.360000	4.314490	23.448000
4.750330	1504.570000	4.407430	23.450000
4.850330	1540.810000	4.500500	23.451000
4.950330	1587.350000	4.593440	23.453000
5.050330	1632.820000	4.686400	23.454000
5.150330	1671.350000	4.779460	23.453000
5.250330	1717.930000	4.872420	23.454000
5.350330	1767.710000	4.965360	23.455000
5.450330	1808.760000	5.058430	23.453000
5.550330	1857.420000	5.151400	23.453000
5.650330	1911.240000	5.244330	23.452000
5.750330	1953.570000	5.337400	23.452000
5.850330	2001.560000	5.430380	23.451000
5.950330	2055.040000	5.523320	23.451000
6.050330	2099.820000	5.616370	23.451000
6.150330	2147.880000	5.709370	23.452000
6.250330	2202.410000	5.802270	23.450000
6.350330	2247.620000	5.895340	23.450000
6.450330	2294.960000	5.988340	23.447000
6.550330	2351.720000	6.081280	23.447000
6.650330	2399.730000	6.174300	23.443000
6.750330	2447.550000	6.267310	23.442000
6.850330	2503.760000	6.360230	23.440000
6.950330	2555.390000	6.453250	23.439000
7.050330	2603.310000	6.546300	23.437000
7.150330	2659.820000	6.639230	23.436000
7.250330	2715.980000	6.732200	23.437000
7.350330	2762.300000	6.825260	23.436000
7.450330	2820.960000	6.918210	23.438000
7.550330	2877.180000	7.011180	23.438000
7.650330	2924.800000	7.104230	23.438000
7.750330	2983.100000	7.197190	23.438000
7.850330	3040.680000	7.290140	23.437000
7.950330	3088.530000	7.383200	23.437000
8.050330	3146.350000	7.476160	23.437000
8.150330	3204.980000	7.569130	23.436000
8.250330	3255.140000	7.662180	23.436000
8.350330	3312.600000	7.755160	23.436000
8.450330	3372.770000	7.848100	23.435000
8.550330	3424.530000	7.941140	23.434000
8.650330	3482.460000	8.034130	23.431000
8.750330	3544.440000	8.127060	23.430000
8.850330	3597.800000	8.220100	23.427000
8.950330	3654.120000	8.313090	23.426000
9.050330	3718.530000	8.406030	23.423000
9.150330	3773.470000	8.499070	23.422000
9.250330	3830.150000	8.592080	23.417000
9.350330	3894.040000	8.685000	23.416000
9.450330	3951.080000	8.778050	23.411000
9.550330	4007.060000	8.871060	23.409000
9.650330	4071.650000	8.964000	23.403000
9.750330	4129.520000	9.057000	23.401000
9.850330	4186.740000	9.150030	23.395000
9.950330	4251.600000	9.242980	23.393000
10.050300	4312.310000	9.335960	23.389000
10.150300	4368.110000	9.428990	23.386000
10.250300	4432.990000	9.521960	23.383000
10.350300	4495.860000	9.614930	23.380000
10.450300	4552.650000	9.707970	23.379000
10.550300	4616.770000	9.800940	23.376000
10.650300	4680.880000	9.893910	23.378000
10.750300	4738.080000	9.986980	23.375000
10.850300	4802.960000	10.079900	23.379000
10.950300	4867.310000	10.172900	23.377000
11.050300	4924.900000	10.265900	23.382000
11.150300	4988.300000	10.358900	23.380000
11.250300	5057.720000	10.451800	23.387000
11.350300	5114.970000	10.544900	23.386000
11.450300	5179.690000	10.637900	23.392000
11.550300	5247.610000	10.730800	23.392000
11.650300	5306.070000	10.823900	23.396000
11.750300	5369.360000	10.916900	23.396000
11.850300	5438.550000	11.009800	23.397000
11.950300	5498.970000	11.102800	23.398000
12.050300	5563.020000	11.195900	23.397000
12.150300	5633.450000	11.288800	23.398000
12.250300	5694.410000	11.381800	23.394000
12.350300	5757.370000	11.474800	23.395000
12.450300	5828.180000	11.567800	23.390000
12.550300	5888.990000	11.660800	23.390000
12.650300	5951.800000	11.753800	23.384000
12.750300	6021.900000	11.846800	23.383000
12.850300	6085.190000	11.939800	23.377000
12.950300	6145.450000	12.032700	23.376000
13.050300	6215.950000	12.125700	23.371000
13.150300	6279.430000	12.218700	23.369000
13.250300	6338.690000	12.311800	23.365000
13.350300	6408.870000	12.404700	23.363000
13.450300	6473.800000	12.497700	23.360000
13.550300	6532.610000	12.590700	23.358000
13.650300	6601.850000	12.683700	23.355000
13.750300	6666.590000	12.776700	23.353000
13.850300	6726.460000	12.869700	23.351000
13.950300	6794.750000	12.962700	23.349000
14.050300	6863.180000	13.055600	23.348000
14.150300	6923.080000	13.148700	23.346000
14.250300	6992.440000	13.241600	23.345000
14.350300	7061.810000	13.334600	23.343000
14.450300	7123.470000	13.427700	23.342000
14.550300	7191.830000	13.520600	23.340000
14.650300	7263.100000	13.613500	23.338000
14.750300	7325.180000	13.706600	23.337000
14.850300	7393.830000	13.799600	23.336000
14.950300	7466.880000	13.892600	23.334000
15.050300	7531.480000	13.985600	23.334000
15.150300	7601.500000	14.078600	23.332000
15.250300	7676.700000	14.171600	23.332000
15.350300	7744.070000	14.264600	23.330000
15.450300	7813.430000	14.357500	23.329000
15.550300	7890.690000	14.450500	23.329000
15.650300	7961.130000	14.543500	23.327000
15.750300	8030.390000	14.636500	23.329000
15.850300	8108.470000	14.729500	23.330000
15.950300	8181.920000	14.822500	23.329000
16.050300	8252.500000	14.915500	23.330000
16.150300	8332.950000	15.008400	23.329000
16.250300	8407.970000	15.101500	23.329000
16.350300	8479.170000	15.194500	23.329000
16.450300	8560.140000	15.287400	23.329000
16.550300	8637.320000	15.380400	23.329000
16.650300	8711.050000	15.473400	23.329000
16.750300	8792.380000	15.566400	23.329000
16.850300	8871.410000	15.659400	23.329000
16.950300	8945.180000	15.752400	23.328000
17.050300	9026.500000	15.845400	23.327000
17.150300	9108.460000	15.938300	23.326000
17.250300	9183.060000	16.031400	23.324000
17.350300	9265.660000	16.124300	23.324000
17.450300	9349.830000	16.217300	23.321000
17.550300	9425.370000	16.310300	23.321000
17.650300	9509.290000	16.403300	23.316000
17.750300	9596.080000	16.496300	23.315000
17.850300	9673.400000	16.589300	23.310000
17.950300	9757.760000	16.682300	23.309000
18.050300	9847.190000	16.775200	23.304000
18.150300	9926.420000	16.868300	23.303000
18.250300	10013.000000	16.961200	23.298000
18.350300	10104.000000	17.054200	23.296000
18.450300	10183.200000	17.147300	23.292000
18.550300	10270.600000	17.240200	23.290000
18.650300	10363.900000	17.333100	23.288000
18.750300	10447.100000	17.426200	23.286000
18.850300	10533.700000	17.519200	23.285000
18.950300	10628.200000	17.612100	23.283000
19.050300	10714.600000	17.705100	23.285000
19.150300	10801.700000	17.798200	23.283000
19.250300	10898.300000	17.891100	23.285000
19.350300	10987.500000	17.984100	23.284000
19.450300	11075.100000	18.077100	23.286000
19.550300	11173.000000	18.170100	23.285000
19.650300	11264.300000	18.263100	23.287000
19.750300	11353.600000	18.356200	23.286000
19.850300	11452.700000	18.449000	23.289000
19.950300	11547.100000	18.542000	23.289000
20.050300	11638.100000	18.635100	23.292000
20.150300	11737.800000	18.728000	23.291000
20.250300	11835.000000	18.821000	23.294000
20.350300	11927.800000	18.914100	23.294000
20.450300	12029.200000	19.007000	23.297000
20.550300	12129.300000	19.100000	23.297000
20.650300	12223.200000	19.193000	23.300000
20.750300	12326.100000	19.286000	23.300000
20.850300	12429.500000	19.379000	23.303000
20.950300	12529.500000	19.471900	23.304000
21.050300	12622.900000	19.565000	23.306000
21.150300	12735.500000	19.658000	23.307000
21.250300	12833.000000	19.751000	23.310000
21.350300	12936.200000	19.844000	23.311000
21.450300	13046.300000	19.936900	23.313000
21.550300	13147.200000	20.029900	23.314000
21.650300	13251.000000	20.123000	23.315000
21.750300	13363.600000	20.215900	23.316000
21.850300	13466.400000	20.308900	23.316000
21.950300	13572.400000	20.401900	23.317000
22.050300	13687.300000	20.494800	23.316000
22.150300	13792.400000	20.587900	23.317000
22.250300	13900.800000	20.681000	23.316000
22.350300	14016.800000	20.773800	23.316000
22.450300	14124.400000	20.866900	23.316000
22.550300	14234.200000	20.959800	23.317000
22.650300	14353.100000	21.052800	23.316000
22.750300	14464.300000	21.145800	23.317000
22.850300	14575.900000	21.238800	23.316000
22.950300	14695.500000	21.331700	23.316000
23.050300	14811.000000	21.424800	23.316000
23.150300	14923.300000	21.517800	23.317000
23.250300	15045.500000	21.610700	23.318000
23.350300	15164.600000	21.703700	23.318000
23.450300	15278.400000	21.796800	23.320000
23.550300	15402.300000	21.889700	23.320000
23.650300	15524.200000	21.982700	23.322000
23.750300	15640.400000	22.075700	23.323000
23.850300	15766.500000	22.168700	23.325000
23.950300	15891.800000	22.261700	23.326000
24.050300	16010.400000	22.354700	23.328000
24.150300	16137.500000	22.447800	23.328000
24.250300	16266.500000	22.540600	23.330000
24.350300	16387.400000	22.633700	23.331000
24.450300	16516.700000	22.726800	23.332000
24.550300	16649.100000	22.819700	23.333000
24.650300	16774.400000	22.912700	23.334000
24.750300	16902.100000	23.005700	23.334000
24.850300	17039.000000	23.098700	23.335000
24.950300	17166.400000	23.191700	23.336000
25.050300	17299.600000	23.284700	23.333000
25.150300	17438.200000	23.377600	23.334000
25.250300	17567.900000	23.470600	23.329000
25.350300	17702.400000	23.563600	23.330000
25.450300	17844.600000	23.656500	23.325000
25.550300	17975.300000	23.749600	23.325000
25.650300	18110.800000	23.842500	23.321000
25.750300	18256.100000	23.935400	23.321000
25.850300	18393.300000	24.028500	23.320000
25.950300	18531.300000	24.121600	23.315000
26.050300	18678.600000	24.214500	23.314000
26.150300	18819.700000	24.307400	23.308000
26.250300	18959.700000	24.400600	23.307000
26.350300	19110.600000	24.493400	23.303000
26.450300	19254.800000	24.586500	23.301000
26.550300	19397.200000	24.679400	23.296000
26.650300	19549.900000	24.772400	23.294000
26.750300	19698.900000	24.865400	23.289000
26.850300	19843.900000	24.958400	23.287000
26.950300	19999.500000	25.051400	23.284000
27.050300	20152.300000	25.144300	23.281000
27.150300	20300.400000	25.237400	23.279000
27.250300	20457.000000	25.330400	23.277000
27.350300	20614.900000	25.423300	23.276000
27.450300	20766.700000	25.516400	23.277000
27.550300	20925.000000	25.609300	23.275000
27.650300	21087.200000	25.702200	23.276000
27.750300	21242.400000	25.795400	23.274000
27.850300	21403.500000	25.888300	23.276000
27.950300	21569.300000	25.981300	23.274000
28.050300	21726.900000	26.074400	23.277000
28.150300	21891.600000	26.167300	23.276000
28.250300	22061.800000	26.260300	23.281000
28.350300	22222.600000	26.353200	23.280000
28.450300	22389.000000	26.446300	23.283000
28.550300	22562.600000	26.539200	23.283000
28.650300	22729.400000	26.632200	23.286000
28.750300	22897.900000	26.725200	23.286000
28.850300	23075.500000	26.818200	23.287000
28.950300	23245.200000	26.911200	23.287000
29.050300	23417.000000	27.004200	23.287000
29.150300	23597.600000	27.097100	23.287000
29.250300	23772.500000	27.190100	23.287000
29.350300	23945.400000	27.283100	23.287000
29.450300	24132.300000	27.376100	23.287000
29.550300	24309.900000	27.469200	23.287000
29.650300	24487.900000	27.562200	23.286000
29.750300	24675.800000	27.655100	23.286000
29.850300	24860.100000	27.748200	23.284000
29.950300	25041.500000	27.841100	23.284000
30.050300	25230.600000	27.934100	23.280000
30.150300	25421.400000	28.027000	23.279000
30.250300	25605.400000	28.120100	23.276000
30.350300	25798.400000	28.213000	23.275000
30.450300	25991.800000	28.306000	23.274000
30.550300	26181.200000	28.399000	23.273000
30.650300	26377.500000	28.492000	23.272000
30.750300	26576.200000	28.585000	23.271000
30.850300	26768.800000	28.678000	23.270000
30.950300	26968.800000	28.771000	23.269000
31.050300	27172.800000	28.863900	23.268000
31.150300	27368.700000	28.957000	23.267000
31.250300	27572.000000	29.050000	23.262000
31.350300	27780.800000	29.142900	23.261000
31.450300	27981.800000	29.236000	23.254000
31.550300	28187.500000	29.328800	23.252000
31.650300	28401.500000	29.421800	23.244000
31.750300	28605.900000	29.514800	23.242000
31.850300	28817.000000	29.607900	23.232000
31.950300	29034.500000	29.700800	23.229000
32.050300	29244.900000	29.793800	23.218000
32.150300	29457.700000	29.886800	23.215000
32.250300	29680.000000	29.979700	23.204000
32.350300	29893.500000	30.072900	23.200000
32.450300	30106.900000	30.165800	23.190000
32.550300	30331.500000	30.258800	23.185000
32.650300	30554.100000	30.351700	23.178000
32.750300	30774.600000	30.444800	23.173000
32.850300	31004.300000	30.537800	23.172000
32.950300	31232.100000	30.630800	23.167000
33.050300	31457.400000	30.723800	23.168000
33.150300	31691.700000	30.816700	23.164000
33.250300	31924.800000	30.909700	23.168000
33.350300	32154.800000	31.002800	23.164000
33.450300	32393.200000	31.095600	23.172000
33.550300	32632.300000	31.188600	23.169000
33.650300	32866.900000	31.281700	23.177000
33.750300	33109.200000	31.374600	23.175000
33.850300	33356.200000	31.467600	23.182000
33.950300	33595.000000	31.560700	23.181000
34.050300	33841.600000	31.653600	23.185000
34.150300	34093.300000	31.746600	23.184000
34.250300	34338.900000	31.839600	23.185000
34.350300	34588.300000	31.932600	23.185000
34.450300	34846.200000	32.025600	23.183000
34.550300	35095.100000	32.118600	23.183000
34.650300	35350.800000	32.211400	23.177000
34.750300	35612.900000	32.304400	23.176000
34.850300	35869.600000	32.397500	23.169000
34.950300	36128.800000	32.490500	23.167000
35.050300	36397.300000	32.583400	23.162000
35.150300	36658.100000	32.676400	23.160000
35.250300	36921.700000	32.769500	23.157000
35.350300	37195.400000	32.862400	23.155000
35.450300	37460.600000	32.955500	23.150000
35.550300	37729.800000	33.048500	23.147000
35.650300	38008.400000	33.141400	23.140000
35.750300	38281.100000	33.234400	23.137000
35.850300	38554.000000	33.327500	23.131000
35.950300	38835.000000	33.420400	23.128000
36.050300	39112.700000	33.513300	23.125000
36.150300	39388.400000	33.606400	23.122000
36.250300	39674.100000	33.699300	23.119000
36.350300	39959.800000	33.792400	23.119000
36.450300	40241.200000	33.885400	23.116000
36.550300	40529.200000	33.978200	23.116000
36.650300	40819.800000	34.071300	23.113000
36.750300	41108.600000	34.164300	23.114000
36.850300	41402.900000	34.257300	23.112000
36.950300	41696.500000	34.350200	23.112000
37.050300	41983.300000	34.443300	23.109000
37.150300	42221.400000	34.536300	23.109000
37.250300	42511.400000	34.629100	23.107000
37.350300	42808.200000	34.722200	23.108000
37.450300	43038.000000	34.815400	23.106000
37.550300	43324.100000	34.908200	23.109000
37.650300	43622.500000	35.001200	23.108000
37.750300	43899.200000	35.094300	23.113000
37.850300	44155.300000	35.187200	23.112000
37.950300	44458.800000	35.280200	23.116000
38.050300	44773.600000	35.373200	23.116000
38.150300	45095.900000	35.466200	23.117000
38.250300	45412.600000	35.559100	23.117000
38.350300	45733.600000	35.652100	23.119000
38.450300	46064.700000	35.745000	23.119000
38.550300	46387.100000	35.838100	23.122000
38.650300	46714.700000	35.931100	23.122000
38.750300	47048.600000	36.024000	23.126000
38.850300	47372.500000	36.117100	23.129000
38.950300	47697.600000	36.210100	23.130000
39.050300	48030.900000	36.303000	23.135000
39.150300	48360.200000	36.396000	23.136000
39.250300	48692.200000	36.488900	23.140000
39.350300	49035.300000	36.581900	23.141000
39.450300	49373.600000	36.675000	23.145000
39.550300	49708.800000	36.768000	23.147000
39.650300	50054.400000	36.860900	23.150000
39.750300	50394.500000	36.953900	23.152000
39.850300	50735.500000	37.047100	23.155000
39.950300	51087.800000	37.139900	23.157000
40.050300	51439.300000	37.232900	23.160000
40.150300	51783.500000	37.325900	23.162000
40.250300	52138.400000	37.418800	23.164000
40.350300	52495.200000	37.511800	23.166000
40.450300	52847.100000	37.604900	23.167000
40.550300	53208.200000	37.697800	23.169000
40.650300	53574.100000	37.790800	23.169000
40.750300	53931.100000	37.883700	23.171000
40.850300	54267.800000	37.976800	23.172000
40.950300	54628.200000	38.069800	23.173000
41.050300	54989.600000	38.162900	23.174000
41.150300	55353.600000	38.255800	23.176000
41.250300	55725.200000	38.348700	23.177000
41.350300	56090.100000	38.441800	23.178000
41.450300	56453.600000	38.534800	23.178000
41.550300	56824.500000	38.627700	23.180000
41.650300	57188.100000	38.720700	23.180000
41.750300	57556.200000	38.813700	23.182000
41.850300	57936.800000	38.906700	23.181000
41.950300	58310.000000	38.999700	23.182000
42.050300	58681.400000	39.092700	23.183000
42.150300	59058.900000	39.185700	23.184000
42.250300	59424.700000	39.278700	23.185000
42.350300	59796.500000	39.371700	23.187000
42.450300	60179.000000	39.464700	23.187000
42.550300	60556.300000	39.557600	23.189000
42.650300	60926.500000	39.650700	23.189000
42.750300	61309.100000	39.743600	23.190000
42.850300	61689.000000	39.836500	23.188000
42.950300	62061.600000	39.929700	23.189000
43.050300	62438.100000	40.022600	23.188000
43.150300	62810.500000	40.115600	23.188000
43.250300	63183.100000	40.208600	23.185000
43.350300	63557.600000	40.301600	23.185000
43.450300	63871.900000	40.394800	23.182000
43.550300	63791.500000	40.488800	23.182000
43.650300	63871.200000	40.580700	23.178000
43.750300	64277.900000	40.673400	23.178000
43.850300	64684.400000	40.766500	23.175000
43.950300	65069.100000	40.859500	23.175000
44.050300	65457.200000	40.952400	23.174000
44.150300	65855.700000	41.045500	23.174000
44.250300	66219.300000	41.138700	23.175000
44.350300	66576.800000	41.231400	23.174000
44.450300	66975.400000	41.324500	23.176000
44.550300	67368.700000	41.417400	23.176000
44.650300	67770.800000	41.510300	23.178000
44.750300	68157.400000	41.603400	23.178000
44.850300	68401.100000	41.696900	23.180000
44.950300	68594.800000	41.789600	23.180000
45.050300	68937.600000	41.882400	23.180000
45.150300	69310.200000	41.975500	23.180000
45.250300	69609.900000	42.068500	23.178000
45.350300	69979.100000	42.161400	23.178000
45.450300	70351.800000	42.254500	23.176000
45.550300	70731.600000	42.347200	23.176000
45.650300	71128.600000	42.440400	23.174000
45.750300	71525.400000	42.533300	23.174000
45.850300	71933.200000	42.626400	23.173000
45.950300	72298.200000	42.719400	23.172000
46.050300	72651.500000	42.812400	23.171000
46.150300	73000.400000	42.905400	23.171000
46.250300	73337.100000	42.998400	23.171000
46.350300	73672.500000	43.091400	23.171000
46.450300	74014.600000	43.184400	23.170000
46.550300	74071.300000	43.278000	23.173000
46.650300	74342.600000	43.370400	23.172000
46.750300	74673.100000	43.463400	23.176000
46.850300	74994.400000	43.556400	23.176000
46.950300	75295.200000	43.649400	23.181000
47.050300	75605.300000	43.742400	23.181000
47.150300	75907.100000	43.835400	23.186000
47.250300	76214.600000	43.928400	23.187000
47.350300	76504.200000	44.021500	23.193000
47.450300	76736.500000	44.114400	23.194000
47.550300	76994.800000	44.207500	23.198000
47.650300	77244.000000	44.300400	23.200000
47.750300	77509.300000	44.393300	23.202000
47.850300	77757.300000	44.486400	23.204000
47.950300	77989.700000	44.579500	23.207000
48.050300	78210.100000	44.672700	23.209000
48.150300	78420.100000	44.765800	23.210000
48.250300	78624.700000	44.858700	23.212000
48.350300	78798.600000	44.951800	23.214000
48.450300	78908.300000	45.045000	23.215000
48.550300	78920.200000	45.138300	23.216000
48.650300	78827.600000	45.231400	23.217000
48.750300	78677.200000	45.324300	23.217000
48.850300	78627.000000	45.417200	23.219000
48.950300	78589.300000	45.510200	23.218000
49.050300	78586.600000	45.603000	23.220000
49.150300	78634.800000	45.695500	23.219000
49.250300	78782.100000	45.788300	23.220000
49.350300	78966.100000	45.881100	23.219000
49.450300	79184.700000	45.974400	23.220000
49.550300	79415.800000	46.067100	23.219000
49.650300	79642.900000	46.160100	23.220000
49.750300	79851.000000	46.253200	23.219000
49.850300	80056.100000	46.346000	23.220000
49.950300	80258.200000	46.439000	23.218000
50.050300	80420.500000	46.532200	23.218000
50.150300	80591.500000	46.625100	23.218000
50.250300	80801.900000	46.718000	23.218000
50.350300	80973.700000	46.811400	23.219000
50.450300	81113.600000	46.904400	23.220000
50.550300	81246.600000	46.997500	23.220000
50.650300	81397.500000	47.090400	23.221000
50.750300	81512.900000	47.183400	23.222000
50.850300	81566.100000	47.276600	23.224000
50.950300	81634.600000	47.369400	23.224000
51.050300	81709.100000	47.462500	23.227000
51.150300	81810.600000	47.555300	23.227000
51.250300	81926.000000	47.648300	23.230000
51.350300	82040.300000	47.741400	23.230000
51.450300	82155.700000	47.834400	23.230000
51.550300	82290.700000	47.927300	23.231000
51.650300	82428.500000	48.020300	23.225000
51.750300	82578.700000	48.113200	23.226000
51.850300	82699.300000	48.206200	23.217000
51.950300	82845.500000	48.299300	23.217000
52.050300	82975.900000	48.392200	23.207000
52.150300	83065.700000	48.485300	23.206000
52.250300	83179.900000	48.578200	23.197000
52.350300	83345.400000	48.671100	23.195000
52.450300	83477.300000	48.764300	23.188000
52.550300	83595.000000	48.857200	23.186000
52.650300	83721.700000	48.950300	23.179000
52.750300	83845.600000	49.043000	23.176000
52.850300	83943.400000	49.136400	23.173000
52.950300	84018.900000	49.229400	23.170000
53.050300	84051.300000	49.322500	23.167000
53.150300	84094.000000	49.415200	23.164000
53.250300	84159.600000	49.508400	23.164000
53.350300	84169.300000	49.601400	23.161000
53.450300	84169.800000	49.694400	23.159000
53.550300	84138.500000	49.787400	23.156000
53.650300	84136.300000	49.880300	23.155000
53.750300	84134.300000	49.973400	23.153000
53.850300	84118.100000	50.066300	23.154000
53.950300	84048.100000	50.159500	23.152000
54.050300	84015.700000	50.252500	23.154000
54.150300	83998.300000	50.345300	23.152000
54.250300	83974.700000	50.438300	23.155000
54.350300	83937.600000	50.531300	23.153000
54.450300	83895.200000	50.624500	23.157000
54.550300	83828.600000	50.717500	23.156000
54.650300	83710.700000	50.810600	23.160000
54.750300	83552.900000	50.903600	23.160000
54.850300	83373.400000	50.996800	23.165000
54.950300	83089.000000	51.089900	23.165000
55.050300	82816.100000	51.182900	23.170000
55.150300	82511.000000	51.275800	23.171000
55.250300	82149.700000	51.369200	23.176000
55.350300	81809.600000	51.461900	23.177000
55.450300	81429.200000	51.554900	23.182000
55.550300	81010.500000	51.648200	23.183000
55.650300	80590.600000	51.741000	23.187000
55.750300	80165.200000	51.834100	23.189000
55.850300	79711.900000	51.927100	23.191000
55.950300	79255.200000	52.020300	23.193000
56.050300	78793.400000	52.113100	23.194000
56.150300	78238.700000	52.206300	23.196000
56.250300	77637.100000	52.299400	23.197000
56.350300	76966.400000	52.392600	23.199000
56.450300	76219.600000	52.485500	23.200000
56.550300	75511.500000	52.578500	23.202000
56.650300	74742.100000	52.671600	23.204000
56.750300	73987.300000	52.764600	23.205000
56.850300	73184.800000	52.857900	23.206000
56.950300	72335.900000	52.950900	23.207000
