# Supplementary material for: Effect of Phosphate Phase Incorporation on 3D-Printed Hydrogel Scaffolds: Towards Customizable Bone Graft Materials
Source: Gels. 2025 Aug 20;11(8):665. doi: 10.3390/gels11080665 (PMC12385390; doi:10.3390/gels11080665)
Supplement: Supplementary file 1 [file gels-11-00665-s001.zip › TT_S1.ods]

## Sheet: DATA1
Step time	Stress	Strain	Temperature
s	Pa	%	°C
0.05033	28.57670	0.02426	24.52500
0.15033	184.14900	0.08441	24.52500
0.25033	304.37600	0.14486	24.52500
0.35033	350.46200	0.20537	24.52500
0.45033	489.94900	0.26576	24.52500
0.55033	611.71700	0.32618	24.52500
0.65033	662.46100	0.38668	24.52400
0.75033	775.44500	0.44711	24.52400
0.85033	913.79200	0.50751	24.52400
0.95033	975.89700	0.56800	24.52400
1.05033	1055.64000	0.62847	24.52500
1.15033	1201.19000	0.68884	24.52500
1.25033	1286.56000	0.74931	24.52600
1.35033	1337.29000	0.80981	24.52600
1.45033	1488.45000	0.87018	24.52700
1.55033	1582.66000	0.93063	24.52800
1.65033	1601.84000	0.99116	24.52900
1.75033	1768.54000	1.05151	24.53000
1.85033	1871.25000	1.11195	24.53100
1.95033	1881.82000	1.17249	24.53200
2.05033	2048.45000	1.23284	24.53400
2.15033	2147.58000	1.29329	24.53400
2.25033	2170.21000	1.35382	24.53500
2.35033	2327.49000	1.41418	24.53600
2.45033	2433.33000	1.47462	24.53700
2.55033	2466.18000	1.53513	24.53700
2.65033	2593.14000	1.59553	24.53700
2.75033	2704.96000	1.65596	24.53800
2.85033	2756.41000	1.71644	24.53800
2.95033	2855.07000	1.77689	24.53800
3.05033	2983.49000	1.83728	24.53800
3.15033	3055.36000	1.89775	24.53800
3.25033	3116.69000	1.95824	24.53800
3.35033	3256.65000	2.01861	24.53900
3.45033	3341.45000	2.07909	24.53800
3.55033	3381.36000	2.13957	24.53900
3.65033	3534.82000	2.19994	24.53800
3.75033	3627.20000	2.26040	24.53800
3.85033	3643.85000	2.32091	24.53700
3.95033	3797.97000	2.38128	24.53700
4.05033	3879.93000	2.44174	24.53500
4.15033	3876.96000	2.50225	24.53500
4.25033	4015.49000	2.56261	24.53300
4.35033	4094.93000	2.62305	24.53300
4.45033	4103.09000	2.68356	24.53100
4.55033	4237.47000	2.74396	24.52900
4.65033	4336.04000	2.80439	24.52800
4.75033	4368.72000	2.86489	24.52600
4.85033	4484.99000	2.92532	24.52500
4.95033	4600.34000	2.98571	24.52300
5.05033	4643.25000	3.04621	24.52200
5.15033	4729.83000	3.10665	24.52000
5.25033	4848.53000	3.16705	24.51900
5.35033	4911.08000	3.22751	24.51800
5.45033	4962.15000	3.28800	24.51900
5.55033	5100.29000	3.34837	24.51800
5.65033	5170.68000	3.40883	24.51600
5.75033	5183.69000	3.46934	24.51500
5.85033	5335.55000	3.52970	24.50500
5.95033	5415.88000	3.59015	24.50400
6.05033	5426.81000	3.65066	24.49300
6.15033	5584.18000	3.71103	24.49100
6.25033	5676.96000	3.77149	24.48200
6.35033	5690.50000	3.83201	24.48000
6.45033	5832.47000	3.89240	24.47200
6.55033	5918.69000	3.95283	24.46900
6.65033	5944.35000	4.01334	24.46400
6.75033	6066.47000	4.07373	24.46000
6.85033	6171.82000	4.13417	24.45600
6.95033	6217.03000	4.19462	24.45300
7.05033	6311.67000	4.25508	24.45300
7.15033	6416.44000	4.31548	24.44900
7.25033	6474.21000	4.37596	24.45100
7.35033	6539.47000	4.43641	24.44800
7.45033	6669.84000	4.49681	24.45200
7.55033	6740.88000	4.55727	24.45000
7.65033	6778.72000	4.61778	24.45600
7.75033	6920.26000	4.67813	24.45400
7.85033	7004.08000	4.73861	24.46100
7.95033	7021.69000	4.79911	24.46000
8.05033	7181.44000	4.85947	24.46600
8.15033	7260.86000	4.91994	24.46600
8.25033	7279.23000	4.98044	24.46800
8.35033	7426.61000	5.04082	24.46900
8.45033	7517.55000	5.10126	24.47000
8.55033	7536.40000	5.16176	24.47100
8.65033	7666.69000	5.22216	24.47300
8.75033	7773.14000	5.28257	24.47400
8.85033	7807.35000	5.34309	24.47600
8.95033	7910.21000	5.40349	24.47700
9.05033	8018.79000	5.46392	24.47600
9.15033	8063.30000	5.52440	24.47600
9.25033	8156.02000	5.58484	24.47300
9.35033	8278.43000	5.64523	24.47300
9.45033	8338.76000	5.70571	24.46900
9.55033	8396.10000	5.76620	24.46900
9.65033	8513.14000	5.82658	24.46500
9.75033	8610.43000	5.88701	24.46400
9.85033	8634.72000	5.94754	24.46200
9.95033	8785.29000	6.00789	24.46200
10.05030	8855.59000	6.06838	24.45600
10.15030	8914.37000	6.12883	24.45500
10.25030	9029.65000	6.18926	24.44700
10.35030	9149.43000	6.24967	24.44500
10.45030	9179.49000	6.31018	24.43700
10.55030	9227.28000	6.37066	24.43500
10.65030	9409.33000	6.43100	24.43000
10.75030	9409.49000	6.49152	24.42800
10.85030	9515.70000	6.55193	24.42600
10.95030	9648.73000	6.61233	24.42300
11.05030	9684.27000	6.67287	24.42500
11.15030	9785.90000	6.73327	24.42300
11.25030	9892.92000	6.79367	24.42800
11.35030	9955.04000	6.85415	24.42700
11.45030	10034.60000	6.91461	24.43200
11.55030	10151.60000	6.97503	24.43100
11.65030	10221.30000	7.03546	24.43700
11.75030	10274.30000	7.09597	24.43700
11.85030	10404.30000	7.15634	24.44200
11.95030	10483.60000	7.21680	24.44200
12.05030	10531.80000	7.27730	24.44600
12.15030	10664.90000	7.33769	24.44700
12.25030	10759.30000	7.39813	24.45100
12.35030	10771.70000	7.45865	24.45200
12.45030	10920.00000	7.51898	24.45300
12.55030	11011.30000	7.57944	24.45400
12.65030	11023.30000	7.63996	24.45400
12.75030	11169.50000	7.70036	24.45500
12.85030	11272.00000	7.76077	24.45500
12.95030	11293.80000	7.82129	24.45600
13.05030	11413.60000	7.88169	24.45500
13.15030	11518.10000	7.94213	24.45500
13.25030	11553.90000	8.00259	24.45500
13.35030	11657.90000	8.06302	24.45500
13.45030	11772.60000	8.12346	24.45500
13.55030	11816.80000	8.18395	24.45600
13.65030	11893.60000	8.24441	24.45600
13.75030	12011.80000	8.30475	24.45600
13.85030	12082.30000	8.36525	24.45600
13.95030	12129.40000	8.42572	24.45700
14.05030	12268.50000	8.48610	24.45700
14.15030	12344.50000	8.54658	24.45800
14.25030	12369.70000	8.60707	24.45900
14.35030	12515.30000	8.66741	24.45900
14.45030	12604.00000	8.72787	24.46000
14.55030	12618.00000	8.78841	24.46100
14.65030	12770.00000	8.84878	24.46100
14.75030	12866.40000	8.90922	24.46200
14.85030	12870.50000	8.96977	24.46200
14.95030	13010.30000	9.03010	24.46200
15.05030	13108.60000	9.09056	24.46200
15.15030	13126.40000	9.15105	24.46200
15.25030	13255.90000	9.21144	24.46300
15.35030	13362.90000	9.27184	24.46300
15.45030	13397.30000	9.33238	24.46400
15.55030	13497.30000	9.39279	24.46600
15.65030	13609.60000	9.45324	24.46600
15.75030	13665.50000	9.51370	24.46900
15.85030	13745.10000	9.57415	24.47000
15.95030	13875.10000	9.63453	24.47300
16.05030	13940.90000	9.69500	24.47400
16.15030	13981.20000	9.75551	24.47500
16.25030	14128.90000	9.81589	24.47800
16.35030	14205.30000	9.87633	24.47900
16.45030	14232.50000	9.93683	24.48000
16.55030	14385.20000	9.99719	24.48100
16.65030	14467.90000	10.05770	24.48300
16.75030	14480.60000	10.11820	24.48400
16.85030	14629.50000	10.17850	24.48600
16.95030	14724.20000	10.23900	24.48700
17.05030	14739.20000	10.29950	24.48800
17.15030	14885.20000	10.35990	24.49000
17.25030	14986.80000	10.42030	24.49100
17.35030	15008.40000	10.48080	24.49200
17.45030	15130.20000	10.54120	24.49200
17.55030	15236.30000	10.60160	24.49300
17.65030	15280.60000	10.66210	24.49300
17.75030	15372.90000	10.72260	24.49400
17.85030	15492.60000	10.78300	24.49500
17.95030	15556.30000	10.84350	24.49600
18.05030	15617.90000	10.90390	24.49700
18.15030	15751.80000	10.96430	24.49800
18.25030	15832.20000	11.02480	24.49900
18.35030	15871.80000	11.08530	24.50000
18.45030	16020.40000	11.14560	24.50100
18.55030	16101.40000	11.20610	24.50200
18.65030	16116.30000	11.26660	24.50300
18.75030	16268.60000	11.32690	24.50300
18.85030	16360.40000	11.38740	24.50400
18.95030	16375.40000	11.44790	24.50500
19.05030	16526.70000	11.50830	24.50400
19.15030	16616.20000	11.56870	24.50500
19.25030	16640.40000	11.62920	24.50500
19.35030	16773.00000	11.68960	24.50500
19.45030	16875.00000	11.75010	24.50400
19.55030	16909.90000	11.81060	24.50400
19.65030	17016.30000	11.87100	24.50300
19.75030	17125.60000	11.93140	24.50400
19.85030	17172.00000	11.99190	24.50300
19.95030	17251.70000	12.05230	24.50300
20.05030	17378.20000	12.11280	24.50300
20.15030	17446.60000	12.17320	24.50300
20.25030	17501.40000	12.23370	24.50300
20.35030	17637.90000	12.29410	24.50300
20.45030	17714.50000	12.35450	24.50300
20.55030	17749.20000	12.41510	24.50300
20.65030	17893.30000	12.47540	24.50300
20.75030	17984.50000	12.53590	24.50300
20.85030	18000.20000	12.59640	24.50300
20.95030	18151.30000	12.65680	24.50300
21.05030	18241.30000	12.71720	24.50300
21.15030	18249.00000	12.77770	24.50300
21.25030	18405.20000	12.83810	24.50200
21.35030	18503.10000	12.89850	24.50200
21.45030	18523.10000	12.95900	24.50200
21.55030	18657.20000	13.01940	24.50200
21.65030	18752.10000	13.07980	24.50100
21.75030	18786.00000	13.14040	24.50100
21.85030	18902.90000	13.20070	24.50000
21.95030	19008.70000	13.26110	24.50000
22.05030	19062.30000	13.32170	24.50000
22.15030	19142.30000	13.38210	24.50000
22.25030	19261.50000	13.44250	24.49900
22.35030	19330.70000	13.50290	24.49900
22.45030	19375.40000	13.56340	24.49900
22.55030	19516.10000	13.62380	24.49800
22.65030	19600.30000	13.68430	24.49800
22.75030	19622.30000	13.74480	24.49800
22.85030	19770.30000	13.80510	24.49900
22.95030	19855.50000	13.86570	24.49800
23.05030	19860.10000	13.92610	24.49900
23.15030	20023.80000	13.98650	24.49900
23.25030	20117.50000	14.04690	24.49900
23.35030	20121.70000	14.10750	24.49900
23.45030	20267.10000	14.16780	24.49900
23.55030	20353.10000	14.22830	24.49900
23.65030	20366.20000	14.28880	24.49900
23.75030	20493.80000	14.34920	24.49900
23.85030	20594.50000	14.40960	24.49800
23.95030	20628.10000	14.47010	24.49800
24.05030	20729.80000	14.53060	24.49800
24.15030	20834.20000	14.59100	24.49800
24.25030	20884.60000	14.65150	24.49700
24.35030	20956.40000	14.71200	24.49700
24.45030	21080.00000	14.77230	24.49600
24.55030	21138.30000	14.83280	24.49600
24.65030	21181.70000	14.89320	24.49500
24.75030	21307.30000	14.95350	24.49500
24.85030	21377.60000	15.01410	24.49400
24.95030	21395.80000	15.07450	24.49400
25.05030	21541.90000	15.13480	24.49500
25.15030	21618.70000	15.19540	24.49400
25.25030	21629.60000	15.25600	24.49900
25.35030	21769.30000	15.31620	24.49900
25.45030	21850.40000	15.37660	24.50200
25.55030	21852.80000	15.43720	24.50200
25.65030	21995.00000	15.49760	24.50500
25.75030	22082.70000	15.55800	24.50600
25.85030	22094.50000	15.61860	24.50700
25.95030	22211.40000	15.67890	24.51000
26.05030	22307.70000	15.73940	24.51100
26.15030	22325.00000	15.80000	24.51300
26.25030	22425.60000	15.86020	24.51400
26.35030	22532.30000	15.92070	24.51500
26.45030	22568.40000	15.98120	24.51600
26.55030	22639.60000	16.04160	24.51800
26.65030	22747.90000	16.10200	24.51900
26.75030	22797.10000	16.16250	24.52000
26.85030	22849.10000	16.22300	24.52100
26.95030	22972.20000	16.28340	24.52200
27.05030	23035.70000	16.34380	24.52300
27.15030	23057.30000	16.40440	24.52600
27.25030	23189.30000	16.46470	24.52700
27.35030	23257.50000	16.52520	24.53100
27.45030	23263.30000	16.58560	24.53200
27.55030	23404.80000	16.64600	24.53700
27.65030	23485.80000	16.70650	24.53800
27.75030	23483.40000	16.76700	24.54300
27.85030	23616.30000	16.82740	24.54800
27.95030	23694.40000	16.88770	24.55100
28.05030	23689.30000	16.94830	24.55300
28.15030	23811.70000	17.00870	24.55500
28.25030	23902.30000	17.06910	24.55100
28.35030	23911.90000	17.12970	24.55200
28.45030	24019.10000	17.19010	24.54300
28.55030	24110.00000	17.25040	24.54400
28.65030	24122.60000	17.31090	24.53500
28.75030	24211.40000	17.37140	24.53500
28.85030	24308.40000	17.43180	24.52700
28.95030	24338.20000	17.49230	24.52600
29.05030	24389.50000	17.55270	24.51700
29.15030	24487.70000	17.61310	24.51600
29.25030	24545.50000	17.67360	24.50800
29.35030	24558.90000	17.73410	24.50600
29.45030	24664.20000	17.79450	24.50100
29.55030	24719.40000	17.85490	24.49800
29.65030	24718.30000	17.91540	24.49600
29.75030	24849.20000	17.97580	24.49400
29.85030	24917.80000	18.03620	24.49600
29.95030	24915.40000	18.09670	24.49400
30.05030	25047.70000	18.15710	24.49900
30.15030	25124.10000	18.21760	24.49700
30.25030	25115.30000	18.27810	24.50500
30.35030	25236.90000	18.33840	24.50400
30.45030	25308.60000	18.39880	24.51300
30.55030	25319.90000	18.45940	24.51300
30.65030	25427.60000	18.51980	24.51700
30.75030	25514.60000	18.58020	24.51800
30.85030	25527.10000	18.64070	24.51900
30.95030	25605.70000	18.70120	24.52200
31.05030	25698.80000	18.76150	24.52200
31.15030	25729.10000	18.82210	24.52300
31.25030	25781.40000	18.88250	24.52600
31.35030	25888.70000	18.94290	24.52700
31.45030	25929.20000	19.00340	24.52800
31.55030	25953.60000	19.06390	24.52900
31.65030	26064.60000	19.12420	24.53200
31.75030	26123.90000	19.18460	24.53300
31.85030	26129.40000	19.24520	24.53400
31.95030	26252.80000	19.30550	24.53500
32.05030	26311.70000	19.36600	24.53800
32.15030	26294.90000	19.42660	24.53900
32.25030	26425.00000	19.48690	24.53900
32.35030	26490.10000	19.54730	24.54000
32.45030	26480.30000	19.60790	24.53900
32.55030	26599.60000	19.66820	24.54000
32.65030	26670.50000	19.72860	24.54000
32.75030	26658.90000	19.78920	24.54100
32.85030	26764.50000	19.84960	24.54000
32.95030	26834.80000	19.91000	24.54100
33.05030	26832.20000	19.97050	24.54000
33.15030	26913.50000	20.03090	24.54100
33.25030	26990.60000	20.09130	24.54000
33.35030	27009.70000	20.15180	24.54000
33.45030	27049.40000	20.21220	24.53900
33.55030	27142.30000	20.27270	24.53900
33.65030	27175.50000	20.33310	24.53900
33.75030	27189.70000	20.39360	24.53900
33.85030	27293.00000	20.45390	24.53800
33.95030	27338.10000	20.51450	24.53800
34.05030	27322.00000	20.57500	24.53500
34.15030	27436.10000	20.63530	24.53500
34.25030	27484.40000	20.69580	24.52900
34.35030	27462.00000	20.75630	24.52800
34.45030	27578.50000	20.81670	24.52500
34.55030	27625.90000	20.87710	24.52400
34.65030	27598.40000	20.93770	24.51900
34.75030	27708.70000	20.99800	24.51800
34.85030	27763.80000	21.05840	24.51600
34.95030	27744.70000	21.11900	24.51500
35.05030	27832.60000	21.17930	24.51200
35.15030	27890.10000	21.23980	24.51000
35.25030	27885.10000	21.30030	24.50700
35.35030	27939.10000	21.36070	24.50600
35.45030	28015.00000	21.42110	24.50200
35.55030	28027.70000	21.48160	24.50000
35.65030	28050.70000	21.54200	24.49700
35.75030	28140.70000	21.60240	24.49500
35.85030	28162.20000	21.66290	24.49200
35.95030	28156.30000	21.72340	24.49000
36.05030	28259.70000	21.78370	24.48800
36.15030	28296.40000	21.84430	24.48800
36.25030	28273.40000	21.90470	24.48600
36.35030	28377.40000	21.96510	24.48700
36.45030	28413.00000	22.02550	24.48600
36.55030	28375.90000	22.08610	24.48500
36.65030	28481.10000	22.14640	24.48300
36.75030	28526.40000	22.20680	24.48200
36.85030	28489.20000	22.26740	24.48100
36.95030	28583.50000	22.32770	24.47900
37.05030	28626.20000	22.38820	24.47800
37.15030	28601.80000	22.44870	24.47800
37.25030	28677.70000	22.50910	24.47700
37.35030	28732.30000	22.56950	24.47900
37.45030	28723.50000	22.63000	24.47700
37.55030	28762.90000	22.69040	24.47800
37.65030	28830.00000	22.75090	24.47700
37.75030	28830.10000	22.81130	24.47800
37.85030	28844.60000	22.87180	24.47700
37.95030	28927.90000	22.93220	24.47800
38.05030	28947.70000	22.99260	24.47700
38.15030	28929.40000	23.05320	24.47700
38.25030	29021.70000	23.11350	24.47600
38.35030	29038.30000	23.17390	24.47700
38.45030	29001.50000	23.23450	24.47700
38.55030	29100.60000	23.29480	24.47700
38.65030	29132.40000	23.35530	24.47600
38.75030	29082.80000	23.41580	24.47600
38.85030	29176.90000	23.47610	24.47500
38.95030	29207.10000	23.53660	24.47300
39.05030	29160.80000	23.59710	24.47300
39.15030	29246.80000	23.65750	24.46800
39.25030	29285.90000	23.71800	24.46000
39.35030	29250.00000	23.77850	24.45900
39.45030	29309.50000	23.83890	24.45000
39.55030	29355.20000	23.89930	24.44800
39.65030	29331.10000	23.95970	24.44000
39.75030	29367.80000	24.02020	24.43800
39.85030	29430.00000	24.08060	24.42800
39.95030	29432.40000	24.14110	24.42500
40.05030	29432.50000	24.20150	24.41800
40.15030	29500.00000	24.26190	24.41500
40.25030	29513.10000	24.32250	24.41000
40.35030	29487.30000	24.38290	24.40600
40.45030	29577.00000	24.44330	24.40500
40.55030	29601.40000	24.50380	24.40100
40.65030	29552.40000	24.56430	24.40100
40.75030	29643.90000	24.62460	24.39700
40.85030	29673.40000	24.68510	24.39400
40.95030	29622.00000	24.74560	24.39100
41.05030	29712.40000	24.80600	24.38600
41.15030	29752.80000	24.86640	24.38300
41.25030	29709.50000	24.92690	24.37900
41.35030	29776.60000	24.98720	24.37500
41.45030	29814.10000	25.04770	24.37500
41.55030	29786.50000	25.10830	24.37200
41.65030	29825.50000	25.16870	24.37500
41.75030	29885.30000	25.22900	24.37300
41.85030	29868.40000	25.28950	24.37900
41.95030	29881.00000	25.35000	24.37700
42.05030	29940.40000	25.41040	24.38500
42.15030	29945.70000	25.47080	24.38400
42.25030	29928.20000	25.53140	24.39400
42.35030	30009.80000	25.59160	24.39300
42.45030	30026.00000	25.65220	24.40300
42.55030	29983.20000	25.71270	24.40400
42.65030	30066.50000	25.77300	24.41500
42.75030	30092.50000	25.83350	24.41600
42.85030	30037.20000	25.89400	24.42600
42.95030	30128.10000	25.95430	24.42900
43.05030	30159.00000	26.01480	24.43700
43.15030	30104.90000	26.07540	24.44100
43.25030	30173.60000	26.13570	24.44600
43.35030	30207.60000	26.19610	24.45000
43.45030	30167.40000	26.25660	24.45100
43.55030	30218.30000	26.31710	24.45500
43.65030	30260.40000	26.37750	24.45200
43.75030	30234.10000	26.43790	24.45500
43.85030	30247.00000	26.49840	24.45300
43.95030	30306.10000	26.55880	24.45500
44.05030	30296.90000	26.61920	24.45300
44.15030	30284.20000	26.67970	24.45500
44.25030	30358.50000	26.74020	24.45300
44.35030	30360.30000	26.80060	24.45500
44.45030	30317.50000	26.86120	24.45400
44.55030	30401.30000	26.92150	24.45600
44.65030	30416.50000	26.98200	24.45500
44.75030	30357.70000	27.04250	24.45700
44.85030	30440.60000	27.10280	24.45700
44.95030	30453.60000	27.16330	24.45800
45.05030	30391.60000	27.22380	24.45300
45.15030	30470.20000	27.28420	24.45400
45.25030	30491.20000	27.34460	24.44500
45.35030	30442.20000	27.40510	24.44500
45.45030	30493.60000	27.46550	24.43700
45.55030	30527.10000	27.52590	24.43600
45.65030	30494.60000	27.58640	24.43100
45.75030	30514.20000	27.64690	24.43000
45.85030	30570.80000	27.70720	24.42900
45.95030	30542.90000	27.76770	24.42700
46.05030	30538.90000	27.82820	24.42800
46.15030	30599.50000	27.88860	24.42700
46.25030	30584.70000	27.94900	24.42500
46.35030	30555.00000	28.00960	24.42800
46.45030	30632.70000	28.06990	24.42600
46.55030	30640.80000	28.13030	24.42800
46.65030	30587.60000	28.19090	24.42700
46.75030	30663.50000	28.25120	24.42900
46.85030	30675.80000	28.31170	24.42800
46.95030	30608.10000	28.37220	24.43000
47.05030	30687.90000	28.43260	24.42900
47.15030	30706.00000	28.49300	24.43200
47.25030	30648.10000	28.55350	24.43200
47.35030	30717.50000	28.61390	24.43300
47.45030	30735.30000	28.67430	24.43400
47.55030	30695.90000	28.73480	24.43300
47.65030	30730.00000	28.79520	24.43300
47.75030	30768.60000	28.85570	24.42900
47.85030	30745.80000	28.91620	24.42900
47.95030	30748.00000	28.97660	24.42400
48.05030	30796.40000	29.03700	24.42300
48.15030	30786.30000	29.09760	24.41900
48.25030	30757.20000	29.15800	24.41800
48.35030	30825.10000	29.21840	24.41500
48.45030	30830.20000	29.27890	24.41300
48.55030	30786.70000	29.33940	24.41100
48.65030	30852.00000	29.39980	24.41000
48.75030	30872.80000	29.46010	24.40900
48.85030	30802.80000	29.52070	24.40800
48.95030	30888.90000	29.58110	24.40900
49.05030	30909.20000	29.64150	24.40700
49.15030	30843.60000	29.70200	24.40800
49.25030	30911.90000	29.76240	24.40700
49.35030	30928.50000	29.82290	24.40600
49.45030	30879.90000	29.88330	24.40500
49.55030	30924.90000	29.94370	24.40600
49.65030	30968.60000	30.00410	24.40500
49.75030	30935.90000	30.06460	24.40700
49.85030	30945.70000	30.12500	24.40600
49.95030	30991.00000	30.18540	24.40900
50.05030	30968.00000	30.24590	24.40800
50.15030	30954.30000	30.30630	24.41200
50.25030	31016.10000	30.36670	24.41200
50.35030	31010.80000	30.42720	24.41500
50.45030	30964.50000	30.48760	24.41500
50.55030	31031.00000	30.54810	24.41800
50.65030	31032.40000	30.60870	24.41800
50.75030	30972.20000	30.66900	24.42100
50.85030	31040.60000	30.72940	24.42100
50.95030	31056.10000	30.79000	24.42200
51.05030	30986.00000	30.85050	24.42000
51.15030	31054.70000	30.91080	24.42100
51.25030	31068.60000	30.97130	24.41700
51.35030	31009.10000	31.03170	24.41700
51.45030	31061.80000	31.09200	24.41300
51.55030	31092.30000	31.15260	24.41300
51.65030	31042.00000	31.21300	24.40800
51.75030	31065.10000	31.27360	24.40700
51.85030	31098.50000	31.33390	24.40300
51.95030	31070.20000	31.39430	24.40200
52.05030	31068.60000	31.45480	24.39900
52.15030	31117.90000	31.51510	24.39800
52.25030	31099.40000	31.57570	24.39700
52.35030	31060.70000	31.63620	24.39600
52.45030	31121.70000	31.69660	24.39600
52.55030	31122.20000	31.75690	24.39500
52.65030	31066.60000	31.81750	24.39700
52.75030	31141.50000	31.87790	24.39600
52.85030	31141.90000	31.93830	24.39800
52.95030	31071.70000	31.99880	24.39700
53.05030	31142.40000	32.05920	24.40100
53.15030	31150.10000	32.11970	24.40100
53.25030	31086.30000	32.18020	24.40500
53.35030	31144.20000	32.24050	24.40500
53.45030	31167.40000	32.30110	24.40800
53.55030	31114.60000	32.36160	24.40800
53.65030	31157.50000	32.42190	24.41000
53.75030	31182.00000	32.48240	24.41000
53.85030	31144.80000	32.54290	24.41100
53.95030	31157.30000	32.60320	24.41200
54.05030	31202.20000	32.66360	24.41200
54.15030	31177.20000	32.72420	24.41300
54.25030	31156.90000	32.78470	24.41400
54.35030	31221.70000	32.84500	24.41400
54.45030	31212.10000	32.90550	24.41500
54.55030	31175.70000	32.96590	24.41600
54.65030	31243.40000	33.02620	24.41600
54.75030	31242.30000	33.08670	24.41600
54.85030	31177.60000	33.14730	24.41800
54.95030	31252.00000	33.20760	24.41800
55.05030	31262.60000	33.26800	24.42000
55.15030	31197.20000	33.32870	24.42000
55.25030	31272.70000	33.38900	24.42100
55.35030	31289.10000	33.44950	24.42200
55.45030	31222.20000	33.50990	24.42200
55.55030	31281.80000	33.57040	24.42300
55.65030	31301.80000	33.63070	24.42400
55.75030	31252.00000	33.69120	24.42400
55.85030	31285.60000	33.75160	24.42500
55.95030	31320.20000	33.81200	24.42600
56.05030	31292.20000	33.87250	24.42600
56.15030	31283.30000	33.93300	24.42700
56.25030	31329.20000	33.99350	24.42700
56.35030	31316.10000	34.05390	24.42800
56.45030	31282.70000	34.11440	24.42800
56.55030	31343.30000	34.17480	24.42800
56.65030	31338.50000	34.23520	24.42800
56.75030	31278.80000	34.29560	24.42700
56.85030	31355.40000	34.35590	24.42800
56.95030	31357.70000	34.41660	24.42600
57.05030	31288.60000	34.47710	24.42600
57.15030	31366.00000	34.53740	24.42200
57.25030	31367.00000	34.59780	24.42200
57.35030	31299.80000	34.65840	24.41900
57.45030	31369.30000	34.71860	24.41900
57.55030	31386.20000	34.77920	24.41500
57.65030	31319.90000	34.83980	24.41500
57.75030	31379.60000	34.90010	24.41000
57.85030	31394.10000	34.96050	24.40900
57.95030	31347.90000	35.02100	24.40400
58.05030	31366.60000	35.08160	24.40300
58.15030	31407.80000	35.14180	24.39900
58.25030	31385.10000	35.20220	24.39800
58.35030	31366.50000	35.26290	24.39500
58.45030	31422.10000	35.32310	24.39400
58.55030	31411.10000	35.38370	24.39300
58.65030	31365.00000	35.44410	24.39200
58.75030	31437.40000	35.50450	24.39100
58.85030	31444.70000	35.56500	24.38900
58.95030	31377.80000	35.62550	24.38900
59.05030	31452.70000	35.68580	24.38800
59.15030	31455.50000	35.74640	24.38800
59.25030	31384.40000	35.80680	24.38600
59.35030	31453.20000	35.86720	24.38700
59.45030	31469.10000	35.92770	24.38600
59.55030	31410.70000	35.98810	24.38700
59.65030	31459.30000	36.04850	24.38600
59.75030	31481.30000	36.10890	24.38700
59.85030	31438.20000	36.16950	24.38600
59.95030	31464.30000	36.22980	24.38700
60.05030	31501.90000	36.29040	24.38600
60.15030	31470.30000	36.35070	24.38600
60.25030	31464.20000	36.41110	24.38600
60.35030	31510.10000	36.47160	24.38600
60.45030	31498.00000	36.53230	24.38500
60.55030	31468.90000	36.59260	24.38500
60.65030	31539.40000	36.65290	24.38400
60.75030	31539.70000	36.71350	24.38100
60.85030	31483.10000	36.77380	24.38000
60.95030	31553.80000	36.83420	24.37400
61.05030	31563.30000	36.89470	24.37300
61.15030	31500.60000	36.95530	24.36200
61.25030	31568.80000	37.01560	24.36000
61.35030	31585.40000	37.07610	24.34500
61.45030	31515.30000	37.13660	24.34200
61.55030	31574.70000	37.19690	24.33100
61.65030	31597.10000	37.25740	24.32800
61.75030	31539.40000	37.31780	24.32300
61.85030	31587.20000	37.37840	24.31900
61.95030	31615.60000	37.43880	24.31500
62.05030	31572.20000	37.49910	24.31100
62.15030	31582.90000	37.55960	24.30300
62.25030	31628.80000	37.62000	24.29900
62.35030	31601.40000	37.68060	24.29000
62.45030	31593.30000	37.74090	24.28000
62.55030	31648.50000	37.80140	24.27500
62.65030	31640.30000	37.86200	24.26700
62.75030	31598.80000	37.92230	24.26100
62.85030	31659.10000	37.98270	24.26200
62.95030	31677.30000	38.04330	24.25700
63.05030	31612.80000	38.10360	24.28800
63.15030	31688.20000	38.16400	24.29000
63.25030	31700.90000	38.22440	24.32600
63.35030	31633.20000	38.28500	24.33600
63.45030	31704.20000	38.34540	24.31700
63.55030	31719.70000	38.40590	24.31800
63.65030	31669.90000	38.46640	24.32600
63.75030	31722.20000	38.52660	24.32800
63.85030	31745.50000	38.58720	24.33300
63.95030	31712.30000	38.64760	24.33500
64.05030	31727.30000	38.70800	24.33700
64.15030	31772.40000	38.76840	24.33900
64.25030	31756.60000	38.82890	24.33800
64.35030	31744.60000	38.88940	24.34000
64.45030	31802.20000	38.94970	24.33300
64.55030	31789.80000	39.01030	24.33500
64.65030	31755.40000	39.07080	24.32300
64.75030	31826.50000	39.13110	24.32400
64.85030	31832.20000	39.19160	24.30900
64.95030	31774.40000	39.25210	24.30900
65.05030	31867.70000	39.31250	24.29300
65.15030	31868.50000	39.37290	24.29000
65.25030	31821.70000	39.43350	24.28000
65.35030	31877.70000	39.49380	24.27600
65.45030	31902.50000	39.55430	24.27600
65.55030	31856.90000	39.61470	24.27200
65.65030	31903.00000	39.67520	24.27900
65.75030	31931.30000	39.73550	24.27600
65.85030	31890.50000	39.79610	24.28300
65.95030	31925.30000	39.85650	24.28100
66.05030	31960.10000	39.91700	24.28700
66.15030	31948.30000	39.97740	24.28600
66.25030	31939.80000	40.03780	24.29200
66.35030	31997.90000	40.09820	24.29200
66.45030	31983.00000	40.15870	24.29700
66.55030	31961.00000	40.21910	24.29800
66.65030	32027.60000	40.27960	24.29800
66.75030	32039.30000	40.34010	24.30600
66.85030	31994.70000	40.40050	24.30700
66.95030	32054.90000	40.46080	24.31300
67.05030	32075.90000	40.52130	24.31500
67.15030	32014.40000	40.58180	24.32000
67.25030	32085.70000	40.64220	24.32200
67.35030	32109.90000	40.70280	24.32500
67.45030	32059.90000	40.76320	24.32700
67.55030	32117.50000	40.82360	24.33000
67.65030	32140.60000	40.88400	24.33200
67.75030	32085.20000	40.94460	24.33400
67.85030	32135.80000	41.00490	24.33700
67.95030	32169.90000	41.06530	24.33900
68.05030	32141.40000	41.12580	24.34100
68.15030	32156.90000	41.18630	24.34300
68.25030	32196.90000	41.24670	24.34500
68.35030	32184.50000	41.30710	24.34500
68.45030	32166.10000	41.36770	24.34800
68.55030	32224.80000	41.42800	24.34700
68.65030	32239.30000	41.48850	24.34900
68.75030	32184.10000	41.54900	24.34800
68.85030	32253.40000	41.60930	24.35000
68.95030	32267.20000	41.66980	24.34800
69.05030	32213.80000	41.73020	24.34900
69.15030	32283.90000	41.79070	24.34700
69.25030	32310.10000	41.85110	24.34800
69.35030	32248.70000	41.91160	24.34500
69.45030	32304.40000	41.97210	24.34500
69.55030	32326.80000	42.03250	24.34300
69.65030	32285.90000	42.09290	24.34300
69.75030	32320.80000	42.15330	24.34000
69.85030	32364.20000	42.21380	24.34000
69.95030	32331.80000	42.27420	24.33900
70.05030	32330.10000	42.33470	24.33900
70.15030	32371.60000	42.39510	24.33800
70.25030	32373.70000	42.45550	24.33800
70.35030	32343.90000	42.51600	24.33800
70.45030	32403.90000	42.57640	24.33800
70.55030	32411.30000	42.63690	24.33900
70.65030	32342.30000	42.69730	24.33900
70.75030	32423.90000	42.75770	24.34000
70.85030	32431.40000	42.81830	24.34000
70.95030	32362.60000	42.87880	24.34100
71.05030	32446.60000	42.93900	24.34100
71.15030	32468.20000	42.99950	24.34300
71.25030	32393.60000	43.06010	24.34300
71.35030	32449.80000	43.12050	24.34400
71.45030	32476.90000	43.18080	24.34400
71.55030	32416.30000	43.24140	24.34500
71.65030	32459.30000	43.30190	24.34500
71.75030	32495.30000	43.36220	24.34500
71.85030	32458.60000	43.42270	24.34600
71.95030	32458.80000	43.48320	24.34600
72.05030	32501.50000	43.54340	24.34600
72.15030	32474.10000	43.60400	24.34600
72.25030	32461.50000	43.66460	24.34600
72.35030	32517.30000	43.72490	24.34500
72.45030	32509.60000	43.78530	24.34500
72.55030	32457.60000	43.84590	24.34300
72.65030	32523.40000	43.90620	24.34300
72.75030	32536.20000	43.96660	24.34300
72.85030	32467.00000	44.02710	24.34300
72.95030	32542.50000	44.08760	24.34200
73.05030	32552.00000	44.14790	24.34200
73.15030	32484.40000	44.20850	24.34000
73.25030	32548.10000	44.26880	24.34000
73.35030	32564.70000	44.32940	24.33800
73.45030	32514.70000	44.38980	24.33700
73.55030	32551.70000	44.45010	24.33500
73.65030	32576.10000	44.51060	24.33500
73.75030	32533.60000	44.57110	24.33400
73.85030	32538.30000	44.63160	24.33500
73.95030	32592.40000	44.69190	24.33500
74.05030	32570.00000	44.75250	24.33500
74.15030	32551.20000	44.81290	24.33500
74.25030	32608.90000	44.87320	24.33700
74.35030	32597.50000	44.93370	24.33600
74.45030	32555.20000	44.99420	24.33900
74.55030	32627.00000	45.05460	24.33900
74.65030	32631.90000	45.11520	24.34000
74.75030	32575.10000	45.17570	24.34000
74.85030	32651.20000	45.23590	24.34100
74.95030	32652.70000	45.29640	24.34200
75.05030	32591.50000	45.35700	24.34300
75.15030	32661.20000	45.41730	24.34300
75.25030	32681.60000	45.47770	24.34300
75.35030	32624.90000	45.53810	24.34400
75.45030	32684.10000	45.59870	24.34000
75.55030	32708.00000	45.65900	24.34100
75.65030	32668.40000	45.71960	24.33700
75.75030	32695.10000	45.78010	24.33700
75.85030	32737.40000	45.84030	24.33400
75.95030	32715.10000	45.90080	24.33400
76.05030	32706.10000	45.96140	24.33100
76.15030	32756.40000	46.02170	24.33000
76.25030	32746.30000	46.08210	24.32800
76.35030	32707.90000	46.14260	24.32700
76.45030	32780.40000	46.20320	24.32600
76.55030	32797.60000	46.26350	24.32500
76.65030	32735.20000	46.32400	24.32500
76.75030	32811.60000	46.38440	24.32400
76.85030	32822.50000	46.44480	24.32300
76.95030	32752.70000	46.50520	24.32300
77.05030	32834.60000	46.56560	24.32200
77.15030	32848.80000	46.62620	24.32200
77.25030	32790.70000	46.68670	24.32100
77.35030	32857.40000	46.74710	24.32300
77.45030	32875.80000	46.80740	24.32200
77.55030	32829.90000	46.86810	24.32300
77.65030	32870.10000	46.92840	24.32300
77.75030	32910.00000	46.98880	24.32400
77.85030	32885.90000	47.04940	24.32400
77.95030	32892.70000	47.10970	24.32400
78.05030	32936.40000	47.17000	24.32400
78.15030	32930.40000	47.23060	24.32400
78.25030	32903.70000	47.29110	24.32400
78.35030	32970.90000	47.35140	24.32500
78.45030	32979.40000	47.41180	24.32500
78.55030	32918.60000	47.47240	24.32500
78.65030	32999.90000	47.53280	24.32400
78.75030	33002.90000	47.59330	24.32500
78.85030	32941.70000	47.65380	24.32500
78.95030	33020.70000	47.71420	24.32500
79.05030	33036.70000	47.77450	24.32500
79.15030	32972.90000	47.83510	24.32600
79.25030	33038.90000	47.89560	24.32600
79.35030	33059.10000	47.95600	24.32600
79.45030	32999.20000	48.01640	24.32600
79.55030	33051.80000	48.07690	24.32500
79.65030	33083.70000	48.13720	24.32500
79.75030	33039.90000	48.19770	24.32500
79.85030	33059.30000	48.25830	24.32500
79.95030	33097.70000	48.31870	24.32500
80.05030	33077.00000	48.37900	24.32500
80.15030	33071.90000	48.43950	24.32500
80.25030	33128.50000	48.50000	24.32500
80.35030	33115.70000	48.56040	24.32400
80.45030	33080.60000	48.62080	24.32400
80.55030	33148.90000	48.68130	24.32400
80.65030	33154.60000	48.74170	24.32400
80.75030	33093.00000	48.80220	24.32400
80.85030	33175.50000	48.86250	24.32300
80.95030	33181.50000	48.92300	24.32300
81.05030	33118.20000	48.98360	24.32200
81.15030	33199.20000	49.04400	24.32200
81.25030	33209.40000	49.10430	24.32200
81.35030	33149.50000	49.16480	24.32200
81.45030	33211.30000	49.22520	24.32200
81.55030	33244.40000	49.28560	24.32200
81.65030	33188.90000	49.34620	24.32200
81.75030	33228.90000	49.40660	24.32200
81.85030	33258.10000	49.46700	24.32200
81.95030	33226.90000	49.52750	24.32300
82.05030	33235.50000	49.58810	24.32200
82.15030	33285.50000	49.64830	24.32200
82.25030	33269.80000	49.70890	24.32200
82.35030	33248.70000	49.76930	24.32300
82.45030	33308.70000	49.82970	24.32300
82.55030	33310.60000	49.89000	24.32200
82.65030	33263.40000	49.95060	24.32200
82.75030	33339.50000	50.01110	24.32100
82.85030	33345.20000	50.07150	24.32100
82.95030	33284.60000	50.13190	24.31900
83.05030	33357.40000	50.19240	24.31900
83.15030	33376.50000	50.25290	24.31800
83.25030	33311.50000	50.31340	24.31800
83.35030	33381.10000	50.37370	24.31500
83.45030	33396.50000	50.43410	24.31500
83.55030	33338.10000	50.49470	24.31100
83.65030	33395.10000	50.55500	24.31000
83.75030	33426.60000	50.61540	24.30600
83.85030	33386.90000	50.67590	24.30500
83.95030	33403.30000	50.73630	24.29800
84.05030	33445.10000	50.79680	24.29600
84.15030	33414.70000	50.85730	24.28800
84.25030	33406.10000	50.91780	24.28600
84.35030	33466.20000	50.97800	24.28100
84.45030	33455.70000	51.03860	24.27900
84.55030	33421.80000	51.09900	24.27500
84.65030	33487.10000	51.15940	24.27200
84.75030	33485.20000	51.21980	24.26900
84.85030	33423.80000	51.28040	24.26600
84.95030	33508.30000	51.34080	24.26500
85.05030	33512.00000	51.40120	24.26200
85.15030	33445.10000	51.46170	24.26300
85.25030	33526.10000	51.52220	24.26000
85.35030	33533.30000	51.58270	24.26300
85.45030	33465.10000	51.64300	24.26500
85.55030	33535.30000	51.70350	24.26300
85.65030	33550.90000	51.76390	24.26200
85.75030	33490.30000	51.82440	24.26000
85.85030	33531.40000	51.88480	24.25600
85.95030	33555.60000	51.94530	24.25400
86.05030	33526.10000	52.00560	24.24900
86.15030	33542.10000	52.06620	24.24700
86.25030	33573.50000	52.12660	24.24000
86.35030	33566.90000	52.18710	24.23800
86.45030	33545.70000	52.24750	24.23300
86.55030	33599.20000	52.30790	24.23000
86.65030	33590.20000	52.36840	24.22700
86.75030	33546.40000	52.42880	24.22400
86.85030	33624.20000	52.48920	24.22200
86.95030	33623.20000	52.54970	24.21900
87.05030	33563.10000	52.61010	24.21600
87.15030	33641.80000	52.67050	24.21300
87.25030	33643.10000	52.73100	24.21000
87.35030	33571.90000	52.79170	24.20800
87.45030	33646.60000	52.85190	24.20400
87.55030	33661.90000	52.91230	24.20400
87.65030	33598.70000	52.97290	24.20200
87.75030	33652.30000	53.03320	24.20500
87.85030	33663.70000	53.09370	24.20300
87.95030	33623.00000	53.15410	24.20700
88.05030	33645.60000	53.21450	24.20600
88.15030	33680.50000	53.27500	24.20900
88.25030	33652.70000	53.33540	24.20800
88.35030	33644.80000	53.39600	24.21000
88.45030	33684.00000	53.45640	24.20900
88.55030	33667.70000	53.51670	24.21000
88.65030	33631.50000	53.57730	24.21000
88.75030	33692.80000	53.63770	24.21000
88.85030	33686.20000	53.69820	24.20900
88.95030	33629.30000	53.75860	24.21200
89.05030	33697.80000	53.81900	24.21100
89.15030	33696.70000	53.87950	24.21700
89.25030	33621.90000	53.93990	24.21700
89.35030	33697.10000	54.00030	24.22500
89.45030	33705.90000	54.06090	24.22600
89.55030	33631.40000	54.12120	24.23500
89.65030	33688.60000	54.18160	24.23600
89.75030	33702.50000	54.24210	24.24400
89.85030	33630.80000	54.30270	24.24600
89.95030	33673.30000	54.36310	24.25300
90.05030	33691.30000	54.42340	24.25500
90.15030	33639.60000	54.48390	24.26100
90.25030	33651.00000	54.54430	24.26400
90.35030	33682.60000	54.60470	24.26900
90.45030	33643.00000	54.66520	24.27200
90.55030	33626.00000	54.72570	24.27600
90.65030	33675.10000	54.78600	24.27900
90.75030	33653.70000	54.84650	24.27900
90.85030	33604.60000	54.90710	24.28300
90.95030	33658.20000	54.96740	24.28200
91.05030	33651.90000	55.02800	24.28500
91.15030	33581.80000	55.08840	24.28200
91.25030	33650.80000	55.14860	24.28500
91.35030	33649.00000	55.20910	24.28200
91.45030	33566.20000	55.26970	24.28400
91.55030	33625.00000	55.33020	24.28200
91.65030	33626.20000	55.39050	24.28300
91.75030	33551.40000	55.45100	24.28300
91.85030	33596.90000	55.51150	24.28500
91.95030	33614.80000	55.57190	24.28500
92.05030	33540.70000	55.63240	24.28600
92.15030	33572.80000	55.69280	24.28500
92.25030	33586.00000	55.75320	24.28600
92.35030	33542.60000	55.81360	24.28700
92.45030	33540.20000	55.87410	24.28800
92.55030	33569.20000	55.93450	24.28700
92.65030	33542.40000	55.99500	24.28800
92.75030	33504.20000	56.05540	24.28800
92.85030	33552.40000	56.11580	24.28900
92.95030	33536.60000	56.17650	24.28900
93.05030	33476.00000	56.23670	24.28900
93.15030	33532.60000	56.29720	24.28900
93.25030	33520.40000	56.35760	24.28900
93.35030	33443.30000	56.41810	24.28900
93.45030	33501.80000	56.47850	24.28900
93.55030	33496.00000	56.53900	24.28800
93.65030	33416.30000	56.59960	24.28900
93.75030	33472.60000	56.65980	24.28600
93.85030	33476.20000	56.72020	24.28600
93.95030	33402.40000	56.78080	24.28500
94.05030	33439.60000	56.84130	24.28400
94.15030	33444.40000	56.90160	24.28300
94.25030	33385.40000	56.96200	24.28300
94.35030	33398.70000	57.02260	24.28100
94.45030	33416.60000	57.08300	24.28100
94.55030	33366.40000	57.14350	24.27900
94.65030	33341.70000	57.20400	24.27900
94.75030	33371.00000	57.26430	24.27700
94.85030	33341.70000	57.32470	24.27600
94.95030	33289.20000	57.38520	24.27300
95.05030	33338.20000	57.44570	24.27200
95.15030	33312.40000	57.50610	24.26900
95.25030	33237.50000	57.56660	24.26800
95.35030	33290.40000	57.62690	24.26500
95.45030	33277.30000	57.68750	24.26400
95.55030	33194.50000	57.74790	24.26100
95.65030	33256.40000	57.80820	24.25900
95.75030	33250.90000	57.86870	24.25800
95.85030	33170.60000	57.92920	24.25700
95.95030	33220.40000	57.98970	24.25700
96.05030	33225.00000	58.05020	24.25500
96.15030	33154.90000	58.11090	24.25600
96.25030	33183.60000	58.17120	24.25500
96.35030	33186.00000	58.23140	24.25700
96.45030	33131.40000	58.29210	24.25600
96.55030	33117.20000	58.35240	24.25900
96.65030	33141.10000	58.41280	24.25900
96.75030	33099.50000	58.47310	24.26300
96.85030	33057.00000	58.53390	24.26200
96.95030	33094.90000	58.59410	24.26600
97.05030	33064.00000	58.65470	24.27000
97.15030	32989.50000	58.71530	24.27000
97.25030	33040.50000	58.77560	24.27100
97.35030	33019.80000	58.83580	24.27300
97.45030	32931.70000	58.89640	24.27400
97.55030	32979.70000	58.95660	24.27700
97.65030	32959.10000	59.01720	24.27800
97.75030	32863.10000	59.07780	24.28100
97.85030	32916.00000	59.13830	24.28200
97.95030	32903.50000	59.19850	24.28300
98.05030	32818.40000	59.25910	24.28400
98.15030	32849.00000	59.31950	24.28500
98.25030	32835.90000	59.38000	24.28600
98.35030	32757.20000	59.44060	24.28600
98.45030	32754.20000	59.50040	24.28700
98.55030	32755.70000	59.56080	24.28800
98.65030	32692.20000	59.62150	24.28900
98.75030	32635.90000	59.68270	24.28900
98.85030	32625.00000	59.74300	24.29000
98.95030	32544.60000	59.80340	24.29100
99.05030	32450.80000	59.86360	24.29200
99.15030	32464.30000	59.92380	24.29300
99.25030	32406.10000	59.98400	24.29300
99.35030	32294.50000	60.04460	24.29400
99.45030	32310.70000	60.10550	24.29500
99.55030	32255.20000	60.16590	24.29500
99.65030	32132.50000	60.22650	24.29600
99.75030	32161.40000	60.28660	24.29600
99.85030	32124.20000	60.34680	24.29700
99.95030	32009.50000	60.40700	24.29600
100.05000	32015.70000	60.46780	24.29700
100.15000	31976.20000	60.52840	24.29800
100.25000	31856.30000	60.58940	24.29900
100.35000	31843.10000	60.64990	24.29900
100.45000	31803.10000	60.70990	24.30000
100.55000	31698.70000	60.76990	24.30200
100.65000	31638.10000	60.82990	24.30200
100.75000	31587.30000	60.89060	24.30300
100.85000	31471.20000	60.95160	24.30400
100.95000	31361.10000	61.01230	24.30500
101.05000	31328.20000	61.07260	24.30600
101.15000	31239.00000	61.13270	24.30700
101.25000	31103.50000	61.19300	24.30800
101.35000	30954.70000	61.25350	24.30800
101.45000	30698.60000	61.31390	24.30900
101.55000	30447.90000	61.37460	24.30900
101.65000	30289.40000	61.43530	24.31000
101.75000	30054.40000	61.49570	24.30900
101.85000	29714.50000	61.55620	24.31000
101.95000	29502.70000	61.61600	24.30900
102.05000	29273.40000	61.67640	24.30900
102.15000	28996.80000	61.73670	24.30900
102.25000	28836.30000	61.79770	24.30900
102.35000	28612.80000	61.85860	24.30700
102.45000	28266.80000	61.91880	24.30700
102.55000	27970.80000	61.97880	24.30600
102.65000	27599.50000	62.03930	24.30700
102.75000	27124.60000	62.09940	24.30600
102.85000	26632.80000	62.16010	24.30600
102.95000	26106.00000	62.22100	24.30700
103.05000	25501.20000	62.28160	24.30700
103.15000	24847.90000	62.34220	24.30800
103.25000	24326.50000	62.40230	24.30800
103.35000	23709.30000	62.46230	24.31000
103.45000	23097.80000	62.52240	24.31000
103.55000	22619.90000	62.58320	24.31200
103.65000	21903.50000	62.64390	24.31200
103.75000	21224.40000	62.70490	24.31300
103.85000	20635.00000	62.76510	24.31300
103.95000	19932.20000	62.82530	24.31400
104.05000	19293.40000	62.88560	24.31500
104.15000	18764.50000	62.94560	24.31400
104.25000	18196.00000	63.00620	24.31500
104.35000	17652.90000	63.06710	24.31400
104.45000	17108.20000	63.12810	24.31400
104.55000	16469.70000	63.18830	24.31200
104.65000	15586.50000	63.24860	24.31200
104.75000	14457.20000	63.30860	24.30800
104.85000	13228.80000	63.36890	24.30800
104.95000	10452.20000	63.43000	24.30300
105.05000	3546.18000	63.49210	24.30300
105.15000	-1699.15000	63.55080	24.29800
105.25000	-1718.11000	63.61150	24.29700
105.35000	-1766.24000	63.67170	24.29300
105.45000	-1703.44000	63.73170	24.29200
105.55000	-1710.28000	63.79180	24.28900
105.65000	-1771.90000	63.85220	24.28700
105.75000	-1709.88000	63.91320	24.28500
105.85000	-1706.96000	63.97400	24.28300
105.95000	-1776.18000	64.03440	24.28100
106.05000	-1711.51000	64.09450	24.27900
106.15000	-1707.89000	64.15500	24.27900
106.25000	-1768.13000	64.21490	24.27700
106.35000	-1721.47000	64.27530	24.27700
106.45000	-1717.10000	64.33630	24.27500
106.55000	-1741.76000	64.39690	24.27500

## Sheet: DATA2
Step time	Stress	Strain	Temperature
s	Pa	%	°C
0.05033	63.67320	0.01650	24.48700
0.15033	114.28800	0.05725	24.49300
0.25033	135.25700	0.09827	24.49000
0.35033	268.25700	0.13920	24.50000
0.45033	346.59000	0.18019	24.49800
0.55033	345.93600	0.22123	24.51000
0.65033	479.06200	0.26216	24.50900
0.75033	557.98400	0.30314	24.51900
0.85033	553.74500	0.34418	24.51900
0.95033	684.94900	0.38511	24.52800
1.05033	764.09200	0.42609	24.52900
1.15033	779.52500	0.46711	24.53500
1.25033	874.35900	0.50808	24.53700
1.35033	966.93100	0.54904	24.54000
1.45033	992.53500	0.59006	24.54200
1.55033	1057.15000	0.63104	24.54500
1.65033	1166.64000	0.67199	24.54700
1.75033	1218.25000	0.71299	24.54900
1.85033	1239.16000	0.75401	24.55100
1.95033	1365.77000	0.79493	24.54900
2.05033	1424.53000	0.83594	24.54500
2.15033	1421.60000	0.87696	24.54700
2.25033	1570.25000	0.91789	24.54100
2.35033	1634.55000	0.95888	24.54200
2.45033	1627.60000	0.99991	24.53700
2.55033	1758.08000	1.04084	24.53700
2.65033	1829.34000	1.08183	24.53200
2.75033	1821.61000	1.12286	24.53200
2.85033	1943.58000	1.16380	24.52700
2.95033	2029.14000	1.20477	24.52700
3.05033	2040.12000	1.24580	24.52200
3.15033	2119.40000	1.28677	24.52000
3.25033	2212.13000	1.32772	24.51200
3.35033	2251.61000	1.36874	24.51000
3.45033	2284.30000	1.40974	24.50200
3.55033	2404.32000	1.45067	24.50000
3.65033	2457.18000	1.49167	24.49400
3.75033	2464.33000	1.53270	24.49100
3.85033	2599.67000	1.57362	24.48900
3.95033	2652.01000	1.61462	24.48600
4.05033	2643.02000	1.65565	24.48500
4.15033	2777.37000	1.69658	24.48200
4.25033	2857.61000	1.73756	24.48200
4.35033	2845.93000	1.77860	24.48000
4.45033	2962.01000	1.81954	24.48100
4.55033	3052.14000	1.86051	24.47900
4.65033	3067.47000	1.90153	24.48100
4.75033	3157.00000	1.94250	24.47900
4.85033	3256.08000	1.98346	24.48400
4.95033	3285.57000	2.02447	24.48300
5.05033	3335.55000	2.06547	24.48100
5.15033	3435.04000	2.10641	24.49700
5.25033	3482.13000	2.14741	24.49700
5.35033	3498.77000	2.18843	24.51100
5.45033	3621.72000	2.22936	24.51300
5.55033	3686.16000	2.27035	24.52000
5.65033	3675.06000	2.31138	24.52200
5.75033	3800.03000	2.35231	24.52300
5.85033	3868.28000	2.39330	24.52500
5.95033	3855.07000	2.43434	24.52500
6.05033	3975.80000	2.47527	24.52800
6.15033	4049.10000	2.51625	24.52700
6.25033	4050.72000	2.55728	24.52900
6.35033	4139.63000	2.59824	24.53000
6.45033	4224.74000	2.63919	24.53200
6.55033	4246.27000	2.68021	24.54200
6.65033	4299.89000	2.72120	24.54400
6.75033	4402.54000	2.76214	24.55800
6.85033	4444.29000	2.80315	24.56100
6.95033	4458.41000	2.84418	24.57700
7.05033	4584.09000	2.88509	24.58100
7.15033	4645.45000	2.92608	24.60100
7.25033	4642.79000	2.96712	24.60600
7.35033	4792.73000	3.00804	24.62200
7.45033	4856.91000	3.04905	24.62800
7.55033	4851.41000	3.09007	24.64400
7.65033	4980.34000	3.13100	24.65100
7.75033	5041.95000	3.17199	24.66300
7.85033	5033.98000	3.21301	24.67100
7.95033	5146.01000	3.25396	24.67600
8.05033	5217.92000	3.29492	24.68400
8.15033	5233.05000	3.33595	24.68200
8.25033	5298.54000	3.37694	24.68900
8.35033	5395.16000	3.41788	24.68000
8.45033	5430.24000	3.45890	24.68600
8.55033	5460.37000	3.49990	24.66800
8.65033	5578.70000	3.54082	24.67200
8.75033	5623.95000	3.58184	24.64800
8.85033	5627.01000	3.62287	24.65000
8.95033	5752.20000	3.66378	24.62900
9.05033	5814.42000	3.70476	24.62900
9.15033	5800.97000	3.74580	24.61000
9.25033	5931.12000	3.78674	24.60800
9.35033	5992.44000	3.82771	24.59400
9.45033	5985.39000	3.86875	24.59000
9.55033	6095.88000	3.90970	24.58300
9.65033	6167.52000	3.95067	24.57900
9.75033	6180.38000	3.99168	24.57400
9.85033	6257.45000	4.03266	24.57000
9.95033	6345.23000	4.07364	24.56600
10.05030	6379.52000	4.11463	24.56100
10.15030	6418.88000	4.15563	24.56000
10.25030	6526.08000	4.19657	24.55600
10.35030	6574.32000	4.23758	24.55900
10.45030	6584.12000	4.27859	24.55500
10.55030	6708.24000	4.31952	24.55900
10.65030	6763.29000	4.36050	24.55600
10.75030	6754.36000	4.40155	24.56100
10.85030	6888.48000	4.44248	24.55900
10.95030	6954.67000	4.48345	24.56300
11.05030	6938.95000	4.52449	24.56100
11.15030	7064.95000	4.56542	24.56500
11.25030	7130.55000	4.60642	24.56300
11.35030	7132.80000	4.64744	24.56800
11.45030	7226.81000	4.68838	24.56700
11.55030	7309.36000	4.72936	24.57200
11.65030	7337.37000	4.77036	24.57100
11.75030	7396.05000	4.81135	24.57600
11.85030	7497.63000	4.85230	24.57700
11.95030	7539.27000	4.89331	24.58200
12.05030	7552.70000	4.93433	24.58300
12.15030	7679.28000	4.97524	24.58800
12.25030	7732.25000	5.01626	24.58900
12.35030	7726.87000	5.05728	24.59100
12.45030	7858.39000	5.09819	24.59200
12.55030	7914.76000	5.13917	24.59500
12.65030	7899.86000	5.18025	24.59600
12.75030	8028.89000	5.22116	24.59900
12.85030	8100.01000	5.26214	24.60000
12.95030	8088.78000	5.30317	24.60400
13.05030	8204.68000	5.34412	24.60600
13.15030	8275.54000	5.38512	24.60800
13.25030	8281.86000	5.42611	24.61000
13.35030	8360.12000	5.46708	24.61100
13.45030	8448.78000	5.50805	24.61300
13.55030	8482.00000	5.54903	24.61300
13.65030	8519.32000	5.59005	24.61300
13.75030	8626.44000	5.63099	24.61400
13.85030	8678.82000	5.67200	24.61400
13.95030	8684.74000	5.71301	24.61600
14.05030	8808.40000	5.75394	24.61500
14.15030	8869.11000	5.79491	24.61600
14.25030	8862.35000	5.83597	24.61500
14.35030	8991.91000	5.87689	24.61600
14.45030	9053.69000	5.91789	24.61400
14.55030	9035.73000	5.95891	24.61500
14.65030	9155.83000	5.99986	24.61300
14.75030	9231.11000	6.04082	24.61300
14.85030	9229.11000	6.08185	24.61100
14.95030	9322.96000	6.12282	24.61100
15.05030	9404.47000	6.16380	24.60900
15.15030	9435.79000	6.20479	24.60900
15.25030	9493.06000	6.24576	24.60800
15.35030	9597.17000	6.28674	24.60800
15.45030	9654.02000	6.32770	24.60800
15.55030	9672.77000	6.36874	24.60800
15.65030	9802.71000	6.40968	24.60800
15.75030	9873.35000	6.45067	24.60900
15.85030	9864.72000	6.49172	24.60900
15.95030	10005.40000	6.53262	24.61000
16.05030	10084.00000	6.57361	24.61000
16.15030	10061.60000	6.61466	24.61000
16.25030	10204.00000	6.65557	24.61000
16.35030	10268.70000	6.69656	24.61100
16.45030	10266.90000	6.73760	24.61100
16.55030	10378.30000	6.77853	24.61200
16.65030	10464.00000	6.81952	24.61200
16.75030	10475.50000	6.86051	24.61300
16.85030	10544.70000	6.90152	24.61300
16.95030	10645.30000	6.94247	24.61400
17.05030	10682.40000	6.98346	24.61400
17.15030	10716.80000	7.02449	24.61700
17.25030	10831.80000	7.06542	24.61800
17.35030	10893.60000	7.10642	24.61900
17.45030	10892.30000	7.14746	24.61900
17.55030	11026.50000	7.18835	24.61800
17.65030	11095.00000	7.22934	24.61900
17.75030	11080.00000	7.27038	24.61800
17.85030	11209.80000	7.31128	24.61900
17.95030	11281.80000	7.35228	24.61700
18.05030	11277.90000	7.39335	24.61800
18.15030	11385.80000	7.43427	24.61800
18.25030	11468.20000	7.47526	24.61900
18.35030	11482.40000	7.51628	24.62200
18.45030	11559.40000	7.55725	24.62300
18.55030	11662.80000	7.59818	24.62600
18.65030	11694.80000	7.63922	24.62600
18.75030	11730.60000	7.68023	24.62800
18.85030	11853.40000	7.72112	24.62800
18.95030	11897.00000	7.76218	24.63000
19.05030	11911.70000	7.80317	24.63100
19.15030	12061.00000	7.84408	24.63400
19.25030	12078.60000	7.88509	24.63500
19.35030	12101.60000	7.92609	24.64400
19.45030	12232.30000	7.96705	24.64500
19.55030	12279.30000	8.00802	24.66000
19.65030	12295.60000	8.04907	24.66300
19.75030	12408.90000	8.09003	24.67500
19.85030	12486.80000	8.13100	24.67900
19.95030	12503.40000	8.17204	24.68500
20.05030	12584.60000	8.21296	24.68900
20.15030	12680.30000	8.25393	24.69000
20.25030	12711.20000	8.29495	24.69400
20.35030	12760.40000	8.33596	24.68900
20.45030	12870.90000	8.37688	24.69200
20.55030	12919.30000	8.41788	24.67900
20.65030	12928.40000	8.45893	24.68100
20.75030	13066.70000	8.49984	24.62700
20.85030	13117.00000	8.54084	24.61900
20.95030	13113.20000	8.58188	24.64500
21.05030	13254.00000	8.62276	24.64400
21.15030	13317.20000	8.66379	24.63300
21.25030	13304.90000	8.70479	24.63100
21.35030	13431.40000	8.74574	24.62700
21.45030	13501.50000	8.78673	24.62400
21.55030	13511.70000	8.82777	24.65400
21.65030	13605.10000	8.86872	24.65800
21.75030	13693.50000	8.90968	24.63600
21.85030	13727.20000	8.95068	24.63400
21.95030	13779.50000	8.99168	24.64200
22.05030	13892.90000	9.03263	24.64000
22.15030	13939.20000	9.07363	24.64800
22.25030	13954.80000	9.11467	24.64800
22.35030	14087.80000	9.15556	24.65300
22.45030	14144.50000	9.19658	24.65300
22.55030	14134.10000	9.23758	24.65700
22.65030	14279.40000	9.27850	24.65800
22.75030	14343.00000	9.31952	24.65900
22.85030	14336.40000	9.36054	24.66000
22.95030	14468.00000	9.40147	24.65600
23.05030	14546.30000	9.44248	24.65700
23.15030	14546.10000	9.48347	24.64500
23.25030	14656.50000	9.52446	24.64500
23.35030	14744.60000	9.56540	24.63200
23.45030	14754.90000	9.60643	24.63000
23.55030	14821.30000	9.64741	24.61900
23.65030	14928.20000	9.68836	24.61700
23.75030	14961.20000	9.72936	24.60900
23.85030	14996.80000	9.77039	24.60600
23.95030	15120.70000	9.81129	24.60500
24.05030	15172.50000	9.85232	24.60200
24.15030	15179.60000	9.89343	24.60100
24.25030	15314.90000	9.93429	24.59800
24.35030	15371.70000	9.97529	24.59700
24.45030	15362.10000	10.01630	24.59400
24.55030	15494.00000	10.05720	24.59500
24.65030	15568.80000	10.09820	24.59200
24.75030	15574.40000	10.13930	24.59400
24.85030	15696.00000	10.18020	24.59100
24.95030	15778.40000	10.22110	24.59100
25.05030	15789.60000	10.26210	24.58900
25.15030	15875.80000	10.30320	24.58900
25.25030	15979.00000	10.34410	24.59000
25.35030	16004.20000	10.38510	24.58800
25.45030	16048.00000	10.42610	24.58700
25.55030	16167.40000	10.46710	24.58600
25.65030	16213.00000	10.50800	24.58500
25.75030	16228.50000	10.54910	24.58400
25.85030	16364.70000	10.59000	24.58300
25.95030	16424.90000	10.63100	24.57700
26.05030	16413.10000	10.67200	24.57600
26.15030	16558.40000	10.71290	24.56500
26.25030	16619.70000	10.75390	24.56200
26.35030	16611.50000	10.79500	24.55000
26.45030	16743.10000	10.83590	24.54700
26.55030	16816.40000	10.87690	24.53200
26.65030	16819.60000	10.91790	24.52800
26.75030	16922.40000	10.95880	24.51800
26.85030	17015.10000	10.99980	24.51400
26.95030	17045.30000	11.04080	24.51000
27.05030	17111.80000	11.08180	24.50500
27.15030	17225.90000	11.12280	24.50600
27.25030	17254.90000	11.16380	24.50100
27.35030	17280.10000	11.20480	24.50400
27.45030	17411.30000	11.24570	24.50000
27.55030	17468.30000	11.28670	24.50500
27.65030	17476.50000	11.32770	24.50200
27.75030	17637.60000	11.36870	24.50500
27.85030	17697.50000	11.40970	24.50200
27.95030	17691.80000	11.45070	24.50800
28.05030	17843.10000	11.49160	24.50600
28.15030	17919.50000	11.53260	24.51300
28.25030	17918.60000	11.57370	24.51200
28.35030	18045.00000	11.61460	24.51600
28.45030	18122.90000	11.65560	24.51600
28.55030	18155.20000	11.69660	24.51800
28.65030	18242.70000	11.73760	24.51800
28.75030	18351.60000	11.77850	24.51400
28.85030	18402.30000	11.81950	24.51400
28.95030	18444.60000	11.86050	24.50700
29.05030	18569.80000	11.90140	24.50600
29.15030	18632.60000	11.94250	24.49800
29.25030	18636.90000	11.98350	24.49700
29.35030	18797.50000	12.02440	24.49000
29.45030	18854.10000	12.06540	24.48800
29.55030	18810.40000	12.10650	24.48200
29.65030	19009.50000	12.14730	24.48000
29.75030	18929.70000	12.18840	24.47600
29.85030	19128.70000	12.22940	24.47300
29.95030	19205.50000	12.27030	24.47100
30.05030	19298.90000	12.31130	24.46900
30.15030	19314.50000	12.35230	24.46700
30.25030	19375.40000	12.39330	24.46400
30.35030	19487.00000	12.43430	24.46000
30.45030	19512.70000	12.47520	24.45700
30.55030	19567.00000	12.51620	24.45400
30.65030	19686.10000	12.55720	24.45100
30.75030	19737.20000	12.59820	24.45000
30.85030	19753.00000	12.63920	24.44700
30.95030	19884.50000	12.68020	24.44800
31.05030	19944.10000	12.72110	24.44600
31.15030	19948.10000	12.76220	24.44900
31.25030	20083.30000	12.80310	24.44700
31.35030	20152.00000	12.84410	24.44900
31.45030	20143.00000	12.88510	24.44800
31.55030	20275.10000	12.92600	24.44600
31.65030	20352.20000	12.96700	24.44400
31.75030	20356.50000	13.00800	24.43700
31.85030	20460.90000	13.04900	24.43600
31.95030	20545.30000	13.09000	24.42800
32.05030	20571.30000	13.13100	24.42600
32.15030	20629.40000	13.17200	24.41700
32.25030	20732.20000	13.21290	24.41400
32.35030	20784.60000	13.25390	24.40700
32.45030	20805.30000	13.29500	24.40400
32.55030	20922.40000	13.33590	24.40000
32.65030	20990.00000	13.37690	24.39700
32.75030	20974.30000	13.41790	24.39400
32.85030	21113.50000	13.45880	24.39100
32.95030	21191.20000	13.49980	24.38900
33.05030	21176.40000	13.54090	24.38600
33.15030	21305.30000	13.58180	24.38600
33.25030	21377.70000	13.62270	24.38300
33.35030	21374.20000	13.66380	24.38500
33.45030	21482.20000	13.70480	24.38200
33.55030	21563.80000	13.74570	24.38500
33.65030	21588.20000	13.78670	24.38300
33.75030	21649.60000	13.82770	24.38700
33.85030	21744.20000	13.86870	24.38500
33.95030	21790.10000	13.90970	24.38900
34.05030	21818.40000	13.95060	24.38800
34.15030	21938.80000	13.99160	24.39200
34.25030	21992.90000	14.03260	24.39100
34.35030	21988.60000	14.07370	24.39600
34.45030	22127.40000	14.11460	24.39500
34.55030	22187.50000	14.15560	24.39900
34.65030	22171.30000	14.19660	24.39900
34.75030	22304.50000	14.23750	24.40400
34.85030	22366.80000	14.27850	24.40400
34.95030	22366.40000	14.31950	24.41000
35.05030	22469.10000	14.36050	24.41100
35.15030	22541.70000	14.40150	24.41700
35.25030	22561.60000	14.44250	24.41800
35.35030	22634.40000	14.48340	24.42500
35.45030	22719.80000	14.52440	24.42700
35.55030	22759.20000	14.56540	24.43300
35.65030	22786.80000	14.60640	24.43500
35.75030	22895.80000	14.64730	24.43700
35.85030	22951.90000	14.68830	24.44300
35.95030	22945.10000	14.72940	24.44500
36.05030	23078.00000	14.77020	24.44800
36.15030	23128.30000	14.81130	24.45100
36.25030	23107.10000	14.85240	24.45200
36.35030	23243.60000	14.89330	24.45400
36.45030	23304.50000	14.93430	24.45300
36.55030	23300.70000	14.97530	24.45600
36.65030	23409.00000	15.01620	24.45200
36.75030	23479.10000	15.05720	24.45000
36.85030	23486.20000	15.09820	24.45100
36.95030	23564.00000	15.13920	24.44600
37.05030	23651.70000	15.18020	24.44700
37.15030	23683.90000	15.22110	24.44100
37.25030	23727.20000	15.26210	24.44200
37.35030	23824.70000	15.30300	24.43400
37.45030	23875.00000	15.34410	24.43400
37.55030	23874.60000	15.38510	24.42500
37.65030	24003.00000	15.42600	24.42400
37.75030	24066.80000	15.46710	24.41600
37.85030	24050.50000	15.50810	24.41500
37.95030	24191.30000	15.54900	24.41100
38.05030	24247.20000	15.59000	24.40900
38.15030	24228.90000	15.63100	24.40900
38.25030	24352.60000	15.67200	24.40700
38.35030	24433.60000	15.71290	24.41000
38.45030	24420.20000	15.75400	24.40800
38.55030	24522.90000	15.79490	24.41400
38.65030	24593.60000	15.83590	24.41200
38.75030	24612.90000	15.87690	24.41900
38.85030	24678.90000	15.91790	24.41800
38.95030	24767.50000	15.95880	24.42500
39.05030	24811.70000	15.99980	24.42500
39.15030	24829.30000	16.04080	24.43200
39.25030	24954.20000	16.08170	24.43300
39.35030	24997.20000	16.12280	24.43700
39.45030	24998.30000	16.16380	24.43800
39.55030	25135.20000	16.20470	24.44000
39.65030	25180.00000	16.24570	24.44100
39.75030	25172.20000	16.28680	24.43900
39.85030	25291.20000	16.32770	24.44100
39.95030	25356.30000	16.36860	24.43600
40.05030	25356.90000	16.40970	24.43700
40.15030	25449.50000	16.45060	24.43200
40.25030	25505.80000	16.49160	24.43200
40.35030	25562.40000	16.53260	24.43000
40.45030	25600.80000	16.57360	24.43000
40.55030	25701.20000	16.61450	24.43000
40.65030	25752.80000	16.65550	24.42900
40.75030	25768.90000	16.69650	24.43100
40.85030	25893.80000	16.73750	24.43100
40.95030	25939.20000	16.77850	24.43500
41.05030	25934.60000	16.81950	24.43500
41.15030	26081.60000	16.86040	24.43900
41.25030	26120.90000	16.90150	24.44000
41.35030	26138.30000	16.94250	24.44400
41.45030	26256.10000	16.98340	24.44500
41.55030	26326.10000	17.02440	24.44900
41.65030	26321.70000	17.06540	24.45100
41.75030	26430.30000	17.10640	24.45500
41.85030	26545.40000	17.14740	24.45700
41.95030	26524.00000	17.18840	24.45900
42.05030	26614.40000	17.22930	24.46100
42.15030	26704.40000	17.27030	24.46000
42.25030	26769.30000	17.31130	24.46200
42.35030	26808.40000	17.35230	24.46000
42.45030	26929.70000	17.39320	24.46200
42.55030	26986.40000	17.43420	24.46100
42.65030	26978.70000	17.47530	24.46200
42.75030	27096.30000	17.51620	24.46200
42.85030	27165.00000	17.55720	24.46300
42.95030	27152.00000	17.59820	24.46300
43.05030	27287.70000	17.63910	24.46400
43.15030	27361.20000	17.68010	24.46500
43.25030	27357.40000	17.72120	24.46600
43.35030	27463.40000	17.76210	24.46800
43.45030	27533.50000	17.80310	24.46900
43.55030	27551.40000	17.84410	24.47000
43.65030	27605.90000	17.88510	24.47100
43.75030	27691.70000	17.92600	24.47300
43.85030	27724.00000	17.96700	24.47400
43.95030	27743.40000	18.00810	24.47400
44.05030	27854.40000	18.04900	24.47500
44.15030	27902.70000	18.09000	24.47400
44.25030	27890.60000	18.13100	24.47500
44.35030	28014.70000	18.17190	24.47300
44.45030	28066.20000	18.21290	24.47300
44.55030	28044.20000	18.25400	24.46600
44.65030	28165.60000	18.29490	24.46600
44.75030	28226.70000	18.33590	24.45800
44.85030	28211.90000	18.37690	24.45700
44.95030	28302.70000	18.41780	24.44900
45.05030	28370.80000	18.45880	24.44700
45.15030	28375.50000	18.49990	24.44100
45.25030	28443.10000	18.54080	24.43900
45.35030	28530.70000	18.58180	24.43500
45.45030	28557.70000	18.62270	24.43300
45.55030	28580.20000	18.66380	24.43200
45.65030	28678.20000	18.70470	24.43000
45.75030	28722.70000	18.74570	24.43200
45.85030	28715.10000	18.78670	24.43000
45.95030	28829.70000	18.82770	24.42700
46.05030	28885.30000	18.86870	24.43100
46.15030	28867.80000	18.90970	24.43000
46.25030	28981.90000	18.95060	24.43500
46.35030	29049.10000	18.99160	24.43400
46.45030	29038.30000	19.03270	24.44200
46.55030	29122.90000	19.07360	24.44100
46.65030	29195.10000	19.11450	24.44800
46.75030	29186.30000	19.15560	24.44800
46.85030	29233.30000	19.19660	24.45500
46.95030	29318.00000	19.23750	24.45600
47.05030	29346.80000	19.27850	24.45900
47.15030	29356.80000	19.31950	24.46100
47.25030	29455.30000	19.36050	24.45900
47.35030	29500.10000	19.40140	24.46000
47.45030	29472.00000	19.44250	24.45300
47.55030	29594.40000	19.48340	24.45400
47.65030	29640.10000	19.52440	24.44300
47.75030	29607.60000	19.56540	24.44300
47.85030	29728.30000	19.60640	24.43100
47.95030	29771.20000	19.64730	24.43000
48.05030	29744.70000	19.68840	24.41900
48.15030	29849.80000	19.72940	24.41700
48.25030	29899.70000	19.77030	24.40300
48.35030	29907.50000	19.81130	24.39000
48.45030	29949.60000	19.85230	24.38600
48.55030	30021.20000	19.89330	24.37600
48.65030	30053.50000	19.93430	24.37200
48.75030	30061.30000	19.97520	24.36800
48.85030	30163.20000	20.01630	24.36300
48.95030	30211.60000	20.05720	24.36500
49.05030	30190.80000	20.09820	24.36000
49.15030	30303.20000	20.13910	24.36700
49.25030	30350.80000	20.18010	24.36300
49.35030	30319.10000	20.22110	24.37100
49.45030	30425.10000	20.26220	24.36900
49.55030	30480.20000	20.30310	24.37700
49.65030	30465.30000	20.34410	24.37600
49.75030	30530.30000	20.38520	24.38300
49.85030	30600.10000	20.42610	24.38200
49.95030	30604.10000	20.46700	24.38800
50.05030	30636.50000	20.50800	24.38800
50.15030	30723.70000	20.54890	24.39400
50.25030	30743.30000	20.59000	24.39500
50.35030	30735.00000	20.63100	24.40100
50.45030	30831.80000	20.67200	24.40200
50.55030	30861.30000	20.71290	24.40600
50.65030	30826.60000	20.75400	24.40800
50.75030	30922.10000	20.79490	24.40700
50.85030	30964.00000	20.83590	24.40900
50.95030	30923.10000	20.87690	24.40700
51.05030	31015.40000	20.91790	24.40800
51.15030	31061.20000	20.95880	24.40800
51.25030	31027.30000	20.99980	24.40900
51.35030	31084.70000	21.04090	24.40800
51.45030	31132.70000	21.08180	24.40800
51.55030	31134.40000	21.12280	24.40800
51.65030	31154.90000	21.16380	24.40800
51.75030	31218.30000	21.20470	24.41000
51.85030	31249.40000	21.24570	24.41000
51.95030	31230.40000	21.28670	24.41100
52.05030	31312.90000	21.32770	24.41200
52.15030	31339.90000	21.36860	24.41300
52.25030	31287.20000	21.40970	24.41400
52.35030	31381.90000	21.45070	24.41600
52.45030	31417.10000	21.49160	24.41600
52.55030	31363.20000	21.53260	24.41900
52.65030	31459.60000	21.57360	24.42000
52.75030	31485.00000	21.61460	24.42000
52.85030	31457.00000	21.65550	24.42100
52.95030	31520.00000	21.69650	24.42200
53.05030	31561.60000	21.73750	24.42200
53.15030	31547.90000	21.77850	24.42200
53.25030	31562.90000	21.81960	24.42300
53.35030	31622.60000	21.86040	24.42300
53.45030	31627.60000	21.90140	24.42400
53.55030	31602.00000	21.94250	24.42400
53.65030	31673.60000	21.98340	24.42400
53.75030	31669.20000	22.02440	24.42400
53.85030	31603.90000	22.06540	24.42500
53.95030	31673.30000	22.10640	24.42200
54.05030	31665.10000	22.14730	24.42300
54.15030	31559.80000	22.18840	24.42000
54.25030	31564.50000	22.22940	24.42000
54.35030	31480.50000	22.27030	24.41800
54.45030	31225.10000	22.31120	24.41800
54.55030	31002.40000	22.35230	24.41600
54.65030	30774.10000	22.39330	24.41500
54.75030	30445.00000	22.43430	24.41300
54.85030	30048.10000	22.47520	24.41300
54.95030	29630.70000	22.51620	24.41200
55.05030	29051.60000	22.55740	24.41100
55.15030	28429.00000	22.59830	24.40900
55.25030	27740.30000	22.63920	24.40900
55.35030	27026.80000	22.68020	24.40800
55.45030	26234.80000	22.72130	24.40700
55.55030	25532.30000	22.76220	24.41000
55.65030	24746.60000	22.80320	24.40900
55.75030	23825.80000	22.84420	24.41500
55.85030	23124.40000	22.88510	24.41500
55.95030	22303.30000	22.92620	24.42200
56.05030	21158.60000	22.96720	24.42200
56.15030	16264.20000	23.00910	24.42200
56.25030	12287.60000	23.04910	24.42900
56.35030	11797.10000	23.09010	24.43000
56.45030	11514.40000	23.13100	24.43200
56.55030	11368.60000	23.17200	24.43300
56.65030	11224.90000	23.21290	24.43300
56.75030	11066.10000	23.25390	24.43400
56.85030	11028.30000	23.29490	24.43300
56.95030	10953.70000	23.33580	24.43400
57.05030	10823.50000	23.37690	24.43200
57.15030	10828.20000	23.41780	24.43300
57.25030	10783.70000	23.45880	24.43100
57.35030	10664.10000	23.49980	24.43100
57.45030	10669.40000	23.54080	24.43000
57.55030	10640.30000	23.58180	24.43100
57.65030	10557.10000	23.62280	24.42900
57.75030	10550.40000	23.66380	24.43000
57.85030	10545.60000	23.70470	24.42800
57.95030	10484.50000	23.74570	24.42800
58.05030	10416.20000	23.78660	24.42900
58.15030	10401.30000	23.82760	24.42900
58.25030	6739.97000	23.86920	24.43300
58.35030	5419.05000	23.90970	24.43300
58.45030	5352.10000	23.95060	24.44100
58.55030	5260.95000	23.99160	24.44200
58.65030	5117.65000	24.03270	24.44900
58.75030	5122.50000	24.07360	24.45000
58.85030	5080.06000	24.11450	24.45400
58.95030	4968.56000	24.15550	24.45600
59.05030	4975.30000	24.19650	24.45800
59.15030	4960.83000	24.23750	24.45900
59.25030	4890.00000	24.27850	24.45900
59.35030	4880.78000	24.31950	24.46100
59.45030	4884.53000	24.36040	24.46000
59.55030	4843.37000	24.40140	24.46100
59.65030	4800.18000	24.44250	24.45900
59.75030	4828.31000	24.48340	24.45800
59.85030	4797.00000	24.52430	24.45900
59.95030	4722.90000	24.56550	24.45500
60.05030	4756.83000	24.60630	24.45500
60.15030	4743.37000	24.64730	24.44900
60.25030	4653.68000	24.68840	24.44800
60.35030	4696.18000	24.72930	24.44300
60.45030	4686.73000	24.77030	24.44200
60.55030	4607.05000	24.81130	24.43900
60.65030	4626.18000	24.85230	24.43800
60.75030	4625.78000	24.89320	24.43700
60.85030	4564.13000	24.93420	24.43500
60.95030	4544.96000	24.97520	24.43600
61.05030	4544.44000	25.01620	24.43500
61.15030	4502.54000	25.05710	24.43600
61.25030	4427.35000	25.09820	24.43500
61.35030	4439.58000	25.13910	24.43700
61.45030	4391.13000	25.18020	24.43600
61.55030	4269.68000	25.22120	24.43900
61.65030	4263.62000	25.26210	24.43900
61.75030	4196.10000	25.30300	24.44200
61.85030	4041.94000	25.34410	24.44200
61.95030	3974.42000	25.38510	24.44500
62.05030	3829.40000	25.42600	24.44500
62.15030	3596.86000	25.46700	24.44800
62.25030	3492.58000	25.50810	24.44800
62.35030	3403.73000	25.54890	24.45000
62.45030	3294.64000	25.59000	24.45000
62.55030	3247.24000	25.63100	24.44900
62.65030	3252.72000	25.67200	24.45000
62.75030	3200.23000	25.71290	24.44900
62.85030	3135.61000	25.75400	24.44900
62.95030	3164.80000	25.79480	24.44800
63.05030	3130.23000	25.83590	24.44900
63.15030	3043.18000	25.87690	24.44700
63.25030	3079.75000	25.91780	24.44700
63.35030	2993.78000	25.95880	24.44500
63.45030	2837.79000	25.99980	24.44500
63.55030	2847.53000	26.04080	24.44300
63.65030	2806.53000	26.08170	24.44300
63.75030	2681.47000	26.12280	24.44200
63.85030	2636.42000	26.16380	24.44200
63.95030	2554.37000	26.20470	24.44000
64.05030	2446.25000	26.24570	24.43900
64.15030	2393.50000	26.28670	24.43700
64.25030	2325.76000	26.32770	24.43600
64.35030	2199.73000	26.36870	24.43400
64.45030	2053.23000	26.40960	24.43300

## Sheet: DATA3
Step time	Stress	Strain	Temperature
s	Pa	%	°C
0.05017	8.14328	0.01429	24.70900
0.15017	22.78460	0.05037	24.70900
0.25017	72.25160	0.08637	24.70500
0.35017	89.66990	0.12243	24.70400
0.45017	92.67020	0.15850	24.70200
0.55017	148.30800	0.19449	24.70100
0.65017	172.48100	0.23054	24.70000
0.75017	168.27700	0.26662	24.69800
0.85017	224.67700	0.30261	24.69700
0.95017	248.57000	0.33866	24.69600
1.05017	241.20200	0.37474	24.69300
1.15017	294.91500	0.41074	24.69100
1.25017	323.37300	0.44678	24.69100
1.35017	323.27500	0.48285	24.69000
1.45017	362.38200	0.51887	24.69300
1.55017	395.27900	0.55490	24.69200
1.65017	402.70300	0.59096	24.69600
1.75017	427.74800	0.62700	24.69600
1.85017	468.76800	0.66301	24.70100
1.95017	486.65600	0.69907	24.70100
2.05017	491.00500	0.73514	24.70500
2.15017	541.83600	0.77113	24.70500
2.25017	563.40900	0.80718	24.71000
2.35017	556.60300	0.84326	24.71100
2.45017	615.04700	0.87925	24.71600
2.55017	633.94700	0.91530	24.71700
2.65017	628.84700	0.95138	24.72200
2.75017	679.23100	0.98738	24.72300
2.85017	704.39100	1.02342	24.72600
2.95017	700.63600	1.05949	24.72800
3.05017	744.28400	1.09550	24.72900
3.15017	772.78400	1.13153	24.73100
3.25017	777.63300	1.16760	24.73000
3.35017	802.08100	1.20364	24.73200
3.45017	841.69300	1.23965	24.72700
3.55017	855.62700	1.27570	24.72800
3.65017	861.83000	1.31176	24.72300
3.75017	908.85800	1.34776	24.72300
3.85017	929.20000	1.38382	24.71400
3.95017	921.66400	1.41990	24.71400
4.05017	975.64600	1.45589	24.70300
4.15017	1005.99000	1.49193	24.70200
4.25017	984.56400	1.52802	24.69000
4.35017	1046.04000	1.56400	24.68800
4.45017	1067.90000	1.60005	24.67700
4.55017	1061.59000	1.63614	24.67400
4.65017	1106.92000	1.67214	24.66800
4.75017	1133.30000	1.70817	24.66500
4.85017	1138.54000	1.74423	24.66300
4.95017	1160.59000	1.78028	24.65900
5.05017	1202.67000	1.81628	24.66200
5.15017	1206.07000	1.85235	24.65900
5.25017	1213.81000	1.88841	24.65600
5.35017	1265.52000	1.92440	24.66100
5.45017	1282.45000	1.96045	24.65900
5.55017	1273.65000	1.99655	24.66500
5.65017	1332.55000	2.03251	24.66300
5.75017	1347.85000	2.06857	24.67000
5.85017	1339.22000	2.10466	24.66900
5.95017	1390.14000	2.14065	24.67700
6.05017	1414.69000	2.17670	24.67700
6.15017	1409.45000	2.21276	24.68600
6.25017	1450.94000	2.24877	24.68600
6.35017	1482.10000	2.28481	24.69300
6.45017	1475.32000	2.32087	24.69400
6.55017	1509.87000	2.35690	24.69700
6.65017	1544.95000	2.39293	24.69900
6.75017	1546.37000	2.42901	24.69700
6.85017	1567.10000	2.46504	24.69800
6.95017	1607.33000	2.50105	24.69200
7.05017	1615.96000	2.53711	24.69300
7.15017	1621.08000	2.57317	24.68400
7.25017	1669.19000	2.60916	24.68400
7.35017	1687.84000	2.64521	24.67600
7.45017	1681.16000	2.68130	24.67600
7.55017	1729.99000	2.71729	24.67000
7.65017	1751.81000	2.75333	24.66600
7.75017	1740.40000	2.78942	24.66500
7.85017	1790.93000	2.82541	24.66200
7.95017	1816.25000	2.86144	24.66000
8.05017	1811.85000	2.89753	24.65900
8.15017	1846.33000	2.93355	24.65700
8.25017	1877.26000	2.96957	24.65700
8.35017	1876.21000	3.00563	24.65500
8.45017	1900.94000	3.04167	24.65500
8.55017	1938.05000	3.07768	24.65300
8.65017	1946.40000	3.11374	24.65300
8.75017	1953.14000	3.14980	24.65200
8.85017	1995.60000	3.18580	24.65200
8.95017	2012.85000	3.22185	24.65000
9.05017	2007.85000	3.25794	24.65000
9.15017	2056.69000	3.29392	24.64900
9.25017	2078.15000	3.32997	24.64800
9.35017	2066.47000	3.36606	24.64700
9.45017	2110.73000	3.40205	24.64700
9.55017	2137.33000	3.43808	24.64600
9.65017	2130.33000	3.47416	24.64500
9.75017	2169.44000	3.51018	24.64500
9.85017	2200.99000	3.54620	24.64500
9.95017	2194.24000	3.58228	24.64400
10.05020	2219.19000	3.61831	24.64500
10.15020	2256.33000	3.65432	24.64400
10.25020	2262.12000	3.69038	24.64500
10.35020	2269.60000	3.72645	24.64400
10.45020	2310.86000	3.76243	24.64100
10.55020	2324.41000	3.79848	24.64000
10.65020	2319.28000	3.83457	24.63400
10.75020	2367.92000	3.87056	24.63300
10.85020	2388.32000	3.90660	24.62900
10.95020	2375.79000	3.94269	24.62800
11.05020	2426.34000	3.97867	24.62600
11.15020	2448.98000	4.01472	24.62500
11.25020	2438.19000	4.05081	24.62200
11.35020	2479.71000	4.08680	24.62100
11.45020	2509.14000	4.12283	24.61800
11.55020	2499.82000	4.15891	24.61700
11.65020	2535.23000	4.19494	24.61500
11.75020	2566.93000	4.23096	24.61300
11.85020	2571.07000	4.26702	24.61200
11.95020	2584.75000	4.30308	24.61000
12.05020	2623.66000	4.33907	24.61000
12.15020	2633.35000	4.37512	24.60900
12.25020	2633.01000	4.41121	24.60800
12.35020	2674.71000	4.44719	24.60700
12.45020	2691.76000	4.48322	24.60600
12.55020	2677.52000	4.51931	24.60400
12.65020	2727.94000	4.55529	24.60300
12.75020	2750.30000	4.59134	24.60200
12.85020	2732.83000	4.62746	24.59900
12.95020	2779.10000	4.66346	24.59800
13.05020	2803.79000	4.69949	24.59500
13.15020	2789.89000	4.73557	24.59400
13.25020	2823.82000	4.77159	24.59300
13.35020	2846.26000	4.80759	24.59200
13.45020	2838.52000	4.84368	24.59200
13.55020	2860.97000	4.87971	24.59000
13.65020	2891.15000	4.91572	24.58800
13.75020	2895.19000	4.95177	24.58600
13.85020	2901.81000	4.98782	24.58100
13.95020	2939.68000	5.02383	24.57900
14.05020	2953.83000	5.05987	24.57300
14.15020	2947.01000	5.09596	24.57100
14.25020	2989.87000	5.13194	24.57100
14.35020	3006.27000	5.16801	24.56900
14.45020	2990.48000	5.20408	24.57100
14.55020	3037.49000	5.24010	24.56900
14.65020	3060.36000	5.27612	24.57000
14.75020	3043.05000	5.31220	24.56900
14.85020	3087.75000	5.34820	24.57100
14.95020	3111.04000	5.38422	24.57000
15.05020	3100.88000	5.42031	24.57300
15.15020	3132.46000	5.45635	24.57300
15.25020	3161.45000	5.49234	24.57800
15.35020	3164.20000	5.52842	24.57700
15.45020	3175.77000	5.56447	24.57700
15.55020	3211.37000	5.60048	24.58300
15.65020	3222.00000	5.63654	24.58300
15.75020	3221.20000	5.67257	24.58900
15.85020	3262.17000	5.70861	24.59000
15.95020	3280.85000	5.74463	24.59400
16.05020	3264.75000	5.78073	24.59500
16.15020	3318.14000	5.81669	24.59500
16.25020	3335.59000	5.85275	24.59600
16.35020	3319.01000	5.88884	24.59100
16.45020	3366.52000	5.92482	24.59100
16.55020	3391.27000	5.96087	24.58300
16.65020	3378.89000	5.99696	24.58300
16.75020	3414.22000	6.03296	24.57600
16.85020	3440.23000	6.06897	24.57500
16.95020	3438.97000	6.10505	24.56700
17.05020	3461.26000	6.14109	24.56500
17.15020	3495.30000	6.17709	24.55600
17.25020	3504.38000	6.21316	24.55400
17.35020	3505.56000	6.24923	24.54700
17.45020	3548.27000	6.28522	24.54500
17.55020	3563.87000	6.32127	24.54200
17.65020	3553.27000	6.35737	24.54000
17.75020	3600.20000	6.39333	24.54300
17.85020	3622.74000	6.42938	24.54000
17.95020	3601.43000	6.46547	24.54700
18.05020	3649.42000	6.50146	24.54500
18.15020	3669.07000	6.53750	24.55400
18.25020	3653.31000	6.57359	24.55300
18.35020	3694.37000	6.60960	24.56200
18.45020	3722.13000	6.64564	24.56200
18.55020	3715.82000	6.68169	24.57000
18.65020	3739.23000	6.71775	24.57000
18.75020	3770.67000	6.75375	24.57600
18.85020	3774.90000	6.78981	24.57700
18.95020	3783.36000	6.82588	24.58100
19.05020	3823.96000	6.86186	24.58200
19.15020	3836.72000	6.89792	24.58400
19.25020	3828.04000	6.93401	24.58300
19.35020	3870.88000	6.96998	24.58500
19.45020	3891.11000	7.00603	24.58200
19.55020	3875.24000	7.04210	24.58400
19.65020	3922.68000	7.07812	24.57800
19.75020	3946.31000	7.11417	24.57900
19.85020	3928.52000	7.15023	24.57400
19.95020	3968.85000	7.18623	24.57400
20.05020	3991.32000	7.22225	24.57000
20.15020	3982.89000	7.25834	24.57000
20.25020	4011.25000	7.29438	24.56500
20.35020	4048.80000	7.33038	24.56400
20.45020	4041.68000	7.36645	24.56200
20.55020	4056.17000	7.40250	24.56100
20.65020	4092.49000	7.43852	24.55800
20.75020	4099.03000	7.47457	24.55700
20.85020	4100.19000	7.51062	24.55500
20.95020	4141.07000	7.54663	24.55400
21.05020	4156.94000	7.58267	24.55400
21.15020	4140.45000	7.61876	24.55200
21.25020	4184.76000	7.65471	24.55300
21.35020	4206.27000	7.69080	24.55200
21.45020	4189.73000	7.72688	24.55500
21.55020	4231.32000	7.76286	24.55400
21.65020	4253.71000	7.79889	24.55600
21.75020	4238.95000	7.83500	24.55600
21.85020	4270.59000	7.87101	24.55800
21.95020	4297.77000	7.90702	24.55800
22.05020	4294.10000	7.94309	24.56100
22.15020	4311.75000	7.97912	24.56100
22.25020	4342.93000	8.01512	24.56600
22.35020	4343.40000	8.05120	24.56600
22.45020	4346.01000	8.08727	24.57100
22.55020	4377.64000	8.12327	24.57200
22.65020	4391.85000	8.15931	24.57600
22.75020	4372.28000	8.19538	24.57700
22.85020	4410.48000	8.23138	24.58100
22.95020	4419.07000	8.26743	24.58200
23.05020	4395.57000	8.30351	24.58500
23.15020	4424.27000	8.33950	24.58700
23.25020	4438.25000	8.37555	24.59000
23.35020	4412.48000	8.41163	24.59100
23.45020	4438.50000	8.44763	24.59400
23.55020	4445.16000	8.48367	24.59600
23.65020	4429.11000	8.51973	24.59900
23.75020	4438.63000	8.55576	24.60100
23.85020	4456.07000	8.59180	24.60100
23.95020	4448.50000	8.62784	24.60300
24.05020	4446.16000	8.66392	24.60100
24.15020	4462.66000	8.69994	24.60300
24.25020	4457.77000	8.73599	24.59900
24.35020	4437.50000	8.77209	24.60100
24.45020	4464.62000	8.80806	24.59600
24.55020	4466.34000	8.84411	24.59700
24.65020	4432.07000	8.88018	24.58600
24.75020	4461.53000	8.91616	24.58600
24.85020	4463.54000	8.95218	24.57200
24.95020	4426.48000	8.98828	24.57000
25.05020	4455.08000	9.02426	24.55600
25.15020	4455.27000	9.06031	24.55300
25.25020	4419.11000	9.09638	24.53800
25.35020	4427.09000	9.13239	24.53400
25.45020	4426.91000	9.16845	24.52200
25.55020	4401.05000	9.20449	24.51700
25.65020	4392.99000	9.24055	24.51200
25.75020	4400.89000	9.27652	24.50400
25.85020	4383.96000	9.31260	24.49900
25.95020	4355.88000	9.34868	24.49600
26.05020	4368.63000	9.38465	24.49100
26.15020	4353.36000	9.42069	24.49100
26.25020	4307.33000	9.45680	24.48600
26.35020	4321.55000	9.49280	24.48700
26.45020	4299.44000	9.52881	24.48200
26.55020	4238.53000	9.56493	24.49100
26.65020	4238.32000	9.60091	24.48700
26.75020	4205.22000	9.63698	24.50400
26.85020	4138.29000	9.67302	24.50200
26.95020	4122.40000	9.70905	24.52400
27.05020	4094.63000	9.74505	24.52400
27.15020	4027.57000	9.78114	24.54500
27.25020	3999.26000	9.81713	24.54700
27.35020	3973.82000	9.85316	24.56200
27.45020	3908.49000	9.88922	24.56500
27.55020	3841.30000	9.92534	24.57600
27.65020	3796.97000	9.96132	24.58000
27.75020	3720.62000	9.99735	24.58400
27.85020	3630.34000	10.03340	24.58800
27.95020	3588.13000	10.06940	24.58500
28.05020	3502.54000	10.10550	24.58900
28.15020	3376.43000	10.14160	24.58600
28.25020	3314.38000	10.17760	24.59000
28.35020	3214.30000	10.21360	24.58400
28.45020	3058.07000	10.24970	24.58600
28.55020	2953.95000	10.28570	24.57700
28.65020	2821.56000	10.32170	24.57900
28.75020	2643.83000	10.35790	24.56900
28.85020	2483.55000	10.39380	24.56900
28.95020	2308.88000	10.42990	24.56100
29.05020	2112.77000	10.46590	24.56100
29.15020	1950.81000	10.50200	24.55700
29.25020	1832.15000	10.53800	24.55600
29.35020	1699.60000	10.57400	24.55600
29.45020	1562.31000	10.61010	24.55500
29.55020	1456.55000	10.64610	24.55700
29.65020	1334.98000	10.68210	24.55600
29.75020	1189.44000	10.71820	24.55800
29.85020	1105.68000	10.75420	24.55800
29.95020	996.82400	10.79030	24.56100
30.05020	831.97200	10.82640	24.56100
30.15020	724.45500	10.86230	24.56400
30.25020	584.53500	10.89840	24.56400
30.35020	342.85200	10.93450	24.56500
30.45020	115.69500	10.97050	24.56500
30.55020	-75.41320	11.00650	24.56600
30.65020	-213.26900	11.04260	24.56300
30.75020	-526.62300	11.07870	24.56300
30.85020	-632.01500	11.11460	24.55700
30.95020	-636.96300	11.15060	24.55700
31.05020	-657.42500	11.18670	24.55000
31.15020	-633.75600	11.22270	24.54900
31.25020	-629.11500	11.25880	24.54200
31.35020	-659.26900	11.29480	24.54000
31.45020	-628.25800	11.33080	24.53100
31.55020	-628.19300	11.36690	24.52800
31.65020	-659.01200	11.40300	24.51600
31.75020	-631.62300	11.43890	24.51300
31.85020	-624.32000	11.47500	24.49900
31.95020	-649.51800	11.51100	24.49500
32.05020	-636.93000	11.54710	24.48100
32.15020	-625.70800	11.58310	24.47600
32.25020	-643.62900	11.61920	24.46600
32.35020	-644.99100	11.65520	24.46100
32.45020	-625.88600	11.69120	24.45500
32.55020	-626.19800	11.72730	24.44900
32.65020	-654.45400	11.76340	24.44600
32.75020	-622.19900	11.79940	24.44000
32.85020	-623.67200	11.83540	24.44200
32.95020	-657.96200	11.87150	24.43700
33.05020	-624.86800	11.90740	24.44200
33.15020	-619.55000	11.94350	24.43800
33.25020	-652.03400	11.97960	24.44600
33.35020	-625.16900	12.01560	24.44300
33.45020	-618.58900	12.05160	24.45600
33.55020	-649.99900	12.08770	24.45400
33.65020	-628.75100	12.12370	24.47000
33.75020	-620.52300	12.15970	24.47000
33.85020	-640.62700	12.19580	24.48800
33.95020	-635.10400	12.23180	24.48900
34.05020	-622.63800	12.26780	24.50500
34.15020	-632.20200	12.30390	24.50800
34.25020	-641.22300	12.33990	24.52200
34.35020	-613.71200	12.37600	24.52600
34.45020	-626.47300	12.41200	24.53700
34.55020	-647.18700	12.44810	24.54200
34.65020	-616.95500	12.48410	24.55200
34.75020	-621.21900	12.52010	24.55800
34.85020	-648.98800	12.55620	24.56400
34.95020	-620.86900	12.59220	24.56900
35.05020	-615.88500	12.62830	24.57000
35.15020	-647.55200	12.66430	24.57600
35.25020	-622.58900	12.70040	24.57200
35.35020	-615.33700	12.73640	24.57700
35.45020	-629.40300	12.77250	24.57100
35.55020	-647.88100	12.80850	24.57500
35.65020	-613.16000	12.84450	24.56800
35.75020	-628.08300	12.88050	24.57100
35.85020	-626.43800	12.91660	24.56600
35.95020	-618.65400	12.95260	24.56800
36.05020	-617.71300	12.98870	24.57000
36.15020	-640.64500	13.02470	24.56600
36.25020	-614.68500	13.06070	24.56800
36.35020	-614.93700	13.09670	24.56500
36.45020	-646.59400	13.13280	24.56600

## Sheet: DATA4
Step time	Stress	Strain	Temperature
s	Pa	%	°C
0.05033	34.56590	0.02160	24.75600
0.15033	87.42820	0.07454	24.75600
0.25033	110.84500	0.12796	24.75700
0.35033	139.32100	0.18136	24.75800
0.45033	216.66900	0.23465	24.75700
0.55033	241.19700	0.28807	24.75800
0.65033	279.62200	0.34144	24.75700
0.75033	312.14500	0.39483	24.75800
0.85033	357.89100	0.44820	24.75500
0.95033	382.29200	0.50160	24.75500
1.05033	436.83900	0.55495	24.75200
1.15033	488.82100	0.60831	24.75200
1.25033	493.70500	0.66174	24.74800
1.35033	556.70600	0.71507	24.74700
1.45033	615.75800	0.76840	24.74600
1.55033	594.11100	0.82190	24.74500
1.65033	669.95900	0.87520	24.74500
1.75033	719.25600	0.92855	24.74400
1.85033	736.13100	0.98197	24.74400
1.95033	773.21000	1.03536	24.74500
2.05033	836.46700	1.08867	24.74400
2.15033	858.54300	1.14209	24.74500
2.25033	877.81400	1.19550	24.74500
2.35033	950.40500	1.24880	24.74500
2.45033	976.92000	1.30220	24.74600
2.55033	981.89900	1.35564	24.74500
2.65033	1057.87000	1.40893	24.74600
2.75033	1092.78000	1.46232	24.74600
2.85033	1097.55000	1.51576	24.74800
2.95033	1167.67000	1.56907	24.74800
3.05033	1210.60000	1.62244	24.75000
3.15033	1217.51000	1.67588	24.75000
3.25033	1272.04000	1.72922	24.75100
3.35033	1319.78000	1.78256	24.75100
3.45033	1333.43000	1.83599	24.75100
3.55033	1372.15000	1.88937	24.75100
3.65033	1430.99000	1.94268	24.75100
3.75033	1453.44000	1.99609	24.75200
3.85033	1472.32000	2.04951	24.75200
3.95033	1541.55000	2.10281	24.75200
4.05033	1569.87000	2.15622	24.75200
4.15033	1577.44000	2.20966	24.75200
4.25033	1655.64000	2.26293	24.75200
4.35033	1682.79000	2.31635	24.75300
4.45033	1689.00000	2.36978	24.75300
4.55033	1759.85000	2.42308	24.75300
4.65033	1797.72000	2.47646	24.75400
4.75033	1805.08000	2.52990	24.75400
4.85033	1866.06000	2.58322	24.75500
4.95033	1910.10000	2.63658	24.75500
5.05033	1919.56000	2.69001	24.75600
5.15033	1962.65000	2.74337	24.75600
5.25033	2021.92000	2.79670	24.75700
5.35033	2035.37000	2.85013	24.75800
5.45033	2062.51000	2.90352	24.75900
5.55033	2129.93000	2.95682	24.76000
5.65033	2150.43000	3.01025	24.76100
5.75033	2164.50000	3.06367	24.76200
5.85033	2237.49000	3.11695	24.76300
5.95033	2259.50000	3.17037	24.76400
6.05033	2265.60000	3.22379	24.76500
6.15033	2341.94000	3.27709	24.76600
6.25033	2373.55000	3.33047	24.76800
6.35033	2378.51000	3.38391	24.76900
6.45033	2442.49000	3.43724	24.76900
6.55033	2480.21000	3.49060	24.77000
6.65033	2489.99000	3.54404	24.77100
6.75033	2538.28000	3.59739	24.77200
6.85033	2590.17000	3.65070	24.77200
6.95033	2603.02000	3.70416	24.77300
7.05033	2631.26000	3.75754	24.77300
7.15033	2691.68000	3.81084	24.77400
7.25033	2713.94000	3.86426	24.77300
7.35033	2726.56000	3.91768	24.77400
7.45033	2799.99000	3.97098	24.77300
7.55033	2825.01000	4.02437	24.77300
7.65033	2830.22000	4.07782	24.77100
7.75033	2898.31000	4.13110	24.77200
7.85033	2929.14000	4.18450	24.76900
7.95033	2934.21000	4.23792	24.76900
8.05033	3001.16000	4.29124	24.76800
8.15033	3034.56000	4.34463	24.76800
8.25033	3041.57000	4.39804	24.76400
8.35033	3093.13000	4.45138	24.76400
8.45033	3138.63000	4.50474	24.76200
8.55033	3153.34000	4.55817	24.76100
8.65033	3188.33000	4.61153	24.75900
8.75033	3245.48000	4.66486	24.75800
8.85033	3266.73000	4.71825	24.75600
8.95033	3279.71000	4.77169	24.75500
9.05033	3347.87000	4.82498	24.75500
9.15033	3374.65000	4.87840	24.75400
9.25033	3377.58000	4.93180	24.75300
9.35033	3453.77000	4.98510	24.75200
9.45033	3478.05000	5.03851	24.75300
9.55033	3478.90000	5.09193	24.75200
9.65033	3550.78000	5.14523	24.75300
9.75033	3581.17000	5.19863	24.75200
9.85033	3587.21000	5.25205	24.75300
9.95033	3644.65000	5.30538	24.75200
10.05030	3684.76000	5.35875	24.75300
10.15030	3690.66000	5.41218	24.75300
10.25030	3732.58000	5.46554	24.75300
10.35030	3787.68000	5.51889	24.75200
10.45030	3804.73000	5.57230	24.75200
10.55030	3824.12000	5.62570	24.75200
10.65030	3885.30000	5.67900	24.74900
10.75030	3903.81000	5.73242	24.74900
10.85030	3907.72000	5.78584	24.74100
10.95030	3978.56000	5.83913	24.74000
11.05030	4001.98000	5.89253	24.73500
11.15030	4002.90000	5.94596	24.73300
11.25030	4071.77000	5.99927	24.72800
11.35030	4093.80000	6.05267	24.72700
11.45030	4094.77000	6.10609	24.72200
11.55030	4155.37000	6.15942	24.72000
11.65030	4196.75000	6.21276	24.71700
11.75030	4193.78000	6.26621	24.71500
11.85030	4242.58000	6.31956	24.71500
11.95030	4282.70000	6.37290	24.71200
12.05030	4295.54000	6.42634	24.71400
12.15030	4323.11000	6.47974	24.71200
12.25030	4385.77000	6.53299	24.71500
12.35030	4387.90000	6.58648	24.71300
12.45030	4412.59000	6.63981	24.71200
12.55030	4460.48000	6.69317	24.71600
12.65030	4499.73000	6.74656	24.71500
12.75030	4507.32000	6.79996	24.71400
12.85030	4564.15000	6.85332	24.71300
12.95030	4596.14000	6.90664	24.70500
13.05030	4607.18000	6.96010	24.69500
13.15030	4654.84000	7.01344	24.69400
13.25030	4702.70000	7.06675	24.67900
13.35030	4704.99000	7.12020	24.67600
13.45030	4738.91000	7.17361	24.65700
13.55030	4778.81000	7.22694	24.65300
13.65030	4820.83000	7.28030	24.63500
13.75030	4833.64000	7.33369	24.63000
13.85030	4880.83000	7.38705	24.61400
13.95030	4913.31000	7.44043	24.60700
14.05030	4934.34000	7.49386	24.59700
14.15030	4993.52000	7.54716	24.59000
14.25030	5013.00000	7.60059	24.58600
14.35030	5011.61000	7.65399	24.57900
14.45030	5084.48000	7.70728	24.57800
14.55030	5118.24000	7.76068	24.57100
14.65030	5110.53000	7.81413	24.57700
14.75030	5177.33000	7.86742	24.57100
14.85030	5212.19000	7.92084	24.58100
14.95030	5214.06000	7.97427	24.57700
15.05030	5266.35000	8.02761	24.58900
15.15030	5312.87000	8.08095	24.58600
15.25030	5327.14000	8.13433	24.59800
15.35030	5354.29000	8.18773	24.59700
15.45030	5411.29000	8.24110	24.61000
15.55030	5434.25000	8.29447	24.60900
15.65030	5447.45000	8.34786	24.62000
15.75030	5513.15000	8.40118	24.62100
15.85030	5540.66000	8.45458	24.62700
15.95030	5535.70000	8.50803	24.62900
16.05030	5607.14000	8.56134	24.63400
16.15030	5636.70000	8.61470	24.63600
16.25030	5632.39000	8.66813	24.63900
16.35030	5699.42000	8.72146	24.64100
16.45030	5734.44000	8.77482	24.64400
16.55030	5739.01000	8.82824	24.64600
16.65030	5785.69000	8.88160	24.64800
16.75030	5829.73000	8.93497	24.65000
16.85030	5846.76000	8.98835	24.65100
16.95030	5872.46000	9.04177	24.65300
17.05030	5924.73000	9.09507	24.65500
17.15030	5947.14000	9.14849	24.65700
17.25030	5956.31000	9.20192	24.65900
17.35030	6025.44000	9.25518	24.66100
17.45030	6052.22000	9.30861	24.66400
17.55030	6052.33000	9.36200	24.66600
17.65030	6119.13000	9.41535	24.66900
17.75030	6142.52000	9.46874	24.67100
17.85030	6148.47000	9.52216	24.67500
17.95030	6210.51000	9.57547	24.67700
18.05030	6242.68000	9.62885	24.68000
18.15030	6256.11000	9.68226	24.68200
18.25030	6292.95000	9.73562	24.68400
18.35030	6334.51000	9.78898	24.68600
18.45030	6354.22000	9.84238	24.68700
18.55030	6378.10000	9.89576	24.68900
18.65030	6435.03000	9.94906	24.68800
18.75030	6458.72000	10.00250	24.69100
18.85030	6466.69000	10.05590	24.69000
18.95030	6526.82000	10.10920	24.69200
19.05030	6551.69000	10.16260	24.68900
19.15030	6551.61000	10.21600	24.69100
19.25030	6616.78000	10.26930	24.68800
19.35030	6643.31000	10.32270	24.68900
19.45030	6654.90000	10.37610	24.68600
19.55030	6697.20000	10.42950	24.68700
19.65030	6733.87000	10.48290	24.68500
19.75030	6747.49000	10.53630	24.68500
19.85030	6775.10000	10.58960	24.68300
19.95030	6828.59000	10.64300	24.68300
20.05030	6846.25000	10.69640	24.68300
20.15030	6856.67000	10.74980	24.68300
20.25030	6914.84000	10.80310	24.68200
20.35030	6938.56000	10.85650	24.68200
20.45030	6935.93000	10.90990	24.68100
20.55030	6994.64000	10.96320	24.68100
20.65030	7021.57000	11.01660	24.68100
20.75030	7017.41000	11.07010	24.68100
20.85030	7073.08000	11.12340	24.68100
20.95030	7099.92000	11.17670	24.68000
21.05030	7115.32000	11.23010	24.68100
21.15030	7140.52000	11.28350	24.68100
21.25030	7179.83000	11.33690	24.68100
21.35030	7184.98000	11.39030	24.68100
21.45030	7202.83000	11.44370	24.68100
21.55030	7251.45000	11.49700	24.68100
21.65030	7264.46000	11.55040	24.68100
21.75030	7267.00000	11.60380	24.68100
21.85030	7317.72000	11.65710	24.68100
21.95030	7338.60000	11.71050	24.68100
22.05030	7321.99000	11.76390	24.68200
22.15030	7371.66000	11.81720	24.68200
22.25030	7389.74000	11.87060	24.68200
22.35030	7383.70000	11.92400	24.68200
22.45030	7414.31000	11.97740	24.68300
22.55030	7432.98000	12.03080	24.68400
22.65030	7421.92000	12.08420	24.68400
22.75030	7443.35000	12.13750	24.68400
22.85030	7477.42000	12.19090	24.68400
22.95030	7484.63000	12.24430	24.68400
23.05030	7486.71000	12.29770	24.68400
23.15030	7528.56000	12.35100	24.68300
23.25030	7521.09000	12.40440	24.68400
23.35030	7478.33000	12.45780	24.68200
23.45030	7479.44000	12.51110	24.68200
23.55030	7458.10000	12.56450	24.67800
23.65030	7427.56000	12.61790	24.67800
23.75030	7463.04000	12.67130	24.67400
23.85030	7463.09000	12.72460	24.67300
23.95030	7436.30000	12.77810	24.66900
24.05030	7462.99000	12.83150	24.66800
24.15030	7479.20000	12.88480	24.66600
24.25030	7470.80000	12.93820	24.66500
24.35030	7481.49000	12.99160	24.66500
24.45030	7506.66000	13.04490	24.66400
24.55030	7508.26000	13.09830	24.66300
24.65030	7500.03000	13.15170	24.66300
24.75030	7539.24000	13.20500	24.66200
24.85030	7541.26000	13.25850	24.66300
24.95030	7519.66000	13.31190	24.66200
25.05030	7556.58000	13.36500	24.66300
25.15030	7552.40000	13.41860	24.66200
25.25030	7517.60000	13.47190	24.66400
25.35030	7545.27000	13.52530	24.66400
25.45030	7536.75000	13.57860	24.66500
25.55030	7498.72000	13.63210	24.66500
25.65030	7505.19000	13.68540	24.66500
25.75030	7501.25000	13.73880	24.66500
25.85030	7459.20000	13.79220	24.66400
25.95030	7445.21000	13.84550	24.66400
26.05030	7456.80000	13.89890	24.66200
26.15030	7431.88000	13.95230	24.66200
26.25030	7400.85000	14.00570	24.66100
26.35030	7413.62000	14.05900	24.66000
26.45030	7383.06000	14.11240	24.65900
26.55030	7331.97000	14.16590	24.65900
26.65030	7344.70000	14.21910	24.65800
26.75030	7317.18000	14.27250	24.65800
26.85030	7257.90000	14.32600	24.65700
26.95030	7264.48000	14.37930	24.65700
27.05030	7249.31000	14.43270	24.65700
27.15030	7203.17000	14.48610	24.65600
27.25030	7170.02000	14.53940	24.65600
27.35030	7124.85000	14.59280	24.65500
27.45030	7046.25000	14.64620	24.65500
27.55030	6980.20000	14.69960	24.65400
27.65030	6948.59000	14.75290	24.65400
27.75030	6831.36000	14.80640	24.65400
27.85030	6724.93000	14.85980	24.65400
27.95030	6685.77000	14.91300	24.65400
28.05030	6610.07000	14.96650	24.65500
28.15030	6488.47000	15.02000	24.65400
28.25030	6433.05000	15.07320	24.65400
28.35030	6336.78000	15.12650	24.65400
28.45030	6207.67000	15.18000	24.65400
28.55030	6124.39000	15.23330	24.65400
28.65030	6037.14000	15.28670	24.65500
28.75030	5914.63000	15.34010	24.65500
28.85030	5829.51000	15.39350	24.65600
28.95030	5724.72000	15.44690	24.65600
29.05030	5599.20000	15.50030	24.65700
29.15030	5480.13000	15.55360	24.65700
29.25030	5347.50000	15.60690	24.65800
29.35030	5178.73000	15.66040	24.65800
29.45030	4992.78000	15.71380	24.65900
29.55030	4837.68000	15.76710	24.65900
29.65030	4630.29000	15.82050	24.66100
29.75030	4334.64000	15.87400	24.66100
29.85030	3937.70000	15.92740	24.66100
29.95030	3149.86000	15.98080	24.66100
30.05030	2498.99000	16.03420	24.66200
30.15030	2089.61000	16.08750	24.66200
30.25030	1575.36000	16.14090	24.66200
30.35030	728.22000	16.19440	24.66200
30.45030	-309.17500	16.24790	24.66200
30.55030	-811.57100	16.30090	24.66200
30.65030	-872.18000	16.35420	24.66100
30.75030	-873.19900	16.40760	24.66100
30.85030	-857.17500	16.46090	24.66000
30.95030	-865.21100	16.51430	24.66000
31.05030	-880.99800	16.56770	24.65700
31.15030	-851.94600	16.62110	24.65700
31.25030	-861.02000	16.67440	24.65500
31.35030	-890.87800	16.72790	24.65500
31.45030	-853.93500	16.78120	24.65200
31.55030	-856.50500	16.83460	24.65200
31.65030	-888.57400	16.88800	24.65000
31.75030	-857.34500	16.94130	24.64900
31.85030	-858.46800	16.99470	24.64600
31.95030	-889.06500	17.04810	24.64500
32.05030	-863.97100	17.10140	24.64300
32.15030	-858.40900	17.15480	24.64200
32.25030	-873.76400	17.20820	24.64000
32.35030	-873.61600	17.26160	24.63800
32.45030	-857.20500	17.31490	24.63800
32.55030	-867.57500	17.36840	24.63700
32.65030	-886.11300	17.42180	24.63800
32.75030	-854.95900	17.47510	24.63700
32.85030	-861.12000	17.52850	24.63700

## Sheet: DATA5
Step time	Stress	Strain	Temperature
s	Pa	%	°C
0.05017	12.02130	0.02023	24.39500
0.15017	50.08910	0.07032	24.39300
0.25017	99.26550	0.12063	24.39400
0.35017	116.26700	0.17099	24.39000
0.45017	141.62800	0.22134	24.39000
0.55017	197.81800	0.27162	24.38600
0.65017	222.23600	0.32197	24.38600
0.75017	225.00600	0.37236	24.38200
0.85017	296.20300	0.42261	24.38200
0.95017	323.18200	0.47296	24.37900
1.05017	317.54000	0.52335	24.37900
1.15017	391.75400	0.57361	24.37900
1.25017	418.08500	0.62396	24.37900
1.35017	415.21900	0.67434	24.38100
1.45017	477.50400	0.72462	24.38000
1.55017	513.78000	0.77495	24.38400
1.65017	518.55600	0.82532	24.38400
1.75017	561.21500	0.87563	24.38800
1.85017	606.92200	0.92593	24.38800
1.95017	619.01600	0.97631	24.39200
2.05017	644.73000	1.02665	24.39300
2.15017	697.77400	1.07692	24.39700
2.25017	721.65400	1.12728	24.39800
2.35017	724.85600	1.17766	24.40200
2.45017	792.19400	1.22792	24.40300
2.55017	818.26600	1.27828	24.40600
2.65017	813.25000	1.32866	24.40800
2.75017	882.81800	1.37891	24.40900
2.85017	909.90900	1.42926	24.41100
2.95017	905.73000	1.47965	24.41200
3.05017	967.87300	1.52992	24.41300
3.15017	1000.22000	1.58026	24.41300
3.25017	1005.37000	1.63064	24.41500
3.35017	1051.21000	1.68094	24.41400
3.45017	1092.48000	1.73124	24.41600
3.55017	1102.68000	1.78161	24.41500
3.65017	1127.25000	1.83196	24.41600
3.75017	1181.55000	1.88224	24.41500
3.85017	1204.43000	1.93261	24.41600
3.95017	1210.94000	1.98296	24.41600
4.05017	1275.80000	2.03322	24.41700
4.15017	1296.36000	2.08358	24.41600
4.25017	1291.99000	2.13397	24.41700
4.35017	1362.37000	2.18422	24.41700
4.45017	1391.34000	2.23457	24.41700
4.55017	1384.63000	2.28496	24.41800
4.65017	1447.73000	2.33523	24.41900
4.75017	1477.46000	2.38556	24.41900
4.85017	1479.00000	2.43595	24.41800
4.95017	1527.49000	2.48624	24.41900
5.05017	1573.45000	2.53655	24.41700
5.15017	1576.88000	2.58693	24.41700
5.25017	1605.23000	2.63726	24.41300
5.35017	1658.84000	2.68755	24.41200
5.45017	1673.66000	2.73791	24.40700
5.55017	1685.63000	2.78827	24.40600
5.65017	1749.93000	2.83853	24.40200
5.75017	1772.48000	2.88889	24.40100
5.85017	1768.17000	2.93929	24.39900
5.95017	1836.16000	2.98954	24.39800
6.05017	1865.29000	3.03988	24.39900
6.15017	1859.28000	3.09028	24.40100
6.25017	1925.00000	3.14054	24.40100
6.35017	1954.15000	3.19086	24.40200
6.45017	1952.72000	3.24125	24.40200
6.55017	2003.34000	3.29156	24.40300
6.65017	2042.56000	3.34186	24.40300
6.75017	2050.30000	3.39224	24.40600
6.85017	2082.73000	3.44257	24.40600
6.95017	2132.33000	3.49285	24.40700
7.05017	2147.57000	3.54321	24.40800
7.15017	2160.73000	3.59358	24.40700
7.25017	2219.48000	3.64386	24.40700
7.35017	2245.10000	3.69420	24.40600
7.45017	2243.39000	3.74459	24.40600
7.55017	2308.39000	3.79483	24.40400
7.65017	2334.66000	3.84518	24.40400
7.75017	2327.40000	3.89557	24.40200
7.85017	2395.14000	3.94585	24.40200
7.95017	2427.75000	3.99618	24.40000
8.05017	2423.94000	4.04657	24.40000
8.15017	2475.67000	4.09686	24.39700
8.25017	2511.07000	4.14717	24.39600
8.35017	2519.22000	4.19753	24.39200
8.45017	2555.65000	4.24787	24.39100
8.55017	2603.72000	4.29816	24.38800
8.65017	2618.33000	4.34853	24.38700
8.75017	2631.96000	4.39889	24.38700
8.85017	2690.96000	4.44916	24.38600
8.95017	2714.04000	4.49952	24.38800
9.05017	2713.06000	4.54989	24.38700
9.15017	2781.64000	4.60017	24.39000
9.25017	2805.99000	4.65051	24.39000
9.35017	2797.62000	4.70090	24.39300
9.45017	2865.10000	4.75116	24.39300
9.55017	2894.06000	4.80148	24.39600
9.65017	2892.53000	4.85187	24.39600
9.75017	2951.45000	4.90216	24.39800
9.85017	2983.41000	4.95249	24.39800
9.95017	2990.79000	5.00285	24.39900
10.05020	3028.03000	5.05317	24.39900
10.15020	3072.70000	5.10347	24.39900
10.25020	3092.08000	5.15383	24.40000
10.35020	3106.26000	5.20421	24.40100
10.45020	3163.07000	5.25445	24.40100
10.55020	3185.28000	5.30483	24.40200
10.65020	3182.91000	5.35520	24.40300
10.75020	3251.93000	5.40545	24.40300
10.85020	3276.80000	5.45582	24.40300
10.95020	3271.38000	5.50620	24.40400
11.05020	3337.12000	5.55647	24.40500
11.15020	3365.58000	5.60681	24.40800
11.25020	3360.49000	5.65719	24.40800
11.35020	3418.14000	5.70748	24.41300
11.45020	3456.22000	5.75780	24.41400
11.55020	3460.78000	5.80816	24.41900
11.65020	3497.91000	5.85849	24.42000
11.75020	3544.43000	5.90879	24.42600
11.85020	3558.64000	5.95915	24.42800
11.95020	3577.45000	6.00950	24.43300
12.05020	3635.83000	6.05979	24.43500
12.15020	3658.45000	6.11013	24.43900
12.25020	3655.81000	6.16054	24.44200
12.35020	3725.72000	6.21081	24.44400
12.45020	3750.35000	6.26116	24.44700
12.55020	3746.78000	6.31151	24.44800
12.65020	3812.03000	6.36178	24.45000
12.75020	3845.51000	6.41214	24.44900
12.85020	3837.73000	6.46250	24.45100
12.95020	3896.11000	6.51279	24.44900
13.05020	3931.10000	6.56313	24.45100
13.15020	3938.79000	6.61347	24.44800
13.25020	3972.05000	6.66381	24.44900
13.35020	4020.95000	6.71410	24.44600
13.45020	4040.84000	6.76447	24.44700
13.55020	4050.25000	6.81481	24.44300
13.65020	4111.40000	6.86512	24.44400
13.75020	4138.74000	6.91542	24.44100
13.85020	4134.00000	6.96579	24.44100
13.95020	4202.93000	7.01607	24.43900
14.05020	4228.00000	7.06647	24.43900
14.15020	4220.37000	7.11681	24.43800
14.25020	4284.59000	7.16712	24.43700
14.35020	4326.63000	7.21742	24.43600
14.45020	4318.59000	7.26782	24.43500
14.55020	4365.53000	7.31810	24.43500
14.65020	4411.13000	7.36843	24.43500
14.75020	4420.02000	7.41878	24.43400
14.85020	4448.65000	7.46914	24.43500
14.95020	4502.79000	7.51939	24.43400
15.05020	4520.02000	7.56974	24.43500
15.15020	4523.40000	7.62016	24.43500
15.25020	4595.88000	7.67038	24.43600
15.35020	4608.55000	7.72074	24.43600
15.45020	4618.83000	7.77115	24.43800
15.55020	4676.37000	7.82141	24.43800
15.65020	4709.05000	7.87173	24.43900
15.75020	4703.55000	7.92215	24.43900
15.85020	4780.39000	7.97239	24.44000
15.95020	4780.14000	8.02272	24.44000
16.05020	4808.69000	8.07310	24.44000
16.15020	4844.17000	8.12342	24.44000
16.25020	4886.32000	8.17371	24.43900
16.35020	4905.86000	8.22411	24.43900
16.45020	4921.84000	8.27445	24.43900
16.55020	4979.56000	8.32470	24.44000
16.65020	5007.76000	8.37506	24.43900
16.75020	5004.07000	8.42545	24.43900
16.85020	5071.55000	8.47567	24.43800
16.95020	5099.95000	8.52607	24.43800
17.05020	5095.99000	8.57641	24.43700
17.15020	5160.27000	8.62670	24.43700
17.25020	5197.98000	8.67705	24.43700
17.35020	5195.18000	8.72742	24.43700
17.45020	5244.25000	8.77771	24.43700
17.55020	5285.69000	8.82807	24.43700
17.65020	5288.47000	8.87844	24.43800
17.75020	5327.48000	8.92874	24.44000
17.85020	5376.48000	8.97902	24.44000
17.95020	5394.22000	9.02943	24.44300
18.05020	5412.26000	9.07974	24.44300
18.15020	5468.43000	9.13003	24.44600
18.25020	5488.27000	9.18037	24.44600
18.35020	5498.09000	9.23074	24.44800
18.45020	5554.73000	9.28106	24.44900
18.55020	5593.60000	9.33137	24.45000
18.65020	5582.65000	9.38176	24.45100
18.75020	5647.90000	9.43202	24.45100
18.85020	5682.06000	9.48234	24.45200
18.95020	5682.42000	9.53274	24.45100
19.05020	5729.90000	9.58303	24.45200
19.15020	5772.99000	9.63334	24.45100
19.25020	5785.57000	9.68371	24.45200
19.35020	5810.75000	9.73404	24.45000
19.45020	5867.04000	9.78435	24.45100
19.55020	5887.40000	9.83470	24.44900
19.65020	5899.49000	9.88504	24.44900
19.75020	5960.90000	9.93530	24.44600
19.85020	5986.99000	9.98567	24.44600
19.95020	5981.33000	10.03610	24.44400
20.05020	6049.48000	10.08630	24.44300
20.15020	6081.65000	10.13670	24.44300
20.25020	6078.26000	10.18700	24.44300
20.35020	6138.92000	10.23740	24.44600
20.45020	6172.96000	10.28770	24.44600
20.55020	6177.69000	10.33810	24.45100
20.65020	6221.58000	10.38840	24.45100
20.75020	6265.65000	10.43870	24.45500
20.85020	6280.29000	10.48900	24.45600
20.95020	6307.11000	10.53940	24.45900
21.05020	6359.11000	10.58970	24.46000
21.15020	6379.96000	10.64000	24.46300
21.25020	6387.42000	10.69040	24.46400
21.35020	6452.74000	10.74060	24.46600
21.45020	6480.88000	10.79100	24.46700
21.55020	6476.90000	10.84140	24.46900
21.65020	6542.31000	10.89160	24.47000
21.75020	6574.38000	10.94200	24.47100
21.85020	6571.06000	10.99240	24.47200
21.95020	6634.70000	11.04270	24.47100
22.05020	6668.42000	11.09300	24.47200
22.15020	6670.86000	11.14330	24.46900
22.25020	6713.96000	11.19370	24.47000
22.35020	6767.51000	11.24400	24.46700
22.45020	6772.76000	11.29430	24.46700
22.55020	6802.36000	11.34470	24.46400
22.65020	6859.26000	11.39490	24.46400
22.75020	6880.36000	11.44530	24.46200
22.85020	6887.56000	11.49570	24.46200
22.95020	6955.22000	11.54590	24.46200
23.05020	6972.96000	11.59630	24.46200
23.15020	6975.84000	11.64670	24.46300
23.25020	7049.12000	11.69690	24.46300
23.35020	7069.20000	11.74730	24.46400
23.45020	7073.27000	11.79770	24.46400
23.55020	7135.72000	11.84800	24.46400
23.65020	7170.28000	11.89830	24.46400
23.75020	7171.52000	11.94870	24.46200
23.85020	7222.68000	11.99900	24.46200
23.95020	7271.14000	12.04930	24.45900
24.05020	7276.63000	12.09970	24.45800
24.15020	7303.47000	12.15010	24.45400
24.25020	7361.38000	12.20030	24.45300
24.35020	7382.81000	12.25070	24.44900
24.45020	7395.62000	12.30110	24.44800
24.55020	7459.57000	12.35130	24.44600
24.65020	7481.63000	12.40170	24.44500
24.75020	7478.97000	12.45200	24.44300
24.85020	7550.12000	12.50220	24.44200
24.95020	7581.32000	12.55260	24.44000
25.05020	7577.11000	12.60290	24.44000
25.15020	7641.78000	12.65320	24.43900
25.25020	7673.52000	12.70360	24.43900
25.35020	7673.36000	12.75400	24.43800
25.45020	7729.43000	12.80420	24.44000
25.55020	7772.39000	12.85460	24.43900
25.65020	7774.50000	12.90490	24.44100
25.75020	7811.64000	12.95520	24.44000
25.85020	7863.23000	13.00560	24.44400
25.95020	7875.53000	13.05590	24.44400
26.05020	7897.15000	13.10630	24.44600
26.15020	7954.33000	13.15660	24.44600
26.25020	7980.31000	13.20690	24.44700
26.35020	7980.66000	13.25730	24.44700
26.45020	8049.51000	13.30760	24.44700
26.55020	8076.46000	13.35790	24.44700
26.65020	8074.53000	13.40830	24.44600
26.75020	8141.77000	13.45860	24.44600
26.85020	8174.61000	13.50890	24.44600
26.95020	8171.98000	13.55930	24.44600
27.05020	8228.06000	13.60960	24.44600
27.15020	8265.92000	13.65990	24.44600
27.25020	8273.54000	13.71020	24.44800
27.35020	8311.15000	13.76060	24.44800
27.45020	8360.63000	13.81090	24.45000
27.55020	8375.51000	13.86120	24.45000
27.65020	8391.71000	13.91160	24.45300
27.75020	8453.04000	13.96190	24.45300
27.85020	8480.15000	14.01220	24.45600
27.95020	8481.46000	14.06260	24.45700
28.05020	8548.31000	14.11280	24.46100
28.15020	8576.66000	14.16320	24.46200
28.25020	8569.58000	14.21360	24.46600
28.35020	8640.94000	14.26390	24.46800
28.45020	8674.80000	14.31420	24.47100
28.55020	8673.09000	14.36460	24.47200
28.65020	8730.58000	14.41480	24.47500
28.75020	8766.95000	14.46520	24.47600
28.85020	8773.57000	14.51560	24.47800
28.95020	8814.08000	14.56590	24.47900
29.05020	8860.53000	14.61620	24.48100
29.15020	8879.76000	14.66650	24.48100
29.25020	8901.28000	14.71690	24.48300
29.35020	8955.65000	14.76720	24.48200
29.45020	8980.86000	14.81750	24.48300
29.55020	8985.31000	14.86800	24.48100
29.65020	9051.34000	14.91820	24.48200
29.75020	9081.92000	14.96850	24.47700
29.85020	9076.77000	15.01890	24.47800
29.95020	9142.79000	15.06920	24.47000
30.05020	9176.21000	15.11950	24.47000
30.15020	9168.18000	15.16990	24.46200
30.25020	9239.85000	15.22020	24.46100
30.35020	9269.47000	15.27060	24.45500
30.45020	9275.37000	15.32090	24.45400
30.55020	9319.47000	15.37120	24.45000
30.65020	9364.59000	15.42150	24.44900
30.75020	9379.48000	15.47190	24.44800
30.85020	9407.00000	15.52220	24.44600
30.95020	9464.31000	15.57240	24.44700
31.05020	9483.13000	15.62280	24.44500
31.15020	9489.84000	15.67320	24.44700
31.25020	9555.65000	15.72350	24.44600
31.35020	9585.56000	15.77390	24.45000
31.45020	9582.43000	15.82430	24.44900
31.55020	9653.13000	15.87450	24.45400
31.65020	9679.84000	15.92480	24.45300
31.75020	9673.08000	15.97520	24.45800
31.85020	9739.56000	16.02550	24.45800
31.95020	9774.01000	16.07580	24.46300
32.05020	9775.55000	16.12610	24.46300
32.15020	9823.28000	16.17650	24.46500
32.25020	9862.27000	16.22680	24.46600
32.35020	9869.64000	16.27720	24.46700
32.45020	9900.81000	16.32740	24.46800
32.55020	9950.36000	16.37780	24.46800
32.65020	9970.30000	16.42820	24.46900
32.75020	9982.77000	16.47850	24.46900
32.85020	10041.50000	16.52880	24.47000
32.95020	10067.30000	16.57910	24.47100
33.05020	10065.00000	16.62950	24.47200
33.15020	10135.20000	16.67980	24.47300
33.25020	10160.70000	16.73010	24.47400
33.35020	10159.30000	16.78050	24.47500
33.45020	10218.50000	16.83080	24.47500
33.55020	10250.90000	16.88110	24.47600
33.65020	10252.50000	16.93160	24.47600
33.75020	10307.60000	16.98180	24.47600
33.85020	10344.80000	17.03220	24.47700
33.95020	10351.50000	17.08250	24.47700
34.05020	10383.40000	17.13290	24.47800
34.15020	10429.60000	17.18310	24.47900
34.25020	10446.70000	17.23350	24.48000
34.35020	10467.10000	17.28380	24.48100
34.45020	10525.70000	17.33410	24.48200
34.55020	10545.70000	17.38450	24.48200
34.65020	10546.30000	17.43480	24.48200
34.75020	10610.30000	17.48510	24.48300
34.85020	10640.70000	17.53540	24.48300
34.95020	10634.70000	17.58580	24.48400
35.05020	10703.50000	17.63610	24.48200
35.15020	10731.30000	17.68640	24.48300
35.25020	10726.90000	17.73680	24.48100
35.35020	10780.80000	17.78710	24.48100
35.45020	10814.70000	17.83740	24.48000
35.55020	10815.40000	17.88780	24.48000
35.65020	10849.20000	17.93810	24.47800
35.75020	10889.90000	17.98840	24.47800
35.85020	10902.10000	18.03880	24.47600
35.95020	10920.40000	18.08910	24.47600
36.05020	10977.10000	18.13940	24.47300
36.15020	11001.90000	18.18980	24.47300
36.25020	11002.40000	18.24020	24.47000
36.35020	11070.10000	18.29040	24.47000
36.45020	11100.60000	18.34080	24.46400
36.55020	11086.00000	18.39110	24.46300
36.65020	11157.40000	18.44140	24.45900
36.75020	11187.40000	18.49180	24.45700
36.85020	11179.80000	18.54210	24.45500
36.95020	11242.40000	18.59250	24.45400
37.05020	11273.40000	18.64280	24.45400
37.15020	11271.30000	18.69310	24.45300
37.25020	11321.20000	18.74340	24.45500
37.35020	11361.20000	18.79370	24.45400
37.45020	11365.90000	18.84400	24.45600
37.55020	11392.90000	18.89440	24.45500
37.65020	11438.70000	18.94480	24.45700
37.75020	11453.20000	18.99510	24.45700
37.85020	11464.20000	19.04550	24.46000
37.95020	11521.40000	19.09570	24.45900
38.05020	11549.20000	19.14610	24.46200
38.15020	11542.20000	19.19650	24.46100
38.25020	11608.40000	19.24670	24.46300
38.35020	11636.00000	19.29710	24.46400
38.45020	11629.20000	19.34740	24.46500
38.55020	11693.00000	19.39770	24.46500
38.65020	11723.20000	19.44800	24.46700
38.75020	11716.90000	19.49840	24.46700
38.85020	11775.00000	19.54870	24.46700
38.95020	11813.10000	19.59900	24.46800
39.05020	11818.20000	19.64940	24.46600
39.15020	11862.60000	19.69960	24.46600
39.25020	11899.10000	19.75000	24.46600
39.35020	11913.70000	19.80040	24.46700
39.45020	11926.80000	19.85070	24.46700
39.55020	11987.10000	19.90100	24.46700
39.65020	12010.50000	19.95140	24.46800
39.75020	12008.40000	20.00180	24.46800
39.85020	12068.60000	20.05210	24.46900
39.95020	12092.10000	20.10240	24.46900
40.05020	12082.10000	20.15280	24.47200
40.15020	12154.70000	20.20300	24.47300
40.25020	12182.50000	20.25340	24.47600
40.35020	12170.00000	20.30370	24.47600
40.45020	12237.00000	20.35400	24.48000
40.55020	12254.80000	20.40440	24.48000
40.65020	12253.00000	20.45470	24.48300
40.75020	12297.30000	20.50510	24.48500
40.85020	12329.20000	20.55530	24.48600
40.95020	12333.50000	20.60570	24.48800
41.05020	12360.40000	20.65610	24.48900
41.15020	12404.70000	20.70630	24.48900
41.25020	12419.70000	20.75670	24.49100
41.35020	12424.50000	20.80710	24.49100
41.45020	12481.20000	20.85730	24.49200
41.55020	12497.90000	20.90770	24.49100
41.65020	12483.90000	20.95810	24.49200
41.75020	12554.20000	21.00830	24.49000
41.85020	12567.30000	21.05860	24.49100
41.95020	12555.70000	21.10910	24.48900
42.05020	12626.10000	21.15930	24.48900
42.15020	12649.40000	21.20970	24.48600
42.25020	12642.70000	21.26010	24.48600
42.35020	12698.90000	21.31040	24.48400
42.45020	12735.50000	21.36070	24.48400
42.55020	12737.70000	21.41100	24.48200
42.65020	12779.50000	21.46130	24.48100
42.75020	12815.40000	21.51160	24.48000
42.85020	12830.30000	21.56210	24.47900
42.95020	12852.30000	21.61230	24.47800
43.05020	12902.50000	21.66260	24.47800
43.15020	12923.40000	21.71310	24.47700
43.25020	12926.80000	21.76340	24.47700
43.35020	12988.20000	21.81360	24.47700
43.45020	13011.90000	21.86400	24.47700
43.55020	13002.90000	21.91440	24.47800
43.65020	13065.10000	21.96460	24.47700
43.75020	13097.00000	22.01500	24.47900
43.85020	13082.60000	22.06540	24.47900
43.95020	13146.90000	22.11560	24.48000
44.05020	13170.60000	22.16600	24.48000
44.15020	13162.60000	22.21640	24.48200
44.25020	13213.80000	22.26670	24.48200
44.35020	13245.20000	22.31690	24.48300
44.45020	13241.00000	22.36730	24.48400
44.55020	13266.80000	22.41770	24.48500
44.65020	13301.30000	22.46800	24.48500
44.75020	13307.20000	22.51830	24.48600
44.85020	13319.50000	22.56870	24.48600
44.95020	13373.50000	22.61890	24.48600
45.05020	13381.80000	22.66930	24.48600
45.15020	13377.50000	22.71970	24.48700
45.25020	13434.20000	22.76990	24.48600
45.35020	13452.90000	22.82030	24.48700
45.45020	13436.10000	22.87070	24.48500
45.55020	13491.40000	22.92090	24.48500
45.65020	13512.80000	22.97130	24.48200
45.75020	13499.50000	23.02170	24.48200
45.85020	13555.50000	23.07190	24.47700
45.95020	13581.00000	23.12230	24.47700
46.05020	13571.80000	23.17270	24.47300
46.15020	13622.00000	23.22300	24.47200
46.25020	13656.70000	23.27320	24.46800
46.35020	13658.30000	23.32360	24.46700
46.45020	13682.20000	23.37400	24.46500
46.55020	13728.40000	23.42430	24.46400
46.65020	13735.80000	23.47460	24.46200
46.75020	13743.50000	23.52500	24.46000
46.85020	13792.70000	23.57530	24.45700
46.95020	13793.70000	23.62560	24.45600
47.05020	13732.30000	23.67590	24.44900
47.15020	13742.30000	23.72630	24.44700
47.25020	13740.10000	23.77660	24.44200
47.35020	13710.90000	23.82700	24.44000
47.45020	13755.00000	23.87720	24.43900
47.55020	13763.90000	23.92760	24.43700
47.65020	13738.60000	23.97800	24.43900
47.75020	13783.50000	24.02830	24.43700
47.85020	13803.90000	24.07860	24.44000
47.95020	13800.00000	24.12890	24.43800
48.05020	13828.50000	24.17930	24.44300
48.15020	13864.30000	24.22970	24.44200
48.25020	13868.80000	24.28000	24.44900
48.35020	13878.40000	24.33030	24.44900
48.45020	13924.90000	24.38060	24.45900
48.55020	13940.70000	24.43100	24.45900
48.65020	13934.20000	24.48140	24.47000
48.75020	13989.60000	24.53160	24.47100
48.85020	14004.40000	24.58190	24.48300
48.95020	13989.00000	24.63240	24.48500
49.05020	14046.70000	24.68250	24.49500
49.15020	14064.00000	24.73280	24.49800
49.25020	14045.90000	24.78330	24.50500
49.35020	14094.00000	24.83350	24.50800
49.45020	14107.50000	24.88390	24.50900
49.55020	14088.90000	24.93440	24.51300
49.65020	14124.20000	24.98450	24.51200
49.75020	14148.10000	25.03480	24.51500
49.85020	14140.90000	25.08530	24.51200
49.95020	14156.30000	25.13550	24.51500
50.05020	14193.10000	25.18580	24.51100
50.15020	14202.50000	25.23630	24.51300
50.25020	14204.30000	25.28670	24.50900
50.35020	14257.00000	25.33680	24.51100
50.45020	14270.60000	25.38720	24.50700
50.55020	14256.60000	25.43760	24.50800
50.65020	14310.70000	25.48780	24.50500
50.75020	14327.80000	25.53820	24.50600
50.85020	14308.90000	25.58860	24.50200
50.95020	14363.80000	25.63880	24.50200
51.05020	14384.50000	25.68920	24.49900
51.15020	14372.30000	25.73960	24.49900
51.25020	14411.10000	25.78990	24.49800
51.35020	14435.40000	25.84020	24.49800
51.45020	14430.40000	25.89050	24.49700
51.55020	14461.30000	25.94090	24.49600
51.65020	14492.40000	25.99110	24.49500
51.75020	14489.70000	26.04150	24.49400
51.85020	14490.50000	26.09190	24.49200
51.95020	14523.60000	26.14220	24.49100
52.05020	14524.60000	26.19250	24.48900
52.15020	14513.40000	26.24300	24.48700
52.25020	14551.10000	26.29320	24.48600
52.35020	14553.30000	26.34350	24.48500
52.45020	14526.20000	26.39390	24.48400
52.55020	14567.70000	26.44420	24.48400
52.65020	14568.70000	26.49450	24.48300
52.75020	14539.70000	26.54490	24.48400
52.85020	14583.70000	26.59510	24.48300
52.95020	14594.10000	26.64550	24.48400
53.05020	14558.90000	26.69590	24.48400
53.15020	14561.10000	26.74620	24.48400
53.25020	14559.20000	26.79660	24.48300
53.35020	14526.30000	26.84690	24.48400
53.45020	14501.30000	26.89710	24.48300
53.55020	14500.40000	26.94750	24.48300
53.65020	14464.40000	26.99780	24.48300
53.75020	14412.80000	27.04820	24.48300
53.85020	14409.20000	27.09850	24.48200
53.95020	14355.20000	27.14890	24.48200
54.05020	14287.30000	27.19910	24.48100
54.15020	14271.20000	27.24960	24.48000
54.25020	14239.50000	27.29980	24.48000
54.35020	14190.30000	27.35020	24.48000
54.45020	14206.90000	27.40040	24.47700
54.55020	14164.50000	27.45080	24.47500
54.65020	14073.70000	27.50130	24.47400
54.75020	14072.20000	27.55140	24.47300
54.85020	14032.00000	27.60190	24.47200
54.95020	13951.80000	27.65220	24.47100
55.05020	13913.80000	27.70240	24.47000
55.15020	13818.80000	27.75280	24.46900
55.25020	13616.40000	27.80330	24.46800
55.35020	13231.40000	27.85390	24.46700
55.45020	12228.70000	27.90400	24.46600
55.55020	12050.80000	27.95420	24.46600
55.65020	11940.30000	28.00460	24.46500
55.75020	11885.30000	28.05480	24.46400
55.85020	11802.20000	28.10510	24.46400
55.95020	11698.70000	28.15560	24.46300
56.05020	11651.90000	28.20580	24.46300
56.15020	11560.60000	28.25610	24.46200
56.25020	11433.40000	28.30670	24.46500
56.35020	11316.00000	28.35680	24.46400
56.45020	11134.60000	28.40720	24.46700
56.55020	10887.20000	28.45760	24.46600
56.65020	10719.10000	28.50800	24.46900
56.75020	10603.00000	28.55820	24.46900
56.85020	10490.90000	28.60840	24.47100
56.95020	10354.00000	28.65880	24.47100
57.05020	10195.80000	28.70920	24.47400
57.15020	10018.40000	28.75950	24.47500
57.25020	9872.80000	28.80980	24.47500
57.35020	9737.08000	28.86020	24.47600
57.45020	9504.28000	28.91040	24.47300
57.55020	9171.75000	28.96090	24.47400
57.65020	8938.70000	29.01120	24.47000
57.75020	8450.38000	29.06170	24.47000
57.85020	7974.25000	29.11180	24.46300
57.95020	7671.77000	29.16230	24.46300
58.05020	6402.71000	29.21290	24.45700
58.15020	5701.93000	29.26290	24.45600
58.25020	5139.19000	29.31330	24.45000
58.35020	4421.43000	29.36360	24.44900
58.45020	3538.08000	29.41410	24.44400
58.55020	1423.51000	29.46500	24.44300
58.65020	-1022.32000	29.51490	24.44000
58.75020	-1037.27000	29.56480	24.43800
58.85020	-1028.73000	29.61510	24.43700
58.95020	-1015.92000	29.66540	24.43500
59.05020	-1030.72000	29.71580	24.43300
59.15020	-1041.05000	29.76610	24.43100
59.25020	-1015.56000	29.81640	24.42800
59.35020	-1019.81000	29.86680	24.42600
59.45020	-1047.03000	29.91710	24.42300
59.55020	-1014.24000	29.96740	24.42100
59.65020	-1019.58000	30.01770	24.41900
59.75020	-1055.97000	30.06820	24.41700
59.85020	-1015.49000	30.11840	24.41200
59.95020	-1017.13000	30.16880	24.41000
60.05020	-1049.17000	30.21910	24.40200
60.15020	-1020.98000	30.26930	24.39900
60.25020	-1014.28000	30.31970	24.38700
60.35020	-1045.84000	30.37020	24.38300
60.45020	-1026.45000	30.42040	24.37200
60.55020	-1013.01000	30.47070	24.36800
60.65020	-1039.41000	30.52100	24.36000
60.75020	-1032.85000	30.57150	24.35500
60.85020	-1018.45000	30.62170	24.34900
60.95020	-1031.30000	30.67210	24.34400
61.05020	-1044.62000	30.72240	24.34000
61.15020	-1015.90000	30.77270	24.33500
61.25020	-1021.15000	30.82300	24.33200
61.35020	-1052.20000	30.87340	24.32700
61.45020	-1019.02000	30.92370	24.32200
61.55020	-1018.66000	30.97400	24.31700
61.65020	-1053.08000	31.02440	24.31500
61.75020	-1016.14000	31.07480	24.31000
61.85020	-1014.92000	31.12510	24.30900
61.95020	-1048.25000	31.17540	24.30500
62.05020	-1022.47000	31.22570	24.30400
62.15020	-1017.53000	31.27610	24.30000
62.25020	-1042.02000	31.32640	24.30000
62.35020	-1028.35000	31.37670	24.29700
62.45020	-1016.44000	31.42700	24.29200
62.55020	-1030.50000	31.47740	24.28900
62.65020	-1041.28000	31.52770	24.28500
62.75020	-1014.42000	31.57800	24.28100
62.85020	-1023.77000	31.62830	24.28200
62.95020	-1047.89000	31.67870	24.27800
63.05020	-1015.22000	31.72900	24.28300
63.15020	-1019.76000	31.77950	24.28100
63.25020	-1056.97000	31.82970	24.28800
63.35020	-1018.18000	31.88010	24.28600
63.45020	-1014.80000	31.93030	24.29200
63.55020	-1049.79000	31.98080	24.29700
63.65020	-1019.12000	32.03100	24.29700
63.75020	-1016.50000	32.08120	24.30100
63.85020	-1043.35000	32.13170	24.30100
63.95020	-1026.44000	32.18190	24.30800
64.05020	-1015.73000	32.23240	24.30800
64.15020	-1032.71000	32.28270	24.31400
64.25020	-1039.55000	32.33300	24.31500
64.35020	-1009.83000	32.38340	24.32500
64.45020	-1025.78000	32.43370	24.32700
64.55020	-1048.82000	32.48400	24.33700
64.65020	-1011.57000	32.53430	24.34000
64.75020	-1016.16000	32.58470	24.34400
64.85020	-1052.51000	32.63520	24.34800
64.95020	-1019.85000	32.68530	24.35100
65.05020	-1012.52000	32.73570	24.35400
65.15020	-1052.42000	32.78600	24.35800
65.25020	-1020.54000	32.83630	24.36100
65.35020	-1008.32000	32.88660	24.36600
65.45020	-1047.29000	32.93710	24.36900
65.55020	-1022.84000	32.98730	24.37200
65.65020	-1014.83000	33.03760	24.37700
65.75020	-1038.73000	33.08800	24.38100
65.85020	-1037.93000	33.13830	24.38300
65.95020	-1010.56000	33.18860	24.38600
66.05020	-1033.34000	33.23900	24.38600
66.15020	-1033.79000	33.28940	24.39000
66.25020	-1019.91000	33.33960	24.39000
66.35020	-1021.42000	33.39000	24.39300
66.45020	-1048.96000	33.44030	24.39200
66.55020	-1013.27000	33.49060	24.39400
66.65020	-1017.18000	33.54100	24.39200
66.75020	-1048.77000	33.59130	24.39400
66.85020	-1012.74000	33.64160	24.39300
66.95020	-1016.64000	33.69190	24.39500
67.05020	-1050.18000	33.74230	24.39600
67.15020	-1021.11000	33.79270	24.39700
67.25020	-1014.50000	33.84300	24.39700
67.35020	-1040.88000	33.89330	24.39800
67.45020	-1031.55000	33.94360	24.39800
67.55020	-1018.03000	33.99400	24.40000
67.65020	-1031.68000	34.04430	24.40000
67.75020	-1039.88000	34.09470	24.40100
67.85020	-1014.81000	34.14500	24.40200
67.95020	-1024.47000	34.19530	24.40300
68.05020	-1049.07000	34.24570	24.40500
68.15020	-1015.72000	34.29600	24.40700
68.25020	-1018.75000	34.34620	24.40800
68.35020	-1053.85000	34.39670	24.40900
68.45020	-1011.90000	34.44700	24.41100
68.55020	-1018.16000	34.49730	24.41200
68.65020	-1054.26000	34.54760	24.41400
68.75020	-1020.90000	34.59790	24.41500
68.85020	-1013.59000	34.64830	24.41700
68.95020	-1038.07000	34.69860	24.41800
69.05020	-1028.78000	34.74900	24.41800
69.15020	-1019.49000	34.79930	24.42000
69.25020	-1039.13000	34.84950	24.42000
69.35020	-1035.58000	34.89990	24.42100
69.45020	-1016.03000	34.95030	24.42100
69.55020	-1027.91000	35.00060	24.42200
69.65020	-1041.43000	35.05100	24.42100
69.75020	-1017.17000	35.10120	24.42200
69.85020	-1020.10000	35.15170	24.42100
69.95020	-1049.41000	35.20190	24.42200
70.05020	-1013.48000	35.25220	24.42100
70.15020	-1015.41000	35.30270	24.42100
70.25020	-1050.90000	35.35310	24.42100
70.35020	-1016.65000	35.40320	24.42100
70.45020	-1016.97000	35.45350	24.42100
70.55020	-1048.65000	35.50400	24.42100
70.65020	-1021.53000	35.55430	24.42200
70.75020	-1014.91000	35.60460	24.42200
70.85020	-1038.28000	35.65490	24.42200
70.95020	-1030.00000	35.70520	24.42300
71.05020	-1017.60000	35.75560	24.42300
71.15020	-1031.21000	35.80590	24.42400
71.25020	-1039.56000	35.85620	24.42500
71.35020	-1014.44000	35.90640	24.42500
71.45020	-1019.81000	35.95690	24.42600
71.55020	-1047.34000	36.00730	24.42600
71.65020	-1013.81000	36.05750	24.42700
71.75020	-1018.73000	36.10790	24.42800
71.85020	-1049.43000	36.15830	24.42800
71.95020	-1011.33000	36.20860	24.42900
72.05020	-1014.23000	36.25880	24.42900
72.15020	-1048.16000	36.30940	24.43000
72.25020	-1015.72000	36.35960	24.43000
72.35020	-1015.32000	36.40980	24.43100
72.45020	-1041.79000	36.46030	24.43100
72.55020	-1022.12000	36.51060	24.43100
72.65020	-1014.14000	36.56090	24.43100
72.75020	-1034.55000	36.61120	24.43100
72.85020	-1034.77000	36.66160	24.43100
72.95020	-1015.82000	36.71190	24.43100
73.05020	-1025.73000	36.76220	24.43200
73.15020	-1042.42000	36.81260	24.43200
73.25020	-1012.78000	36.86290	24.43300
73.35020	-1022.08000	36.91320	24.43300
73.45020	-1048.77000	36.96360	24.43400
73.55020	-1013.61000	37.01390	24.43400
73.65020	-1016.13000	37.06420	24.43400
73.75020	-1048.92000	37.11460	24.43500
73.85020	-1011.42000	37.16490	24.43400
73.95020	-1015.68000	37.21520	24.43500
74.05020	-1049.13000	37.26550	24.43400
74.15020	-1015.76000	37.31580	24.43500
74.25020	-1018.54000	37.36620	24.43400
74.35020	-1037.26000	37.41660	24.43400
74.45020	-1028.74000	37.46680	24.43400
74.55020	-1013.07000	37.51720	24.43400
74.65020	-1031.79000	37.56750	24.43300
74.75020	-1037.42000	37.61780	24.43300
74.85020	-1014.21000	37.66820	24.43200
74.95020	-1022.90000	37.71850	24.43200
75.05020	-1044.18000	37.76890	24.43200
75.15020	-1007.71000	37.81910	24.43100
75.25020	-1019.64000	37.86960	24.43100
75.35020	-1055.47000	37.91990	24.43200
75.45020	-1010.95000	37.97010	24.43100
75.55020	-1011.41000	38.02050	24.43200
75.65020	-1046.62000	38.07090	24.43200
75.75020	-1016.06000	38.12110	24.43200
75.85020	-1014.12000	38.17140	24.43400
75.95020	-1045.82000	38.22190	24.43500
76.05020	-1020.11000	38.27220	24.43700
76.15020	-1008.37000	38.32250	24.43700
76.25020	-1035.17000	38.37290	24.43900
76.35020	-1028.57000	38.42320	24.44000
76.45020	-1014.85000	38.47350	24.44200
76.55020	-1031.81000	38.52390	24.44300
76.65020	-1035.93000	38.57420	24.44400
76.75020	-1011.88000	38.62440	24.44500
76.85020	-1025.27000	38.67480	24.44600
76.95020	-1042.30000	38.72520	24.44700
77.05020	-1009.19000	38.77550	24.44800
77.15020	-1021.77000	38.82580	24.44900
77.25020	-1045.24000	38.87620	24.44800
77.35020	-1013.63000	38.92650	24.44900
77.45020	-1010.80000	38.97680	24.44800
77.55020	-1046.37000	39.02720	24.44800
77.65020	-1013.59000	39.07750	24.44800
77.75020	-1017.88000	39.12780	24.44900
77.85020	-1046.22000	39.17820	24.44800
77.95020	-1017.02000	39.22850	24.44900
78.05020	-1013.47000	39.27880	24.45000
78.15020	-1036.38000	39.32910	24.45000
78.25020	-1025.25000	39.37950	24.45200
78.35020	-1016.81000	39.42990	24.45200
78.45020	-1028.55000	39.48010	24.45600
78.55020	-1035.47000	39.53040	24.45700
78.65020	-1011.28000	39.58080	24.46500
78.75020	-1021.16000	39.63120	24.46600
78.85020	-1045.86000	39.68150	24.47300
78.95020	-1011.79000	39.73180	24.47400
79.05020	-1016.04000	39.78220	24.47900
79.15020	-1044.84000	39.83250	24.48100
79.25020	-1012.23000	39.88280	24.48400
79.35020	-1012.85000	39.93310	24.48600
79.45020	-1049.90000	39.98350	24.48600
79.55020	-1014.14000	40.03380	24.48800
79.65020	-1013.61000	40.08410	24.48400
79.75020	-1036.10000	40.13450	24.48600
79.85020	-1024.90000	40.18470	24.48300
79.95020	-1011.30000	40.23500	24.48400
80.05020	-1031.69000	40.28550	24.48100
80.15020	-1032.78000	40.33580	24.48200
80.25020	-1012.09000	40.38610	24.48000
80.35020	-1024.37000	40.43640	24.48100
80.45020	-1037.39000	40.48680	24.47900
80.55020	-1011.39000	40.53710	24.48000
80.65020	-1021.42000	40.58740	24.47700
80.75020	-1044.37000	40.63780	24.47700
80.85020	-1009.83000	40.68810	24.47700
80.95020	-1011.05000	40.73830	24.47600
81.05020	-1045.70000	40.78880	24.48200
81.15020	-1015.69000	40.83900	24.48200
81.25020	-1011.07000	40.88940	24.48900
81.35020	-1048.52000	40.93980	24.49000
81.45020	-1014.26000	40.99010	24.49700
81.55020	-1008.89000	41.04040	24.49800
81.65020	-1036.49000	41.09080	24.50400
81.75020	-1019.92000	41.14110	24.50600
81.85020	-1012.73000	41.19150	24.51000
81.95020	-1034.42000	41.24180	24.51200
82.05020	-1026.58000	41.29210	24.51500
82.15020	-1009.88000	41.34250	24.51700
82.25020	-1023.31000	41.39270	24.51900
82.35020	-1032.37000	41.44310	24.52100
82.45020	-1012.03000	41.49340	24.52000
82.55020	-1018.75000	41.54370	24.52200
82.65020	-1046.22000	41.59410	24.51900
82.75020	-1009.91000	41.64440	24.52100
82.85020	-1014.31000	41.69470	24.51500
82.95020	-1040.44000	41.74510	24.51600
83.05020	-1010.55000	41.79540	24.51000
83.15020	-1011.52000	41.84570	24.51100
83.25020	-1039.54000	41.89610	24.50600
83.35020	-1012.95000	41.94650	24.50600
83.45020	-1009.81000	41.99680	24.50300
83.55020	-1035.57000	42.04710	24.50200
83.65020	-1019.52000	42.09740	24.50400
83.75020	-1011.65000	42.14780	24.50400
83.85020	-1034.83000	42.19810	24.49900
83.95020	-1027.03000	42.24840	24.49800
84.05020	-1007.16000	42.29880	24.48400
84.15020	-1019.27000	42.34910	24.48300
84.25020	-1033.94000	42.39940	24.46900
84.35020	-1009.49000	42.44970	24.46600
84.45020	-1012.80000	42.50010	24.45600
84.55020	-1042.64000	42.55040	24.45300
84.65020	-1005.71000	42.60060	24.44800
84.75020	-1008.02000	42.65110	24.44500
84.85020	-1045.28000	42.70150	24.44200
84.95020	-1008.79000	42.75170	24.43900
85.05020	-1011.11000	42.80200	24.44000
85.15020	-1045.69000	42.85240	24.43600
85.25020	-1010.82000	42.90270	24.44200
85.35020	-1005.52000	42.95310	24.43900
85.45020	-1033.12000	43.00340	24.44700
85.55020	-1019.30000	43.05380	24.44500
85.65020	-1008.15000	43.10410	24.45500
85.75020	-1025.87000	43.15440	24.45400
85.85020	-1029.02000	43.20470	24.46600
85.95020	-1005.42000	43.25500	24.46600
86.05020	-1016.90000	43.30530	24.46600
86.15020	-1038.29000	43.35570	24.48200
86.25020	-1007.40000	43.40600	24.48400
86.35020	-1010.66000	43.45630	24.49800
86.45020	-1041.71000	43.50670	24.50100
86.55020	-1003.06000	43.55700	24.51300
86.65020	-1005.98000	43.60730	24.51600
86.75020	-1043.48000	43.65770	24.52800
86.85020	-1007.43000	43.70800	24.53700
86.95020	-1008.29000	43.75840	24.54200
87.05020	-1037.03000	43.80860	24.55100
87.15020	-1011.59000	43.85900	24.55600
87.25020	-1006.71000	43.90930	24.56200
87.35020	-1028.82000	43.95970	24.56800
87.45020	-1024.08000	44.01010	24.57300
87.55020	-1007.20000	44.06040	24.57800
87.65020	-1018.94000	44.11060	24.58700
87.75020	-1030.98000	44.16100	24.59200
87.85020	-1005.17000	44.21140	24.60100
87.95020	-1014.88000	44.26170	24.60700
88.05020	-1038.94000	44.31210	24.62000
88.15020	-1001.96000	44.36230	24.62600
88.25020	-1009.81000	44.41260	24.63600
88.35020	-1041.10000	44.46300	24.64300
88.45020	-1000.99000	44.51330	24.64800
88.55020	-1010.62000	44.56370	24.65500
88.65020	-1039.34000	44.61400	24.65700
88.75020	-1008.33000	44.66430	24.66300
88.85020	-1002.67000	44.71480	24.66000
88.95020	-1030.81000	44.76500	24.66600
89.05020	-1014.44000	44.81520	24.66600
89.15020	-1012.17000	44.86560	24.67200
89.25020	-1020.80000	44.91600	24.66800
89.35020	-1030.14000	44.96640	24.67300
89.45020	-998.84100	45.01660	24.66600
89.55020	-1015.84000	45.06690	24.67000
89.65020	-1033.46000	45.11730	24.65900
89.75020	-1002.85000	45.16770	24.66200
89.85020	-1011.24000	45.21800	24.64800
89.95020	-1040.39000	45.26840	24.64900
90.05020	-1005.80000	45.31860	24.63500
90.15020	-1001.53000	45.36890	24.63400
90.25020	-1038.94000	45.41940	24.62200
90.35020	-1002.99000	45.46960	24.62000
90.45020	-1006.10000	45.51990	24.61200
90.55020	-1039.52000	45.57030	24.61000
90.65020	-1005.98000	45.62060	24.60500
90.75020	-1002.84000	45.67100	24.60200
90.85020	-1026.72000	45.72130	24.59900
90.95020	-1017.45000	45.77160	24.59600
91.05020	-1002.60000	45.82180	24.59200
91.15020	-1018.63000	45.87220	24.58900
91.25020	-1027.66000	45.92270	24.58200
91.35020	-999.75600	45.97290	24.57900
91.45020	-1007.01000	46.02330	24.56700
91.55020	-1036.89000	46.07360	24.56300
91.65020	-1000.80000	46.12390	24.54900
91.75020	-1005.26000	46.17420	24.54400
91.85020	-1039.30000	46.22460	24.52700
91.95020	-1000.06000	46.27490	24.52100
92.05020	-1002.98000	46.32530	24.50300
92.15020	-1038.02000	46.37560	24.49600
92.25020	-1005.45000	46.42590	24.47900
92.35020	-1002.12000	46.47630	24.47200
92.45020	-1027.97000	46.52660	24.46100
92.55020	-1010.54000	46.57700	24.45200
92.65020	-999.28100	46.62730	24.44700
92.75020	-1017.92000	46.67760	24.43800
92.85020	-1024.31000	46.72790	24.43900
92.95020	-999.31300	46.77830	24.43100
93.05020	-1008.59000	46.82850	24.43900
93.15020	-1032.07000	46.87900	24.43200
93.25020	-996.44300	46.92920	24.44600
93.35020	-1004.14000	46.97960	24.44100
93.45020	-1036.61000	47.02990	24.45900
93.55020	-998.60300	47.08020	24.45600
93.65020	-999.59900	47.13060	24.47700
93.75020	-1034.21000	47.18100	24.47600
93.85020	-1000.01000	47.23130	24.49300
93.95020	-1000.43000	47.28160	24.49400
94.05020	-1028.64000	47.33190	24.50600
94.15020	-1007.67000	47.38220	24.50800
94.25020	-997.64200	47.43240	24.51700
94.35020	-1016.07000	47.48290	24.52000
94.45020	-1016.69000	47.53320	24.52400
94.55020	-998.57700	47.58350	24.52800
94.65020	-1009.89000	47.63400	24.53100
94.75020	-1025.86000	47.68420	24.53400
94.85020	-997.73300	47.73440	24.53800
94.95020	-1000.29000	47.78490	24.54200
95.05020	-1033.00000	47.83520	24.54100
95.15020	-996.62900	47.88550	24.54400
95.25020	-1000.73000	47.93590	24.54000
95.35020	-1034.74000	47.98630	24.54300
95.45020	-996.65700	48.03650	24.53500
95.55020	-993.72100	48.08680	24.53700
95.65020	-1025.42000	48.13730	24.53200
95.75020	-1003.97000	48.18750	24.53300
95.85020	-996.31700	48.23790	24.54000
95.95020	-1019.63000	48.28830	24.54200
96.05020	-1014.28000	48.33870	24.54100
96.15020	-994.62900	48.38890	24.54200
96.25020	-1009.25000	48.43940	24.54400
96.35020	-1021.37000	48.48980	24.53300
