# Supplementary material for: Effect of Phosphate Phase Incorporation on 3D-Printed Hydrogel Scaffolds: Towards Customizable Bone Graft Materials
Source: Gels. 2025 Aug 20;11(8):665. doi: 10.3390/gels11080665 (PMC12385390; doi:10.3390/gels11080665)
Supplement: Supplementary file 1 [file gels-11-00665-s001.zip › TT_S2.ods]

## Sheet: DATA1
Step time	Stress	Strain	Temperature
s	Pa	%	°C
0.05017	54.20950	0.01590	24.67300
0.15017	118.99200	0.05515	24.67400
0.25017	153.55800	0.09469	24.67400
0.35017	252.29300	0.13414	24.67500
0.45017	320.56000	0.17364	24.67500
0.55017	361.22700	0.21316	24.67500
0.65017	442.49400	0.25264	24.67600
0.75017	515.38500	0.29212	24.67600
0.85017	564.63900	0.33164	24.67700
0.95017	631.85500	0.37113	24.67600
1.05017	709.55200	0.41059	24.67700
1.15017	764.40900	0.45011	24.67700
1.25017	807.50000	0.48963	24.67700
1.35017	893.88600	0.52908	24.67700
1.45017	957.25600	0.56858	24.67700
1.55017	987.12700	0.60812	24.67700
1.65017	1080.29000	0.64756	24.67800
1.75017	1142.50000	0.68706	24.67800
1.85017	1168.40000	0.72659	24.67800
1.95017	1259.29000	0.76604	24.67800
2.05017	1320.56000	0.80554	24.67800
2.15017	1356.83000	0.84507	24.67800
2.25017	1434.55000	0.88454	24.67800
2.35017	1497.68000	0.92402	24.67800
2.45017	1538.52000	0.96354	24.67900
2.55017	1601.77000	1.00304	24.67900
2.65017	1674.03000	1.04250	24.67900
2.75017	1724.93000	1.08201	24.67900
2.85017	1774.38000	1.12152	24.67800
2.95017	1856.56000	1.16097	24.67800
3.05017	1911.28000	1.20048	24.67600
3.15017	1940.65000	1.24002	24.67600
3.25017	2029.68000	1.27947	24.67300
3.35017	2088.94000	1.31896	24.67300
3.45017	2111.86000	1.35850	24.67100
3.55017	2202.87000	1.39794	24.67000
3.65017	2258.40000	1.43744	24.66900
3.75017	2287.04000	1.47697	24.66800
3.85017	2367.88000	1.51643	24.66600
3.95017	2425.89000	1.55592	24.66600
4.05017	2462.80000	1.59544	24.66400
4.15017	2529.11000	1.63493	24.66300
4.25017	2595.92000	1.67440	24.66100
4.35017	2642.71000	1.71392	24.66000
4.45017	2688.59000	1.75342	24.65900
4.55017	2760.38000	1.79288	24.65800
4.65017	2814.30000	1.83238	24.65700
4.75017	2844.38000	1.87192	24.65600
4.85017	2923.85000	1.91136	24.65500
4.95017	2978.61000	1.95087	24.65500
5.05017	2998.16000	1.99041	24.65400
5.15017	3091.96000	2.02984	24.65400
5.25017	3141.63000	2.06935	24.65300
5.35017	3167.47000	2.10887	24.65400
5.45017	3245.44000	2.14833	24.65400
5.55017	3296.62000	2.18783	24.65600
5.65017	3325.55000	2.22735	24.65500
5.75017	3392.40000	2.26682	24.65700
5.85017	3452.62000	2.30629	24.65700
5.95017	3488.99000	2.34582	24.66000
6.05017	3528.43000	2.38533	24.66000
6.15017	3598.91000	2.42478	24.66300
6.25017	3641.48000	2.46430	24.66400
6.35017	3668.52000	2.50381	24.66700
6.45017	3745.17000	2.54326	24.66800
6.55017	3789.32000	2.58277	24.67000
6.65017	3810.90000	2.62231	24.67100
6.75017	3886.18000	2.66175	24.67200
6.85017	3931.21000	2.70125	24.67300
6.95017	3952.04000	2.74078	24.67300
7.05017	4020.65000	2.78023	24.67400
7.15017	4073.63000	2.81972	24.67300
7.25017	4090.61000	2.85925	24.67400
7.35017	4152.20000	2.89873	24.67200
7.45017	4211.63000	2.93820	24.67300
7.55017	4232.03000	2.97773	24.67100
7.65017	4278.32000	3.01723	24.67200
7.75017	4339.66000	3.05670	24.67000
7.85017	4374.28000	3.09619	24.67000
7.95017	4398.75000	3.13571	24.66800
8.05017	4469.27000	3.17517	24.66800
8.15017	4505.13000	3.21467	24.66500
8.25017	4518.10000	3.25420	24.66500
8.35017	4591.13000	3.29365	24.66300
8.45017	4629.93000	3.33315	24.66300
8.55017	4641.51000	3.37268	24.66300
8.65017	4711.59000	3.41213	24.66300
8.75017	4753.46000	3.45164	24.66400
8.85017	4772.35000	3.49116	24.66400
8.95017	4829.29000	3.53063	24.66500
9.05017	4882.65000	3.57010	24.66500
9.15017	4908.40000	3.60962	24.66700
9.25017	4952.39000	3.64914	24.66700
9.35017	5009.66000	3.68860	24.66800
9.45017	5045.15000	3.72809	24.66900
9.55017	5070.38000	3.76762	24.67000
9.65017	5139.76000	3.80706	24.67100
9.75017	5178.75000	3.84658	24.67100
9.85017	5190.38000	3.88609	24.67100
9.95017	5269.33000	3.92557	24.67000
10.05020	5304.70000	3.96506	24.67000
10.15020	5319.12000	4.00458	24.66800
10.25020	5385.81000	4.04403	24.66800
10.35020	5430.92000	4.08351	24.66500
10.45020	5445.71000	4.12307	24.66500
10.55020	5499.64000	4.16253	24.66100
10.65020	5556.01000	4.20200	24.66100
10.75020	5571.99000	4.24154	24.65700
10.85020	5613.48000	4.28103	24.65600
10.95020	5662.49000	4.32050	24.65400
11.05020	5705.22000	4.35999	24.65300
11.15020	5717.20000	4.39952	24.65200
11.25020	5789.53000	4.43897	24.65100
11.35020	5822.99000	4.47848	24.65000
11.45020	5824.73000	4.51801	24.64900
11.55020	5904.40000	4.55745	24.64800
11.65020	5941.62000	4.59694	24.64700
11.75020	5942.84000	4.63648	24.64700
11.85020	6019.20000	4.67593	24.64600
11.95020	6052.14000	4.71544	24.64700
12.05020	6061.54000	4.75497	24.64600
12.15020	6126.26000	4.79443	24.64500
12.25020	6168.67000	4.83391	24.64400
12.35020	6186.20000	4.87345	24.64200
12.45020	6223.94000	4.91294	24.64100
12.55020	6278.45000	4.95238	24.63900
12.65020	6306.34000	4.99190	24.63800
12.75020	6324.52000	5.03141	24.63600
12.85020	6392.92000	5.07085	24.63500
12.95020	6421.62000	5.11038	24.63300
13.05020	6427.93000	5.14992	24.63400
13.15020	6496.66000	5.18936	24.63300
13.25020	6530.24000	5.22885	24.64000
13.35020	6535.78000	5.26838	24.64000
13.45020	6603.76000	5.30784	24.65000
13.55020	6638.99000	5.34734	24.65000
13.65020	6642.84000	5.38687	24.66500
13.75020	6699.76000	5.42632	24.66600
13.85020	6739.64000	5.46584	24.68100
13.95020	6754.45000	5.50531	24.68400
14.05020	6794.38000	5.54480	24.69600
14.15020	6842.85000	5.58431	24.69900
14.25020	6864.71000	5.62380	24.71100
14.35020	6882.92000	5.66332	24.71600
14.45020	6944.83000	5.70277	24.72300
14.55020	6975.09000	5.74228	24.72800
14.65020	6977.63000	5.78182	24.73100
14.75020	7046.44000	5.82125	24.73600
14.85020	7064.94000	5.86076	24.74200
14.95020	7084.49000	5.90027	24.73900
15.05020	7139.68000	5.93973	24.74400
15.15020	7169.63000	5.97925	24.73700
15.25020	7178.60000	6.01879	24.74100
15.35020	7230.02000	6.05822	24.73100
15.45020	7268.65000	6.09772	24.73400
15.55020	7280.05000	6.13723	24.72200
15.65020	7319.62000	6.17672	24.72300
15.75020	7356.50000	6.21619	24.71100
15.85020	7392.72000	6.25571	24.71100
15.95020	7393.51000	6.29521	24.69900
16.05020	7452.44000	6.33466	24.69700
16.15020	7478.66000	6.37416	24.68800
16.25020	7483.53000	6.41373	24.68600
16.35020	7547.74000	6.45314	24.67800
16.45020	7562.01000	6.49269	24.67600
16.55020	7581.51000	6.53216	24.66900
16.65020	7629.13000	6.57166	24.66600
16.75020	7660.91000	6.61113	24.66200
16.85020	7660.12000	6.65068	24.65900
16.95020	7707.34000	6.69013	24.65800
17.05020	7738.44000	6.72962	24.65500
17.15020	7742.65000	6.76916	24.65400
17.25020	7781.38000	6.80863	24.65100
17.35020	7818.84000	6.84811	24.65100
17.45020	7830.66000	6.88760	24.64800
17.55020	7855.46000	6.92711	24.65000
17.65020	7894.44000	6.96657	24.64700
17.75020	7909.53000	7.00610	24.64800
17.85020	7916.82000	7.04562	24.64600
17.95020	7967.28000	7.08506	24.64500
18.05020	7988.21000	7.12456	24.64300
18.15020	7982.09000	7.16411	24.64300
18.25020	8036.45000	7.20357	24.64100
18.35020	8055.16000	7.24305	24.64200
18.45020	8047.25000	7.28257	24.64000
18.55020	8099.67000	7.32204	24.64100
18.65020	8125.00000	7.36153	24.63900
18.75020	8117.82000	7.40108	24.64000
18.85020	8151.34000	7.44051	24.63900
18.95020	8185.38000	7.48000	24.63900
19.05020	8181.01000	7.51951	24.63800
19.15020	8209.24000	7.55901	24.63700
19.25020	8240.81000	7.59849	24.63600
19.35020	8250.01000	7.63801	24.63500
19.45020	8256.56000	7.67750	24.63400
19.55020	8292.86000	7.71697	24.63200
19.65020	8310.04000	7.75647	24.63100
19.75020	8305.57000	7.79599	24.63000
19.85020	8348.69000	7.83544	24.62900
19.95020	8362.32000	7.87495	24.62900
20.05020	8343.26000	7.91448	24.62800
20.15020	8393.51000	7.95394	24.62800
20.25020	8407.70000	7.99345	24.62700
20.35020	8394.47000	8.03296	24.62500
20.45020	8430.79000	8.07242	24.62400
20.55020	8446.97000	8.11193	24.62300
20.65020	8438.48000	8.15143	24.62200
20.75020	8465.01000	8.19090	24.62100
20.85020	8485.86000	8.23040	24.62000
20.95020	8487.96000	8.26989	24.62000
21.05020	8491.69000	8.30941	24.61900
21.15020	8522.93000	8.34887	24.61900
21.25020	8531.60000	8.38839	24.61800
21.35020	8521.86000	8.42788	24.61700
21.45020	8557.91000	8.46736	24.61600
21.55020	8570.60000	8.50685	24.61500
21.65020	8547.90000	8.54637	24.61400
21.75020	8590.15000	8.58582	24.61200
21.85020	8598.13000	8.62537	24.61100
21.95020	8575.58000	8.66483	24.60900
22.05020	8617.03000	8.70432	24.60800
22.15020	8628.83000	8.74383	24.60600
22.25020	8609.49000	8.78334	24.60400
22.35020	8635.22000	8.82280	24.60400
22.45020	8653.37000	8.86231	24.60300
22.55020	8643.42000	8.90180	24.60400
22.65020	8655.87000	8.94130	24.60300
22.75020	8679.66000	8.98077	24.60400
22.85020	8674.63000	9.02032	24.60300
22.95020	8666.20000	9.05982	24.60000
23.05020	8699.94000	9.09925	24.59900
23.15020	8704.55000	9.13876	24.59100
23.25020	8688.11000	9.17829	24.59000
23.35020	8728.35000	9.21772	24.57900
23.45020	8728.83000	9.25723	24.57700
23.55020	8703.60000	9.29676	24.56100
23.65020	8744.72000	9.33621	24.55800
23.75020	8751.63000	9.37571	24.54300
23.85020	8731.56000	9.41523	24.53900
23.95020	8763.43000	9.45471	24.52900
24.05020	8772.20000	9.49422	24.52400
24.15020	8759.84000	9.53380	24.51900
24.25020	8775.70000	9.57326	24.51400
24.35020	8793.94000	9.61271	24.51200
24.45020	8791.51000	9.65222	24.51300
24.55020	8792.16000	9.69176	24.50800
24.65020	8819.88000	9.73116	24.51300
24.75020	8817.38000	9.77068	24.50900
24.85020	8804.20000	9.81021	24.51600
24.95020	8840.92000	9.84969	24.51200
25.05020	8845.84000	9.88913	24.50900
25.15020	8824.23000	9.92863	24.51900
25.25020	8859.06000	9.96812	24.51800
25.35020	8866.76000	10.00760	24.52600
25.45020	8837.79000	10.04710	24.52500
25.55020	8873.07000	10.08660	24.53000
25.65020	8887.32000	10.12610	24.53000
25.75020	8866.92000	10.16560	24.53200
25.85020	8886.92000	10.20510	24.53200
25.95020	8902.01000	10.24450	24.53000
26.05020	8891.43000	10.28410	24.53000
26.15020	8896.05000	10.32360	24.52500
26.25020	8916.58000	10.36300	24.52500
26.35020	8915.21000	10.40250	24.52000
26.45020	8897.68000	10.44210	24.51900
26.55020	8926.80000	10.48150	24.51600
26.65020	8930.20000	10.52100	24.51500
26.75020	8904.42000	10.56050	24.51400
26.85020	8937.07000	10.60000	24.51200
26.95020	8938.92000	10.63950	24.51000
27.05020	8912.87000	10.67910	24.50900
27.15020	8940.45000	10.71850	24.50900
27.25020	8948.50000	10.75790	24.50800
27.35020	8922.11000	10.79750	24.50800
27.45020	8945.84000	10.83700	24.50700
27.55020	8954.18000	10.87650	24.50800
27.65020	8934.28000	10.91600	24.50700
27.75020	8941.36000	10.95550	24.50600
27.85020	8955.64000	10.99500	24.50600
27.95020	8950.19000	11.03440	24.50500
28.05020	8942.17000	11.07400	24.50500
28.15020	8964.39000	11.11340	24.50500
28.25020	8961.28000	11.15290	24.50400
28.35020	8939.44000	11.19250	24.50300
28.45020	8970.71000	11.23190	24.50200
28.55020	8978.94000	11.27140	24.50100
28.65020	8941.98000	11.31090	24.50000
28.75020	8984.01000	11.35040	24.50000
28.85020	8982.97000	11.38990	24.50000
28.95020	8951.59000	11.42940	24.50100
29.05020	8986.47000	11.46880	24.50100
29.15020	8990.78000	11.50830	24.50200
29.25020	8966.94000	11.54790	24.50200
29.35020	8986.51000	11.58730	24.50300
29.45020	8988.08000	11.62690	24.50200
29.55020	8974.89000	11.66630	24.50400
29.65020	8986.03000	11.70590	24.50400
29.75020	8990.58000	11.74540	24.50700
29.85020	8984.12000	11.78480	24.50700
29.95020	8967.57000	11.82440	24.50900
30.05020	8982.82000	11.86380	24.51000
30.15020	8982.79000	11.90330	24.51100
30.25020	8953.56000	11.94290	24.51100
30.35020	8983.26000	11.98230	24.51200
30.45020	8978.71000	12.02180	24.51300
30.55020	8948.23000	12.06130	24.51300
30.65020	8977.10000	12.10070	24.51400
30.75020	8973.51000	12.14030	24.51300
30.85020	8946.56000	12.17980	24.51400
30.95020	8966.10000	12.21930	24.51200
31.05020	8972.28000	12.25880	24.51200
31.15020	8948.98000	12.29830	24.51100
31.25020	8952.73000	12.33780	24.51100
31.35020	8966.37000	12.37720	24.51000
31.45020	8950.91000	12.41670	24.51000
31.55020	8944.08000	12.45630	24.50900
31.65020	8966.96000	12.49570	24.50900
31.75020	8960.46000	12.53520	24.50600
31.85020	8938.19000	12.57470	24.50500
31.95020	8968.18000	12.61420	24.50200
32.05020	8972.02000	12.65370	24.50100
32.15020	8940.94000	12.69320	24.49500
32.25020	8977.98000	12.73270	24.49400
32.35020	8979.13000	12.77220	24.48400
32.45020	8953.68000	12.81170	24.48300
32.55020	8986.57000	12.85120	24.47400
32.65020	8993.93000	12.89060	24.47200
32.75020	8971.96000	12.93020	24.46700
32.85020	8990.69000	12.96970	24.46400
32.95020	8999.42000	13.00910	24.46300
33.05020	8984.10000	13.04860	24.46000
33.15020	8989.59000	13.08820	24.46200
33.25020	9008.83000	13.12760	24.46000
33.35020	9001.73000	13.16710	24.46400
33.45020	8984.33000	13.20660	24.46200
33.55020	9009.57000	13.24610	24.46800
33.65020	9005.99000	13.28560	24.46700
33.75020	8975.78000	13.32510	24.47400
33.85020	9009.01000	13.36460	24.47300
33.95020	9009.29000	13.40410	24.48000
34.05020	8975.32000	13.44360	24.48000
34.15020	9004.29000	13.48310	24.48600
34.25020	9005.16000	13.52250	24.48600
34.35020	8979.56000	13.56210	24.49100
34.45020	9002.12000	13.60150	24.49300
34.55020	9009.79000	13.64100	24.49500
34.65020	8990.24000	13.68060	24.49700
34.75020	8993.33000	13.72000	24.49700
34.85020	9006.54000	13.75950	24.49800
34.95020	8997.23000	13.79910	24.49600
35.05020	8990.38000	13.83860	24.49700
35.15020	9009.83000	13.87800	24.49500
35.25020	9005.22000	13.91750	24.49600
35.35020	8979.41000	13.95700	24.49600
35.45020	9009.62000	13.99650	24.49300
35.55020	9007.66000	14.03600	24.49300
35.65020	8975.31000	14.07550	24.49100
35.75020	9006.42000	14.11500	24.49100
35.85020	9002.38000	14.15450	24.49000
35.95020	8969.44000	14.19400	24.49000
36.05020	8997.33000	14.23340	24.49100
36.15020	8999.53000	14.27290	24.49200
36.25020	8975.69000	14.31250	24.49200
36.35020	8985.25000	14.35190	24.49400
36.45020	8991.92000	14.39150	24.49400
36.55020	8976.97000	14.43090	24.49500
36.65020	8971.40000	14.47040	24.49500
36.75020	8990.12000	14.50990	24.49500
36.85020	8982.16000	14.54940	24.49500
36.95020	8947.15000	14.58890	24.49500
37.05020	8997.13000	14.62840	24.49500
37.15020	8977.54000	14.66790	24.49300
37.25020	8951.55000	14.70740	24.49300
37.35020	8985.60000	14.74690	24.49100
37.45020	8982.86000	14.78640	24.49100
37.55020	8961.07000	14.82590	24.48900
37.65020	8975.22000	14.86540	24.48800
37.75020	8986.57000	14.90480	24.48500
37.85020	8961.88000	14.94430	24.48400
37.95020	8977.33000	14.98380	24.48200
38.05020	8985.24000	15.02330	24.48100
38.15020	8970.47000	15.06280	24.48100
38.25020	8970.76000	15.10230	24.48000
38.35020	8986.04000	15.14180	24.48100
38.45020	8976.29000	15.18130	24.48000
38.55020	8959.17000	15.22080	24.48100
38.65020	8985.59000	15.26020	24.48000
38.75020	8980.34000	15.29980	24.47900
38.85020	8956.52000	15.33930	24.47800
38.95020	8989.32000	15.37870	24.47600
39.05020	8986.02000	15.41830	24.47600
39.15020	8952.24000	15.45780	24.47400
39.25020	8983.45000	15.49730	24.47300
39.35020	8986.79000	15.53670	24.47100
39.45020	8959.51000	15.57630	24.47000
39.55020	8974.82000	15.61580	24.46400
39.65020	8979.11000	15.65520	24.46300
39.75020	8961.68000	15.69480	24.45800
39.85020	8965.39000	15.73430	24.45700
39.95020	8982.64000	15.77370	24.45400
40.05020	8971.55000	15.81320	24.45300
40.15020	8959.74000	15.85270	24.44900
40.25020	8986.85000	15.89220	24.44700
40.35020	8979.85000	15.93170	24.44400
40.45020	8955.30000	15.97120	24.44100
40.55020	8989.68000	16.01070	24.43800
40.65020	8989.66000	16.05010	24.43600
40.75020	8959.00000	16.08970	24.43300
40.85020	8993.33000	16.12920	24.43000
40.95020	8994.77000	16.16870	24.42600
41.05020	8967.34000	16.20820	24.42400
41.15020	8993.50000	16.24760	24.41800
41.25020	9004.21000	16.28710	24.41500
41.35020	8983.33000	16.32670	24.40800
41.45020	8993.63000	16.36610	24.40500
41.55020	9012.95000	16.40560	24.39900
41.65020	8998.22000	16.44510	24.39500
41.75020	8994.90000	16.48460	24.39300
41.85020	9024.20000	16.52410	24.39000
41.95020	9012.66000	16.56360	24.38800
42.05020	8995.06000	16.60310	24.38500
42.15020	9027.48000	16.64260	24.38600
42.25020	9024.10000	16.68210	24.38300
42.35020	8994.58000	16.72160	24.38900
42.45020	9032.36000	16.76100	24.38600
42.55020	9027.70000	16.80060	24.39400
42.65020	8996.19000	16.84010	24.39200
42.75020	9025.53000	16.87960	24.40100
42.85020	9029.62000	16.91900	24.40000
42.95020	9001.21000	16.95850	24.40800
43.05020	9016.91000	16.99800	24.40800
43.15020	9024.09000	17.03750	24.41600
43.25020	9003.49000	17.07700	24.41600
43.35020	9003.79000	17.11650	24.42400
43.45020	9019.36000	17.15600	24.42500
43.55020	8998.94000	17.19550	24.43000
43.65020	8986.19000	17.23500	24.43200
43.75020	9010.72000	17.27450	24.43400
43.85020	9004.21000	17.31390	24.43600
43.95020	8976.51000	17.35350	24.43300
44.05020	9002.78000	17.39300	24.43500
44.15020	8999.38000	17.43240	24.42800
44.25020	8968.26000	17.47200	24.42900
44.35020	8995.92000	17.51140	24.41900
44.45020	8996.42000	17.55090	24.42000
44.55020	8966.15000	17.59050	24.40800
44.65020	8988.14000	17.62990	24.40800
44.75020	8993.68000	17.66940	24.39900
44.85020	8970.97000	17.70900	24.39700
44.95020	8985.71000	17.74840	24.39200
45.05020	8994.15000	17.78790	24.39000
45.15020	8980.46000	17.82740	24.38900
45.25020	8977.34000	17.86690	24.38700
45.35020	8993.52000	17.90640	24.38900
45.45020	8994.31000	17.94590	24.38700
45.55020	8975.80000	17.98540	24.38500
45.65020	8999.01000	18.02480	24.39000
45.75020	8999.51000	18.06430	24.38900
45.85020	8969.46000	18.10390	24.39600
45.95020	9000.77000	18.14330	24.39500
46.05020	9005.75000	18.18290	24.40000
46.15020	8972.38000	18.22240	24.39900
46.25020	9003.59000	18.26180	24.39900
46.35020	9002.68000	18.30130	24.39900
46.45020	8979.86000	18.34080	24.39400
46.55020	8996.13000	18.38030	24.39400
46.65020	9004.89000	18.41980	24.38700
46.75020	8987.75000	18.45930	24.38600
46.85020	8990.00000	18.49880	24.38100
46.95020	9001.75000	18.53830	24.38000
47.05020	8993.50000	18.57780	24.37600
47.15020	8979.24000	18.61730	24.37500
47.25020	9002.58000	18.65670	24.36900
47.35020	8995.11000	18.69620	24.36700
47.45020	8971.37000	18.73580	24.35800
47.55020	8998.10000	18.77520	24.34800
47.65020	8990.43000	18.81480	24.34500
47.75020	8966.40000	18.85420	24.33300
47.85020	8989.28000	18.89370	24.32900
47.95020	8989.90000	18.93320	24.32100
48.05020	8969.19000	18.97280	24.31700
48.15020	8978.72000	19.01230	24.31500
48.25020	8988.41000	19.05180	24.31100
48.35020	8964.69000	19.09130	24.31400
48.45020	8966.24000	19.13080	24.31000
48.55020	8981.85000	19.17030	24.31400
48.65020	8962.87000	19.20980	24.31100
48.75020	8947.64000	19.24930	24.31600
48.85020	8967.30000	19.28860	24.31300
48.95020	8951.67000	19.32820	24.31900
49.05020	8928.49000	19.36780	24.31700
49.15020	8949.59000	19.40710	24.32700
49.25020	8939.79000	19.44660	24.32600
49.35020	8905.35000	19.48610	24.33700
49.45020	8930.45000	19.52560	24.33700
49.55020	8920.11000	19.56520	24.34800
49.65020	8884.37000	19.60460	24.34900
49.75020	8902.27000	19.64400	24.35600
49.85020	8898.66000	19.68360	24.35800
49.95020	8867.03000	19.72310	24.36000
50.05020	8865.21000	19.76260	24.36200
50.15020	8873.10000	19.80200	24.36100
50.25020	8846.31000	19.84160	24.36300
50.35020	8829.92000	19.88100	24.36000
50.45020	8846.26000	19.92050	24.36200
50.55020	8821.90000	19.96000	24.36100
50.65020	8791.11000	19.99960	24.36200
50.75020	8813.93000	20.03900	24.36000
50.85020	8796.41000	20.07850	24.36100
50.95020	8760.49000	20.11810	24.35600
51.05020	8779.52000	20.15750	24.35700
51.15020	8766.44000	20.19700	24.35100
51.25020	8733.20000	20.23650	24.35100
51.35020	8737.89000	20.27600	24.34700
51.45020	8736.98000	20.31540	24.34700
51.55020	8706.70000	20.35500	24.34600
51.65020	8701.32000	20.39450	24.34600
51.75020	8705.16000	20.43400	24.34700
51.85020	8684.24000	20.47350	24.34700
51.95020	8664.18000	20.51300	24.35400
52.05020	8681.32000	20.55250	24.35400
52.15020	8663.53000	20.59190	24.36300
52.25020	8635.66000	20.63140	24.36400
52.35020	8660.62000	20.67090	24.37100
52.45020	8644.81000	20.71050	24.37200
52.55020	8611.48000	20.74990	24.37600
52.65020	8634.70000	20.78940	24.37800
52.75020	8623.83000	20.82890	24.38200
52.85020	8589.47000	20.86850	24.38300
52.95020	8601.84000	20.90790	24.38800
53.05020	8601.41000	20.94740	24.39100
53.15020	8568.85000	20.98690	24.39200
53.25020	8568.29000	21.02630	24.39500
53.35020	8573.60000	21.06590	24.39200
53.45020	8540.86000	21.10540	24.39400
53.55020	8527.20000	21.14490	24.38700
53.65020	8542.05000	21.18430	24.38900
53.75020	8515.75000	21.22390	24.38300
53.85020	8486.87000	21.26340	24.38300
53.95020	8503.85000	21.30280	24.37800
54.05020	8476.79000	21.34240	24.37800
54.15020	8440.34000	21.38190	24.37300
54.25020	8457.30000	21.42130	24.37200
54.35020	8441.32000	21.46080	24.37100
54.45020	8402.93000	21.50030	24.37000
54.55020	8413.71000	21.53980	24.37000
54.65020	8400.84000	21.57930	24.37000
54.75020	8364.22000	21.61880	24.37100
54.85020	8367.01000	21.65830	24.37100
54.95020	8363.18000	21.69770	24.37200
55.05020	8329.93000	21.73730	24.37100
55.15020	8312.58000	21.77680	24.37400
55.25020	8319.66000	21.81620	24.37300
55.35020	8292.62000	21.85580	24.37500
55.45020	8264.47000	21.89530	24.37500
55.55020	8278.50000	21.93470	24.37900
55.65020	8256.76000	21.97420	24.37900
55.75020	8215.97000	22.01380	24.38000
55.85020	8235.72000	22.05320	24.38200
55.95020	8215.18000	22.09270	24.38300
56.05020	8175.75000	22.13230	24.38200
56.15020	8187.32000	22.17170	24.38300
56.25020	8175.25000	22.21120	24.38200
56.35020	8138.92000	22.25070	24.38300
56.45020	8138.37000	22.29020	24.38200
56.55020	8135.56000	22.32960	24.38200
56.65020	8100.19000	22.36920	24.38200
56.75020	8085.31000	22.40870	24.38200
56.85020	8087.94000	22.44830	24.38300
56.95020	8056.62000	22.48770	24.38300
57.05020	8035.30000	22.52720	24.38400
57.15020	8038.79000	22.56670	24.38400
57.25020	8018.93000	22.60610	24.38500
57.35020	7977.42000	22.64570	24.38600
57.45020	7994.26000	22.68510	24.38700
57.55020	7964.11000	22.72460	24.38700
57.65020	7929.72000	22.76410	24.38700
57.75020	7947.93000	22.80360	24.38700
57.85020	7920.91000	22.84310	24.38700
57.95020	7872.91000	22.88260	24.38700
58.05020	7889.10000	22.92210	24.38600
58.15020	7868.54000	22.96160	24.38700
58.25020	7833.94000	23.00110	24.38700
58.35020	7828.16000	23.04070	24.38700
58.45020	7819.15000	23.08010	24.38700
58.55020	7790.42000	23.11950	24.38800
58.65020	7763.23000	23.15900	24.38300
58.75020	7765.96000	23.19850	24.38300
58.85020	7744.30000	23.23800	24.37600
58.95020	7701.15000	23.27750	24.37500
59.05020	7716.98000	23.31700	24.36600
59.15020	7694.86000	23.35650	24.35600
59.25020	7643.43000	23.39600	24.35400
59.35020	7662.16000	23.43550	24.34500
59.45020	7643.92000	23.47500	24.34300
59.55020	7594.29000	23.51450	24.33700
59.65020	7605.77000	23.55400	24.33400
59.75020	7592.30000	23.59350	24.33200
59.85020	7548.77000	23.63310	24.32900
59.95020	7548.31000	23.67250	24.33000
60.05020	7544.59000	23.71200	24.32700
60.15020	7509.01000	23.75150	24.32900
60.25020	7486.29000	23.79100	24.32700
60.35020	7493.44000	23.83040	24.33000
60.45020	7468.15000	23.87000	24.32800
60.55020	7432.59000	23.90940	24.33200
60.65020	7446.21000	23.94890	24.33000
60.75020	7425.08000	23.98850	24.33800
60.85020	7379.05000	24.02790	24.33700
60.95020	7396.44000	24.06730	24.34500
61.05020	7379.76000	24.10690	24.34500
61.15020	7332.47000	24.14650	24.35300
61.25020	7345.36000	24.18580	24.35300
61.35020	7333.94000	24.22540	24.35900
61.45020	7292.07000	24.26490	24.36000
61.55020	7289.25000	24.30430	24.36300
61.65020	7286.82000	24.34390	24.36500
61.75020	7252.13000	24.38340	24.36400
61.85020	7234.37000	24.42280	24.36600
61.95020	7240.23000	24.46230	24.36400
62.05020	7212.81000	24.50190	24.36500
62.15020	7178.80000	24.54140	24.36300
62.25020	7192.37000	24.58080	24.36400
62.35020	7174.11000	24.62040	24.35900
62.45020	7126.62000	24.65990	24.36000
62.55020	7146.41000	24.69930	24.35200
62.65020	7130.88000	24.73880	24.35200
62.75020	7079.57000	24.77830	24.34400
62.85020	7098.65000	24.81780	24.34300
62.95020	7086.56000	24.85720	24.33500
63.05020	7040.71000	24.89670	24.33300
63.15020	7043.77000	24.93630	24.32700
63.25020	7035.81000	24.97580	24.32500
63.35020	6998.65000	25.01520	24.32000
63.45020	6986.90000	25.05480	24.31800
63.55020	6987.94000	25.09420	24.31500
63.65020	6962.40000	25.13370	24.31200
63.75020	6926.03000	25.17330	24.31000
63.85020	6939.62000	25.21270	24.30700
63.95020	6916.25000	25.25220	24.30700
64.05020	6869.90000	25.29180	24.30500
64.15020	6888.69000	25.33130	24.30600
64.25020	6868.87000	25.37070	24.30400
64.35020	6817.06000	25.41020	24.30700
64.45020	6835.54000	25.44970	24.30600
64.55020	6820.98000	25.48920	24.31000
64.65020	6775.12000	25.52870	24.30800
64.75020	6782.13000	25.56820	24.31300
64.85020	6770.52000	25.60770	24.31200
64.95020	6738.60000	25.64720	24.31400
65.05020	6721.44000	25.68670	24.31300
65.15020	6724.08000	25.72610	24.31000
65.25020	6700.23000	25.76560	24.31000
65.35020	6663.58000	25.80520	24.30500
65.45020	6676.49000	25.84460	24.30400
65.55020	6654.99000	25.88410	24.29900
65.65020	6610.79000	25.92360	24.29800
65.75020	6628.82000	25.96310	24.29400
65.85020	6616.77000	26.00260	24.29200
65.95020	6565.32000	26.04210	24.29100
66.05020	6572.76000	26.08170	24.28800
66.15020	6568.30000	26.12110	24.28600
66.25020	6518.12000	26.16060	24.28600

## Sheet: DATA2
Step time	Stress	Strain	Temperature
s	Pa	%	°C
0.05033	30.71810	0.01586	24.28100
0.15033	55.54470	0.05509	24.28100
0.25033	126.57000	0.09448	24.28000
0.35033	180.14200	0.13390	24.28000
0.45033	209.80500	0.17336	24.27800
0.55033	266.89800	0.21277	24.27800
0.65033	321.15200	0.25217	24.27800
0.75033	363.62000	0.29160	24.27800
0.85033	402.49100	0.33105	24.27700
0.95033	461.83900	0.37044	24.27700
1.05033	509.52000	0.40987	24.27700
1.15033	535.10500	0.44932	24.27600
1.25033	607.49400	0.48870	24.27700
1.35033	651.33800	0.52813	24.27600
1.45033	673.04900	0.56759	24.27800
1.55033	747.18700	0.60697	24.27800
1.65033	786.51200	0.64640	24.28100
1.75033	808.62400	0.68586	24.28100
1.85033	879.20400	0.72524	24.28400
1.95033	925.78300	0.76467	24.28400
2.05033	950.47100	0.80412	24.28700
2.15033	1010.38000	0.84352	24.28800
2.25033	1061.80000	0.88293	24.28800
2.35033	1093.99000	0.92238	24.29100
2.45033	1138.40000	0.96180	24.29200
2.55033	1197.20000	1.00119	24.29200
2.65033	1235.51000	1.04063	24.29300
2.75033	1265.49000	1.08008	24.29300
2.85033	1333.15000	1.11946	24.29400
2.95033	1372.41000	1.15890	24.29400
3.05033	1394.31000	1.19836	24.29500
3.15033	1468.70000	1.23773	24.29500
3.25033	1512.52000	1.27716	24.29500
3.35033	1533.39000	1.31662	24.29500
3.45033	1600.11000	1.35601	24.29500
3.55033	1646.39000	1.39543	24.29300
3.65033	1665.98000	1.43488	24.29300
3.75033	1730.30000	1.47427	24.29000
3.85033	1778.92000	1.51369	24.29000
3.95033	1806.44000	1.55314	24.28600
4.05033	1855.01000	1.59256	24.28600
4.15033	1910.09000	1.63195	24.28400
4.25033	1943.51000	1.67140	24.28400
4.35033	1980.99000	1.71083	24.28200
4.45033	2043.17000	1.75021	24.28200
4.55033	2079.85000	1.78966	24.28100
4.65033	2103.63000	1.82911	24.28100
4.75033	2171.90000	1.86849	24.28100
4.85033	2214.68000	1.90793	24.28000
4.95033	2233.27000	1.94738	24.28000
5.05033	2302.29000	1.98675	24.28000
5.15033	2344.95000	2.02618	24.28000
5.25033	2362.69000	2.06565	24.28000
5.35033	2428.45000	2.10503	24.28100
5.45033	2474.50000	2.14445	24.28100
5.55033	2497.02000	2.18390	24.28200
5.65033	2551.08000	2.22331	24.28200
5.75033	2598.61000	2.26272	24.28500
5.85033	2634.11000	2.30216	24.28500
5.95033	2670.92000	2.34159	24.28800
6.05033	2730.66000	2.38099	24.28800
6.15033	2771.88000	2.42042	24.29100
6.25033	2793.05000	2.45986	24.29200
6.35033	2858.36000	2.49925	24.29500
6.45033	2897.99000	2.53868	24.29600
6.55033	2914.27000	2.57815	24.29900
6.65033	2985.70000	2.61750	24.29900
6.75033	3026.58000	2.65695	24.30000
6.85033	3044.89000	2.69639	24.30100
6.95033	3108.76000	2.73578	24.30200
7.05033	3151.49000	2.77521	24.30300
7.15033	3172.83000	2.81467	24.30100
7.25033	3227.06000	2.85407	24.30200
7.35033	3274.82000	2.89347	24.30100
7.45033	3303.88000	2.93292	24.30100
7.55033	3343.23000	2.97234	24.29900
7.65033	3397.88000	3.01174	24.30000
7.75033	3435.32000	3.05119	24.29900
7.85033	3461.78000	3.09063	24.29900
7.95033	3525.91000	3.12999	24.29800
8.05033	3565.55000	3.16944	24.29800
8.15033	3581.24000	3.20890	24.29600
8.25033	3648.98000	3.24828	24.29600
8.35033	3687.04000	3.28772	24.29600
8.45033	3702.45000	3.32717	24.29600
8.55033	3767.92000	3.36655	24.30200
8.65033	3810.12000	3.40598	24.30200
8.75033	3829.10000	3.44543	24.30800
8.85033	3884.82000	3.48484	24.30800
8.95033	3931.32000	3.52425	24.31300
9.05033	3954.92000	3.56369	24.31400
9.15033	4002.63000	3.60309	24.31600
9.25033	4054.34000	3.64249	24.31700
9.35033	4084.06000	3.68195	24.31800
9.45033	4113.76000	3.72139	24.31900
9.55033	4174.67000	3.76076	24.31800
9.65033	4211.54000	3.80022	24.31900
9.75033	4233.57000	3.83965	24.31700
9.85033	4300.95000	3.87902	24.31800
9.95033	4337.67000	3.91847	24.31500
10.05030	4352.21000	3.95793	24.31500
10.15030	4421.84000	3.99730	24.31200
10.25030	4461.09000	4.03675	24.31200
10.35030	4479.70000	4.07618	24.30900
10.45030	4537.15000	4.11558	24.30900
10.55030	4582.62000	4.15499	24.30700
10.65030	4603.05000	4.19445	24.30600
10.75030	4657.31000	4.23387	24.30500
10.85030	4705.68000	4.27325	24.30700
10.95030	4722.31000	4.31273	24.30600
11.05030	4790.91000	4.35210	24.30900
11.15030	4824.71000	4.39154	24.30900
11.25030	4868.42000	4.43096	24.31300
11.35030	4894.09000	4.47040	24.31300
11.45030	4952.72000	4.50981	24.31600
11.55030	4993.61000	4.54923	24.31600
11.65030	5015.14000	4.58869	24.31900
11.75030	5079.32000	4.62807	24.31900
11.85030	5118.94000	4.66749	24.32300
11.95030	5138.42000	4.70696	24.32400
12.05030	5201.26000	4.74635	24.32900
12.15030	5243.37000	4.78577	24.33000
12.25030	5264.57000	4.82523	24.33300
12.35030	5322.44000	4.86463	24.33400
12.45030	5369.30000	4.90402	24.33600
12.55030	5396.31000	4.94349	24.33800
12.65030	5442.74000	4.98290	24.33900
12.75030	5495.52000	5.02231	24.34000
12.85030	5529.86000	5.06172	24.34200
12.95030	5564.55000	5.10120	24.34400
13.05030	5624.26000	5.14055	24.34600
13.15030	5658.76000	5.18000	24.34600
13.25030	5682.98000	5.21944	24.34800
13.35030	5749.15000	5.25882	24.34800
13.45030	5787.12000	5.29827	24.34900
13.55030	5806.91000	5.33774	24.34800
13.65030	5874.61000	5.37710	24.35000
13.75030	5913.44000	5.41650	24.34800
13.85030	5930.25000	5.45599	24.34900
13.95030	5995.92000	5.49538	24.34500
14.05030	6036.80000	5.53481	24.34600
14.15030	6059.19000	5.57426	24.34200
14.25030	6109.27000	5.61364	24.34200
14.35030	6155.43000	5.65306	24.33900
14.45030	6180.57000	5.69251	24.33800
14.55030	6221.48000	5.73193	24.33500
14.65030	6271.46000	5.77132	24.33500
14.75030	6308.90000	5.81076	24.33200
14.85030	6333.88000	5.85021	24.33100
14.95030	6393.21000	5.88958	24.32900
15.05030	6431.95000	5.92903	24.32800
15.15030	6451.05000	5.96848	24.32700
15.25030	6516.21000	6.00787	24.32600
15.35030	6558.17000	6.04728	24.32700
15.45030	6575.08000	6.08672	24.32600
15.55030	6637.71000	6.12612	24.32700
15.65030	6678.44000	6.16554	24.32600
15.75030	6697.48000	6.20499	24.32700
15.85030	6751.96000	6.24440	24.32700
15.95030	6804.29000	6.28382	24.32800
16.05030	6825.52000	6.32329	24.32800
16.15030	6872.28000	6.36267	24.32800
16.25030	6922.55000	6.40208	24.32800
16.35030	6952.36000	6.44153	24.32700
16.45030	6989.39000	6.48096	24.32600
16.55030	7054.79000	6.52033	24.32400
16.65030	7064.67000	6.55978	24.32400
16.75030	7104.73000	6.59923	24.32100
16.85030	7167.63000	6.63861	24.32100
16.95030	7198.87000	6.67806	24.31800
17.05030	7216.63000	6.71752	24.31700
17.15030	7284.52000	6.75686	24.31300
17.25030	7319.92000	6.79634	24.31200
17.35030	7333.62000	6.83578	24.30900
17.45030	7398.65000	6.87516	24.30800
17.55030	7439.35000	6.91458	24.30600
17.65030	7455.27000	6.95403	24.30400
17.75030	7510.85000	6.99344	24.30400
17.85030	7549.09000	7.03285	24.30300
17.95030	7581.73000	7.07229	24.30400
18.05030	7614.98000	7.11172	24.30300
18.15030	7668.73000	7.15111	24.30300
18.25030	7700.64000	7.19054	24.30200
18.35030	7724.89000	7.23000	24.30000
18.45030	7781.16000	7.26938	24.29900
18.55030	7818.37000	7.30880	24.29500
18.65030	7831.63000	7.34828	24.29400
18.75030	7893.06000	7.38764	24.29000
18.85030	7940.67000	7.42704	24.28800
18.95030	7952.00000	7.46655	24.28400
19.05030	8015.49000	7.50592	24.28200
19.15030	8055.35000	7.54535	24.27800
19.25030	8074.20000	7.58479	24.27600
19.35030	8130.53000	7.62421	24.27200
19.45030	8178.67000	7.66360	24.27000
19.55030	8204.03000	7.70303	24.26900
19.65030	8248.83000	7.74247	24.26600
19.75030	8300.30000	7.78188	24.26600
19.85030	8334.13000	7.82129	24.26400
19.95030	8363.48000	7.86073	24.26600
20.05030	8424.33000	7.90012	24.26400
20.15030	8461.15000	7.93956	24.26800
20.25030	8480.66000	7.97903	24.26600
20.35030	8546.66000	8.01839	24.27200
20.45030	8586.37000	8.05785	24.27200
20.55030	8600.44000	8.09728	24.27800
20.65030	8669.72000	8.13667	24.27800
20.75030	8704.59000	8.17612	24.28300
20.85030	8725.99000	8.21555	24.28400
20.95030	8779.98000	8.25496	24.28700
21.05030	8824.02000	8.29435	24.28800
21.15030	8849.18000	8.33380	24.28900
21.25030	8894.68000	8.37323	24.29000
21.35030	8942.49000	8.41265	24.29100
21.45030	8972.15000	8.45210	24.29200
21.55030	8999.16000	8.49152	24.29300
21.65030	9058.79000	8.53090	24.29400
21.75030	9092.42000	8.57037	24.29300
21.85030	9114.48000	8.60978	24.29400
21.95030	9176.05000	8.64917	24.29200
22.05030	9208.85000	8.68860	24.29000
22.15030	9222.16000	8.72806	24.29100
22.25030	9283.81000	8.76746	24.28800
22.35030	9324.87000	8.80684	24.28800
22.45030	9337.91000	8.84631	24.28700
22.55030	9395.85000	8.88570	24.28700
22.65030	9436.04000	8.92513	24.28700
22.75030	9458.69000	8.96459	24.28500
22.85030	9505.69000	9.00399	24.28500
22.95030	9555.29000	9.04338	24.28300
23.05030	9582.29000	9.08284	24.28300
23.15030	9615.09000	9.12224	24.28300
23.25030	9669.37000	9.16165	24.28300
23.35030	9702.45000	9.20108	24.28200
23.45030	9724.54000	9.24053	24.28200
23.55030	9787.67000	9.27994	24.28100
23.65030	9824.44000	9.31934	24.28100
23.75030	9836.53000	9.35881	24.28100
23.85030	9902.56000	9.39819	24.28000
23.95030	9938.92000	9.43762	24.27900
24.05030	9952.97000	9.47709	24.27800
24.15030	10014.80000	9.51651	24.27700
24.25030	10056.90000	9.55591	24.27600
24.35030	10075.00000	9.59538	24.27500
24.45030	10122.40000	9.63483	24.27500
24.55030	10167.40000	9.67421	24.27400
24.65030	10196.40000	9.71360	24.27400
24.75030	10232.80000	9.75303	24.27500
24.85030	10282.00000	9.79243	24.27500
24.95030	10311.30000	9.83189	24.27700
25.05030	10332.70000	9.87129	24.27600
25.15030	10390.50000	9.91069	24.28000
25.25030	10428.50000	9.95010	24.28000
25.35030	10441.60000	9.98959	24.28500
25.45030	10504.00000	10.02890	24.28500
25.55030	10537.20000	10.06840	24.29100
25.65030	10547.40000	10.10780	24.29200
25.75030	10612.60000	10.14720	24.29800
25.85030	10652.60000	10.18660	24.30000
25.95030	10658.90000	10.22610	24.30600
26.05030	10714.80000	10.26550	24.30700
26.15030	10756.00000	10.30490	24.31600
26.25030	10771.00000	10.34430	24.31900
26.35030	10817.90000	10.38380	24.32700
26.45030	10864.40000	10.42310	24.33000
26.55030	10891.10000	10.46260	24.33800
26.65030	10914.50000	10.50210	24.34200
26.75030	10971.50000	10.54150	24.34800
26.85030	10990.00000	10.58090	24.35100
26.95030	11030.90000	10.62030	24.35300
27.05030	11079.50000	10.65970	24.35600
27.15030	11111.10000	10.69910	24.35600
27.25030	11126.70000	10.73860	24.35900
27.35030	11182.20000	10.77800	24.35600
27.45030	11218.60000	10.81740	24.35900
27.55030	11234.20000	10.85680	24.35600
27.65030	11287.30000	10.89620	24.35900
27.75030	11324.50000	10.93570	24.35500
27.85030	11346.00000	10.97510	24.35700
27.95030	11384.70000	11.01460	24.35200
28.05030	11431.40000	11.05390	24.35400
28.15030	11460.50000	11.09340	24.35000
28.25030	11483.20000	11.13280	24.35100
28.35030	11540.70000	11.17220	24.34700
28.45030	11573.40000	11.21170	24.34800
28.55030	11589.40000	11.25110	24.34600
28.65030	11650.70000	11.29050	24.34600
28.75030	11679.80000	11.32990	24.34500
28.85030	11693.00000	11.36940	24.34500
28.95030	11754.80000	11.40880	24.34500
29.05030	11785.70000	11.44820	24.34500
29.15030	11802.30000	11.48760	24.34600
29.25030	11856.30000	11.52700	24.34600
29.35030	11898.10000	11.56640	24.34400
29.45030	11912.30000	11.60590	24.34400
29.55030	11955.30000	11.64530	24.34100
29.65030	11997.40000	11.68470	24.34100
29.75030	12022.20000	11.72420	24.33800
29.85030	12052.40000	11.76360	24.33800
29.95030	12101.00000	11.80300	24.33500
30.05030	12131.70000	11.84240	24.33400
30.15030	12145.30000	11.88190	24.33200
30.25030	12200.50000	11.92120	24.33100
30.35030	12232.50000	11.96070	24.32700
30.45030	12239.90000	12.00010	24.32600
30.55030	12297.30000	12.03950	24.32200
30.65030	12330.10000	12.07890	24.32000
30.75030	12337.90000	12.11840	24.31600
30.85030	12388.60000	12.15780	24.31400
30.95030	12421.00000	12.19720	24.31200
31.05030	12432.70000	12.23660	24.31100
31.15030	12476.10000	12.27610	24.31100
31.25030	12512.30000	12.31540	24.30900
31.35030	12531.40000	12.35490	24.31100
31.45030	12558.40000	12.39440	24.31000
31.55030	12603.80000	12.43370	24.31500
31.65030	12628.70000	12.47320	24.31400
31.75030	12643.70000	12.51260	24.32000
31.85030	12694.30000	12.55200	24.31900
31.95030	12720.20000	12.59140	24.32600
32.05030	12725.10000	12.63090	24.32600
32.15030	12779.80000	12.67020	24.33300
32.25030	12808.70000	12.70970	24.33400
32.35030	12814.50000	12.74910	24.34000
32.45030	12861.30000	12.78850	24.34100
32.55030	12889.60000	12.82800	24.34100
32.65030	12891.60000	12.86740	24.34300
32.75030	12936.70000	12.90680	24.33800
32.85030	12966.80000	12.94620	24.33900
32.95030	12976.60000	12.98570	24.34000
33.05030	13008.00000	13.02510	24.33000
33.15030	13042.10000	13.06450	24.33000
33.25030	13061.40000	13.10390	24.31600
33.35030	13077.70000	13.14330	24.31500
33.45030	13122.30000	13.18270	24.30000
33.55030	13150.50000	13.22220	24.28600
33.65030	13153.80000	13.26160	24.28300
33.75030	13206.20000	13.30100	24.27300
33.85030	13226.00000	13.34050	24.26900
33.95030	13230.90000	13.37990	24.25900
34.05030	13286.30000	13.41930	24.25500
34.15030	13314.80000	13.45870	24.24900
34.25030	13318.50000	13.49820	24.24400
34.35030	13367.40000	13.53750	24.24600
34.45030	13392.70000	13.57700	24.24100
34.55030	13400.40000	13.61640	24.24800
34.65030	13443.10000	13.65580	24.24400
34.75030	13473.20000	13.69520	24.25500
34.85030	13491.50000	13.73460	24.25200
34.95030	13507.90000	13.77410	24.26300
35.05030	13551.30000	13.81350	24.26100
35.15030	13571.10000	13.85290	24.27100
35.25030	13582.30000	13.89240	24.27000
35.35030	13631.80000	13.93170	24.27900
35.45030	13658.30000	13.97120	24.27900
35.55030	13658.90000	14.01070	24.28600
35.65030	13714.20000	14.05000	24.28700
35.75030	13736.10000	14.08940	24.29200
35.85030	13742.90000	14.12890	24.29300
35.95030	13796.20000	14.16830	24.29700
36.05030	13818.10000	14.20770	24.29900
36.15030	13831.50000	14.24720	24.30200
36.25030	13873.60000	14.28660	24.30500
36.35030	13904.90000	14.32600	24.30600
36.45030	13919.30000	14.36540	24.30800
36.55030	13947.00000	14.40490	24.30600
36.65030	13990.00000	14.44430	24.30800
36.75030	14003.90000	14.48370	24.30700
36.85030	14021.20000	14.52310	24.30900
36.95030	14068.80000	14.56260	24.30700
37.05030	14096.10000	14.60200	24.30900
37.15030	14099.90000	14.64140	24.30800
37.25030	14151.50000	14.68080	24.30900
37.35030	14175.90000	14.72030	24.30800
37.45030	14175.00000	14.75970	24.30900
37.55030	14229.60000	14.79910	24.30900
37.65030	14258.50000	14.83850	24.31000
37.75030	14256.70000	14.87800	24.31000
37.85030	14307.70000	14.91730	24.31100
37.95030	14329.50000	14.95680	24.31000
38.05030	14338.70000	14.99620	24.31100
38.15030	14373.60000	15.03560	24.30900
38.25030	14405.60000	15.07500	24.31000
38.35030	14423.30000	15.11450	24.30800
38.45030	14440.80000	15.15390	24.30900
38.55030	14477.70000	15.19330	24.30800
38.65030	14496.70000	15.23270	24.30800
38.75030	14501.90000	15.27220	24.30500
38.85030	14548.20000	15.31150	24.30500
38.95030	14567.50000	15.35100	24.30000
39.05030	14565.00000	15.39050	24.29900
39.15030	14611.30000	15.42990	24.29500
39.25030	14632.30000	15.46930	24.29400
39.35030	14626.50000	15.50870	24.29000
39.45030	14675.70000	15.54810	24.28800
39.55030	14697.50000	15.58750	24.28600
39.65030	14694.50000	15.62700	24.28500
39.75030	14727.90000	15.66640	24.28400
39.85030	14750.00000	15.70580	24.28300
39.95030	14754.50000	15.74520	24.28400
40.05030	14772.60000	15.78470	24.28200
40.15030	14802.20000	15.82400	24.28400
40.25030	14808.10000	15.86350	24.28300
40.35030	14813.30000	15.90290	24.28500
40.45030	14845.00000	15.94230	24.28400
40.55030	14859.60000	15.98180	24.28500
40.65030	14855.10000	16.02120	24.28400
40.75030	14890.00000	16.06060	24.28500
40.85030	14904.60000	16.10000	24.28400
40.95030	14890.80000	16.13950	24.28400
41.05030	14926.60000	16.17890	24.28400
41.15030	14942.00000	16.21830	24.28200
41.25030	14929.10000	16.25770	24.28100
41.35030	14960.40000	16.29710	24.27800
41.45030	14972.00000	16.33660	24.27700
41.55030	14961.70000	16.37600	24.27500
41.65030	14985.70000	16.41540	24.27500
41.75030	14998.30000	16.45480	24.27200
41.85030	14998.00000	16.49430	24.27100
41.95030	15005.60000	16.53370	24.26900
42.05030	15023.60000	16.57310	24.26700
42.15030	15022.60000	16.61250	24.26600
42.25030	15022.50000	16.65200	24.26400
42.35030	15041.40000	16.69140	24.26400
42.45030	15059.90000	16.73080	24.26300
42.55030	15031.80000	16.77020	24.26300
42.65030	15053.60000	16.80970	24.26200
42.75030	15065.00000	16.84910	24.26200
42.85030	15041.80000	16.88850	24.26100
42.95030	15063.10000	16.92790	24.26100
43.05030	15066.00000	16.96730	24.26000
43.15030	15057.90000	17.00680	24.25900
43.25030	15054.60000	17.04620	24.26000
43.35030	15061.90000	17.08560	24.25900
43.45030	15053.30000	17.12500	24.25800
43.55030	15048.20000	17.16440	24.25800
43.65030	15052.70000	17.20380	24.25700
43.75030	15047.40000	17.24330	24.25600
43.85030	15026.40000	17.28280	24.25700
43.95030	15034.70000	17.32210	24.25600
44.05030	15032.70000	17.36150	24.25800
44.15030	15001.30000	17.40100	24.25800
44.25030	15015.60000	17.44040	24.25900
44.35030	15010.40000	17.47980	24.25900
44.45030	14976.90000	17.51930	24.26000
44.55030	14983.50000	17.55870	24.26000
44.65030	14972.20000	17.59810	24.26200
44.75030	14942.50000	17.63760	24.26200
44.85030	14938.40000	17.67690	24.26300
44.95030	14924.90000	17.71640	24.26300
45.05030	14899.30000	17.75580	24.26500
45.15030	14879.10000	17.79520	24.26600
45.25030	14866.30000	17.83470	24.26700
45.35030	14844.00000	17.87410	24.26900
45.45030	14811.70000	17.91350	24.26900
45.55030	14802.00000	17.95290	24.27100
45.65030	14777.90000	17.99230	24.27200
45.75030	14733.50000	18.03180	24.27100
45.85030	14725.20000	18.07110	24.27200
45.95030	14702.50000	18.11060	24.27100
46.05030	14649.70000	18.15000	24.27200
46.15030	14638.10000	18.18940	24.27200
46.25030	14605.20000	18.22880	24.27300
46.35030	14550.10000	18.26830	24.27200
46.45030	14527.90000	18.30770	24.27200
46.55030	14494.20000	18.34720	24.26900
46.65030	14441.40000	18.38660	24.26900
46.75030	14404.70000	18.42600	24.26500
46.85030	14371.20000	18.46530	24.26400
46.95030	14299.20000	18.50480	24.26200
47.05030	14268.20000	18.54430	24.26200
47.15030	14213.30000	18.58360	24.26100
47.25030	14185.40000	18.62310	24.26100
47.35030	14109.50000	18.66260	24.26000
47.45030	14067.90000	18.70190	24.25900
47.55030	14053.60000	18.74130	24.25700
47.65030	13964.30000	18.78080	24.25600
47.75030	13931.40000	18.82020	24.25500
47.85030	13885.70000	18.85960	24.25400
47.95030	13807.20000	18.89910	24.25500
48.05030	13778.30000	18.93850	24.25400
48.15030	13724.30000	18.97800	24.25200
48.25030	13646.80000	19.01740	24.25100
48.35030	13602.90000	19.05670	24.24900
48.45030	13548.10000	19.09630	24.24900
48.55030	13475.90000	19.13570	24.24800
48.65030	13413.50000	19.17510	24.24800
48.75030	13354.00000	19.21450	24.24500
48.85030	13285.00000	19.25390	24.24400
48.95030	13206.80000	19.29340	24.23900
49.05030	13151.80000	19.33270	24.23800
49.15030	13083.10000	19.37210	24.23400
49.25030	12992.40000	19.41150	24.23200
49.35030	12938.90000	19.45100	24.23100
49.45030	12870.00000	19.49040	24.23000
49.55030	12772.60000	19.52980	24.23100
49.65030	12720.90000	19.56930	24.22900
49.75030	12652.90000	19.60860	24.23000
49.85030	12553.90000	19.64810	24.22900
49.95030	12496.60000	19.68750	24.22900
50.05030	12422.70000	19.72690	24.22700
50.15030	12329.00000	19.76630	24.22800
50.25030	12262.60000	19.80570	24.22700
50.35030	12191.80000	19.84510	24.23100
50.45030	12106.50000	19.88460	24.23100
50.55030	12028.30000	19.92400	24.23700
50.65030	11960.10000	19.96350	24.23600
50.75030	11882.80000	20.00300	24.24400
50.85030	11794.60000	20.04220	24.24400
50.95030	11735.00000	20.08170	24.25000
51.05030	11661.30000	20.12110	24.25200
51.15030	11564.10000	20.16060	24.25600
51.25030	11504.00000	20.20000	24.25800
51.35030	11432.40000	20.23940	24.26000
51.45030	11336.00000	20.27880	24.26200
51.55030	11277.80000	20.31830	24.26400
51.65030	11203.50000	20.35770	24.26500
51.75030	11106.60000	20.39710	24.26700
51.85030	11046.00000	20.43660	24.26900
51.95030	10966.30000	20.47590	24.27100
52.05030	10876.50000	20.51540	24.27200
52.15030	10801.60000	20.55480	24.27400
52.25030	10728.40000	20.59420	24.27600
52.35030	10648.40000	20.63360	24.27700
52.45030	10556.80000	20.67310	24.27800
52.55030	10491.20000	20.71250	24.27900
52.65030	10405.50000	20.75200	24.28100
52.75030	10310.50000	20.79130	24.28200
52.85030	10243.90000	20.83070	24.28300
52.95030	10165.20000	20.87010	24.28500
53.05030	10063.70000	20.90960	24.28600
53.15030	9996.51000	20.94900	24.28700
53.25030	9914.50000	20.98840	24.28800
53.35030	9807.89000	21.02790	24.28900
53.45030	9738.45000	21.06730	24.28900
53.55030	9653.18000	21.10670	24.29000
53.65030	9545.47000	21.14610	24.28700
53.75030	9467.26000	21.18560	24.28800
53.85030	9379.06000	21.22500	24.28500
53.95030	9277.04000	21.26440	24.28600
54.05030	9184.71000	21.30390	24.28100
54.15030	9097.69000	21.34320	24.28200
54.25030	9000.49000	21.38280	24.27700
54.35030	8897.60000	21.42200	24.27700
54.45030	8811.03000	21.46150	24.27400
54.55030	8713.78000	21.50090	24.27300
54.65030	8594.06000	21.54040	24.27100
54.75030	8512.85000	21.57980	24.27100
54.85030	8414.47000	21.61920	24.27000
54.95030	8288.38000	21.65860	24.26900
55.05030	8205.25000	21.69800	24.27000
55.15030	8101.28000	21.73750	24.27000
55.25030	7972.29000	21.77700	24.27000
55.35030	7883.91000	21.81640	24.27000
55.45030	7782.37000	21.85570	24.26700
55.55030	7653.16000	21.89520	24.26600
55.65030	7560.65000	21.93450	24.25900
55.75030	7453.05000	21.97400	24.25800
55.85030	7331.18000	22.01350	24.25100
55.95030	7220.49000	22.05290	24.24900
56.05030	7115.57000	22.09230	24.24100
56.15030	6997.38000	22.13170	24.23900
56.25030	6867.93000	22.17110	24.23100
56.35030	6763.39000	22.21050	24.22900
56.45030	6647.09000	22.25000	24.22300
56.55030	6511.05000	22.28940	24.21900
56.65030	6410.62000	22.32880	24.21600
56.75030	6295.34000	22.36820	24.21400
56.85030	6151.90000	22.40770	24.21100
56.95030	6049.81000	22.44710	24.21300
57.05030	5939.19000	22.48630	24.21000
57.15030	5783.48000	22.52600	24.21400
57.25030	5670.35000	22.56530	24.21100
57.35030	5543.60000	22.60480	24.21700
57.45030	5381.90000	22.64420	24.21600
57.55030	5251.69000	22.68360	24.22200
57.65030	5112.92000	22.72300	24.22200
57.75030	4962.22000	22.76250	24.22700
57.85030	4814.45000	22.80200	24.22700
57.95030	4673.43000	22.84130	24.23000
58.05030	4522.71000	22.88080	24.23100
58.15030	4352.81000	22.92010	24.23100
58.25030	4194.72000	22.95960	24.23200
58.35030	4016.12000	22.99900	24.22900
58.45030	3810.88000	23.03850	24.22900
58.55030	3660.14000	23.07790	24.22400
58.65030	3488.69000	23.11730	24.22400
58.75030	3290.68000	23.15670	24.22000
58.85030	3139.14000	23.19610	24.22000
58.95030	2964.62000	23.23560	24.21500
59.05030	2772.79000	23.27490	24.21400
59.15030	2623.60000	23.31440	24.20700
59.25030	2469.26000	23.35380	24.20500
59.35030	2308.78000	23.39330	24.19900
59.45030	2158.55000	23.43260	24.19700
59.55030	2033.15000	23.47210	24.19300
59.65030	1895.39000	23.51150	24.19100
59.75030	1761.58000	23.55090	24.18900
59.85030	1656.97000	23.59030	24.18700
59.95030	1515.24000	23.62980	24.18700
60.05030	1361.41000	23.66920	24.18500
60.15030	1242.52000	23.70860	24.18700
60.25030	1113.41000	23.74800	24.18500
60.35030	989.04700	23.78740	24.18700
60.45030	889.54800	23.82680	24.18600
60.55030	794.13600	23.86630	24.18900
60.65030	678.93300	23.90580	24.18800
60.75030	617.14100	23.94510	24.19000
60.85030	555.05200	23.98450	24.19000
60.95030	475.38100	24.02400	24.19300
61.05030	442.80100	24.06330	24.19300
61.15030	403.58800	24.10270	24.19600
61.25030	355.19900	24.14230	24.19600
61.35030	327.91900	24.18170	24.19800
61.45030	301.86100	24.22100	24.19900
61.55030	268.55900	24.26050	24.20000
61.65030	235.20000	24.30000	24.20000
61.75030	214.09100	24.33940	24.19900
61.85030	185.49600	24.37870	24.19900
61.95030	147.11300	24.41830	24.19900
62.05030	151.14400	24.45760	24.19900
62.15030	137.34400	24.49700	24.19900
62.25030	101.54600	24.53650	24.19900
62.35030	108.71100	24.57580	24.19700
62.45030	103.24800	24.61530	24.19700
62.55030	64.45950	24.65470	24.19500
62.65030	83.45790	24.69420	24.19400
62.75030	77.79550	24.73360	24.19300
62.85030	45.75740	24.77300	24.19300
62.95030	54.86780	24.81240	24.19200
63.05030	55.67900	24.85190	24.19100
63.15030	34.48530	24.89120	24.19100
63.25030	42.53770	24.93060	24.19100
63.35030	48.76320	24.97010	24.19000
63.45030	39.07900	25.00950	24.19000
63.55030	38.01680	25.04880	24.18900
63.65030	46.89170	25.08830	24.18600
63.75030	48.34870	25.12780	24.18500
63.85030	37.16550	25.16730	24.18100
63.95030	53.49120	25.20660	24.18000
64.05030	57.25350	25.24610	24.17900
64.15030	38.77650	25.28550	24.17700
64.25030	58.87100	25.32490	24.17600
64.35030	66.94420	25.36430	24.17500
64.45030	41.04680	25.40380	24.17300
64.55030	63.44980	25.44310	24.17200
64.65030	63.58150	25.48260	24.17100
64.75030	41.68850	25.52200	24.16900
64.85030	51.70840	25.56150	24.16700
64.95030	68.23540	25.60080	24.16600
65.05030	39.91450	25.64020	24.16200
65.15030	61.96150	25.67970	24.16100
65.25030	55.00490	25.71910	24.15800
65.35030	40.98440	25.75850	24.15700
65.45030	35.84790	25.79800	24.15400
65.55030	39.55200	25.83740	24.15300
65.65030	30.60230	25.87680	24.14900
65.75030	13.46000	25.91630	24.14800
65.85030	23.06190	25.95560	24.14300
65.95030	16.47760	25.99500	24.14100
66.05030	-13.70050	26.03460	24.13600
66.15030	-13.18750	26.07400	24.13300
66.25030	-19.19130	26.11330	24.12500
66.35030	-59.03850	26.15270	24.12200
66.45030	-42.75610	26.19220	24.11200
66.55030	-62.38460	26.23160	24.10900
66.65030	-89.97500	26.27100	24.10200
66.75030	-86.95910	26.31040	24.09800
66.85030	-95.30590	26.34980	24.09600
66.95030	-114.34000	26.38930	24.09200
67.05030	-118.58400	26.42880	24.09400
67.15030	-118.28200	26.46810	24.09100
67.25030	-140.11800	26.50760	24.09600
67.35030	-150.26600	26.54690	24.09300
67.45030	-148.01000	26.58640	24.10100
67.55030	-164.69500	26.62590	24.09900
67.65030	-178.51000	26.66520	24.11200
67.75030	-168.09300	26.70460	24.11100
67.85030	-180.32600	26.74420	24.12300
67.95030	-202.47400	26.78360	24.12300
68.05030	-189.94500	26.82290	24.13300
68.15030	-197.09100	26.86240	24.13500
68.25030	-222.08300	26.90190	24.13600
68.35030	-208.81500	26.94120	24.13200
68.45030	-212.71200	26.98060	24.13300
68.55030	-240.47100	27.02010	24.12500
68.65030	-227.12500	27.05950	24.12600
68.75030	-235.08100	27.09890	24.11500
68.85030	-259.92300	27.13840	24.11500
68.95030	-252.67600	27.17780	24.10500
69.05030	-253.64200	27.21720	24.10400
69.15030	-271.18800	27.25660	24.09700
69.25030	-277.07100	27.29600	24.09500
69.35030	-269.15200	27.33540	24.09400
69.45030	-281.56200	27.37480	24.09200
69.55030	-300.11400	27.41430	24.09700
69.65030	-287.73700	27.45370	24.09500
69.75030	-304.45800	27.49310	24.10400
69.85030	-323.36300	27.53260	24.10300
69.95030	-309.89000	27.57200	24.11600
70.05030	-319.14700	27.61140	24.11600
70.15030	-350.41300	27.65080	24.13100
70.25030	-334.07000	27.69020	24.13300
70.35030	-338.91000	27.72970	24.14700
70.45030	-365.70100	27.76910	24.14900
70.55030	-351.12000	27.80850	24.16000
70.65030	-358.74300	27.84790	24.16400
70.75030	-376.57700	27.88740	24.16800
70.85030	-373.84300	27.92670	24.17300
70.95030	-372.40400	27.96620	24.17200
71.05030	-392.94000	28.00560	24.17600
71.15030	-394.80600	28.04500	24.16700
71.25030	-385.18500	28.08450	24.17000
71.35030	-397.17100	28.12390	24.15400
71.45030	-415.70200	28.16330	24.15600
71.55030	-403.81600	28.20270	24.13900
71.65030	-417.02300	28.24210	24.13900
71.75030	-439.45800	28.28160	24.12100
71.85030	-423.18100	28.32090	24.11900
71.95030	-433.83200	28.36040	24.10300
72.05030	-460.34900	28.39990	24.10000
72.15030	-454.93000	28.43930	24.08900
72.25030	-473.51600	28.47870	24.08500
72.35030	-504.87200	28.51820	24.08000
72.45030	-493.23000	28.55750	24.07500
72.55030	-495.61800	28.59690	24.07500
72.65030	-521.67300	28.63640	24.07000
72.75030	-513.78600	28.67590	24.07400
72.85030	-512.14700	28.71520	24.07000
72.95030	-530.76100	28.75460	24.07700
73.05030	-530.25000	28.79410	24.07400
73.15030	-523.25400	28.83350	24.08200
73.25030	-531.50200	28.87290	24.08000
73.35030	-542.79900	28.91240	24.08900
73.45030	-532.22200	28.95180	24.08800
73.55030	-539.92800	28.99120	24.09600
73.65030	-560.26900	29.03060	24.09600
73.75030	-544.23600	29.07000	24.09600
73.85030	-548.32500	29.10940	24.10400
73.95030	-573.19400	29.14880	24.10500
74.05030	-553.07900	29.18840	24.11200
74.15030	-557.25900	29.22770	24.11300
74.25030	-583.31800	29.26720	24.11800
74.35030	-561.73400	29.30660	24.12000
74.45030	-563.92800	29.34600	24.12400
74.55030	-585.81900	29.38540	24.12600
74.65030	-571.94100	29.42480	24.13000
74.75030	-572.57500	29.46430	24.13300
74.85030	-587.30600	29.50380	24.13700
74.95030	-580.76900	29.54310	24.13900
75.05030	-573.64000	29.58250	24.14200
75.15030	-583.55800	29.62200	24.14500

## Sheet: DATA3
Step time	Stress	Strain	Temperature
s	Pa	%	°C
0.0503	23.7760	0.0158	24.3580
0.1503	62.6177	0.0549	24.3580
0.2503	124.5320	0.0941	24.3580
0.3503	179.0610	0.1334	24.3580
0.4503	208.1110	0.1727	24.3570
0.5503	276.4500	0.2119	24.3570
0.6503	321.8590	0.2512	24.3560
0.7503	358.3600	0.2905	24.3560
0.8503	419.0040	0.3297	24.3530
0.9503	458.5960	0.3690	24.3530
1.0503	505.8740	0.4083	24.3510
1.1503	554.2000	0.4475	24.3510
1.2503	600.9830	0.4868	24.3490
1.3503	642.8480	0.5261	24.3490
1.4503	688.2990	0.5653	24.3480
1.5503	739.4080	0.6046	24.3480
1.6503	779.0850	0.6438	24.3470
1.7503	822.8700	0.6831	24.3460
1.8503	872.5280	0.7224	24.3460
1.9503	914.0840	0.7616	24.3460
2.0503	945.6710	0.8009	24.3470
2.1503	1007.0800	0.8402	24.3460
2.2503	1052.0900	0.8794	24.3460
2.3503	1078.8500	0.9187	24.3460
2.4503	1137.5200	0.9580	24.3460
2.5503	1181.7400	0.9972	24.3460
2.6503	1208.6900	1.0365	24.3460
2.7503	1265.8100	1.0758	24.3470
2.8503	1309.2600	1.1150	24.3460
2.9503	1343.2000	1.1543	24.3470
3.0503	1395.5800	1.1936	24.3470
3.1503	1438.1100	1.2328	24.3470
3.2503	1479.6700	1.2721	24.3470
3.3503	1520.8200	1.3114	24.3460
3.4503	1568.7700	1.3506	24.3460
3.5503	1610.9300	1.3899	24.3450
3.6503	1644.8700	1.4292	24.3450
3.7503	1695.6700	1.4684	24.3460
3.8503	1738.2100	1.5077	24.3450
3.9503	1766.1100	1.5470	24.3470
4.0503	1821.7400	1.5862	24.3470
4.1503	1867.1600	1.6255	24.3480
4.2503	1894.5000	1.6648	24.3480
4.3503	1952.1600	1.7040	24.3500
4.4503	1993.0900	1.7433	24.3500
4.5503	2020.1100	1.7826	24.3530
4.6503	2077.2700	1.8218	24.3530
4.7503	2117.2400	1.8611	24.3560
4.8503	2152.6300	1.9004	24.3570
4.9503	2200.2800	1.9396	24.3590
5.0503	2242.7200	1.9789	24.3600
5.1503	2281.6300	2.0182	24.3620
5.2503	2319.9600	2.0574	24.3630
5.3503	2370.0500	2.0967	24.3660
5.4503	2412.3700	2.1360	24.3670
5.5503	2445.1900	2.1752	24.3690
5.6503	2499.8100	2.2145	24.3700
5.7503	2539.3600	2.2538	24.3700
5.8503	2565.4600	2.2931	24.3710
5.9503	2626.4500	2.3323	24.3700
6.0503	2668.4000	2.3716	24.3700
6.1503	2694.6400	2.4109	24.3690
6.2503	2753.1600	2.4501	24.3700
6.3503	2791.7000	2.4894	24.3670
6.4503	2821.4700	2.5286	24.3680
6.5503	2877.1100	2.5679	24.3650
6.6503	2918.7200	2.6072	24.3650
6.7503	2952.2200	2.6464	24.3610
6.8503	3000.9600	2.6857	24.3610
6.9503	3048.4600	2.7250	24.3570
7.0503	3078.0500	2.7642	24.3570
7.1503	3127.1300	2.8035	24.3520
7.2503	3168.4700	2.8428	24.3510
7.3503	3211.6400	2.8820	24.3450
7.4503	3247.1300	2.9213	24.3440
7.5503	3298.9200	2.9605	24.3400
7.6503	3339.8400	2.9998	24.3380
7.7503	3366.8300	3.0391	24.3380
7.8503	3423.5300	3.0784	24.3360
7.9503	3466.3100	3.1176	24.3410
8.0503	3493.5100	3.1569	24.3520
8.1503	3551.6400	3.1961	24.3510
8.2503	3590.2900	3.2354	24.3670
8.3503	3619.0000	3.2747	24.3680
8.4503	3675.8900	3.3140	24.3860
8.5503	3716.7700	3.3532	24.3880
8.6503	3750.0900	3.3925	24.4080
8.7503	3799.6100	3.4318	24.4120
8.8503	3841.1000	3.4710	24.4260
8.9503	3872.1400	3.5103	24.4310
9.0503	3926.9000	3.5495	24.4420
9.1503	3975.6800	3.5888	24.4480
9.2503	4007.3700	3.6281	24.4570
9.3503	4044.8400	3.6674	24.4640
9.4503	4093.6900	3.7066	24.4650
9.5503	4132.1400	3.7459	24.4720
9.6503	4156.4200	3.7852	24.4670
9.7503	4212.7200	3.8244	24.4720
9.8503	4253.4700	3.8637	24.4630
9.9503	4273.3600	3.9030	24.4680
10.0503	4329.2600	3.9422	24.4570
10.1503	4366.9000	3.9815	24.4600
10.2503	4388.2500	4.0208	24.4480
10.3503	4447.7400	4.0600	24.4490
10.4503	4490.0500	4.0993	24.4380
10.5503	4513.8400	4.1386	24.4380
10.6503	4570.4000	4.1778	24.4300
10.7503	4607.0300	4.2171	24.4290
10.8503	4642.6100	4.2563	24.4270
10.9503	4687.9000	4.2956	24.4260
11.0503	4733.1800	4.3349	24.4240
11.1503	4773.6700	4.3741	24.4230
11.2503	4803.0500	4.4134	24.4210
11.3503	4852.0500	4.4527	24.4190
11.4503	4895.7600	4.4919	24.4260
11.5503	4922.1700	4.5312	24.4250
11.6503	4981.0500	4.5705	24.4320
11.7503	5024.3500	4.6097	24.4320
11.8503	5048.9900	4.6490	24.4360
11.9503	5105.5700	4.6883	24.4360
12.0503	5146.0300	4.7275	24.4370
12.1503	5169.4900	4.7668	24.4380
12.2503	5227.3200	4.8061	24.4380
12.3503	5264.6700	4.8453	24.4380
12.4503	5300.7600	4.8846	24.4390
12.5503	5346.3600	4.9239	24.4380
12.6503	5386.6700	4.9631	24.4380
12.7503	5427.0400	5.0024	24.4350
12.8503	5463.2700	5.0417	24.4360
12.9503	5514.7600	5.0809	24.4310
13.0503	5554.9300	5.1202	24.4310
13.1503	5585.7400	5.1595	24.4300
13.2503	5638.8300	5.1987	24.4300
13.3503	5679.1600	5.2380	24.4310
13.4503	5706.2900	5.2773	24.4310
13.5503	5764.7600	5.3165	24.4310
13.6503	5803.9600	5.3558	24.4310
13.7503	5830.4500	5.3951	24.4320
13.8503	5884.6200	5.4343	24.4310
13.9503	5924.9400	5.4736	24.4370
14.0503	5955.2100	5.5129	24.4370
14.1503	6006.8900	5.5521	24.4420
14.2503	6052.3900	5.5914	24.4420
14.3503	6088.8100	5.6307	24.4460
14.4503	6128.2700	5.6699	24.4470
14.5503	6175.2800	5.7092	24.4500
14.6503	6214.7200	5.7485	24.4510
14.7503	6249.7100	5.7877	24.4530
14.8503	6302.5000	5.8270	24.4540
14.9503	6343.8700	5.8663	24.4550
15.0503	6372.5600	5.9055	24.4560
15.1503	6427.2900	5.9448	24.4560
15.2503	6471.4000	5.9841	24.4570
15.3503	6497.6000	6.0234	24.4550
15.4503	6556.2400	6.0626	24.4560
15.5503	6598.1300	6.1019	24.4540
15.6503	6626.2700	6.1412	24.4550
15.7503	6677.9200	6.1804	24.4520
15.8503	6719.2000	6.2197	24.4520
15.9503	6752.7000	6.2589	24.4490
16.0503	6801.1400	6.2982	24.4490
16.1503	6846.9600	6.3375	24.4450
16.2503	6884.7800	6.3767	24.4450
16.3503	6922.6800	6.4160	24.4410
16.4503	6969.1700	6.4552	24.4410
16.5503	7013.4400	6.4945	24.4380
16.6503	7044.8000	6.5338	24.4370
16.7503	7099.7900	6.5731	24.4350
16.8503	7138.9900	6.6123	24.4340
16.9503	7163.8600	6.6516	24.4330
17.0503	7225.0500	6.6909	24.4320
17.1503	7263.8200	6.7301	24.4310
17.2503	7293.0600	6.7694	24.4300
17.3503	7347.6400	6.8087	24.4300
17.4503	7387.3500	6.8479	24.4280
17.5503	7420.2600	6.8872	24.4280
17.6503	7466.6900	6.9265	24.4270
17.7503	7508.7500	6.9657	24.4250
17.8503	7546.2200	7.0050	24.4240
17.9503	7587.7300	7.0443	24.4210
18.0503	7635.5300	7.0835	24.4200
18.1503	7671.5100	7.1228	24.4170
18.2503	7704.4800	7.1621	24.4160
18.3503	7757.0500	7.2013	24.4140
18.4503	7797.7800	7.2406	24.4120
18.5503	7825.2700	7.2799	24.4120
18.6503	7879.7900	7.3191	24.4100
18.7503	7921.6600	7.3584	24.4120
18.8503	7941.8400	7.3977	24.4100
18.9503	8002.5900	7.4369	24.4110
19.0503	8042.8600	7.4762	24.4100
19.1503	8073.1000	7.5154	24.4090
19.2503	8124.8800	7.5547	24.4080
19.3503	8162.8200	7.5940	24.4070
19.4503	8198.9900	7.6333	24.4040
19.5503	8247.4100	7.6725	24.4030
19.6503	8288.3200	7.7118	24.4000
19.7503	8330.0700	7.7510	24.3990
19.8503	8363.4000	7.7903	24.3960
19.9503	8414.0700	7.8296	24.3950
20.0503	8459.7100	7.8689	24.3910
20.1503	8485.9900	7.9081	24.3890
20.2503	8542.8300	7.9474	24.3860
20.3503	8590.3500	7.9866	24.3840
20.4503	8612.3200	8.0259	24.3830
20.5503	8679.7000	8.0652	24.3810
20.6503	8715.4700	8.1044	24.3820
20.7503	8743.0200	8.1437	24.3800
20.8503	8805.4100	8.1830	24.3830
20.9503	8846.9800	8.2222	24.3810
21.0503	8881.9600	8.2615	24.3860
21.1503	8933.3500	8.3008	24.3860
21.2503	8975.3100	8.3400	24.3910
21.3503	9013.3700	8.3793	24.3910
21.4503	9058.1900	8.4186	24.3950
21.5503	9105.8600	8.4578	24.3950
21.6503	9147.2100	8.4971	24.3980
21.7503	9181.8900	8.5364	24.3990
21.8503	9237.8100	8.5756	24.3990
21.9503	9279.8300	8.6149	24.3990
22.0503	9307.8300	8.6542	24.3990
22.1503	9364.6200	8.6934	24.3990
22.2503	9410.0800	8.7327	24.3970
22.3503	9431.8400	8.7720	24.3980
22.4503	9493.1600	8.8112	24.3960
22.5503	9535.9800	8.8505	24.3960
22.6503	9565.1500	8.8898	24.3960
22.7503	9618.5000	8.9290	24.3920
22.8503	9662.8700	8.9683	24.3920
22.9503	9698.7600	9.0076	24.3850
23.0503	9739.9000	9.0468	24.3840
23.1503	9790.1900	9.0861	24.3770
23.2503	9823.6800	9.1254	24.3760
23.3503	9862.5900	9.1647	24.3620
23.4503	9914.1700	9.2039	24.3590
23.5503	9952.8000	9.2431	24.3410
23.6503	9981.2600	9.2824	24.3380
23.7503	10036.5000	9.3217	24.3260
23.8503	10081.4000	9.3609	24.3220
23.9503	10107.2000	9.4002	24.3160
24.0503	10164.8000	9.4395	24.3120
24.1503	10205.5000	9.4788	24.3100
24.2503	10236.3000	9.5180	24.3050
24.3503	10289.7000	9.5573	24.3060
24.4503	10336.6000	9.5966	24.3020
24.5503	10365.4000	9.6359	24.3030
24.6503	10415.0000	9.6751	24.2990
24.7503	10459.8000	9.7144	24.3020
24.8503	10495.0000	9.7536	24.2990
24.9503	10540.0000	9.7929	24.3050
25.0503	10590.4000	9.8322	24.3020
25.1503	10631.4000	9.8715	24.3090
25.2503	10665.0000	9.9107	24.3070
25.3503	10718.2000	9.9499	24.3140
25.4503	10759.8000	9.9892	24.3140
25.5503	10791.8000	10.0285	24.3190
25.6503	10853.3000	10.0677	24.3190
25.7503	10894.9000	10.1070	24.3190
25.8503	10928.8000	10.1463	24.3220
25.9503	10985.3000	10.1855	24.3230
26.0503	11025.3000	10.2248	24.3230
26.1503	11059.4000	10.2641	24.3200
26.2503	11114.9000	10.3033	24.3210
26.3503	11158.5000	10.3426	24.3190
26.4503	11196.3000	10.3819	24.3190
26.5503	11237.9000	10.4212	24.3170
26.6503	11293.1000	10.4604	24.3170
26.7503	11333.9000	10.4997	24.3170
26.8503	11379.5000	10.5390	24.3170
26.9503	11433.7000	10.5782	24.3180
27.0503	11479.7000	10.6174	24.3180
27.1503	11512.2000	10.6568	24.3170
27.2503	11571.5000	10.6960	24.3170
27.3503	11621.9000	10.7353	24.3160
27.4503	11643.4000	10.7746	24.3160
27.5503	11719.4000	10.8138	24.3140
27.6503	11747.1000	10.8531	24.3140
27.7503	11795.4000	10.8923	24.3120
27.8503	11843.3000	10.9316	24.3120
27.9503	11890.5000	10.9709	24.3120
28.0503	11924.8000	11.0101	24.3110
28.1503	11978.3000	11.0494	24.3130
28.2503	12022.7000	11.0886	24.3130
28.3503	12060.6000	11.1279	24.3160
28.4503	12101.7000	11.1672	24.3160
28.5503	12153.8000	11.2065	24.3180
28.6503	12194.7000	11.2457	24.3180
28.7503	12232.5000	11.2850	24.3190
28.8503	12287.5000	11.3242	24.3200
28.9503	12328.1000	11.3635	24.3190
29.0503	12359.2000	11.4028	24.3200
29.1503	12418.0000	11.4421	24.3200
29.2503	12459.5000	11.4813	24.3200
29.3503	12491.3000	11.5206	24.3200
29.4503	12548.0000	11.5598	24.3210
29.5503	12591.4000	11.5992	24.3210
29.6503	12621.7000	11.6384	24.3210
29.7503	12675.0000	11.6777	24.3210
29.8503	12720.3000	11.7169	24.3220
29.9503	12754.5000	11.7562	24.3220
30.0503	12806.9000	11.7954	24.3220
30.1503	12854.2000	11.8347	24.3210
30.2503	12889.5000	11.8740	24.3210
30.3503	12933.4000	11.9133	24.3190
30.4503	12981.5000	11.9525	24.3190
30.5503	13020.2000	11.9918	24.3150
30.6503	13052.2000	12.0311	24.3140
30.7503	13106.1000	12.0703	24.3090
30.8503	13145.2000	12.1096	24.3080
30.9503	13173.3000	12.1489	24.3000
31.0503	13230.1000	12.1881	24.2930
31.1503	13273.9000	12.2274	24.2910
31.2503	13298.2000	12.2667	24.2850
31.3503	13352.5000	12.3059	24.2830
31.4503	13391.9000	12.3452	24.2790
31.5503	13420.8000	12.3845	24.2760
31.6503	13471.2000	12.4237	24.2730
31.7503	13514.5000	12.4630	24.2710
31.8503	13549.6000	12.5023	24.2680
31.9503	13589.4000	12.5415	24.2660
32.0503	13637.5000	12.5808	24.2670
32.1503	13674.2000	12.6200	24.2640
32.2503	13708.8000	12.6593	24.2650
32.3503	13761.2000	12.6986	24.2630
32.4503	13801.2000	12.7378	24.2600
32.5503	13830.6000	12.7771	24.2580
32.6503	13886.2000	12.8164	24.2540
32.7503	13930.2000	12.8556	24.2520
32.8503	13954.5000	12.8949	24.2490
32.9503	14018.3000	12.9342	24.2460
33.0503	14056.2000	12.9734	24.2430
33.1503	14087.0000	13.0127	24.2410
33.2503	14142.0000	13.0520	24.2390
33.3503	14183.2000	13.0912	24.2380
33.4503	14218.6000	13.1305	24.2360
33.5503	14262.1000	13.1698	24.2370
33.6503	14311.5000	13.2090	24.2350
33.7503	14347.0000	13.2483	24.2390
33.8503	14385.4000	13.2876	24.2370
33.9503	14436.2000	13.3269	24.2430
34.0503	14479.0000	13.3661	24.2420
34.1503	14507.6000	13.4054	24.2480
34.2503	14564.7000	13.4446	24.2470
34.3503	14607.5000	13.4839	24.2540
34.4503	14633.4000	13.5232	24.2540
34.5503	14692.1000	13.5624	24.2620
34.6503	14734.9000	13.6017	24.2630
34.7503	14760.8000	13.6410	24.2780
34.8503	14817.8000	13.6802	24.2800
34.9503	14860.6000	13.7195	24.2900
35.0503	14889.2000	13.7587	24.2930
35.1503	14928.2000	13.7981	24.2970
35.2503	14971.4000	13.8373	24.3000
35.3503	15003.0000	13.8765	24.3020
35.4503	15044.1000	13.9158	24.3050
35.5503	15087.0000	13.9551	24.3070
35.6503	15135.7000	13.9944	24.3100
35.7503	15154.4000	14.0337	24.3180
35.8503	15214.6000	14.0729	24.3220
35.9503	15255.8000	14.1122	24.3340
36.0503	15280.7000	14.1514	24.3380
36.1503	15338.9000	14.1907	24.3510
36.2503	15373.2000	14.2300	24.3560
36.3503	15396.5000	14.2692	24.3710
36.4503	15445.8000	14.3085	24.3770
36.5503	15481.4000	14.3477	24.3870
36.6503	15510.2000	14.3870	24.3940
36.7503	15553.0000	14.4263	24.3980
36.8503	15595.1000	14.4656	24.4050
36.9503	15624.6000	14.5048	24.4080
37.0503	15657.8000	14.5441	24.4140
37.1503	15705.5000	14.5833	24.4210
37.2503	15737.8000	14.6226	24.4280
37.3503	15759.6000	14.6619	24.4300
37.4503	15810.1000	14.7012	24.4370
37.5503	15838.3000	14.7405	24.4330
37.6503	15855.1000	14.7797	24.4380
37.7503	15901.9000	14.8189	24.4300
37.8503	15931.6000	14.8582	24.4340
37.9503	15944.6000	14.8975	24.4220
38.0503	15991.4000	14.9367	24.4250
38.1503	16021.7000	14.9761	24.4140
38.2503	16039.6000	15.0153	24.4150
38.3503	16082.8000	15.0545	24.4050
38.4503	16114.9000	15.0938	24.4060
38.5503	16138.7000	15.1331	24.3970
38.6503	16164.6000	15.1723	24.3970
38.7503	16204.1000	15.2117	24.3900
38.8503	16233.8000	15.2509	24.3890
38.9503	16258.8000	15.2902	24.3840
39.0503	16307.8000	15.3294	24.3830
39.1503	16337.6000	15.3687	24.3770
39.2503	16351.8000	15.4079	24.3750
39.3503	16402.3000	15.4472	24.3700
39.4503	16434.1000	15.4865	24.3670
39.5503	16447.8000	15.5258	24.3660
39.6503	16494.4000	15.5650	24.3640
39.7503	16525.4000	15.6043	24.3630
39.8503	16541.0000	15.6436	24.3610
39.9503	16582.9000	15.6828	24.3610
40.0503	16614.2000	15.7221	24.3590
40.1503	16635.9000	15.7614	24.3600
40.2503	16668.4000	15.8007	24.3590
40.3503	16704.4000	15.8399	24.3610
40.4503	16728.0000	15.8791	24.3590
40.5503	16749.4000	15.9184	24.3590
40.6503	16791.9000	15.9577	24.3580
40.7503	16820.6000	15.9969	24.3590
40.8503	16834.8000	16.0362	24.3580
40.9503	16884.3000	16.0755	24.3580
41.0503	16912.2000	16.1148	24.3570
41.1503	16927.8000	16.1540	24.3570
41.2503	16975.3000	16.1933	24.3560
41.3503	17004.2000	16.2325	24.3550
41.4503	17023.2000	16.2718	24.3550
41.5503	17066.7000	16.3111	24.3540
41.6503	17094.2000	16.3504	24.3530
41.7503	17120.2000	16.3896	24.3510
41.8503	17151.4000	16.4289	24.3500
41.9503	17188.4000	16.4681	24.3480
42.0503	17210.0000	16.5074	24.3470
42.1503	17231.4000	16.5467	24.3440
42.2503	17265.7000	16.5859	24.3430
42.3503	17291.1000	16.6252	24.3400
42.4503	17308.9000	16.6645	24.3380
42.5503	17351.1000	16.7037	24.3360
42.6503	17379.4000	16.7431	24.3330
42.7503	17397.7000	16.7823	24.3320
42.8503	17440.2000	16.8216	24.3240
42.9503	17469.8000	16.8608	24.3220
43.0503	17483.9000	16.9001	24.3200
43.1503	17520.2000	16.9393	24.3100
43.2503	17549.0000	16.9786	24.3070
43.3503	17562.4000	17.0179	24.2950
43.4503	17595.3000	17.0571	24.2920
43.5503	17623.4000	17.0964	24.2830
43.6503	17643.9000	17.1357	24.2790
43.7503	17671.6000	17.1749	24.2740
43.8503	17703.0000	17.2142	24.2700
43.9503	17726.1000	17.2535	24.2700
44.0503	17738.3000	17.2928	24.2660
44.1503	17777.1000	17.3320	24.2680
44.2503	17797.4000	17.3713	24.2650
44.3503	17802.6000	17.4105	24.2680
44.4503	17846.2000	17.4498	24.2650
44.5503	17858.1000	17.4891	24.2690
44.6503	17865.3000	17.5283	24.2670
44.7503	17892.4000	17.5676	24.2710
44.8503	17902.7000	17.6069	24.2690
44.9503	17913.7000	17.6461	24.2730
45.0503	17928.6000	17.6854	24.2720
45.1503	17950.5000	17.7246	24.2770
45.2503	17955.3000	17.7640	24.2770
45.3503	17958.1000	17.8032	24.2830
45.4503	17978.2000	17.8425	24.2830
45.5503	17975.5000	17.8817	24.2880
45.6503	17955.4000	17.9210	24.2890
45.7503	17948.7000	17.9603	24.2940
45.8503	17925.3000	17.9995	24.2950
45.9503	17896.3000	18.0388	24.3010
46.0503	17886.9000	18.0781	24.3030
46.1503	17863.0000	18.1173	24.3080
46.2503	17828.3000	18.1566	24.3090
46.3503	17817.3000	18.1958	24.3140
46.4503	17787.7000	18.2352	24.3160
46.5503	17755.8000	18.2744	24.3190
46.6503	17734.6000	18.3137	24.3210
46.7503	17706.3000	18.3529	24.3220
46.8503	17672.7000	18.3922	24.3250
46.9503	17659.6000	18.4315	24.3240
47.0503	17613.9000	18.4707	24.3260
47.1503	17585.9000	18.5100	24.3230
47.2503	17540.2000	18.5493	24.3250
47.3503	17500.8000	18.5885	24.3210
47.4503	17459.5000	18.6278	24.3220
47.5503	17406.7000	18.6671	24.3160
47.6503	17396.6000	18.7063	24.3170
47.7503	17359.4000	18.7456	24.3100
47.8503	17299.0000	18.7849	24.3100
47.9503	17285.4000	18.8241	24.3030
48.0503	17250.5000	18.8634	24.3020
48.1503	17186.9000	18.9027	24.2960
48.2503	17145.0000	18.9420	24.2950
48.3503	17101.0000	18.9813	24.2900
48.4503	17037.8000	19.0205	24.2880
48.5503	16985.2000	19.0598	24.2850
48.6503	16940.5000	19.0991	24.2830
48.7503	16857.6000	19.1384	24.2830
48.8503	16752.5000	19.1777	24.2810
48.9503	16676.3000	19.2169	24.2800
49.0503	16569.3000	19.2562	24.2780
49.1503	16459.9000	19.2954	24.2770
49.2503	16383.0000	19.3346	24.2750
49.3503	16237.2000	19.3739	24.2750
49.4503	16041.7000	19.4131	24.2730
49.5503	15874.0000	19.4523	24.2750
49.6503	15648.9000	19.4917	24.2740
49.7503	15434.8000	19.5310	24.2770
49.8503	15248.3000	19.5703	24.2770
49.9503	15048.3000	19.6094	24.2800
50.0503	14792.4000	19.6488	24.2800
50.1503	14412.9000	19.6881	24.2830
50.2503	14114.7000	19.7273	24.2830
50.3503	13807.9000	19.7665	24.2870
50.4503	13489.5000	19.8059	24.2870
50.5503	13172.7000	19.8452	24.2900
50.6503	12777.9000	19.8844	24.2900
50.7503	12367.6000	19.9237	24.2920
50.8503	12000.8000	19.9629	24.2920
50.9503	11571.6000	20.0022	24.2910
51.0503	11082.9000	20.0415	24.2920
51.1503	10546.4000	20.0808	24.2900
51.2503	9860.2500	20.1201	24.2900
51.3503	8582.8200	20.1598	24.2860
51.4503	3369.0200	20.2003	24.2860
51.5503	-25.8154	20.2383	24.2820
51.6503	-539.3900	20.2769	24.2810
51.7503	-557.2540	20.3163	24.2800
51.8503	-571.9220	20.3554	24.2790
51.9503	-609.2790	20.3947	24.2800
52.0503	-625.9550	20.4341	24.2800
52.1503	-606.1720	20.4732	24.2820
52.2503	-607.3590	20.5126	24.2820
52.3503	-627.5820	20.5519	24.2850
52.4503	-601.0990	20.5910	24.2850
52.5503	-601.7620	20.6303	24.2890
52.6503	-626.5350	20.6696	24.2900
52.7503	-604.6230	20.7089	24.2960
52.8503	-608.7750	20.7482	24.2960
52.9503	-621.5880	20.7874	24.3030
53.0503	-612.9560	20.8267	24.3040
53.1503	-603.7550	20.8659	24.3090
53.2503	-614.1160	20.9051	24.3110
53.3503	-617.4140	20.9445	24.3130
53.4503	-607.9350	20.9836	24.3160
53.5503	-621.8500	21.0230	24.3180
53.6503	-621.9910	21.0623	24.3190
53.7503	-627.4620	21.1015	24.3210
53.8503	-646.4780	21.1408	24.3210
53.9503	-660.0730	21.1801	24.3230
54.0503	-645.2810	21.2194	24.3210
54.1503	-640.2540	21.2586	24.3180
54.2503	-656.7890	21.2979	24.3190
54.3503	-642.4760	21.3371	24.3130
54.4503	-641.6520	21.3764	24.3140
54.5503	-652.3020	21.4157	24.3090

## Sheet: DATA4
Step time	Stress	Strain	Temperature
s	Pa	%	°C
0.05033	7.95846	0.01749	24.39600
0.15033	38.16540	0.06058	24.39500
0.25033	56.59870	0.10397	24.39600
0.35033	117.83000	0.14731	24.39600
0.45033	154.78200	0.19067	24.39500
0.55033	174.18200	0.23407	24.39500
0.65033	221.72200	0.27741	24.39400
0.75033	259.49800	0.32078	24.39300
0.85033	286.01400	0.36416	24.39200
0.95033	321.26000	0.40752	24.39100
1.05033	370.46500	0.45087	24.38900
1.15033	400.20200	0.49425	24.38900
1.25033	421.41300	0.53764	24.38700
1.35033	478.07400	0.58097	24.38600
1.45033	508.97100	0.62435	24.38600
1.55033	527.22500	0.66774	24.38600
1.65033	584.21000	0.71106	24.38500
1.75033	614.53700	0.75444	24.38400
1.85033	628.42900	0.79784	24.38400
1.95033	682.91200	0.84117	24.38300
2.05033	717.58800	0.88454	24.38300
2.15033	737.61500	0.92793	24.38200
2.25033	782.48200	0.97128	24.38300
2.35033	816.67200	1.01465	24.38300
2.45033	842.23800	1.05802	24.38300
2.55033	881.17000	1.10139	24.38300
2.65033	921.88900	1.14474	24.38300
2.75033	951.24900	1.18811	24.38300
2.85033	975.89900	1.23149	24.38200
2.95033	1022.98000	1.27484	24.38200
3.05033	1055.13000	1.31821	24.38000
3.15033	1069.20000	1.36161	24.37900
3.25033	1125.26000	1.40492	24.37700
3.35033	1159.33000	1.44830	24.37700
3.45033	1170.35000	1.49171	24.37500
3.55033	1224.47000	1.53504	24.37500
3.65033	1256.07000	1.57841	24.37400
3.75033	1269.33000	1.62180	24.37300
3.85033	1324.40000	1.66513	24.37300
3.95033	1356.97000	1.70851	24.37200
4.05033	1377.89000	1.75188	24.37100
4.15033	1417.31000	1.79525	24.37200
4.25033	1452.94000	1.83861	24.37100
4.35033	1481.91000	1.88199	24.37200
4.45033	1513.31000	1.92535	24.37200
4.55033	1557.83000	1.96870	24.37200
4.65033	1593.29000	2.01207	24.37200
4.75033	1606.46000	2.05546	24.37300
4.85033	1659.96000	2.09880	24.37300
4.95033	1690.85000	2.14218	24.37400
5.05033	1706.54000	2.18556	24.37400
5.15033	1761.24000	2.22889	24.37600
5.25033	1793.61000	2.27226	24.37600
5.35033	1806.40000	2.31566	24.37600
5.45033	1857.05000	2.35900	24.37600
5.55033	1892.86000	2.40238	24.37500
5.65033	1910.45000	2.44576	24.37500
5.75033	1957.52000	2.48910	24.37300
5.85033	1996.88000	2.53246	24.37300
5.95033	2017.18000	2.57586	24.37100
6.05033	2051.33000	2.61920	24.37100
6.15033	2093.62000	2.66257	24.36900
6.25033	2122.32000	2.70594	24.36900
6.35033	2146.43000	2.74931	24.36600
6.45033	2197.00000	2.79266	24.36600
6.55033	2226.78000	2.83604	24.36300
6.65033	2243.36000	2.87945	24.36200
6.75033	2297.72000	2.92274	24.35700
6.85033	2327.96000	2.96615	24.35600
6.95033	2341.63000	3.00951	24.35100
7.05033	2396.05000	3.05286	24.35000
7.15033	2422.78000	3.09625	24.34600
7.25033	2440.42000	3.13961	24.34500
7.35033	2489.22000	3.18297	24.34300
7.45033	2522.15000	3.22634	24.34200
7.55033	2546.66000	3.26970	24.34100
7.65033	2584.65000	3.31308	24.34000
7.75033	2623.17000	3.35644	24.33800
7.85033	2650.04000	3.39980	24.33800
7.95033	2677.82000	3.44317	24.33700
8.05033	2723.12000	3.48653	24.33500
8.15033	2754.71000	3.52990	24.33600
8.25033	2774.12000	3.57328	24.33400
8.35033	2823.58000	3.61662	24.33300
8.45033	2853.29000	3.65999	24.33600
8.55033	2861.67000	3.70338	24.33500
8.65033	2923.70000	3.74672	24.33600
8.75033	2951.23000	3.79010	24.33500
8.85033	2965.79000	3.83350	24.33700
8.95033	3014.58000	3.87683	24.33600
9.05033	3050.13000	3.92019	24.33600
9.15033	3055.53000	3.96359	24.33600
9.25033	3106.40000	4.00693	24.33500
9.35033	3128.97000	4.05029	24.33400
9.45033	3152.37000	4.09367	24.32900
9.55033	3185.90000	4.13703	24.32900
9.65033	3221.37000	4.18037	24.32300
9.75033	3249.06000	4.22377	24.32100
9.85033	3271.75000	4.26716	24.31600
9.95033	3309.51000	4.31050	24.31400
10.05030	3341.84000	4.35386	24.31000
10.15030	3357.38000	4.39724	24.30800
10.25030	3406.83000	4.44057	24.30500
10.35030	3431.10000	4.48395	24.30300
10.45030	3440.81000	4.52737	24.29900
10.55030	3498.86000	4.57068	24.29600
10.65030	3526.42000	4.61406	24.29200
10.75030	3540.52000	4.65743	24.28900
10.85030	3587.33000	4.70079	24.28600
10.95030	3619.73000	4.74416	24.28300
11.05030	3636.79000	4.78754	24.28200
11.15030	3674.80000	4.83090	24.27900
11.25030	3713.33000	4.87425	24.27900
11.35030	3733.54000	4.91764	24.27700
11.45030	3766.93000	4.96100	24.27800
11.55030	3805.98000	5.00434	24.27500
11.65030	3829.17000	5.04772	24.27700
11.75030	3850.26000	5.09111	24.27500
11.85030	3894.66000	5.13444	24.27600
11.95030	3923.10000	5.17781	24.27400
12.05030	3938.87000	5.22122	24.27500
12.15030	3989.38000	5.26454	24.27300
12.25030	4013.64000	5.30794	24.27400
12.35030	4025.72000	5.35131	24.27200
12.45030	4079.96000	5.39463	24.27300
12.55030	4107.37000	5.43802	24.27200
12.65030	4122.11000	5.48142	24.27200
12.75030	4168.33000	5.52475	24.27100
12.85030	4196.16000	5.56814	24.27200
12.95030	4212.09000	5.61153	24.27200
13.05030	4253.58000	5.65487	24.27300
13.15030	4289.82000	5.69821	24.27300
13.25030	4307.58000	5.74162	24.27400
13.35030	4340.91000	5.78500	24.27400
13.45030	4380.04000	5.82833	24.27500
13.55030	4401.48000	5.87170	24.27500
13.65030	4423.03000	5.91506	24.27700
13.75030	4466.37000	5.95841	24.27700
13.85030	4495.72000	6.00178	24.27900
13.95030	4507.38000	6.04517	24.27900
14.05030	4550.95000	6.08853	24.28000
14.15030	4578.42000	6.13191	24.28000
14.25030	4580.66000	6.17530	24.28000
14.35030	4628.31000	6.21859	24.28100
14.45030	4657.03000	6.26198	24.28200
14.55030	4665.47000	6.30538	24.28000
14.65030	4709.86000	6.34871	24.28100
14.75030	4738.24000	6.39208	24.27600
14.85030	4752.19000	6.43548	24.27600
14.95030	4794.28000	6.47884	24.26900
15.05030	4828.23000	6.52219	24.26800
15.15030	4849.43000	6.56557	24.25900
15.25030	4875.76000	6.60895	24.25800
15.35030	4914.14000	6.65227	24.25000
15.45030	4938.33000	6.69569	24.24800
15.55030	4958.39000	6.73902	24.24300
15.65030	5001.27000	6.78238	24.24100
15.75030	5027.41000	6.82576	24.24000
15.85030	5033.94000	6.86918	24.23700
15.95030	5088.57000	6.91248	24.23900
16.05030	5111.70000	6.95587	24.23700
16.15030	5119.02000	6.99923	24.23900
16.25030	5173.90000	7.04258	24.23700
16.35030	5198.21000	7.08595	24.23500
16.45030	5207.48000	7.12934	24.23300
16.55030	5273.08000	7.17266	24.22800
16.65030	5268.43000	7.21606	24.22600
16.75030	5300.97000	7.25945	24.22200
16.85030	5328.52000	7.30280	24.22000
16.95030	5364.88000	7.34613	24.21800
17.05030	5379.09000	7.38951	24.21600
17.15030	5407.75000	7.43289	24.21600
17.25030	5437.97000	7.47625	24.21400
17.35030	5458.00000	7.51962	24.21500
17.45030	5476.50000	7.56298	24.21400
17.55030	5517.44000	7.60636	24.21700
17.65030	5539.50000	7.64971	24.21600
17.75030	5550.51000	7.69310	24.22000
17.85030	5590.12000	7.73645	24.21900
17.95030	5607.54000	7.77982	24.22600
18.05030	5621.80000	7.82318	24.22500
18.15030	5661.97000	7.86655	24.23300
18.25030	5693.00000	7.90988	24.23400
18.35030	5693.18000	7.95328	24.24300
18.45030	5739.95000	7.99665	24.24400
18.55030	5763.09000	8.04000	24.25300
18.65030	5771.07000	8.08341	24.25500
18.75030	5805.42000	8.12674	24.26100
18.85030	5826.26000	8.17011	24.26300
18.95030	5841.54000	8.21350	24.26500
19.05030	5859.62000	8.25686	24.26400
19.15030	5878.74000	8.30024	24.26600
19.25030	5902.24000	8.34358	24.26500
19.35030	5910.02000	8.38698	24.26700
19.45030	5942.12000	8.43031	24.26500
19.55030	5973.34000	8.47367	24.26700
19.65030	5973.92000	8.51708	24.26500
19.75030	6013.28000	8.56042	24.26700
19.85030	6032.94000	8.60378	24.26500
19.95030	6033.09000	8.64718	24.26600
20.05030	6072.81000	8.69054	24.26300
20.15030	6094.22000	8.73385	24.26400
20.25030	6097.32000	8.77725	24.26200
20.35030	6132.94000	8.82060	24.26200
20.45030	6152.42000	8.86400	24.25900
20.55030	6160.83000	8.90738	24.25900
20.65030	6192.48000	8.95072	24.25600
20.75030	6208.00000	8.99406	24.25600
20.85030	6218.97000	9.03746	24.25500
20.95030	6235.18000	9.08081	24.25400
21.05030	6254.46000	9.12419	24.25300
21.15030	6277.33000	9.16755	24.25200
21.25030	6284.29000	9.21093	24.25200
21.35030	6317.42000	9.25426	24.25200
21.45030	6341.07000	9.29764	24.25300
21.55030	6340.27000	9.34104	24.25200
21.65030	6376.65000	9.38438	24.25400
21.75030	6401.38000	9.42772	24.25300
21.85030	6405.31000	9.47112	24.25500
21.95030	6446.82000	9.51449	24.25500
22.05030	6467.43000	9.55783	24.25800
22.15030	6476.21000	9.60124	24.25800
22.25030	6504.77000	9.64457	24.26100
22.35030	6528.03000	9.68796	24.26100
22.45030	6539.91000	9.73131	24.26300
22.55030	6562.92000	9.77469	24.26400
22.65030	6589.06000	9.81802	24.26500
22.75030	6599.87000	9.86140	24.26600
22.85030	6608.48000	9.90478	24.26700
22.95030	6636.77000	9.94815	24.26800
23.05030	6654.55000	9.99150	24.26800
23.15030	6656.76000	10.03490	24.26800
23.25030	6690.11000	10.07820	24.26700
23.35030	6700.58000	10.12160	24.26800
23.45030	6693.85000	10.16500	24.26600
23.55030	6725.52000	10.20830	24.26600
23.65030	6737.83000	10.25170	24.26500
23.75030	6741.99000	10.29510	24.26500
23.85030	6770.96000	10.33840	24.26300
23.95030	6787.37000	10.38180	24.26300
24.05030	6789.78000	10.42530	24.26000
24.15030	6816.30000	10.46860	24.26000
24.25030	6835.29000	10.51190	24.25700
24.35030	6849.81000	10.55530	24.25700
24.45030	6870.05000	10.59860	24.25600
24.55030	6894.55000	10.64200	24.25400
24.65030	6913.72000	10.68540	24.25300
24.75030	6926.16000	10.72880	24.25200
24.85030	6957.57000	10.77210	24.25100
24.95030	6976.66000	10.81550	24.25000
25.05030	6984.03000	10.85890	24.25000
25.15030	7020.86000	10.90220	24.24900
25.25030	7035.20000	10.94560	24.24900
25.35030	7037.02000	10.98890	24.25000
25.45030	7076.94000	11.03230	24.24900
25.55030	7095.58000	11.07560	24.25100
25.65030	7099.95000	11.11910	24.25000
25.75030	7134.15000	11.16230	24.25100
25.85030	7150.78000	11.20580	24.25100
25.95030	7157.26000	11.24920	24.25200
26.05030	7178.53000	11.29250	24.25200
26.15030	7179.74000	11.33590	24.25300
26.25030	7209.12000	11.37920	24.25300
26.35030	7211.98000	11.42260	24.25500
26.45030	7220.32000	11.46590	24.25500
26.55030	7229.72000	11.50930	24.25400
26.65030	7219.14000	11.55270	24.25400
26.75030	7237.24000	11.59600	24.25300
26.85030	7234.78000	11.63940	24.25300
26.95030	7219.17000	11.68280	24.25200
27.05030	7234.72000	11.72610	24.25200
27.15030	7222.93000	11.76960	24.25100
27.25030	7209.72000	11.81290	24.25000
27.35030	7213.82000	11.85630	24.25000
27.45030	7215.30000	11.89960	24.24900
27.55030	7200.55000	11.94300	24.25000
27.65030	7204.63000	11.98640	24.25000
27.75030	7205.66000	12.02980	24.25500
27.85030	7204.83000	12.07310	24.25600
27.95030	7208.58000	12.11650	24.26500
28.05030	7201.71000	12.15980	24.26600
28.15030	7189.18000	12.20320	24.27200
28.25030	7179.76000	12.24660	24.27300
28.35030	7174.50000	12.28990	24.27500
28.45030	7162.77000	12.33330	24.27700
28.55030	7161.69000	12.37670	24.27700
28.65030	7148.15000	12.42000	24.27800
28.75030	7138.64000	12.46340	24.27600
28.85030	7143.25000	12.50670	24.27800
28.95030	7139.05000	12.55010	24.27300
29.05030	7127.68000	12.59350	24.27400
29.15030	7117.51000	12.63680	24.26900
29.25030	7099.89000	12.68020	24.26900
29.35030	7082.27000	12.72360	24.26400
29.45030	7058.59000	12.76700	24.26400
29.55030	7024.20000	12.81030	24.25700
29.65030	6969.54000	12.85370	24.25600
29.75030	6892.23000	12.89710	24.24900
29.85030	6776.12000	12.94050	24.24800
29.95030	6645.38000	12.98380	24.24200
30.05030	6418.54000	13.02720	24.24000
30.15030	5922.13000	13.07070	24.23700
30.25030	5071.16000	13.11410	24.23500
30.35030	2867.85000	13.15830	24.23500
30.45030	-680.03200	13.20100	24.23300
30.55030	-697.45100	13.24400	24.23400
30.65030	-695.04200	13.28730	24.23400
30.75030	-699.87300	13.33070	24.23300
30.85030	-700.65700	13.37410	24.23300
30.95030	-700.18000	13.41750	24.23200
31.05030	-703.10000	13.46080	24.23300
31.15030	-695.51900	13.50420	24.23200
31.25030	-696.75900	13.54750	24.23300
31.35030	-701.11000	13.59090	24.23200
31.45030	-697.27700	13.63430	24.23400
31.55030	-699.36900	13.67760	24.23400
31.65030	-696.16500	13.72100	24.23500
31.75030	-695.93000	13.76440	24.23400
31.85030	-696.46800	13.80770	24.23500
31.95030	-697.69200	13.85110	24.23400
32.05030	-704.17000	13.89450	24.23500
32.15030	-697.10700	13.93790	24.23400
32.25030	-693.14800	13.98120	24.23400
32.35030	-699.19700	14.02460	24.23400
32.45030	-700.04200	14.06790	24.23300
32.55030	-698.61600	14.11130	24.23300
32.65030	-698.89800	14.15470	24.23100
32.75030	-693.25100	14.19810	24.23000

## Sheet: DATA5
Step time	Stress	Strain	Temperature
s	Pa	%	°C
0.05033	35.86940	0.01601	24.23500
0.15033	83.64170	0.05561	24.23500
0.25033	121.51100	0.09545	24.23500
0.35033	189.25100	0.13524	24.23500
0.45033	244.06000	0.17505	24.23500
0.55033	276.21600	0.21489	24.23400
0.65033	343.00300	0.25468	24.23400
0.75033	399.03700	0.29449	24.23400
0.85033	429.91600	0.33433	24.23400
0.95033	491.97800	0.37412	24.23300
1.05033	544.47900	0.41394	24.23300
1.15033	581.34100	0.45377	24.23300
1.25033	642.54700	0.49357	24.23300
1.35033	692.85500	0.53338	24.23300
1.45033	730.96700	0.57321	24.23300
1.55033	783.94300	0.61302	24.23300
1.65033	835.37700	0.65282	24.23200
1.75033	883.02600	0.69264	24.23100
1.85033	924.50800	0.73247	24.23100
1.95033	981.31600	0.77226	24.23100
2.05033	1029.07000	0.81207	24.23100
2.15033	1061.71000	0.85192	24.23100
2.25033	1124.75000	0.89170	24.23100
2.35033	1173.24000	0.93152	24.23100
2.45033	1203.63000	0.97136	24.23100
2.55033	1268.01000	1.01114	24.23200
2.65033	1316.27000	1.05096	24.23200
2.75033	1344.69000	1.09080	24.23100
2.85033	1409.52000	1.13058	24.23100
2.95033	1456.78000	1.17040	24.22900
3.05033	1490.10000	1.21024	24.22900
3.15033	1550.53000	1.25003	24.22700
3.25033	1595.65000	1.28985	24.22700
3.35033	1632.14000	1.32967	24.22500
3.45033	1682.21000	1.36948	24.22400
3.55033	1733.35000	1.40928	24.22300
3.65033	1773.38000	1.44911	24.22300
3.75033	1816.38000	1.48892	24.22300
3.85033	1867.07000	1.52873	24.22200
3.95033	1913.63000	1.56855	24.22200
4.05033	1945.32000	1.60839	24.22100
4.15033	2004.54000	1.64817	24.22000
4.25033	2052.31000	1.68798	24.21900
4.35033	2079.92000	1.72783	24.21900
4.45033	2136.29000	1.76760	24.21900
4.55033	2185.34000	1.80742	24.21900
4.65033	2210.44000	1.84726	24.21800
4.75033	2268.18000	1.88705	24.21800
4.85033	2316.72000	1.92686	24.21800
4.95033	2342.32000	1.96670	24.21800
5.05033	2400.70000	2.00649	24.21800
5.15033	2445.19000	2.04631	24.21900
5.25033	2477.41000	2.08614	24.21800
5.35033	2529.94000	2.12595	24.21800
5.45033	2576.98000	2.16575	24.21700
5.55033	2613.73000	2.20557	24.21600
5.65033	2655.74000	2.24539	24.21500
5.75033	2704.75000	2.28520	24.21300
5.85033	2748.82000	2.32501	24.21300
5.95033	2784.39000	2.36484	24.21100
6.05033	2839.58000	2.40463	24.21100
6.15033	2885.11000	2.44446	24.21000
6.25033	2911.16000	2.48429	24.20900
6.35033	2972.36000	2.52407	24.20900
6.45033	3015.91000	2.56388	24.20800
6.55033	3042.79000	2.60373	24.20800
6.65033	3104.10000	2.64351	24.20800
6.75033	3148.98000	2.68333	24.20800
6.85033	3176.04000	2.72316	24.20700
6.95033	3233.79000	2.76296	24.20600
7.05033	3276.62000	2.80277	24.20600
7.15033	3311.18000	2.84260	24.20500
7.25033	3360.75000	2.88242	24.20500
7.35033	3406.03000	2.92222	24.20500
7.45033	3447.11000	2.96204	24.20500
7.55033	3485.61000	3.00186	24.20500
7.65033	3536.83000	3.04167	24.20500
7.75033	3580.73000	3.08148	24.20600
7.85033	3612.99000	3.12131	24.20500
7.95033	3669.05000	3.16111	24.20600
8.05033	3717.01000	3.20092	24.20600
8.15033	3739.81000	3.24075	24.20700
8.25033	3802.32000	3.28052	24.20700
8.35033	3847.72000	3.32035	24.20700
8.45033	3872.13000	3.36020	24.20700
8.55033	3933.71000	3.39997	24.20900
8.65033	3977.21000	3.43979	24.20900
8.75033	4005.80000	3.47962	24.21000
8.85033	4063.00000	3.51942	24.21100
8.95033	4108.24000	3.55923	24.21200
9.05033	4141.88000	3.59907	24.21200
9.15033	4192.22000	3.63888	24.21300
9.25033	4238.67000	3.67867	24.21300
9.35033	4278.85000	3.71849	24.21200
9.45033	4319.59000	3.75832	24.21300
9.55033	4370.99000	3.79810	24.21000
9.65033	4417.77000	3.83794	24.21100
9.75033	4447.22000	3.87779	24.20900
9.85033	4503.62000	3.91756	24.20900
9.95033	4550.17000	3.95737	24.20600
10.05030	4577.98000	3.99720	24.20600
10.15030	4638.05000	4.03700	24.20300
10.25030	4682.43000	4.07683	24.20100
10.35030	4708.98000	4.11665	24.20100
10.45030	4768.87000	4.15644	24.20000
10.55030	4814.48000	4.19625	24.19900
10.65030	4844.94000	4.23608	24.19700
10.75030	4900.69000	4.27589	24.19700
10.85030	4946.71000	4.31568	24.19600
10.95030	4981.95000	4.35552	24.19500
11.05030	5027.97000	4.39534	24.19400
11.15030	5077.20000	4.43515	24.19400
11.25030	5120.53000	4.47496	24.19400
11.35030	5160.22000	4.51478	24.19500
11.45030	5212.30000	4.55459	24.19400
11.55030	5257.05000	4.59440	24.19600
11.65030	5288.05000	4.63424	24.19600
11.75030	5346.29000	4.67402	24.19700
11.85030	5392.40000	4.71384	24.19700
11.95030	5419.77000	4.75369	24.19600
12.05030	5479.63000	4.79348	24.19600
12.15030	5527.20000	4.83328	24.19500
12.25030	5554.02000	4.87313	24.19500
12.35030	5616.35000	4.91290	24.19400
12.45030	5661.25000	4.95272	24.19400
12.55030	5694.07000	4.99256	24.19300
12.65030	5748.28000	5.03237	24.19300
12.75030	5797.91000	5.07215	24.19200
12.85030	5831.55000	5.11201	24.19200
12.95030	5882.00000	5.15181	24.19100
13.05030	5930.24000	5.19162	24.19100
13.15030	5975.04000	5.23142	24.19100
13.25030	6013.71000	5.27125	24.19000
13.35030	6064.41000	5.31105	24.19100
13.45030	6112.22000	5.35087	24.19100
13.55030	6142.61000	5.39069	24.19200
13.65030	6201.68000	5.43047	24.19200
13.75030	6250.94000	5.47030	24.19400
13.85030	6275.26000	5.51015	24.19400
13.95030	6339.45000	5.54992	24.20000
14.05030	6383.96000	5.58976	24.20000
14.15030	6411.53000	5.62959	24.20500
14.25030	6474.09000	5.66938	24.20600
14.35030	6517.89000	5.70918	24.20900
14.45030	6550.21000	5.74902	24.21000
14.55030	6602.26000	5.78881	24.21300
14.65030	6651.87000	5.82863	24.21400
14.75030	6688.82000	5.86845	24.21700
14.85030	6735.90000	5.90829	24.21800
14.95030	6786.74000	5.94805	24.21900
15.05030	6828.19000	5.98788	24.22100
15.15030	6864.78000	6.02773	24.22000
15.25030	6916.66000	6.06753	24.22200
15.35030	6962.59000	6.10734	24.21700
15.45030	6994.14000	6.14719	24.21800
15.55030	7052.42000	6.18696	24.21300
15.65030	7100.52000	6.22677	24.21300
15.75030	7123.09000	6.26662	24.20700
15.85030	7186.76000	6.30639	24.20700
15.95030	7230.45000	6.34621	24.20200
16.05030	7257.24000	6.38603	24.20100
16.15030	7315.57000	6.42586	24.19900
16.25030	7359.17000	6.46566	24.19800
16.35030	7391.83000	6.50548	24.19900
16.45030	7442.52000	6.54528	24.19800
16.55030	7486.98000	6.58508	24.20100
16.65030	7524.08000	6.62492	24.20100
16.75030	7568.54000	6.66473	24.20800
16.85030	7619.29000	6.70454	24.20800
16.95030	7661.68000	6.74435	24.21600
17.05030	7695.42000	6.78419	24.21600
17.15030	7749.86000	6.82398	24.23200
17.25030	7797.90000	6.86379	24.23400
17.35030	7823.51000	6.90364	24.25300
17.45030	7883.31000	6.94338	24.25700
17.55030	7929.06000	6.98321	24.27100
17.65030	7954.43000	7.02308	24.27600
17.75030	8015.75000	7.06283	24.28200
17.85030	8063.07000	7.10265	24.28700
17.95030	8093.72000	7.14252	24.28900
18.05030	8150.03000	7.18231	24.29400
18.15030	8197.01000	7.22210	24.29100
18.25030	8232.10000	7.26193	24.29500
18.35030	8283.16000	7.30173	24.28900
18.45030	8333.28000	7.34157	24.29300
18.55030	8376.72000	7.38138	24.28400
18.65030	8416.78000	7.42119	24.28700
18.75030	8468.04000	7.46099	24.27700
18.85030	8516.29000	7.50081	24.27900
18.95030	8549.99000	7.54064	24.26800
19.05030	8608.93000	7.58042	24.26800
19.15030	8657.46000	7.62023	24.25900
19.25030	8684.92000	7.66009	24.25900
19.35030	8745.25000	7.69987	24.25100
19.45030	8791.26000	7.73970	24.24900
19.55030	8816.08000	7.77953	24.24700
19.65030	8876.97000	7.81935	24.24500
19.75030	8926.20000	7.85915	24.24400
19.85030	8956.36000	7.89896	24.24200
19.95030	9013.64000	7.93876	24.24200
20.05030	9058.91000	7.97858	24.24000
20.15030	9094.67000	8.01842	24.24000
20.25030	9147.95000	8.05822	24.23900
20.35030	9197.97000	8.09801	24.23700
20.45030	9238.52000	8.13784	24.23500
20.55030	9277.17000	8.17765	24.23300
20.65030	9330.82000	8.21748	24.23100
20.75030	9376.63000	8.25728	24.23000
20.85030	9412.13000	8.29711	24.22900
20.95030	9466.99000	8.33690	24.23300
21.05030	9514.79000	8.37672	24.23200
21.15030	9542.52000	8.41658	24.23700
21.25030	9602.53000	8.45634	24.23600
21.35030	9645.95000	8.49618	24.23600
21.45030	9674.96000	8.53599	24.24000
21.55030	9734.41000	8.57580	24.24000
21.65030	9779.45000	8.61560	24.24100
21.75030	9812.06000	8.65543	24.24100
21.85030	9858.04000	8.69524	24.24200
21.95030	9908.27000	8.73506	24.24200
22.05030	9945.13000	8.77488	24.24300
22.15030	9992.02000	8.81469	24.24000
22.25030	10043.20000	8.85450	24.24000
22.35030	10085.20000	8.89429	24.23600
22.45030	10120.00000	8.93414	24.23600
22.55030	10177.50000	8.97394	24.23300
22.65030	10223.20000	9.01377	24.23300
22.75030	10254.30000	9.05356	24.23000
22.85030	10313.00000	9.09338	24.23000
22.95030	10358.80000	9.13320	24.22800
23.05030	10384.00000	9.17302	24.22700
23.15030	10445.00000	9.21278	24.22500
23.25030	10492.40000	9.25260	24.22400
23.35030	10519.50000	9.29246	24.22500
23.45030	10574.90000	9.33223	24.22400
23.55030	10620.40000	9.37208	24.22600
23.65030	10651.40000	9.41189	24.22500
23.75030	10703.30000	9.45171	24.22600
23.85030	10748.50000	9.49151	24.22600
23.95030	10787.00000	9.53133	24.22800
24.05030	10827.80000	9.57120	24.22800
24.15030	10874.10000	9.61100	24.23100
24.25030	10919.00000	9.65080	24.23100
24.35030	10955.50000	9.69064	24.23500
24.45030	11008.70000	9.73041	24.23600
24.55030	11057.20000	9.77026	24.24000
24.65030	11085.10000	9.81000	24.24100
24.75030	11141.50000	9.84983	24.24400
24.85030	11189.30000	9.88963	24.24500
24.95030	11215.40000	9.92951	24.24800
25.05030	11275.50000	9.96928	24.24900
25.15030	11321.80000	10.00910	24.25200
25.25030	11354.00000	10.04890	24.25300
25.35030	11414.00000	10.08870	24.25600
25.45030	11458.30000	10.12850	24.25800
25.55030	11496.10000	10.16830	24.26100
25.65030	11551.20000	10.20820	24.26300
25.75030	11598.10000	10.24790	24.26500
25.85030	11641.70000	10.28780	24.26700
25.95030	11683.90000	10.32760	24.27100
26.05030	11737.50000	10.36740	24.27300
26.15030	11782.80000	10.40730	24.27800
26.25030	11821.50000	10.44710	24.28000
26.35030	11879.30000	10.48690	24.28300
26.45030	11929.70000	10.52670	24.28500
26.55030	11959.50000	10.56650	24.28400
26.65030	12022.50000	10.60630	24.28600
26.75030	12072.50000	10.64610	24.28100
26.85030	12101.60000	10.68590	24.28300
26.95030	12165.90000	10.72570	24.27100
27.05030	12213.60000	10.76550	24.27200
27.15030	12247.00000	10.80540	24.25700
27.25030	12306.00000	10.84520	24.25700
27.35030	12353.50000	10.88500	24.23900
27.45030	12391.80000	10.92480	24.23700
27.55030	12444.40000	10.96460	24.22300
27.65030	12493.90000	11.00440	24.22000
27.75030	12537.30000	11.04420	24.21000
27.85030	12579.10000	11.08410	24.20600
27.95030	12633.70000	11.12380	24.19900
28.05030	12679.20000	11.16370	24.19500
28.15030	12714.00000	11.20350	24.19200
28.25030	12773.30000	11.24330	24.18700
28.35030	12823.60000	11.28310	24.18900
28.45030	12850.90000	11.32300	24.18500
28.55030	12911.30000	11.36280	24.19100
28.65030	12960.70000	11.40260	24.18800
28.75030	12989.10000	11.44240	24.19600
28.85030	13050.70000	11.48220	24.19300
28.95030	13097.40000	11.52200	24.20200
29.05030	13131.50000	11.56180	24.20000
29.15030	13187.50000	11.60160	24.20800
29.25030	13238.10000	11.64150	24.20700
29.35030	13273.50000	11.68130	24.21100
29.45030	13323.90000	11.72110	24.21200
29.55030	13374.30000	11.76090	24.21300
29.65030	13413.40000	11.80070	24.21300
29.75030	13454.70000	11.84050	24.21000
29.85030	13506.20000	11.88030	24.21100
29.95030	13550.10000	11.92010	24.20700
30.05030	13584.10000	11.96000	24.20600
30.15030	13641.10000	11.99980	24.20100
30.25030	13686.90000	12.03960	24.20100
30.35030	13709.60000	12.07940	24.19500
30.45030	13769.20000	12.11920	24.19500
30.55030	13824.20000	12.15910	24.19000
30.65030	13844.00000	12.19890	24.18900
30.75030	13903.10000	12.23870	24.18600
30.85030	13947.10000	12.27850	24.18500
30.95030	13979.10000	12.31830	24.18500
31.05030	14031.70000	12.35810	24.18300
31.15030	14077.10000	12.39790	24.18300
31.25030	14110.30000	12.43770	24.18200
31.35030	14158.40000	12.47760	24.18100
31.45030	14206.10000	12.51740	24.18000
31.55030	14247.60000	12.55720	24.17900
31.65030	14285.80000	12.59700	24.17800
31.75030	14337.60000	12.63680	24.17700
31.85030	14385.00000	12.67660	24.17600
31.95030	14415.30000	12.71650	24.17500
32.05030	14474.90000	12.75620	24.17300
32.15030	14545.90000	12.79600	24.17200
32.25030	14523.20000	12.83590	24.17100
32.35030	14609.40000	12.87570	24.17000
32.45030	14664.90000	12.91550	24.16900
32.55030	14683.70000	12.95530	24.16800
32.65030	14756.00000	12.99510	24.16800
32.75030	14788.90000	13.03490	24.16600
32.85030	14835.20000	13.07480	24.16500
32.95030	14891.30000	13.11460	24.16600
33.05030	14933.00000	13.15440	24.16500
33.15030	14978.50000	13.19420	24.16400
33.25030	15022.40000	13.23410	24.16700
33.35030	15075.80000	13.27380	24.17100
33.45030	15121.60000	13.31370	24.17000
33.55030	15161.10000	13.35340	24.17200
33.65030	15219.20000	13.39330	24.17200
33.75030	15264.20000	13.43310	24.17200
33.85030	15298.40000	13.47290	24.17200
33.95030	15356.90000	13.51270	24.17200
34.05030	15404.90000	13.55250	24.17200
34.15030	15436.30000	13.59240	24.17200
34.25030	15496.90000	13.63210	24.17200
34.35030	15534.80000	13.67200	24.16900
34.45030	15585.30000	13.71180	24.16900
34.55030	15645.00000	13.75160	24.16600
34.65030	15682.70000	13.79140	24.16500
34.75030	15715.50000	13.83120	24.16200
34.85030	15774.40000	13.87100	24.16200
34.95030	15823.00000	13.91090	24.15700
35.05030	15863.40000	13.95070	24.15600
35.15030	15905.00000	13.99050	24.15100
35.25030	15958.60000	14.03030	24.15000
35.35030	16002.40000	14.07010	24.14600
35.45030	16034.50000	14.10990	24.14500
35.55030	16092.40000	14.14970	24.14300
35.65030	16136.90000	14.18950	24.14200
35.75030	16164.80000	14.22940	24.14200
35.85030	16222.50000	14.26920	24.14000
35.95030	16269.90000	14.30900	24.14100
36.05030	16294.90000	14.34880	24.14000
36.15030	16349.30000	14.38860	24.14200
36.25030	16393.60000	14.42840	24.14000
36.35030	16420.60000	14.46830	24.14400
36.45030	16474.50000	14.50800	24.14400
36.55030	16522.70000	14.54790	24.14900
36.65030	16552.50000	14.58770	24.14900
36.75030	16599.20000	14.62750	24.15300
36.85030	16646.90000	14.66730	24.15300
36.95030	16682.30000	14.70710	24.15700
37.05030	16720.50000	14.74700	24.15700
37.15030	16771.60000	14.78670	24.16000
37.25030	16812.20000	14.82660	24.16100
37.35030	16844.00000	14.86640	24.16200
37.45030	16898.60000	14.90620	24.16300
37.55030	16945.20000	14.94600	24.16400
37.65030	16973.30000	14.98590	24.16500
37.75030	17032.00000	15.02570	24.16500
37.85030	17079.70000	15.06550	24.16600
37.95030	17105.80000	15.10530	24.16600
38.05030	17166.20000	15.14510	24.16700
38.15030	17215.10000	15.18480	24.16600
38.25030	17245.90000	15.22470	24.16700
38.35030	17300.60000	15.26450	24.16500
38.45030	17351.00000	15.30430	24.16500
38.55030	17386.90000	15.34420	24.16400
38.65030	17436.70000	15.38400	24.16500
38.75030	17486.80000	15.42370	24.16500
38.85030	17529.90000	15.46360	24.16500
38.95030	17568.90000	15.50340	24.16900
39.05030	17625.60000	15.54320	24.17000
39.15030	17668.40000	15.58300	24.17500
39.25030	17702.70000	15.62280	24.17600
39.35030	17760.50000	15.66270	24.18000
39.45030	17804.30000	15.70250	24.18200
39.55030	17834.80000	15.74230	24.18800
39.65030	17894.00000	15.78210	24.19000
39.75030	17940.10000	15.82190	24.19700
39.85030	17970.80000	15.86170	24.19900
39.95030	18022.90000	15.90150	24.20100
40.05030	18071.20000	15.94130	24.20300
40.15030	18105.40000	15.98120	24.20100
40.25030	18150.30000	16.02100	24.20300
40.35030	18202.50000	16.06080	24.20000
40.45030	18238.10000	16.10060	24.20200
40.55030	18282.20000	16.14040	24.19600
40.65030	18333.70000	16.18020	24.19700
40.75030	18375.00000	16.22000	24.18800
40.85030	18407.30000	16.25990	24.18800
40.95030	18466.70000	16.29970	24.17900
41.05030	18511.40000	16.33950	24.17800
41.15030	18533.60000	16.37940	24.16600
41.25030	18596.40000	16.41910	24.16500
41.35030	18638.90000	16.45890	24.15700
41.45030	18660.10000	16.49870	24.15400
41.55030	18721.60000	16.53850	24.14800
41.65030	18764.70000	16.57840	24.14500
41.75030	18787.60000	16.61820	24.14200
41.85030	18868.60000	16.65790	24.13600
41.95030	18846.10000	16.69790	24.13300
42.05030	18914.60000	16.73760	24.12900
42.15030	18948.60000	16.77740	24.12600
42.25030	18991.20000	16.81730	24.12500
42.35030	19032.40000	16.85710	24.12200
42.45030	19064.30000	16.89690	24.12200
42.55030	19117.50000	16.93670	24.11900
42.65030	19154.90000	16.97650	24.12100
42.75030	19185.60000	17.01640	24.11900
42.85030	19239.70000	17.05610	24.12500
42.95030	19280.00000	17.09590	24.12300
43.05030	19310.70000	17.13580	24.12900
43.15030	19368.50000	17.17560	24.12800
43.25030	19405.10000	17.21540	24.13400
43.35030	19427.80000	17.25520	24.13300
43.45030	19496.20000	17.29500	24.13800
43.55030	19506.40000	17.33480	24.13800
43.65030	19589.30000	17.37460	24.14100
43.75030	19614.00000	17.41440	24.14100
43.85030	19663.10000	17.45430	24.14300
43.95030	19689.40000	17.49410	24.14400
44.05030	19730.30000	17.53390	24.14600
44.15030	19787.70000	17.57370	24.14700
44.25030	19806.80000	17.61350	24.14900
44.35030	19847.70000	17.65340	24.15000
44.45030	19898.10000	17.69310	24.14900
44.55030	19924.40000	17.73290	24.15000
44.65030	19955.80000	17.77280	24.15000
44.75030	20009.00000	17.81260	24.15000
44.85030	20037.00000	17.85240	24.14800
44.95030	20057.60000	17.89230	24.15000
45.05030	20114.00000	17.93200	24.15000
45.15030	20146.90000	17.97180	24.15500
45.25030	20164.30000	18.01170	24.15600
45.35030	20230.10000	18.05150	24.15600
45.45030	20255.90000	18.09130	24.16500
45.55030	20280.10000	18.13120	24.17300
45.65030	20334.10000	18.17090	24.17400
45.75030	20369.90000	18.21070	24.18000
45.85030	20391.50000	18.25060	24.18200
45.95030	20439.40000	18.29040	24.18900
46.05030	20485.90000	18.33010	24.19200
46.15030	20510.60000	18.37000	24.20000
46.25030	20546.00000	18.40980	24.20300
46.35030	20597.30000	18.44960	24.21100
46.45030	20625.60000	18.48950	24.21500
46.55030	20654.30000	18.52930	24.22200
46.65030	20715.00000	18.56900	24.22600
46.75030	20746.20000	18.60890	24.23900
46.85030	20769.10000	18.64870	24.24400
46.95030	20833.20000	18.68850	24.26300
47.05030	20867.70000	18.72830	24.26900
47.15030	20886.50000	18.76820	24.28700
47.25030	20953.70000	18.80800	24.29400
47.35030	20990.60000	18.84780	24.30900
47.45030	21012.00000	18.88760	24.31700
47.55030	21075.90000	18.92740	24.32900
47.65030	21113.40000	18.96720	24.33700
47.75030	21143.50000	19.00710	24.35000
47.85030	21192.40000	19.04680	24.35900
47.95030	21239.10000	19.08660	24.36500
48.05030	21268.10000	19.12650	24.37400
48.15030	21301.60000	19.16640	24.37000
48.25030	21347.50000	19.20600	24.37800
48.35030	21372.60000	19.24600	24.37200
48.45030	21396.60000	19.28590	24.37900
48.55030	21449.70000	19.32550	24.37100
48.65030	21477.20000	19.36540	24.37700
48.75030	21493.20000	19.40530	24.36300
48.85030	21555.70000	19.44510	24.36700
48.95030	21587.50000	19.48490	24.34900
49.05030	21604.50000	19.52470	24.35000
49.15030	21663.20000	19.56440	24.33300
49.25030	21697.10000	19.60420	24.33300
49.35030	21717.10000	19.64400	24.31800
49.45030	21767.10000	19.68380	24.31600
49.55030	21807.80000	19.72360	24.30200
49.65030	21829.90000	19.76340	24.29900
49.75030	21870.90000	19.80330	24.28400
49.85030	21911.40000	19.84300	24.27900
49.95030	21933.60000	19.88290	24.26500
50.05030	21955.00000	19.92280	24.25900
50.15030	22005.50000	19.96250	24.25000
50.25030	22029.70000	20.00240	24.24400
50.35030	22045.10000	20.04230	24.23300
50.45030	22102.40000	20.08190	24.22600
50.55030	22124.80000	20.12180	24.21600
50.65030	22139.30000	20.16170	24.20900
50.75030	22195.20000	20.20140	24.20500
50.85030	22221.70000	20.24130	24.19800
50.95030	22236.80000	20.28110	24.19900
51.05030	22285.80000	20.32090	24.19300
51.15030	22316.60000	20.36070	24.20000
51.25030	22330.10000	20.40050	24.19500
51.35030	22367.30000	20.44030	24.20500
51.45030	22404.00000	20.48010	24.20100
51.55030	22427.00000	20.51990	24.20900
51.65030	22454.70000	20.55980	24.20600
51.75030	22504.00000	20.59960	24.21200
51.85030	22526.60000	20.63930	24.21000
51.95030	22542.10000	20.67930	24.20800
52.05030	22596.00000	20.71900	24.21300
52.15030	22619.80000	20.75890	24.21200
52.25030	22630.10000	20.79870	24.22200
52.35030	22687.40000	20.83850	24.22200
52.45030	22714.80000	20.87820	24.23100
52.55030	22726.00000	20.91820	24.23200
52.65030	22782.60000	20.95790	24.24300
52.75030	22816.10000	20.99770	24.24500
52.85030	22836.90000	21.03750	24.25400
52.95030	22875.80000	21.07740	24.25600
53.05030	22915.30000	21.11710	24.26400
53.15030	22936.10000	21.15700	24.26600
53.25030	22964.20000	21.19680	24.26900
53.35030	23016.40000	21.23660	24.27200
53.45030	23040.30000	21.27640	24.27300
53.55030	23062.50000	21.31630	24.27600
53.65030	23117.20000	21.35610	24.28000
53.75030	23139.70000	21.39580	24.28300
53.85030	23150.40000	21.43560	24.28100
53.95030	23200.70000	21.47550	24.28400
54.05030	23221.80000	21.51530	24.27800
54.15030	23229.70000	21.55510	24.28000
54.25030	23278.70000	21.59490	24.26900
54.35030	23303.90000	21.63480	24.27100
54.45030	23316.90000	21.67460	24.25600
54.55030	23357.10000	21.71440	24.25500
54.65030	23389.10000	21.75420	24.24300
54.75030	23405.20000	21.79400	24.24200
54.85030	23428.90000	21.83380	24.23300
54.95030	23467.00000	21.87360	24.23100
55.05030	23484.00000	21.91340	24.22500
55.15030	23499.10000	21.95320	24.22300
55.25030	23545.40000	21.99310	24.21900
55.35030	23560.80000	22.03290	24.21600
55.45030	23567.60000	22.07270	24.21600
55.55030	23618.80000	22.11250	24.21400
55.65030	23636.10000	22.15230	24.21600
55.75030	23642.80000	22.19220	24.21300
55.85030	23689.00000	22.23190	24.22100
55.95030	23714.30000	22.27180	24.21900
56.05030	23722.40000	22.31150	24.23500
56.15030	23763.00000	22.35140	24.23500
56.25030	23792.80000	22.39120	24.24800
56.35030	23807.00000	22.43100	24.25100
56.45030	23830.30000	22.47080	24.25300
56.55030	23869.00000	22.51060	24.24800
56.65030	23880.70000	22.55040	24.24900
56.75030	23897.50000	22.59030	24.24200
56.85030	23943.80000	22.63000	24.24200
56.95030	23961.80000	22.66990	24.23400
57.05030	23967.30000	22.70970	24.23400
57.15030	24016.60000	22.74950	24.22500
57.25030	24034.30000	22.78930	24.22500
57.35030	24041.20000	22.82920	24.21100
57.45030	24085.20000	22.86890	24.20900
57.55030	24108.70000	22.90880	24.19500
57.65030	24115.30000	22.94860	24.19200
57.75030	24151.00000	22.98840	24.17900
57.85030	24176.60000	23.02810	24.17500
57.95030	24180.10000	23.06800	24.16500
58.05030	24198.70000	23.10780	24.16000
58.15030	24230.20000	23.14770	24.15600
58.25030	24244.20000	23.18750	24.15100
58.35030	24257.90000	23.22730	24.15600
58.45030	24301.80000	23.26710	24.15100
58.55030	24318.70000	23.30690	24.16000
58.65030	24327.60000	23.34680	24.15600
58.75030	24379.90000	23.38650	24.16400
58.85030	24400.60000	23.42640	24.16200
58.95030	24406.80000	23.46630	24.16800
59.05030	24451.90000	23.50600	24.16700
59.15030	24472.30000	23.54580	24.17400
59.25030	24476.30000	23.58570	24.17400
59.35030	24507.30000	23.62540	24.18200
59.45030	24530.80000	23.66520	24.18200
59.55030	24532.90000	23.70510	24.19000
59.65030	24550.40000	23.74490	24.19100
59.75030	24576.80000	23.78470	24.19800
59.85030	24583.20000	23.82460	24.19900
59.95030	24586.50000	23.86440	24.20400
60.05030	24625.70000	23.90410	24.20600
60.15030	24635.20000	23.94390	24.20900
60.25030	24631.50000	23.98380	24.21100
60.35030	24669.80000	24.02350	24.21200
60.45030	24674.10000	24.06330	24.21400
60.55030	24669.00000	24.10330	24.21400
60.65030	24705.00000	24.14300	24.21500
60.75030	24711.80000	24.18280	24.21400
60.85030	24708.90000	24.22270	24.21600
60.95030	24724.70000	24.26250	24.21400
61.05030	24745.70000	24.30230	24.21500
61.15030	24745.50000	24.34220	24.21300
61.25030	24745.00000	24.38190	24.21400
61.35030	24766.50000	24.42160	24.21000
61.45030	24755.00000	24.46150	24.21100
61.55030	24731.30000	24.50140	24.20800
61.65030	24746.70000	24.54120	24.20800
61.75030	24727.00000	24.58090	24.20500
61.85030	24698.50000	24.62080	24.20500
61.95030	24719.20000	24.66060	24.20500
62.05030	24714.50000	24.70050	24.20500
62.15030	24693.10000	24.74030	24.20400
62.25030	24696.20000	24.78000	24.20700
62.35030	24689.20000	24.81990	24.20700
62.45030	24668.50000	24.85970	24.20800
62.55030	24662.20000	24.89950	24.20700
62.65030	24661.60000	24.93930	24.20700
62.75030	24645.40000	24.97910	24.20700
62.85030	24617.20000	25.01900	24.20800
62.95030	24612.40000	25.05870	24.20800
63.05030	24602.40000	25.09860	24.21000
63.15030	24580.80000	25.13840	24.21000
63.25030	24598.40000	25.17810	24.21200
63.35030	24580.00000	25.21800	24.21200
63.45030	24554.40000	25.25790	24.21400
63.55030	24577.00000	25.29760	24.21400
63.65030	24564.90000	25.33750	24.21400
63.75030	24536.80000	25.37730	24.21500
63.85030	24534.80000	25.41700	24.20900
63.95030	24509.20000	25.45690	24.20900
64.05030	24470.80000	25.49670	24.19500
64.15030	24435.90000	25.53660	24.19500
64.25030	24388.80000	25.57620	24.18200
64.35030	24308.10000	25.61620	24.18100
64.45030	24195.80000	25.65600	24.17200
64.55030	24091.40000	25.69580	24.17000
64.65030	23942.30000	25.73560	24.16200
64.75030	23835.10000	25.77550	24.15900
64.85030	23799.40000	25.81520	24.15200
64.95030	23741.60000	25.85500	24.14800
65.05030	23677.30000	25.89500	24.14200
65.15030	23657.70000	25.93470	24.13900
65.25030	23615.20000	25.97450	24.13600
65.35030	23554.80000	26.01430	24.13200
65.45030	23511.00000	26.05410	24.13500
65.55030	23471.80000	26.09380	24.13100
65.65030	23426.70000	26.13370	24.13800
65.75030	23381.60000	26.17360	24.13500
65.85030	23360.60000	26.21330	24.14400
65.95030	23318.10000	26.25310	24.14200
66.05030	23266.50000	26.29310	24.15400
66.15030	23251.30000	26.33280	24.15300
66.25030	23204.00000	26.37260	24.16200
66.35030	23155.30000	26.41250	24.16300
66.45030	23130.10000	26.45220	24.16800
66.55030	23067.90000	26.49200	24.16900
66.65030	22989.20000	26.53190	24.17400
66.75030	22952.00000	26.57170	24.17500
66.85030	22891.30000	26.61150	24.18100
66.95030	22819.00000	26.65130	24.18200
67.05030	22745.70000	26.69110	24.18700
67.15030	22606.60000	26.73090	24.18900
67.25030	22424.30000	26.77090	24.19500
67.35030	22208.30000	26.81060	24.19800
67.45030	22084.70000	26.85040	24.20400
67.55030	21943.50000	26.89030	24.20600
67.65030	21776.10000	26.93010	24.21200
67.75030	21625.00000	26.96980	24.21500
67.85030	21429.50000	27.00970	24.22100
67.95030	21192.60000	27.04960	24.22600
68.05030	21037.30000	27.08930	24.22900
68.15030	20874.90000	27.12910	24.23300
68.25030	20702.00000	27.16890	24.23700
68.35030	20566.20000	27.20870	24.23800
68.45030	20402.50000	27.24850	24.24100
68.55030	20228.60000	27.28840	24.23900
68.65030	20081.50000	27.32820	24.24200
68.75030	19955.90000	27.36790	24.23800
68.85030	19801.90000	27.40780	24.24000
68.95030	19631.70000	27.44770	24.23500
69.05030	19443.60000	27.48750	24.23700
69.15030	19195.20000	27.52720	24.22700
69.25030	19039.10000	27.56710	24.22800
69.35030	18942.20000	27.60680	24.21500
69.45030	18794.60000	27.64670	24.21500
69.55030	18599.90000	27.68650	24.20200
69.65030	18424.00000	27.72640	24.20000
69.75030	18240.90000	27.76620	24.18800
69.85030	18052.90000	27.80600	24.18600
69.95030	17903.20000	27.84580	24.17500
70.05030	17734.10000	27.88560	24.17100
70.15030	17556.70000	27.92550	24.16800
70.25030	17408.70000	27.96520	24.16500
70.35030	17257.30000	28.00500	24.16700
70.45030	17057.10000	28.04490	24.16400
70.55030	16839.50000	28.08460	24.17000
70.65030	16637.70000	28.12450	24.16700
70.75030	16380.00000	28.16430	24.17300
70.85030	16120.30000	28.20410	24.17100
70.95030	15904.30000	28.24390	24.17800
71.05030	15699.40000	28.28380	24.17700
71.15030	15511.40000	28.32350	24.18300
71.25030	15362.00000	28.36330	24.18300
71.35030	15124.00000	28.40320	24.19000
71.45030	14874.60000	28.44300	24.19100
71.55030	14684.70000	28.48290	24.19700
71.65030	14437.80000	28.52260	24.19800
71.75030	14163.20000	28.56250	24.20300
71.85030	13765.50000	28.60220	24.20500
71.95030	13406.80000	28.64210	24.21100
72.05030	13135.80000	28.68190	24.21300
72.15030	12878.70000	28.72170	24.21600
72.25030	12694.60000	28.76150	24.21900
72.35030	12510.00000	28.80140	24.22100
72.45030	12283.90000	28.84120	24.21900
72.55030	12024.80000	28.88100	24.22100
72.65030	11787.10000	28.92080	24.21900
72.75030	11589.90000	28.96070	24.22100
72.85030	11429.00000	29.00040	24.21700
72.95030	11210.10000	29.04020	24.21800
73.05030	10907.40000	29.08010	24.21500
73.15030	10658.30000	29.11980	24.21600
73.25030	10445.30000	29.15970	24.20900
73.35030	10211.00000	29.19950	24.21000
73.45030	9988.06000	29.23930	24.20200
73.55030	9715.44000	29.27910	24.20200
73.65030	9350.42000	29.31890	24.19300
73.75030	8963.17000	29.35880	24.19200
73.85030	8598.10000	29.39850	24.18200
73.95030	8175.63000	29.43850	24.18000
74.05030	4311.46000	29.48080	24.17000
74.15030	-619.54300	29.51810	24.16800
74.25030	-627.15000	29.55770	24.16000
74.35030	-650.02500	29.59750	24.15600
74.45030	-619.66500	29.63730	24.15300
74.55030	-623.36500	29.67710	24.14900
74.65030	-648.56800	29.71700	24.14800
74.75030	-621.21600	29.75680	24.14400
74.85030	-624.62500	29.79660	24.14300
74.95030	-640.98600	29.83640	24.14000
75.05030	-626.62300	29.87630	24.13900
75.15030	-622.13600	29.91600	24.13600
75.25030	-634.47000	29.95590	24.13400
75.35030	-634.44700	29.99570	24.13100
75.45030	-618.13000	30.03540	24.13200
75.55030	-625.25900	30.07530	24.12900
75.65030	-639.53600	30.11510	24.12900
75.75030	-615.26600	30.15500	24.12700
75.85030	-621.56400	30.19470	24.12600
