# Supplementary material for: Effect of Phosphate Phase Incorporation on 3D-Printed Hydrogel Scaffolds: Towards Customizable Bone Graft Materials
Source: Gels. 2025 Aug 20;11(8):665. doi: 10.3390/gels11080665 (PMC12385390; doi:10.3390/gels11080665)
Supplement: Supplementary file 1 [file gels-11-00665-s001.zip › TT_S3.ods]

## Sheet: DATA1
Step time	Stress	Strain	Temperature
s	Pa	%	°C
0.05033	50.42260	0.02286	24.47800
0.15033	90.81050	0.07916	24.47800
0.25033	157.72100	0.13583	24.47700
0.35033	209.54000	0.19253	24.47600
0.45033	273.37000	0.24921	24.47600
0.55033	336.27600	0.30588	24.47200
0.65033	391.09900	0.36257	24.47100
0.75033	449.45300	0.41925	24.46500
0.85033	506.55100	0.47593	24.46400
0.95033	560.52700	0.53261	24.46000
1.05033	620.23000	0.58928	24.45800
1.15033	665.21800	0.64598	24.45600
1.25033	721.20900	0.70264	24.45500
1.35033	777.25300	0.75933	24.45400
1.45033	822.89400	0.81602	24.45300
1.55033	884.11500	0.87268	24.45300
1.65033	938.92500	0.92937	24.45200
1.75033	980.12200	0.98607	24.45400
1.85033	1049.32000	1.04271	24.45200
1.95033	1096.57000	1.09941	24.45600
2.05033	1143.81000	1.15610	24.45500
2.15033	1203.78000	1.21276	24.45900
2.25033	1253.62000	1.26946	24.45800
2.35033	1305.64000	1.32613	24.46000
2.45033	1359.16000	1.38281	24.46000
2.55033	1413.78000	1.43948	24.45500
2.65033	1465.02000	1.49616	24.45400
2.75033	1518.35000	1.55285	24.44400
2.85033	1569.49000	1.60953	24.44300
2.95033	1626.38000	1.66620	24.43000
3.05033	1672.05000	1.72290	24.42800
3.15033	1721.49000	1.77957	24.41300
3.25033	1781.25000	1.83624	24.40900
3.35033	1823.44000	1.89293	24.39600
3.45033	1877.76000	1.94961	24.39100
3.55033	1930.50000	2.00629	24.38400
3.65033	1975.64000	2.06297	24.37900
3.75033	2029.45000	2.11964	24.37800
3.85033	2080.71000	2.17633	24.37400
3.95033	2123.37000	2.23302	24.37800
4.05033	2182.41000	2.28968	24.37400
4.15033	2222.37000	2.34638	24.38200
4.25033	2272.56000	2.40304	24.37900
4.35033	2322.97000	2.45973	24.39200
4.45033	2366.06000	2.51641	24.39000
4.55033	2419.52000	2.57307	24.38700
4.65033	2463.39000	2.62977	24.40400
4.75033	2509.11000	2.68645	24.40300
4.85033	2563.64000	2.74312	24.41900
4.95033	2602.39000	2.79982	24.42000
5.05033	2649.92000	2.85650	24.42900
5.15033	2702.78000	2.91316	24.43100
5.25033	2734.65000	2.96987	24.43500
5.35033	2778.29000	3.02653	24.43700
5.45033	2811.88000	3.08320	24.43800
5.55033	2846.78000	3.13990	24.44100
5.65033	2901.86000	3.19657	24.44000
5.75033	2946.66000	3.25325	24.44300
5.85033	2985.94000	3.30994	24.44000
5.95033	3042.35000	3.36659	24.44200
6.05033	3083.76000	3.42329	24.44100
6.15033	3125.43000	3.47996	24.44200
6.25033	3173.45000	3.53664	24.44200
6.35033	3217.51000	3.59332	24.44300
6.45033	3260.27000	3.65000	24.44400
6.55033	3304.96000	3.70668	24.44500
6.65033	3343.23000	3.76337	24.44700
6.75033	3396.60000	3.82004	24.44800
6.85033	3431.51000	3.87675	24.45000
6.95033	3477.09000	3.93340	24.45200
7.05033	3525.92000	3.99008	24.45500
7.15033	3558.01000	4.04679	24.45600
7.25033	3605.77000	4.10344	24.45900
7.35033	3653.63000	4.16012	24.46100
7.45033	3684.61000	4.21683	24.46300
7.55033	3736.68000	4.27347	24.46400
7.65033	3777.00000	4.33016	24.46400
7.75033	3809.98000	4.38687	24.46600
7.85033	3861.59000	4.44351	24.46600
7.95033	3900.24000	4.50020	24.46800
8.05033	3934.84000	4.55691	24.46700
8.15033	3981.53000	4.61356	24.46900
8.25033	4017.96000	4.67025	24.46900
8.35033	4062.26000	4.72692	24.47000
8.45033	4098.15000	4.78360	24.47000
8.55033	4136.56000	4.84029	24.47000
8.65033	4185.43000	4.89696	24.47100
8.75033	4219.35000	4.95366	24.47100
8.85033	4262.85000	5.01035	24.47200
8.95033	4306.25000	5.06700	24.47000
9.05033	4338.05000	5.12369	24.47100
9.15033	4383.92000	5.18036	24.46800
9.25033	4428.92000	5.23702	24.46900
9.35033	4458.89000	5.29374	24.46600
9.45033	4504.95000	5.35038	24.46600
9.55033	4545.74000	5.40709	24.46300
9.65033	4580.42000	5.46378	24.46300
9.75033	4624.25000	5.52044	24.46100
9.85033	4666.12000	5.57712	24.46100
9.95033	4700.75000	5.63381	24.46000
10.05030	4745.29000	5.69049	24.45900
10.15030	4780.39000	5.74717	24.45800
10.25030	4817.92000	5.80383	24.45800
10.35030	4857.67000	5.86054	24.45700
10.45030	4898.31000	5.91720	24.45600
10.55030	4941.41000	5.97388	24.45600
10.65030	4976.72000	6.03056	24.45600
10.75030	5017.31000	6.08725	24.45600
10.85030	5060.63000	6.14392	24.45500
10.95030	5092.85000	6.20062	24.45600
11.05030	5132.13000	6.25729	24.45500
11.15030	5178.91000	6.31395	24.45600
11.25030	5203.31000	6.37067	24.45600
11.35030	5256.39000	6.42729	24.45700
11.45030	5292.28000	6.48400	24.45700
11.55030	5323.10000	6.54069	24.45800
11.65030	5371.32000	6.59735	24.45800
11.75030	5407.71000	6.65402	24.45900
11.85030	5442.37000	6.71074	24.45900
11.95030	5487.96000	6.76739	24.45900
12.05030	5519.73000	6.82410	24.45900
12.15030	5561.83000	6.88077	24.46000
12.25030	5599.14000	6.93745	24.46000
12.35030	5636.63000	6.99413	24.46000
12.45030	5680.45000	7.05079	24.46000
12.55030	5714.81000	7.10754	24.46100
12.65030	5754.00000	7.16419	24.46100
12.75030	5799.13000	7.22085	24.46100
12.85030	5826.03000	7.27756	24.46100
12.95030	5869.29000	7.33421	24.46200
13.05030	5912.09000	7.39087	24.46200
13.15030	5936.99000	7.44757	24.46400
13.25030	5983.63000	7.50424	24.46400
13.35030	6022.88000	7.56091	24.46500
13.45030	6049.14000	7.61762	24.46600
13.55030	6098.86000	7.67431	24.47000
13.65030	6130.21000	7.73095	24.47000
13.75030	6166.95000	7.78764	24.47400
13.85030	6206.98000	7.84434	24.47500
13.95030	6242.09000	7.90101	24.47700
14.05030	6281.23000	7.95767	24.47800
14.15030	6315.98000	8.01440	24.47600
14.25030	6349.66000	8.07105	24.47700
14.35030	6394.86000	8.12771	24.47300
14.45030	6426.26000	8.18442	24.47400
14.55030	6463.05000	8.24108	24.47000
14.65030	6504.46000	8.29779	24.47100
14.75030	6532.17000	8.35446	24.47100
14.85030	6572.43000	8.41113	24.46800
14.95030	6615.26000	8.46781	24.46800
15.05030	6639.45000	8.52452	24.46600
15.15030	6683.06000	8.58114	24.46500
15.25030	6718.25000	8.63786	24.46300
15.35030	6747.90000	8.69453	24.46300
15.45030	6781.14000	8.75123	24.46200
15.55030	6827.49000	8.80787	24.46200
15.65030	6845.87000	8.86458	24.46100
15.75030	6889.93000	8.92123	24.46000
15.85030	6914.81000	8.97795	24.45900
15.95030	6955.08000	9.03463	24.45800
16.05030	6985.29000	9.09126	24.45900
16.15030	7019.98000	9.14795	24.45800
16.25030	7056.36000	9.20462	24.46000
16.35030	7081.17000	9.26135	24.45900
16.45030	7119.34000	9.31799	24.46100
16.55030	7151.69000	9.37472	24.46100
16.65030	7254.64000	9.43122	24.46100
16.75030	7157.25000	9.48814	24.46100
16.85030	7230.48000	9.54472	24.46200
16.95030	7266.09000	9.60140	24.46200
17.05030	7310.38000	9.65807	24.46300
17.15030	7333.93000	9.71478	24.46300
17.25030	7361.20000	9.77143	24.46500
17.35030	7405.73000	9.82808	24.46500
17.45030	7425.86000	9.88486	24.46800
17.55030	7455.23000	9.94151	24.46800
17.65030	7487.52000	9.99815	24.47100
17.75030	7512.49000	10.05490	24.47100
17.85030	7548.70000	10.11150	24.47500
17.95030	7571.84000	10.16820	24.47600
18.05030	7599.98000	10.22490	24.47800
18.15030	7632.10000	10.28160	24.47900
18.25030	7651.71000	10.33830	24.48200
18.35030	7682.29000	10.39500	24.48300
18.45030	7712.54000	10.45160	24.48500
18.55030	7726.09000	10.50830	24.48600
18.65030	7761.47000	10.56500	24.48900
18.75030	7786.35000	10.62160	24.49000
18.85030	7800.36000	10.67840	24.49500
18.95030	7839.67000	10.73500	24.49700
19.05030	7854.41000	10.79170	24.50000
19.15030	7878.21000	10.84830	24.50200
19.25030	7907.53000	10.90500	24.50400
19.35030	7922.96000	10.96170	24.50600
19.45030	7950.24000	11.01840	24.50900
19.55030	7972.96000	11.07510	24.51100
19.65030	7993.44000	11.13180	24.51100
19.75030	8019.40000	11.18850	24.51300
19.85030	8033.38000	11.24520	24.51200
19.95030	8058.19000	11.30180	24.51300
20.05030	8082.18000	11.35850	24.51100
20.15030	8094.42000	11.41520	24.50400
20.25030	8119.81000	11.47180	24.50500
20.35030	8141.19000	11.52850	24.49800
20.45030	8148.07000	11.58530	24.49800
20.55030	8175.45000	11.64190	24.49100
20.65030	8194.05000	11.69860	24.49000
20.75030	8205.57000	11.75520	24.48100
20.85030	8229.05000	11.81190	24.48000
20.95030	8235.17000	11.86860	24.47200
21.05030	8257.09000	11.92530	24.47000
21.15030	8273.74000	11.98200	24.46200
21.25030	8284.63000	12.03870	24.46000
21.35030	8306.10000	12.09530	24.45200
21.45030	8312.36000	12.15210	24.44900
21.55030	8328.31000	12.20870	24.44100
21.65030	8347.04000	12.26540	24.43700
21.75030	8349.68000	12.32210	24.43000
21.85030	8367.63000	12.37870	24.42600
21.95030	8382.90000	12.43540	24.42100
22.05030	8380.91000	12.49210	24.41700
22.15030	8400.47000	12.54880	24.41700
22.25030	8412.46000	12.60540	24.41300
22.35030	8411.76000	12.66220	24.41700
22.45030	8432.22000	12.71880	24.41400
22.55030	8440.10000	12.77550	24.41900
22.65030	8448.01000	12.83220	24.41700
22.75030	8462.62000	12.88880	24.42500
22.85030	8468.64000	12.94550	24.42300
22.95030	8479.32000	13.00220	24.43200
23.05030	8492.40000	13.05890	24.43200
23.15030	8495.33000	13.11560	24.44100
23.25030	8513.10000	13.17220	24.44100
23.35030	8516.79000	13.22900	24.45000
23.45030	8531.00000	13.28560	24.45100
23.55030	8550.52000	13.34230	24.45800
23.65030	8550.35000	13.39900	24.46000
23.75030	8568.33000	13.45570	24.46700
23.85030	8585.25000	13.51230	24.46900
23.95030	8588.06000	13.56900	24.47400
24.05030	8612.37000	13.62570	24.47700
24.15030	8620.00000	13.68240	24.48000
24.25030	8629.37000	13.73910	24.48200
24.35030	8651.18000	13.79580	24.48400
24.45030	8657.82000	13.85240	24.48700
24.55030	8673.85000	13.90910	24.48700
24.65030	8689.10000	13.96580	24.48900
24.75030	8698.18000	14.02250	24.48800
24.85030	8716.48000	14.07920	24.49000
24.95030	8729.46000	14.13590	24.49200
25.05030	8737.43000	14.19250	24.48900
25.15030	8762.89000	14.24920	24.49100
25.25030	8761.61000	14.30590	24.48800
25.35030	8780.38000	14.36250	24.48900
25.45030	8802.57000	14.41920	24.48800
25.55030	8802.32000	14.47590	24.48900
25.65030	8826.11000	14.53250	24.48900
25.75030	8840.58000	14.58920	24.49000
25.85030	8844.46000	14.64590	24.49000
25.95030	8870.68000	14.70260	24.49100
26.05030	8881.85000	14.75930	24.49200
26.15030	8889.71000	14.81600	24.49300
26.25030	8911.54000	14.87260	24.49400
26.35030	8918.16000	14.92930	24.49500
26.45030	8940.34000	14.98600	24.49800
26.55030	8953.01000	15.04270	24.49900
26.65030	8968.98000	15.09930	24.50100
26.75030	8990.21000	15.15600	24.50200
26.85030	8998.06000	15.21270	24.50500
26.95030	9015.88000	15.26940	24.50600
27.05030	9037.08000	15.32610	24.50800
27.15030	9044.47000	15.38280	24.50900
27.25030	9068.02000	15.43940	24.50900
27.35030	9088.29000	15.49610	24.51000
27.45030	9090.04000	15.55270	24.51000
27.55030	9118.99000	15.60940	24.51100
27.65030	9131.50000	15.66610	24.50900
27.75030	9141.85000	15.72290	24.51000
27.85030	9163.10000	15.77950	24.50900
27.95030	9174.93000	15.83620	24.51000
28.05030	9193.27000	15.89290	24.50900
28.15030	9207.07000	15.94950	24.51000
28.25030	9220.84000	16.00630	24.51000
28.35030	9242.26000	16.06290	24.51100
28.45030	9250.37000	16.11960	24.51100
28.55030	9270.31000	16.17630	24.51100
28.65030	9291.45000	16.23300	24.51200
28.75030	9297.51000	16.28960	24.51200
28.85030	9322.17000	16.34630	24.51300
28.95030	9338.64000	16.40290	24.51400
29.05030	9345.74000	16.45970	24.51500
29.15030	9372.08000	16.51630	24.51500
29.25030	9385.75000	16.57310	24.51500
29.35030	9395.65000	16.62970	24.51500
29.45030	9418.92000	16.68640	24.51400
29.55030	9430.57000	16.74310	24.51400
29.65030	9449.24000	16.79970	24.51200
29.75030	9466.39000	16.85640	24.51300
29.85030	9479.57000	16.91310	24.51100
29.95030	9497.97000	16.96980	24.51200
30.05030	9509.73000	17.02650	24.51100
30.15030	9526.41000	17.08320	24.51100
30.25030	9547.40000	17.13980	24.51100
30.35030	9555.41000	17.19650	24.51100
30.45030	9575.62000	17.25310	24.51200
30.55030	9592.78000	17.30990	24.51200
30.65030	9598.14000	17.36650	24.51200
30.75030	9620.40000	17.42320	24.51200
30.85030	9637.24000	17.47980	24.51300
30.95030	9644.15000	17.53660	24.51300
31.05030	9665.25000	17.59330	24.51300
31.15030	9678.23000	17.64990	24.51300
31.25030	9687.36000	17.70660	24.51400
31.35030	9705.70000	17.76330	24.51400
31.45030	9712.61000	17.82000	24.51400
31.55030	9724.14000	17.87670	24.51300
31.65030	9733.61000	17.93330	24.51300
31.75030	9740.57000	17.99000	24.51100
31.85030	9755.62000	18.04670	24.51100
31.95030	9756.40000	18.10340	24.51000
32.05030	9768.63000	18.16000	24.51000
32.15030	9781.15000	18.21670	24.50800
32.25030	9775.65000	18.27350	24.50800
32.35030	9792.67000	18.33000	24.50700
32.45030	9800.48000	18.38680	24.50600
32.55030	9796.59000	18.44340	24.50600
32.65030	9813.74000	18.50010	24.50500
32.75030	9820.61000	18.55690	24.50500
32.85030	9823.53000	18.61350	24.50500
32.95030	9836.22000	18.67020	24.50500
33.05030	9841.04000	18.72690	24.50500
33.15030	9846.92000	18.78350	24.50600
33.25030	9857.62000	18.84020	24.50600
33.35030	9858.20000	18.89690	24.50600
33.45030	9870.14000	18.95350	24.50500
33.55030	9873.87000	19.01020	24.50600
33.65030	9880.81000	19.06700	24.50600
33.75030	9900.64000	19.12360	24.50600
33.85030	9884.41000	19.18030	24.50600
33.95030	9906.83000	19.23700	24.50700
34.05030	9910.69000	19.29360	24.50700
34.15030	9906.88000	19.35040	24.50700
34.25030	9921.24000	19.40700	24.50700
34.35030	9923.13000	19.46370	24.50900
34.45030	9923.52000	19.52040	24.50900
34.55030	9936.57000	19.57710	24.51000
34.65030	9938.38000	19.63380	24.51000
34.75030	9935.95000	19.69050	24.51000
34.85030	9946.37000	19.74710	24.51000
34.95030	9946.57000	19.80380	24.51000
35.05030	9953.44000	19.86040	24.51000
35.15030	9955.99000	19.91710	24.51100
35.25030	9957.70000	19.97380	24.51000
35.35030	9969.32000	20.03050	24.51000
35.45030	9970.33000	20.08720	24.51100
35.55030	9979.69000	20.14380	24.51100
35.65030	9991.34000	20.20050	24.51100
35.75030	9983.88000	20.25720	24.51100
35.85030	10015.60000	20.31390	24.50900
35.95030	10024.20000	20.37050	24.50900
36.05030	10019.70000	20.42730	24.50800
36.15030	10043.00000	20.48390	24.50800
36.25030	10049.00000	20.54060	24.50700
36.35030	10061.00000	20.59730	24.50700
36.45030	10071.00000	20.65390	24.50600
36.55030	10081.00000	20.71070	24.50600
36.65030	10094.70000	20.76730	24.50600
36.75030	10104.40000	20.82400	24.50600
36.85030	10117.50000	20.88070	24.50700
36.95030	10133.10000	20.93740	24.50600
37.05030	10140.00000	20.99400	24.50900
37.15030	10155.40000	21.05080	24.50900
37.25030	10173.70000	21.10740	24.51100
37.35030	10179.30000	21.16410	24.51100
37.45030	10200.20000	21.22080	24.51200
37.55030	10213.70000	21.27740	24.51200
37.65030	10222.20000	21.33420	24.51500
37.75030	10242.80000	21.39080	24.51500
37.85030	10257.40000	21.44750	24.51800
37.95030	10265.70000	21.50420	24.51900
38.05030	10285.20000	21.56090	24.52100
38.15030	10298.10000	21.61760	24.52200
38.25030	10309.20000	21.67420	24.52400
38.35030	10325.00000	21.73090	24.52500
38.45030	10337.60000	21.78760	24.52600
38.55030	10349.20000	21.84420	24.52700
38.65030	10360.30000	21.90090	24.52900
38.75030	10373.60000	21.95760	24.53000
38.85030	10389.90000	22.01430	24.53100
38.95030	10393.20000	22.07100	24.53200
39.05030	10408.60000	22.12760	24.52500
39.15030	10424.30000	22.18440	24.52600
39.25030	10424.20000	22.24100	24.51600
39.35030	10441.50000	22.29760	24.51500
39.45030	10451.30000	22.35440	24.50200
39.55030	10453.00000	22.41110	24.50000
39.65030	10470.70000	22.46770	24.47900
39.75030	10478.00000	22.52440	24.47600
39.85030	10484.80000	22.58110	24.45100
39.95030	10497.80000	22.63780	24.44600
40.05030	10508.70000	22.69450	24.41900
40.15030	10513.90000	22.75110	24.41300
40.25030	10523.80000	22.80780	24.38800
40.35030	10532.90000	22.86450	24.38000
40.45030	10541.90000	22.92120	24.36000
40.55030	10545.90000	22.97790	24.35000
40.65030	10556.20000	23.03460	24.34100
40.75030	10569.40000	23.09110	24.33100
40.85030	10567.20000	23.14790	24.33300
40.95030	10583.50000	23.20460	24.32400
41.05030	10594.10000	23.26120	24.37800
41.15030	10589.90000	23.31790	24.38000
41.25030	10604.50000	23.37460	24.40800
41.35030	10609.50000	23.43130	24.41500
41.45030	10608.60000	23.48800	24.42700
41.55030	10623.10000	23.54460	24.43600
41.65030	10626.10000	23.60140	24.39300
41.75030	10632.00000	23.65800	24.39200
41.85030	10640.50000	23.71470	24.40800
41.95030	10641.50000	23.77140	24.41000
42.05030	10647.30000	23.82810	24.42200
42.15030	10647.70000	23.88470	24.42500
42.25030	10653.70000	23.94140	24.43300
42.35030	10659.30000	23.99800	24.43700
42.45030	10652.90000	24.05480	24.44000
42.55030	10659.60000	24.11140	24.44400
42.65030	10662.20000	24.16820	24.44500
42.75030	10653.50000	24.22480	24.44800
42.85030	10661.70000	24.28150	24.44600
42.95030	10658.90000	24.33820	24.44900
43.05030	10648.40000	24.39490	24.44700
43.15030	10657.60000	24.45150	24.44600
43.25030	10652.80000	24.50810	24.44700
43.35030	10651.40000	24.56490	24.44700
43.45030	10653.60000	24.62160	24.44900
43.55030	10652.10000	24.67830	24.45100
43.65030	10650.20000	24.73490	24.45300
43.75030	10649.80000	24.79160	24.45100
43.85030	10645.80000	24.84830	24.45300
43.95030	10637.60000	24.90500	24.44900
44.05030	10618.40000	24.96170	24.45000
44.15030	10611.60000	25.01830	24.44700
44.25030	10597.80000	25.07500	24.44700
44.35030	10574.60000	25.13170	24.44500
44.45030	10566.60000	25.18840	24.44500
44.55030	10555.60000	25.24510	24.44300
44.65030	10528.80000	25.30170	24.44300
44.75030	10522.50000	25.35840	24.44200
44.85030	10505.20000	25.41510	24.44200
44.95030	10478.70000	25.47170	24.44200
45.05030	10467.90000	25.52850	24.44200
45.15030	10446.30000	25.58510	24.44300
45.25030	10422.70000	25.64180	24.44300
45.35030	10407.10000	25.69850	24.44300
45.45030	10382.30000	25.75520	24.44500
45.55030	10365.40000	25.81180	24.44500
45.65030	10341.20000	25.86850	24.44800
45.75030	10320.30000	25.92520	24.44800
45.85030	10306.90000	25.98190	24.45000
45.95030	10276.30000	26.03860	24.45100
46.05030	10261.70000	26.09520	24.45400
46.15030	10242.60000	26.15190	24.45500
46.25030	10210.40000	26.20860	24.45800
46.35030	10197.00000	26.26530	24.45900
46.45030	10176.20000	26.32190	24.46100
46.55030	10146.90000	26.37870	24.46200
46.65030	10135.80000	26.43540	24.46500
46.75030	10111.70000	26.49210	24.46600
46.85030	10086.40000	26.54870	24.46800
46.95030	10069.50000	26.60530	24.46900
47.05030	10045.30000	26.66200	24.47100
47.15030	10022.90000	26.71870	24.47300
47.25030	10000.80000	26.77540	24.47400
47.35030	9975.18000	26.83210	24.47500
47.45030	9954.93000	26.88880	24.47500
47.55030	9923.56000	26.94550	24.47600
47.65030	9901.36000	27.00210	24.47600
47.75030	9881.36000	27.05880	24.47700
47.85030	9845.08000	27.11550	24.47700
47.95030	9824.16000	27.17220	24.47800
48.05030	9805.74000	27.22900	24.47700
48.15030	9765.75000	27.28570	24.47800
48.25030	9754.96000	27.34230	24.47600
48.35030	9725.48000	27.39910	24.47700
48.45030	9689.98000	27.45580	24.47600
48.55030	9671.68000	27.51240	24.47600
48.65030	9640.92000	27.56910	24.47500
48.75030	9606.22000	27.62580	24.47500
48.85030	9573.39000	27.68240	24.47400
48.95030	9537.19000	27.73910	24.47400
49.05030	9506.32000	27.79580	24.47400
49.15030	9466.69000	27.85240	24.47400
49.25030	9436.04000	27.90900	24.47400
49.35030	9404.01000	27.96550	24.47400
49.45030	9356.35000	28.02230	24.47400
49.55030	9326.28000	28.07900	24.47400
49.65030	9292.15000	28.13560	24.47500
49.75030	9239.91000	28.19220	24.47500
49.85030	9209.21000	28.24900	24.47400
49.95030	9168.43000	28.30570	24.47500
50.05030	9116.15000	28.36240	24.47500
50.15030	9088.19000	28.41900	24.47500
50.25030	9040.95000	28.47590	24.47600
50.35030	8990.23000	28.53250	24.47600
50.45030	8943.58000	28.58920	24.47800
50.55030	8880.82000	28.64580	24.47800
50.65030	8811.99000	28.70250	24.47900
50.75030	8739.69000	28.75920	24.48000
50.85030	8661.52000	28.81590	24.48200
50.95030	8576.11000	28.87260	24.48200
51.05030	8480.59000	28.92930	24.48400
51.15030	8390.13000	28.98590	24.48500
51.25030	8290.71000	29.04260	24.48700
51.35030	8173.64000	29.09940	24.48800
51.45030	8072.11000	29.15600	24.49000
51.55030	7965.74000	29.21260	24.49100
51.65030	7850.44000	29.26940	24.49100
51.75030	7755.55000	29.32610	24.49200
51.85030	7646.64000	29.38270	24.49200
51.95030	7474.35000	29.43950	24.49300
52.05030	7295.67000	29.49610	24.49200
52.15030	7112.87000	29.55270	24.49300
52.25030	6936.46000	29.60940	24.49100
52.35030	6772.75000	29.66610	24.49100
52.45030	6605.41000	29.72270	24.49000
52.55030	6448.17000	29.77940	24.49100
52.65030	6281.85000	29.83610	24.49000
52.75030	6119.22000	29.89280	24.49000
52.85030	5961.49000	29.94960	24.49000
52.95030	5800.54000	30.00620	24.49000
53.05030	5657.13000	30.06280	24.49000
53.15030	5508.92000	30.11940	24.49100
53.25030	5348.63000	30.17630	24.49200
53.35030	5208.84000	30.23290	24.49200
53.45030	5054.48000	30.28960	24.49300
53.55030	4884.86000	30.34630	24.49300
53.65030	4741.88000	30.40290	24.49600
53.75030	4585.06000	30.45950	24.49700
53.85030	4427.83000	30.51640	24.49900
53.95030	4288.55000	30.57310	24.50000
54.05030	4142.89000	30.62970	24.50300
54.15030	3999.16000	30.68640	24.50300
54.25030	3866.60000	30.74310	24.50600
54.35030	3727.66000	30.79970	24.50700
54.45030	3598.95000	30.85640	24.50900
54.55030	3475.11000	30.91310	24.51000
54.65030	3371.17000	30.96970	24.51100
54.75030	3268.92000	31.02640	24.51300
54.85030	3153.81000	31.08310	24.51400
54.95030	3062.21000	31.13980	24.51500
55.05030	2963.96000	31.19650	24.51600
55.15030	2852.54000	31.25310	24.51700
55.25030	2765.44000	31.30980	24.51800
55.35030	2663.26000	31.36660	24.52000
55.45030	2552.81000	31.42320	24.52100
55.55030	2466.21000	31.47990	24.52200
55.65030	2370.03000	31.53650	24.52400
55.75030	2274.92000	31.59330	24.52500
55.85030	2201.16000	31.64980	24.52500
55.95030	2122.89000	31.70660	24.52700
56.05030	2049.54000	31.76320	24.52700
56.15030	1977.42000	31.82000	24.52900
56.25030	1907.05000	31.87650	24.52900
56.35030	1839.46000	31.93330	24.53000
56.45030	1767.02000	31.99000	24.53000
56.55030	1708.23000	32.04660	24.53100
56.65030	1646.84000	32.10320	24.53100
56.75030	1571.03000	32.16010	24.53200
56.85030	1520.92000	32.21660	24.53100
56.95030	1457.55000	32.27340	24.53200
57.05030	1375.00000	32.33000	24.53100
57.15030	1318.84000	32.38670	24.53200
57.25030	1242.32000	32.44340	24.53200
57.35030	1153.37000	32.50010	24.53200
57.45030	1080.51000	32.55680	24.53200
57.55030	1001.73000	32.61330	24.53200
57.65030	930.22100	32.67010	24.53200
57.75030	878.63700	32.72680	24.53300
57.85030	826.84400	32.78340	24.53300
57.95030	779.77500	32.84010	24.53400
58.05030	739.62700	32.89690	24.53400
58.15030	704.20200	32.95360	24.53400
58.25030	672.97400	33.01010	24.53300
58.35030	628.93900	33.06690	24.53300
58.45030	604.40900	33.12350	24.53000
58.55030	578.28900	33.18020	24.53000
58.65030	539.27800	33.23690	24.52600
58.75030	525.01700	33.29350	24.52600
58.85030	502.68800	33.35020	24.52100
58.95030	470.04800	33.40700	24.52000
59.05030	456.32000	33.46370	24.51400
59.15030	445.97700	33.52030	24.51300
59.25030	419.54400	33.57700	24.50900
59.35030	414.65100	33.63370	24.50700
59.45030	398.61500	33.69030	24.50600
59.55030	380.10700	33.74710	24.50500
59.65030	369.14200	33.80370	24.50700
59.75030	362.28300	33.86040	24.50600
59.85030	353.94300	33.91700	24.50900
59.95030	340.97500	33.97380	24.50800
60.05030	341.67700	34.03030	24.51400
60.15030	337.51000	34.08710	24.51300
60.25030	321.55000	34.14370	24.51900

## Sheet: DATA2
Step time	Stress	Strain	Temperature
s	Pa	%	°C
0.05033	36.03310	0.02198	24.50800
0.15033	81.73450	0.07621	24.51000
0.25033	159.58600	0.13074	24.51300
0.35033	234.20900	0.18527	24.51400
0.45033	290.98200	0.23983	24.51600
0.55033	357.46100	0.29437	24.51500
0.65033	428.88000	0.34890	24.51700
0.75033	492.91200	0.40344	24.51700
0.85033	544.11000	0.45801	24.51900
0.95033	616.15900	0.51253	24.51900
1.05033	687.27900	0.56707	24.52000
1.15033	729.54400	0.62165	24.52100
1.25033	797.97600	0.67617	24.52200
1.35033	871.84900	0.73069	24.52400
1.45033	909.38600	0.78528	24.52500
1.55033	976.49100	0.83979	24.52600
1.65033	1045.94000	0.89432	24.52700
1.75033	1081.17000	0.94890	24.52800
1.85033	1147.26000	1.00343	24.52900
1.95033	1213.13000	1.05796	24.53100
2.05033	1255.29000	1.11252	24.53200
2.15033	1311.97000	1.16706	24.53600
2.25033	1374.60000	1.22159	24.53800
2.35033	1422.45000	1.27615	24.54100
2.45033	1470.90000	1.33070	24.54300
2.55033	1530.13000	1.38522	24.54600
2.65033	1587.57000	1.43976	24.54700
2.75033	1625.27000	1.49434	24.54800
2.85033	1684.30000	1.54886	24.55000
2.95033	1745.62000	1.60338	24.54800
3.05033	1775.00000	1.65798	24.55000
3.15033	1836.34000	1.71248	24.54800
3.25033	1897.46000	1.76702	24.54900
3.35033	1927.64000	1.82160	24.54400
3.45033	1989.65000	1.87612	24.54500
3.55033	2047.38000	1.93065	24.53900
3.65033	2081.00000	1.98523	24.53900
3.75033	2134.71000	2.03975	24.53200
3.85033	2193.14000	2.09428	24.53200
3.95033	2231.39000	2.14884	24.52500
4.05033	2277.68000	2.20338	24.52400
4.15033	2331.80000	2.25792	24.51700
4.25033	2382.62000	2.31245	24.51500
4.35033	2420.91000	2.36701	24.50400
4.45033	2475.82000	2.42153	24.50200
4.55033	2527.99000	2.47609	24.48900
4.65033	2564.68000	2.53066	24.48600
4.75033	2616.68000	2.58517	24.47600
4.85033	2669.78000	2.63971	24.47200
4.95033	2693.94000	2.69429	24.46700
5.05033	2750.10000	2.74881	24.46300
5.15033	2804.72000	2.80334	24.46200
5.25033	2831.51000	2.85791	24.45800
5.35033	2882.37000	2.91243	24.45400
5.45033	2933.79000	2.96698	24.45800
5.55033	2962.98000	3.02153	24.45400
5.65033	3005.35000	3.07608	24.46100
5.75033	3058.42000	3.13061	24.45900
5.85033	3088.28000	3.18516	24.46700
5.95033	3124.89000	3.23971	24.46500
6.05033	3173.03000	3.29424	24.47400
6.15033	3209.03000	3.34879	24.47300
6.25033	3236.63000	3.40335	24.48200
6.35033	3281.17000	3.45785	24.48800
6.45033	3331.30000	3.51238	24.48800
6.55033	3350.79000	3.56696	24.49400
6.65033	3397.71000	3.62149	24.49500
6.75033	3449.12000	3.67603	24.49900
6.85033	3462.90000	3.73060	24.50100
6.95033	3511.88000	3.78513	24.50200
7.05033	3561.77000	3.83965	24.50400
7.15033	3573.69000	3.89424	24.50400
7.25033	3614.46000	3.94876	24.50500
7.35033	3666.35000	4.00329	24.50500
7.45033	3693.50000	4.05785	24.50700
7.55033	3732.49000	4.11241	24.50600
7.65033	3787.70000	4.16693	24.50700
7.75033	3813.16000	4.22148	24.50700
7.85033	3846.36000	4.27603	24.50800
7.95033	3899.44000	4.33055	24.50900
8.05033	3933.90000	4.38511	24.51000
8.15033	3964.17000	4.43966	24.51100
8.25033	4011.02000	4.49419	24.51200
8.35033	4052.83000	4.54872	24.51300
8.45033	4077.40000	4.60329	24.51400
8.55033	4119.16000	4.65782	24.51500
8.65033	4165.23000	4.71234	24.51600
8.75033	4189.33000	4.76693	24.51600
8.85033	4226.97000	4.82146	24.51700
8.95033	4278.06000	4.87597	24.51700
9.05033	4299.06000	4.93055	24.51800
9.15033	4332.95000	4.98510	24.51900
9.25033	4384.57000	5.03961	24.51900
9.35033	4407.00000	5.09419	24.51900
9.45033	4439.63000	5.14872	24.52000
9.55033	4483.33000	5.20324	24.51900
9.65033	4517.86000	5.25779	24.52000
9.75033	4543.96000	5.31235	24.51900
9.85033	4593.98000	5.36687	24.52000
9.95033	4628.78000	5.42141	24.51800
10.05030	4656.25000	5.47598	24.51900
10.15030	4697.97000	5.53052	24.51800
10.25030	4738.73000	5.58504	24.51800
10.35030	4755.69000	5.63962	24.51800
10.45030	4793.10000	5.69414	24.51800
10.55030	4837.70000	5.74865	24.51900
10.65030	4851.71000	5.80326	24.51900
10.75030	4896.76000	5.85775	24.52100
10.85030	4929.45000	5.91231	24.52100
10.95030	4957.92000	5.96686	24.52300
11.05030	4995.68000	6.02140	24.52400
11.15030	5034.36000	6.07593	24.52600
11.25030	5066.66000	6.13048	24.52600
11.35030	5091.42000	6.18504	24.52800
11.45030	5132.78000	6.23955	24.52900
11.55030	5164.93000	6.29411	24.53100
11.65030	5184.99000	6.34868	24.53200
11.75030	5232.93000	6.40317	24.53400
11.85030	5265.49000	6.45773	24.53500
11.95030	5280.41000	6.51231	24.53700
12.05030	5329.27000	6.56683	24.53800
12.15030	5364.78000	6.62137	24.53900
12.25030	5383.12000	6.67592	24.54000
12.35030	5421.06000	6.73048	24.54000
12.45030	5462.57000	6.78494	24.54100
12.55030	5492.93000	6.83955	24.54100
12.65030	5524.06000	6.89411	24.54200
12.75030	5559.91000	6.94860	24.54200
12.85030	5585.05000	7.00320	24.54200
12.95030	5606.69000	7.05776	24.54200
13.05030	5644.44000	7.11228	24.54300
13.15030	5675.11000	7.16683	24.54200
13.25030	5701.42000	7.22136	24.54300
13.35030	5742.60000	7.27589	24.54200
13.45030	5776.38000	7.33042	24.54300
13.55030	5797.58000	7.38500	24.54300
13.65030	5842.28000	7.43954	24.54300
13.75030	5879.09000	7.49408	24.54300
13.85030	5896.63000	7.54863	24.54300
13.95030	5944.21000	7.60315	24.54400
14.05030	5981.62000	7.65766	24.54400
14.15030	5999.83000	7.71229	24.54500
14.25030	6045.28000	7.76676	24.54500
14.35030	6084.30000	7.82129	24.54700
14.45030	6101.64000	7.87585	24.54700
14.55030	6148.27000	7.93042	24.54800
14.65030	6184.02000	7.98495	24.54800
14.75030	6210.58000	8.03952	24.54900
14.85030	6243.95000	8.09407	24.54900
14.95030	6279.25000	8.14857	24.54800
15.05030	6310.54000	8.20311	24.54800
15.15030	6336.03000	8.25767	24.54600
15.25030	6374.01000	8.31221	24.54600
15.35030	6411.07000	8.36677	24.54000
15.45030	6429.57000	8.42134	24.54000
15.55030	6469.27000	8.47586	24.54000
15.65030	6515.88000	8.53039	24.53300
15.75030	6516.75000	8.58495	24.53200
15.85030	6561.86000	8.63947	24.52500
15.95030	6598.20000	8.69402	24.52400
16.05030	6608.69000	8.74860	24.51900
16.15030	6649.10000	8.80311	24.51800
16.25030	6697.56000	8.85763	24.51500
16.35030	6705.14000	8.91222	24.51400
16.45030	6750.83000	8.96678	24.51200
16.55030	6789.17000	9.02126	24.51000
16.65030	6804.00000	9.07585	24.50900
16.75030	6841.64000	9.13035	24.50800
16.85030	6880.71000	9.18490	24.50500
16.95030	6904.28000	9.23945	24.50300
17.05030	6930.19000	9.29399	24.50000
17.15030	6958.55000	9.34855	24.49800
17.25030	6994.96000	9.40308	24.49800
17.35030	7012.05000	9.45762	24.49600
17.45030	7049.74000	9.51216	24.49800
17.55030	7091.98000	9.56666	24.49600
17.65030	7098.79000	9.62128	24.49700
17.75030	7143.06000	9.67578	24.49600
17.85030	7180.89000	9.73029	24.49500
17.95030	7186.48000	9.78491	24.49600
18.05030	7226.75000	9.83943	24.49500
18.15030	7264.56000	9.89394	24.49700
18.25030	7272.58000	9.94856	24.49600
18.35030	7309.53000	10.00300	24.49800
18.45030	7341.08000	10.05760	24.49700
18.55030	7357.27000	10.11210	24.49700
18.65030	7381.28000	10.16670	24.49700
18.75030	7411.56000	10.22120	24.49500
18.85030	7433.32000	10.27580	24.49400
18.95030	7446.26000	10.33030	24.49100
19.05030	7479.60000	10.38480	24.49100
19.15030	7507.34000	10.43940	24.48700
19.25030	7506.88000	10.49400	24.48600
19.35030	7549.70000	10.54850	24.48100
19.45030	7575.29000	10.60300	24.48000
19.55030	7579.52000	10.65760	24.47100
19.65030	7614.02000	10.71210	24.47000
19.75030	7646.43000	10.76670	24.46200
19.85030	7648.91000	10.82120	24.45900
19.95030	7683.05000	10.87570	24.45200
20.05030	7713.56000	10.93030	24.44900
20.15030	7720.19000	10.98480	24.44300
20.25030	7750.22000	11.03940	24.44000
20.35030	7779.62000	11.09390	24.43600
20.45030	7794.33000	11.14850	24.43300
20.55030	7815.95000	11.20300	24.43200
20.65030	7845.84000	11.25750	24.42800
20.75030	7865.59000	11.31210	24.43100
20.85030	7878.81000	11.36660	24.42800
20.95030	7910.70000	11.42120	24.43300
21.05030	7934.00000	11.47570	24.43000
21.15030	7938.19000	11.53030	24.43700
21.25030	7961.99000	11.58480	24.43500
21.35030	7982.52000	11.63940	24.44200
21.45030	7979.56000	11.69390	24.44100
21.55030	8010.59000	11.74840	24.44600
21.65030	8037.24000	11.80300	24.44600
21.75030	8040.84000	11.85760	24.45100
21.85030	8073.07000	11.91210	24.45200
21.95030	8099.94000	11.96660	24.45600
22.05030	8102.62000	12.02120	24.45700
22.15030	8128.91000	12.07570	24.46200
22.25030	8154.18000	12.13020	24.46400
22.35030	8164.67000	12.18480	24.46800
22.45030	8185.40000	12.23930	24.46900
22.55030	8210.78000	12.29380	24.47200
22.65030	8236.72000	12.34840	24.47400
22.75030	8244.78000	12.40300	24.47700
22.85030	8273.86000	12.45750	24.47900
22.95030	8306.28000	12.51200	24.48100
23.05030	8308.24000	12.56660	24.48200
23.15030	8340.33000	12.62110	24.48300
23.25030	8366.90000	12.67560	24.48500
23.35030	8367.41000	12.73020	24.48600
23.45030	8396.80000	12.78470	24.48800
23.55030	8428.31000	12.83930	24.48800
23.65030	8429.58000	12.89390	24.49000
23.75030	8461.45000	12.94830	24.48800
23.85030	8486.98000	13.00290	24.49000
23.95030	8493.42000	13.05750	24.48800
24.05030	8517.18000	13.11200	24.48900
24.15030	8541.50000	13.16650	24.48800
24.25030	8552.43000	13.22120	24.48900
24.35030	8567.94000	13.27570	24.48900
24.45030	8590.60000	13.33020	24.49000
24.55030	8606.00000	13.38470	24.49200
24.65030	8611.48000	13.43930	24.49300
24.75030	8639.25000	13.49390	24.49600
24.85030	8659.71000	13.54840	24.49700
24.95030	8655.26000	13.60290	24.50000
25.05030	8683.90000	13.65750	24.50100
25.15030	8705.82000	13.71200	24.50400
25.25030	8703.70000	13.76660	24.50500
25.35030	8731.61000	13.82110	24.50800
25.45030	8755.86000	13.87560	24.50900
25.55030	8750.74000	13.93020	24.51300
25.65030	8779.56000	13.98470	24.51400
25.75030	8799.33000	14.03920	24.51600
25.85030	8801.15000	14.09380	24.51900
25.95030	8816.56000	14.14830	24.52000
26.05030	8807.79000	14.20290	24.52200
26.15030	8806.98000	14.25740	24.52300
26.25030	8815.46000	14.31200	24.52400
26.35030	8829.71000	14.36650	24.52600
26.45030	8839.98000	14.42100	24.52600
26.55030	8840.47000	14.47560	24.52700
26.65030	8862.18000	14.53010	24.52600
26.75030	8877.08000	14.58470	24.52800
26.85030	8870.34000	14.63920	24.52500
26.95030	8893.67000	14.69370	24.52600
27.05030	8914.53000	14.74830	24.52600
27.15030	8904.30000	14.80280	24.52700
27.25030	8924.73000	14.85740	24.52600
27.35030	8942.92000	14.91190	24.52700
27.45030	8932.84000	14.96650	24.52700
27.55030	8951.81000	15.02100	24.52700
27.65030	8967.83000	15.07550	24.52800
27.75030	8964.03000	15.13010	24.52800
27.85030	8977.02000	15.18470	24.52900
27.95030	8991.19000	15.23920	24.52900
28.05030	8991.06000	15.29370	24.53000
28.15030	8992.57000	15.34830	24.53100
28.25030	9005.04000	15.40280	24.53000
28.35030	9014.44000	15.45740	24.53100
28.45030	9009.38000	15.51190	24.53200
28.55030	9027.38000	15.56650	24.53200
28.65030	9042.53000	15.62090	24.53300
28.75030	9029.55000	15.67550	24.53400
28.85030	9051.08000	15.73000	24.53600
28.95030	9068.15000	15.78460	24.53600
29.05030	9053.39000	15.83920	24.53900
29.15030	9077.13000	15.89370	24.53900
29.25030	9090.56000	15.94830	24.55600
29.35030	9077.39000	16.00280	24.57700
29.45030	9093.65000	16.05740	24.58100
29.55030	9103.18000	16.11190	24.59800
29.65030	9095.46000	16.16640	24.60300
29.75030	9097.91000	16.22100	24.61500
29.85030	9102.87000	16.27550	24.62000
29.95030	9094.40000	16.33000	24.62600
30.05030	9078.34000	16.38460	24.63200
30.15030	9075.41000	16.43910	24.63200
30.25030	9065.46000	16.49370	24.63800
30.35030	9029.60000	16.54820	24.63300
30.45030	9019.11000	16.60280	24.63900
30.55030	8999.61000	16.65730	24.63000
30.65030	8953.35000	16.71190	24.63500
30.75030	8938.79000	16.76640	24.62600
30.85030	8922.64000	16.82090	24.62900
30.95030	8876.93000	16.87550	24.61600
31.05030	8870.88000	16.93000	24.61700
31.15030	8858.55000	16.98460	24.59800
31.25030	8822.99000	17.03910	24.59700
31.35030	8820.02000	17.09360	24.57500
31.45030	8813.96000	17.14820	24.57200
31.55030	8793.82000	17.20270	24.55400
31.65030	8781.51000	17.25730	24.54900
31.75030	8773.20000	17.31180	24.53600
31.85030	8756.84000	17.36640	24.53000
31.95030	8733.02000	17.42090	24.52000
32.05030	8727.27000	17.47550	24.51400
32.15030	8718.12000	17.53000	24.50700
32.25030	8683.95000	17.58460	24.50100
32.35030	8670.15000	17.63910	24.49600
32.45030	8645.14000	17.69360	24.49000
32.55030	8599.84000	17.74820	24.48800
32.65030	8591.10000	17.80280	24.48200
32.75030	8580.86000	17.85720	24.48600
32.85030	8533.49000	17.91180	24.48000
32.95030	8518.97000	17.96630	24.48600
33.05030	8503.71000	18.02090	24.48100
33.15030	8471.47000	18.07540	24.49000
33.25030	8459.33000	18.13000	24.48700
33.35030	8448.94000	18.18450	24.49500
33.45030	8430.28000	18.23910	24.49300
33.55030	8417.71000	18.29360	24.50000
33.65030	8415.49000	18.34820	24.49900
33.75030	8408.35000	18.40270	24.50500
33.85030	8389.27000	18.45730	24.50400
33.95030	8391.08000	18.51180	24.51700
34.05030	8393.35000	18.56630	24.51800
34.15030	8366.13000	18.62090	24.52900
34.25030	8370.61000	18.67540	24.53100
34.35030	8369.29000	18.72990	24.53500
34.45030	8333.63000	18.78450	24.53700
34.55030	8326.40000	18.83900	24.53400
34.65030	8309.68000	18.89360	24.53600
34.75030	8251.33000	18.94810	24.53200
34.85030	8206.26000	19.00270	24.53400
34.95030	8142.45000	19.05720	24.53500
35.05030	8035.76000	19.11180	24.53600
35.15030	7928.59000	19.16630	24.53700
35.25030	7782.45000	19.22090	24.53800
35.35030	7656.12000	19.27540	24.53400
35.45030	7541.52000	19.33000	24.53500
35.55030	7375.14000	19.38450	24.52700
35.65030	7176.48000	19.43910	24.52700
35.75030	6873.32000	19.49370	24.51800
35.85030	6473.00000	19.54820	24.51800
35.95030	6051.22000	19.60280	24.51700
36.05030	5532.04000	19.65740	24.51700
36.15030	5060.28000	19.71180	24.50900
36.25030	4634.54000	19.76640	24.50800
36.35030	4202.13000	19.82100	24.50700
36.45030	3876.57000	19.87540	24.50200
36.55030	3573.87000	19.93000	24.50100
36.65030	3307.40000	19.98460	24.50300
36.75030	2958.55000	20.03910	24.50200
36.85030	2704.68000	20.09360	24.50800
36.95030	2517.91000	20.14810	24.50700
37.05030	2370.14000	20.20270	24.51300
37.15030	2254.05000	20.25720	24.51300
37.25030	2140.27000	20.31170	24.51800
37.35030	2014.64000	20.36620	24.51700
37.45030	1884.52000	20.42080	24.52300
37.55030	1825.01000	20.47520	24.52400
37.65030	1688.16000	20.52990	24.53500
37.75030	1628.32000	20.58440	24.53600
37.85030	1557.55000	20.63890	24.55100
37.95030	1480.52000	20.69350	24.55300
38.05030	1437.41000	20.74800	24.55500
38.15030	1393.45000	20.80260	24.56900
38.25030	1338.39000	20.85720	24.57200
38.35030	1291.17000	20.91170	24.57600
38.45030	1246.58000	20.96630	24.58200
38.55030	1179.11000	21.02070	24.58600
38.65030	1121.21000	21.07530	24.58500
38.75030	1076.52000	21.12980	24.58900
38.85030	1030.63000	21.18440	24.58300
38.95030	967.11800	21.23890	24.58600
39.05030	927.14300	21.29350	24.57800
39.15030	882.18200	21.34800	24.58000
39.25030	808.84100	21.40260	24.57300
39.35030	760.96300	21.45710	24.57400
39.45030	712.36400	21.51170	24.56800
39.55030	633.58300	21.56620	24.56900
39.65030	586.53100	21.62070	24.56300
39.75030	527.11700	21.67520	24.56400
39.85030	420.56500	21.72990	24.55900
39.95030	359.06300	21.78440	24.55900
40.05030	300.20400	21.83890	24.55600
40.15030	222.45600	21.89350	24.55500
40.25030	142.91500	21.94800	24.55400
40.35030	60.18940	22.00250	24.55300
40.45030	-34.34270	22.05720	24.55400
40.55030	-165.91100	22.11160	24.55400
40.65030	-199.95200	22.16610	24.55800
40.75030	-216.22000	22.22070	24.55800
40.85030	-255.35400	22.27530	24.56100
40.95030	-249.78000	22.32980	24.56300
41.05030	-256.14800	22.38430	24.56300
41.15030	-304.48300	22.43890	24.56100
41.25030	-269.41000	22.49340	24.56200
41.35030	-267.05300	22.54790	24.55800
41.45030	-296.58200	22.60260	24.55800
41.55030	-288.37300	22.65710	24.55600
41.65030	-284.71300	22.71160	24.55500
41.75030	-294.65600	22.76610	24.55300
41.85030	-297.50300	22.82070	24.55300
41.95030	-290.41500	22.87520	24.55100
42.05030	-299.27100	22.92980	24.55000
42.15030	-305.76100	22.98430	24.54900

## Sheet: DATA3
Step time	Stress	Strain	Temperature
s	Pa	%	°C
0.05017	10.08600	0.01616	24.38400
0.15017	39.18300	0.05614	24.37600
0.25017	86.49810	0.09630	24.37100
0.35017	147.39700	0.13647	24.36200
0.45017	166.60000	0.17669	24.35700
0.55017	213.54500	0.21684	24.35000
0.65017	257.10200	0.25702	24.34500
0.75017	285.46300	0.29722	24.34100
0.85017	330.44300	0.33738	24.33500
0.95017	374.47500	0.37755	24.33700
1.05017	404.33200	0.41775	24.33200
1.15017	448.92700	0.45792	24.33700
1.25017	490.54900	0.49810	24.33300
1.35017	519.44700	0.53829	24.33600
1.45017	561.39900	0.57846	24.33300
1.55017	603.66000	0.61863	24.33900
1.65017	634.61000	0.65882	24.33600
1.75017	672.28600	0.69900	24.34400
1.85017	714.24500	0.73917	24.34300
1.95017	746.18900	0.77936	24.35200
2.05017	779.65200	0.81955	24.35100
2.15017	822.94400	0.85971	24.35900
2.25017	856.22600	0.89989	24.35900
2.35017	887.08000	0.94008	24.35900
2.45017	926.00500	0.98025	24.36700
2.55017	964.97300	1.02043	24.36800
2.65017	989.82500	1.06062	24.37500
2.75017	1026.94000	1.10079	24.37700
2.85017	1067.58000	1.14096	24.38200
2.95017	1094.04000	1.18116	24.38400
3.05017	1130.30000	1.22133	24.38800
3.15017	1167.41000	1.26151	24.39100
3.25017	1195.65000	1.30168	24.39300
3.35017	1230.21000	1.34186	24.39500
3.45017	1266.51000	1.38204	24.39800
3.55017	1292.75000	1.42223	24.39900
3.65017	1329.95000	1.46240	24.40100
3.75017	1365.01000	1.50258	24.40100
3.85017	1392.13000	1.54276	24.40300
3.95017	1427.61000	1.58295	24.40100
4.05017	1460.78000	1.62312	24.40300
4.15017	1493.69000	1.66330	24.40300
4.25017	1521.97000	1.70349	24.40400
4.35017	1559.25000	1.74365	24.40500
4.45017	1592.21000	1.78383	24.40700
4.55017	1617.49000	1.82403	24.40600
4.65017	1652.79000	1.86420	24.40700
4.75017	1687.19000	1.90437	24.40600
4.85017	1708.24000	1.94457	24.40700
4.95017	1747.40000	1.98473	24.40500
5.05017	1780.33000	2.02490	24.40500
5.15017	1801.74000	2.06511	24.40300
5.25017	1837.85000	2.10527	24.40300
5.35017	1874.64000	2.14544	24.40000
5.45017	1896.82000	2.18564	24.40100
5.55017	1928.37000	2.22581	24.39800
5.65017	1964.94000	2.26598	24.39800
5.75017	1990.47000	2.30617	24.39600
5.85017	2016.62000	2.34636	24.39600
5.95017	2047.44000	2.38652	24.39500
6.05017	2075.60000	2.42670	24.39500
6.15017	2098.91000	2.46689	24.39400
6.25017	2131.02000	2.50705	24.39400
6.35017	2162.03000	2.54724	24.39300
6.45017	2183.37000	2.58744	24.39300
6.55017	2216.69000	2.62760	24.39300
6.65017	2248.59000	2.66778	24.39300
6.75017	2266.92000	2.70797	24.39400
6.85017	2300.11000	2.74814	24.39400
6.95017	2334.33000	2.78831	24.39600
7.05017	2352.50000	2.82851	24.39500
7.15017	2383.37000	2.86869	24.39700
7.25017	2418.01000	2.90885	24.39700
7.35017	2437.41000	2.94905	24.39800
7.45017	2469.40000	2.98921	24.39800
7.55017	2501.07000	3.02940	24.39800
7.65017	2524.13000	3.06957	24.39800
7.75017	2550.23000	3.10977	24.39800
7.85017	2585.62000	3.14992	24.39800
7.95017	2607.57000	3.19011	24.39700
8.05017	2627.36000	3.23030	24.39700
8.15017	2651.68000	3.27047	24.39700
8.25017	2672.54000	3.31064	24.39700
8.35017	2690.51000	3.35085	24.39800
8.45017	2717.51000	3.39100	24.39800
8.55017	2744.01000	3.43117	24.40000
8.65017	2758.95000	3.47138	24.40000
8.75017	2788.79000	3.51155	24.40200
8.85017	2815.48000	3.55172	24.40300
8.95017	2828.75000	3.59192	24.40500
9.05017	2856.53000	3.63210	24.40600
9.15017	2881.67000	3.67226	24.40800
9.25017	2892.75000	3.71246	24.40900
9.35017	2917.90000	3.75262	24.41100
9.45017	2944.58000	3.79278	24.41100
9.55017	2959.11000	3.83299	24.41400
9.65017	2982.35000	3.87317	24.41400
9.75017	3006.76000	3.91334	24.41600
9.85017	3019.77000	3.95353	24.41700
9.95017	3035.91000	3.99372	24.41900
10.05020	3048.63000	4.03387	24.42100
10.15020	3066.63000	4.07404	24.42300
10.25020	3067.33000	4.11426	24.42400
10.35020	3078.29000	4.15441	24.42500
10.45020	3089.24000	4.19459	24.42700
10.55020	3086.34000	4.23479	24.42700
10.65020	3099.80000	4.27496	24.42800
10.75020	3108.57000	4.31513	24.42700
10.85020	3099.72000	4.35532	24.42800
10.95020	3106.96000	4.39549	24.42700
11.05020	3110.73000	4.43567	24.42800
11.15020	3101.13000	4.47587	24.42700
11.25020	3100.16000	4.51604	24.42800
11.35020	3093.22000	4.55621	24.42800
11.45020	3067.34000	4.59642	24.42700
11.55020	3050.90000	4.63658	24.42800
11.65020	3026.70000	4.67677	24.42800
11.75020	2958.83000	4.71697	24.42600
11.85020	2864.00000	4.75715	24.42600
11.95020	2769.05000	4.79732	24.42400
12.05020	2650.54000	4.83754	24.42400
12.15020	2519.56000	4.87774	24.42300
12.25020	2333.08000	4.91795	24.42300
12.35020	2008.20000	4.95814	24.42100
12.45020	1762.53000	4.99828	24.42100
12.55020	1632.16000	5.03841	24.42100
12.65020	1546.38000	5.07856	24.41900
12.75020	1461.72000	5.11878	24.41800
12.85020	1416.86000	5.15891	24.41700
12.95020	1367.77000	5.19910	24.41600
13.05020	1310.80000	5.23929	24.41600
13.15020	1254.49000	5.27948	24.41500
13.25020	1192.51000	5.31964	24.41400
13.35020	1080.10000	5.35986	24.41400
13.45020	929.33600	5.40005	24.41100
13.55020	817.71800	5.44022	24.41000
13.65020	626.16900	5.48041	24.40600
13.75020	360.54600	5.52071	24.40500
13.85020	-7.38065	5.56080	24.40300
13.95020	-140.90300	5.60090	24.40200
14.05020	-216.02700	5.64110	24.40100
14.15020	-255.82100	5.68127	24.40000
14.25020	-271.00200	5.72141	24.40100
14.35020	-301.38800	5.76163	24.40000
14.45020	-311.06600	5.80177	24.40100
14.55020	-315.99300	5.84194	24.40000
14.65020	-322.75400	5.88210	24.40400
14.75020	-331.87400	5.92231	24.40700
14.85020	-338.70500	5.96250	24.40700
14.95020	-340.55700	6.00266	24.40900
15.05020	-351.18600	6.04285	24.40900
15.15020	-350.18300	6.08302	24.41000
15.25020	-359.89300	6.12323	24.41100
15.35020	-363.85600	6.16338	24.41200
15.45020	-364.23100	6.20357	24.41200
15.55020	-374.12200	6.24375	24.41300
15.65020	-381.11400	6.28393	24.41400
15.75020	-380.42300	6.32412	24.41400
15.85020	-385.43900	6.36429	24.41500
15.95020	-393.80400	6.40450	24.41500
16.05020	-392.45900	6.44463	24.41600
16.15020	-395.75200	6.48482	24.41500
16.25020	-410.19900	6.52502	24.41500
16.35020	-411.02400	6.56518	24.41300
16.45020	-412.49800	6.60536	24.41300
16.55020	-427.05500	6.64556	24.40700
16.65020	-421.47200	6.68572	24.40600
16.75020	-421.06000	6.72591	24.39600
16.85020	-433.70000	6.76609	24.39500
16.95020	-432.42100	6.80626	24.38300
17.05020	-423.52200	6.84645	24.38100
17.15020	-438.80600	6.88666	24.36700
17.25020	-437.27000	6.92683	24.36400
17.35020	-433.25900	6.96696	24.35000
17.45020	-440.41900	7.00715	24.34600
17.55020	-441.64800	7.04732	24.33700
17.65020	-436.16900	7.08750	24.33200
17.75020	-440.58200	7.12769	24.32500
17.85020	-443.39500	7.16789	24.31900
17.95020	-440.38500	7.20803	24.31500
18.05020	-441.83800	7.24823	24.31000
18.15020	-453.88800	7.28842	24.31000
18.25020	-453.11600	7.32860	24.30500
18.35020	-451.75800	7.36877	24.31000
18.45020	-464.53200	7.40896	24.30600
18.55020	-463.93000	7.44910	24.31500
18.65020	-465.96100	7.48929	24.31200
18.75020	-481.36900	7.52949	24.32500
18.85020	-478.62300	7.56965	24.32300
18.95020	-471.07500	7.60981	24.33700
19.05020	-485.35400	7.65005	24.33700
19.15020	-479.32600	7.69019	24.35000
19.25020	-475.06300	7.73037	24.35100
19.35020	-483.68700	7.77057	24.36300
19.45020	-483.87700	7.81074	24.36600
19.55020	-479.78600	7.85091	24.37500
19.65020	-485.63200	7.89110	24.37800
19.75020	-489.48000	7.93127	24.38300
19.85020	-488.32000	7.97146	24.38700
19.95020	-489.84200	8.01163	24.38900
20.05020	-512.24400	8.05184	24.39200
20.15020	-508.08500	8.09199	24.39000
20.25020	-506.61300	8.13215	24.39300
20.35020	-517.22600	8.17238	24.38700
20.45020	-511.66600	8.21252	24.38900
20.55020	-506.66600	8.25268	24.38300
20.65020	-518.82600	8.29290	24.38500
20.75020	-514.44200	8.33307	24.37800
20.85020	-506.66400	8.37322	24.37900
20.95020	-520.55800	8.41346	24.37300
21.05020	-513.47600	8.45359	24.37300
