# Supplementary material for: Effect of Phosphate Phase Incorporation on 3D-Printed Hydrogel Scaffolds: Towards Customizable Bone Graft Materials
Source: Gels. 2025 Aug 20;11(8):665. doi: 10.3390/gels11080665 (PMC12385390; doi:10.3390/gels11080665)
Supplement: Supplementary file 1 [file gels-11-00665-s001.zip › TT_S4.ods]

## Sheet: DATA1
Step time	Stress	Strain	Temperature
s	Pa	%	°C
0.05017	79.23470	0.02175	23.45700
0.15017	211.60700	0.07519	23.45600
0.25017	356.51900	0.12901	23.45700
0.35017	489.97200	0.18284	23.45500
0.45017	617.84300	0.23666	23.45600
0.55017	765.92100	0.29048	23.45500
0.65017	895.85700	0.34431	23.45500
0.75017	993.16900	0.39815	23.45400
0.85017	1201.96000	0.45193	23.45400
0.95017	1278.66000	0.50580	23.45300
1.05017	1433.47000	0.55960	23.45300
1.15017	1573.61000	0.61343	23.44800
1.25017	1682.26000	0.66727	23.44800
1.35017	1837.32000	0.72107	23.44300
1.45017	1969.23000	0.77490	23.44300
1.55017	2076.80000	0.82874	23.43700
1.65017	2219.74000	0.88255	23.43600
1.75017	2372.48000	0.93636	23.42800
1.85017	2458.04000	0.99022	23.42700
1.95017	2615.02000	1.04401	23.42400
2.05017	2756.07000	1.09783	23.42200
2.15017	2843.11000	1.15169	23.41800
2.25017	3004.83000	1.20549	23.41600
2.35017	3132.22000	1.25931	23.41300
2.45017	3225.05000	1.31316	23.41100
2.55017	3370.95000	1.36696	23.40900
2.65017	3490.83000	1.42079	23.40800
2.75017	3605.72000	1.47462	23.40600
2.85017	3741.75000	1.52844	23.40900
2.95017	3866.41000	1.58226	23.40700
3.05017	3997.24000	1.63608	23.41200
3.15017	4109.34000	1.68992	23.41100
3.25017	4236.97000	1.74373	23.41700
3.35017	4365.46000	1.79756	23.41600
3.45017	4473.86000	1.85140	23.42300
3.55017	4608.63000	1.90521	23.42200
3.65017	4747.04000	1.95903	23.42800
3.75017	4845.54000	2.01288	23.42800
3.85017	4978.60000	2.06668	23.43200
3.95017	5119.44000	2.12049	23.43300
4.05017	5206.88000	2.17435	23.43200
4.15017	5347.87000	2.22815	23.43300
4.25017	5484.97000	2.28197	23.43100
4.35017	5568.15000	2.33583	23.43100
4.45017	5722.77000	2.38962	23.43100
4.55017	5856.94000	2.44345	23.43100
4.65017	5937.98000	2.49730	23.43100
4.75017	6097.41000	2.55109	23.43100
4.85017	6223.68000	2.60491	23.43100
4.95017	6311.20000	2.65876	23.43100
5.05017	6461.87000	2.71256	23.43100
5.15017	6581.09000	2.76640	23.43300
5.25017	6690.74000	2.82022	23.43300
5.35017	6825.61000	2.87404	23.43500
5.45017	6943.22000	2.92787	23.43600
5.55017	7057.77000	2.98170	23.43700
5.65017	7189.62000	3.03552	23.43800
5.75017	7309.29000	3.08934	23.44000
5.85017	7421.37000	3.14318	23.44000
5.95017	7563.28000	3.19697	23.44200
6.05017	7684.15000	3.25080	23.44200
6.15017	7799.55000	3.30462	23.44400
6.25017	7914.60000	3.35847	23.44500
6.35017	8036.11000	3.41228	23.44500
6.45017	8186.07000	3.46610	23.44600
6.55017	8266.85000	3.51995	23.44600
6.65017	8400.07000	3.57376	23.44700
6.75017	8546.75000	3.62757	23.44800
6.85017	8617.14000	3.68143	23.44800
6.95017	8771.09000	3.73520	23.44900
7.05017	8896.71000	3.78903	23.45000
7.15017	8976.12000	3.84289	23.45200
7.25017	9127.00000	3.89671	23.45300
7.35017	9251.83000	3.95052	23.45500
7.45017	9340.45000	4.00437	23.45500
7.55017	9491.40000	4.05815	23.45800
7.65017	9605.91000	4.11199	23.45900
7.75017	9697.39000	4.16583	23.46100
7.85017	9843.22000	4.21964	23.46200
7.95017	9964.33000	4.27346	23.46400
8.05017	10067.20000	4.32729	23.46500
8.15017	10205.00000	4.38112	23.46600
8.25017	10318.60000	4.43494	23.46800
8.35017	10431.40000	4.48879	23.46800
8.45017	10554.60000	4.54259	23.46900
8.55017	10678.10000	4.59642	23.46900
8.65017	10803.80000	4.65024	23.47000
8.75017	10910.80000	4.70407	23.47000
8.85017	11032.20000	4.75790	23.47100
8.95017	11172.80000	4.81170	23.47100
9.05017	11271.20000	4.86555	23.47200
9.15017	11388.80000	4.91937	23.47000
9.25017	11536.00000	4.97317	23.47000
9.35017	11624.10000	5.02703	23.46600
9.45017	11756.70000	5.08083	23.46700
9.55017	11892.70000	5.13465	23.46200
9.65017	11977.20000	5.18849	23.46200
9.75017	12130.40000	5.24230	23.45900
9.85017	12273.80000	5.29611	23.45800
9.95017	12327.10000	5.34998	23.45500
10.05020	12500.20000	5.40376	23.45400
10.15020	12613.10000	5.45759	23.45200
10.25020	12704.90000	5.51144	23.45200
10.35020	12844.30000	5.56524	23.45000
10.45020	12972.30000	5.61907	23.44900
10.55020	13066.60000	5.67292	23.44800
10.65020	13199.60000	5.72672	23.44700
10.75020	13331.70000	5.78054	23.44700
10.85020	13425.80000	5.83438	23.44600
10.95020	13556.90000	5.88820	23.44700
11.05020	13675.40000	5.94201	23.44600
11.15020	13789.80000	5.99583	23.44900
11.25020	13907.20000	6.04966	23.44800
11.35020	14020.90000	6.10349	23.45100
11.45020	14146.60000	6.15730	23.45100
11.55020	14257.50000	6.21114	23.45400
11.65020	14391.50000	6.26496	23.45400
11.75020	14515.70000	6.31879	23.45700
11.85020	14615.60000	6.37261	23.45700
11.95020	14748.40000	6.42644	23.45900
12.05020	14871.10000	6.48026	23.45900
12.15020	15069.50000	6.53402	23.46100
12.25020	14997.10000	6.58803	23.46200
12.35020	15330.00000	6.64163	23.46400
12.45020	15332.30000	6.69556	23.46400
12.55020	15421.40000	6.74942	23.46500
12.65020	15629.20000	6.80317	23.46800
12.75020	15678.50000	6.85709	23.46900
12.85020	15837.50000	6.91081	23.47100
12.95020	15952.50000	6.96466	23.47200
13.05020	16035.40000	7.01852	23.47400
13.15020	16209.70000	7.07231	23.47500
13.25020	16292.00000	7.12619	23.47600
13.35020	16418.30000	7.17997	23.47700
13.45020	16542.10000	7.23379	23.47600
13.55020	16655.30000	7.28763	23.47700
13.65020	16773.80000	7.34146	23.47600
13.75020	16898.90000	7.39527	23.47700
13.85020	16994.40000	7.44912	23.47600
13.95020	17142.00000	7.50290	23.47700
14.05020	17228.80000	7.55678	23.47600
14.15020	17365.20000	7.61059	23.47700
14.25020	17483.90000	7.66439	23.47600
14.35020	17585.00000	7.71822	23.47700
14.45020	17718.80000	7.77205	23.47700
14.55020	17843.90000	7.82588	23.47700
14.65020	17944.10000	7.87972	23.47700
14.75020	18069.50000	7.93353	23.47700
14.85020	18205.80000	7.98734	23.47600
14.95020	18291.50000	8.04120	23.47600
15.05020	18425.00000	8.09500	23.47300
15.15020	18554.90000	8.14883	23.47300
15.25020	18643.20000	8.20267	23.47200
15.35020	18785.10000	8.25647	23.47200
15.45020	18897.50000	8.31031	23.47100
15.55020	19009.20000	8.36413	23.47100
15.65020	19128.10000	8.41791	23.47100
15.75020	19254.00000	8.47173	23.47100
15.85020	19348.60000	8.52559	23.47200
15.95020	19484.00000	8.57941	23.47200
16.05020	19605.70000	8.63321	23.47200
16.15020	19700.20000	8.68707	23.47400
16.25020	19842.90000	8.74087	23.47400
16.35020	19943.60000	8.79471	23.47600
16.45020	20051.30000	8.84852	23.47700
16.55020	20171.40000	8.90239	23.47900
16.65020	20296.40000	8.95616	23.48000
16.75020	20399.60000	9.01001	23.48300
16.85020	20512.70000	9.06383	23.48300
16.95020	20626.20000	9.11765	23.48600
17.05020	20762.20000	9.17147	23.48700
17.15020	20854.70000	9.22529	23.48800
17.25020	20971.90000	9.27915	23.48900
17.35020	21102.60000	9.33292	23.48800
17.45020	21187.40000	9.38679	23.48900
17.55020	21311.30000	9.44060	23.48700
17.65020	21425.40000	9.49443	23.48800
17.75020	21510.90000	9.54830	23.48600
17.85020	21635.40000	9.60206	23.48700
17.95020	21755.40000	9.65588	23.48600
18.05020	21834.90000	9.70972	23.48700
18.15020	21961.50000	9.76354	23.48600
18.25020	22073.50000	9.81736	23.48600
18.35020	22153.00000	9.87122	23.48600
18.45020	22273.40000	9.92502	23.48600
18.55020	22389.70000	9.97883	23.48600
18.65020	22473.40000	10.03270	23.48600
18.75020	22602.60000	10.08650	23.48600
18.85020	22712.50000	10.14030	23.48600
18.95020	22803.70000	10.19410	23.48400
19.05020	22917.20000	10.24800	23.48400
19.15020	23033.80000	10.30180	23.48200
19.25020	23138.40000	10.35560	23.48200
19.35020	23245.20000	10.40940	23.48000
19.45020	23349.30000	10.46320	23.47900
19.55020	23461.10000	10.51710	23.47600
19.65020	23558.60000	10.57090	23.47600
19.75020	23677.70000	10.62470	23.47300
19.85020	23793.80000	10.67850	23.47200
19.95020	23876.40000	10.73240	23.46900
20.05020	24051.90000	10.78620	23.46800
20.15020	24055.10000	10.84010	23.46600
20.25020	24219.70000	10.89390	23.46400
20.35020	24312.10000	10.94770	23.46400
20.45020	24439.00000	11.00150	23.46300
20.55020	24521.20000	11.05540	23.46400
20.65020	24644.20000	11.10920	23.46300
20.75020	24763.80000	11.16290	23.46600
20.85020	24841.10000	11.21680	23.46500
20.95020	24973.30000	11.27060	23.46900
21.05020	25082.50000	11.32450	23.46900
21.15020	25174.00000	11.37830	23.47200
21.25020	25297.60000	11.43210	23.47200
21.35020	25410.60000	11.48590	23.47400
21.45020	25503.90000	11.53970	23.47500
21.55020	25623.20000	11.59360	23.47700
21.65020	25732.80000	11.64740	23.47800
21.75020	25838.40000	11.70120	23.48000
21.85020	25946.70000	11.75510	23.48100
21.95020	26053.20000	11.80890	23.48300
22.05020	26169.90000	11.86270	23.48400
22.15020	26269.50000	11.91650	23.48500
22.25020	26380.40000	11.97030	23.48600
22.35020	26503.00000	12.02410	23.48400
22.45020	26597.60000	12.07800	23.48500
22.55020	26707.80000	12.13180	23.48200
22.65020	26840.00000	12.18560	23.48200
22.75020	26914.70000	12.23950	23.48300
22.85020	27042.60000	12.29330	23.47900
22.95020	27169.00000	12.34710	23.47900
23.05020	27245.00000	12.40090	23.47800
23.15020	27377.60000	12.45480	23.47800
23.25020	27499.10000	12.50860	23.47600
23.35020	27575.20000	12.56240	23.47600
23.45020	27715.20000	12.61620	23.47300
23.55020	27833.70000	12.67000	23.47300
23.65020	27918.20000	12.72390	23.47200
23.75020	28050.00000	12.77770	23.47100
23.85020	28165.30000	12.83150	23.47000
23.95020	28260.20000	12.88540	23.46900
24.05020	28394.00000	12.93920	23.46900
24.15020	28501.90000	12.99300	23.46800
24.25020	28606.30000	13.04680	23.46900
24.35020	28720.80000	13.10070	23.46800
24.45020	28834.60000	13.15450	23.46900
24.55020	28941.30000	13.20840	23.46800
24.65020	29048.70000	13.26220	23.47000
24.75020	29157.80000	13.31600	23.47000
24.85020	29273.50000	13.36980	23.47200
24.95020	29369.50000	13.42370	23.47200
25.05020	29479.00000	13.47750	23.47100
25.15020	29608.50000	13.53130	23.47100
25.25020	29686.50000	13.58500	23.47100
25.35020	29808.30000	13.63890	23.47100
25.45020	29932.20000	13.69270	23.47200
25.55020	30008.80000	13.74650	23.47200
25.65020	30142.60000	13.80030	23.47300
25.75020	30261.70000	13.85420	23.47400
25.85020	30335.90000	13.90800	23.47500
25.95020	30474.50000	13.96180	23.47500
26.05020	30587.60000	14.01570	23.47700
26.15020	30665.50000	14.06950	23.47800
26.25020	30806.30000	14.12330	23.48000
26.35020	30912.10000	14.17710	23.48000
26.45020	31004.40000	14.23090	23.48200
26.55020	31130.70000	14.28480	23.48200
26.65020	31235.80000	14.33860	23.48400
26.75020	31342.20000	14.39240	23.48500
26.85020	31461.00000	14.44620	23.48500
26.95020	31562.60000	14.50010	23.48600
27.05020	31679.10000	14.55380	23.48700
27.15020	31785.70000	14.60770	23.48700
27.25020	31901.20000	14.66160	23.48900
27.35020	32032.80000	14.71530	23.48900
27.45020	32122.40000	14.76920	23.48800
27.55020	32243.50000	14.82300	23.48900
27.65020	32372.00000	14.87680	23.48600
27.75020	32456.60000	14.93060	23.48300
27.85020	32582.00000	14.98450	23.48300
27.95020	32713.00000	15.03820	23.48000
28.05020	32792.40000	15.09210	23.48000
28.15020	32922.70000	15.14590	23.47600
28.25020	33046.30000	15.19980	23.47600
28.35020	33128.20000	15.25360	23.47400
28.45020	33266.70000	15.30740	23.47400
28.55020	33372.20000	15.36120	23.47200
28.65020	33457.50000	15.41510	23.47100
28.75020	33592.20000	15.46890	23.47000
28.85020	33697.40000	15.52270	23.46900
28.95020	33787.50000	15.57660	23.46700
29.05020	33918.20000	15.63040	23.46600
29.15020	34021.10000	15.68420	23.46600
29.25020	34132.10000	15.73800	23.46500
29.35020	34248.90000	15.79180	23.46500
29.45020	34353.30000	15.84570	23.46400
29.55020	34471.10000	15.89950	23.46500
29.65020	34572.10000	15.95330	23.46500
29.75020	34690.60000	16.00720	23.46500
29.85020	34805.90000	16.06090	23.46500
29.95020	34896.70000	16.11480	23.46600
30.05020	35015.60000	16.16860	23.46600
30.15020	35135.90000	16.22240	23.46700
30.25020	35228.40000	16.27630	23.46700
30.35020	35347.20000	16.33010	23.46900
30.45020	35473.00000	16.38390	23.46900
30.55020	35550.50000	16.43770	23.47000
30.65020	35678.10000	16.49150	23.47000
30.75020	35801.70000	16.54530	23.47200
30.85020	35875.20000	16.59920	23.47300
30.95020	36017.70000	16.65300	23.47300
31.05020	36130.90000	16.70680	23.47300
31.15020	36216.60000	16.76070	23.47400
31.25020	36351.10000	16.81450	23.47400
31.35020	36463.40000	16.86830	23.47300
31.45020	36558.20000	16.92210	23.47400
31.55020	36688.30000	16.97600	23.47300
31.65020	36798.30000	17.02980	23.47300
31.75020	36899.80000	17.08360	23.47300
31.85020	37022.50000	17.13740	23.47300
31.95020	37128.00000	17.19130	23.47400
32.05020	37242.00000	17.24510	23.47500
32.15020	37349.60000	17.29890	23.47500
32.25020	37463.60000	17.35270	23.47500
32.35020	37583.50000	17.40660	23.47600
32.45020	37689.30000	17.46040	23.47600
32.55020	37796.70000	17.51420	23.47600
32.65020	37934.10000	17.56800	23.47600
32.75020	38012.50000	17.62190	23.47700
32.85020	38143.80000	17.67570	23.47700
32.95020	38269.70000	17.72950	23.47700
33.05020	38344.60000	17.78330	23.47700
33.15020	38481.90000	17.83710	23.47700
33.25020	38600.00000	17.89090	23.47700
33.35020	38682.10000	17.94480	23.47700
33.45020	38819.30000	17.99860	23.47700
33.55020	38932.00000	18.05250	23.47700
33.65020	39018.70000	18.10630	23.47700
33.75020	39146.90000	18.16010	23.47700
33.85020	39254.80000	18.21390	23.47700
33.95020	39357.50000	18.26770	23.47700
34.05020	39482.80000	18.32160	23.47600
34.15020	39596.40000	18.37540	23.47600
34.25020	39710.60000	18.42930	23.47500
34.35020	39821.10000	18.48310	23.47500
34.45020	39934.50000	18.53690	23.47400
34.55020	40050.10000	18.59070	23.47400
34.65020	40154.20000	18.64450	23.47000
34.75020	40262.30000	18.69830	23.47000
34.85020	40383.70000	18.75210	23.46500
34.95020	40470.50000	18.80600	23.46500
35.05020	40594.90000	18.85980	23.45900
35.15020	40716.30000	18.91370	23.45800
35.25020	40795.90000	18.96740	23.45600
35.35020	40921.00000	19.02130	23.45400
35.45020	41044.80000	19.07510	23.45300
35.55020	41121.30000	19.12890	23.45200
35.65020	41251.80000	19.18270	23.45300
35.75020	41365.10000	19.23660	23.45200
35.85020	41442.40000	19.29040	23.45400
35.95020	41573.50000	19.34420	23.45300
36.05020	41682.50000	19.39810	23.45700
36.15020	41766.90000	19.45190	23.45600
36.25020	41891.40000	19.50570	23.46100
36.35020	42000.20000	19.55950	23.46100
36.45020	42095.70000	19.61330	23.46600
36.55020	42212.00000	19.66720	23.46700
36.65020	42320.40000	19.72100	23.47100
36.75020	42425.70000	19.77480	23.47200
36.85020	42533.10000	19.82870	23.47600
36.95020	42638.70000	19.88250	23.47700
37.05020	42756.20000	19.93630	23.47900
37.15020	42851.80000	19.99010	23.48100
37.25020	42964.50000	20.04400	23.48200
37.35020	43085.50000	20.09780	23.48400
37.45020	43163.40000	20.15160	23.48400
37.55020	43288.50000	20.20540	23.48500
37.65020	43409.80000	20.25920	23.48500
37.75020	43488.60000	20.31310	23.48700
37.85020	43622.80000	20.36680	23.48700
37.95020	43728.70000	20.42070	23.48800
38.05020	43807.70000	20.47460	23.48800
38.15020	43941.70000	20.52830	23.48900
38.25020	44053.20000	20.58220	23.48900
38.35020	44135.90000	20.63600	23.48900
38.45020	44261.30000	20.68990	23.48900
38.55020	44375.10000	20.74370	23.48900
38.65020	44459.60000	20.79750	23.48900
38.75020	44587.00000	20.85130	23.49000
38.85020	44698.20000	20.90510	23.49000
38.95020	44792.10000	20.95900	23.49000
39.05020	44906.40000	21.01270	23.49100
39.15020	45013.30000	21.06660	23.49100
39.25020	45120.30000	21.12040	23.49100
39.35020	45224.60000	21.17430	23.49000
39.45020	45330.40000	21.22810	23.49000
39.55020	45453.50000	21.28190	23.48900
39.65020	45538.80000	21.33580	23.49000
39.75020	45658.10000	21.38950	23.48900
39.85020	45780.50000	21.44340	23.48900
39.95020	45857.70000	21.49730	23.48900
40.05020	45989.30000	21.55100	23.48900
40.15020	46102.30000	21.60480	23.48900
40.25020	46178.90000	21.65870	23.48900
40.35020	46300.90000	21.71250	23.48900
40.45020	46419.20000	21.76630	23.48900
40.55020	46500.30000	21.82020	23.48800
40.65020	46627.00000	21.87400	23.48800
40.75020	46739.10000	21.92780	23.48800
40.85020	46821.50000	21.98160	23.48800
40.95020	46943.80000	22.03540	23.48800
41.05020	47057.50000	22.08920	23.48800
41.15020	47151.60000	22.14310	23.48800
41.25020	47275.50000	22.19690	23.48800
41.35020	47383.30000	22.25080	23.48800
41.45020	47484.00000	22.30450	23.48800
41.55020	47595.40000	22.35840	23.48900
41.65020	47699.90000	22.41210	23.48900
41.75020	47813.80000	22.46610	23.48800
41.85020	47910.90000	22.51990	23.48800
41.95020	48019.50000	22.57370	23.48700
42.05020	48138.60000	22.62750	23.48700
42.15020	48225.10000	22.68130	23.48700
42.25020	48347.00000	22.73510	23.48700
42.35020	48463.40000	22.78900	23.48600
42.45020	48544.80000	22.84290	23.48600
42.55020	48666.30000	22.89660	23.48600
42.65020	48786.00000	22.95040	23.48600
42.75020	48862.10000	23.00420	23.48500
42.85020	48980.90000	23.05810	23.48500
42.95020	49098.60000	23.11190	23.48500
43.05020	49177.20000	23.16580	23.48500
43.15020	49301.00000	23.21960	23.48400
43.25020	49412.90000	23.27340	23.48400
43.35020	49494.30000	23.32730	23.48400
43.45020	49619.30000	23.38100	23.48300
43.55020	49721.30000	23.43480	23.48300
43.65020	49813.80000	23.48870	23.48200
43.75020	49930.30000	23.54250	23.48200
43.85020	50032.70000	23.59640	23.48100
43.95020	50127.80000	23.65020	23.48100
44.05020	50237.20000	23.70400	23.48000
44.15020	50339.70000	23.75780	23.48000
44.25020	50443.10000	23.81160	23.47900
44.35020	50549.30000	23.86550	23.47900
44.45020	50648.80000	23.91930	23.47800
44.55020	50762.20000	23.97310	23.47800
44.65020	50855.80000	24.02700	23.47700
44.75020	50958.00000	24.08070	23.47700
44.85020	51079.20000	24.13460	23.47700
44.95020	51153.10000	24.18840	23.47600
45.05020	51266.80000	24.24220	23.47600
45.15020	51389.30000	24.29610	23.47600
45.25020	51449.10000	24.34990	23.47600
45.35020	51581.00000	24.40370	23.47500
45.45020	51697.40000	24.45750	23.47400
45.55020	51766.70000	24.51140	23.47300
45.65020	51895.10000	24.56520	23.47200
45.75020	51998.80000	24.61900	23.47100
45.85020	52071.50000	24.67280	23.47000
45.95020	52195.40000	24.72670	23.47000
46.05020	52299.40000	24.78050	23.46800
46.15020	52385.10000	24.83430	23.46700
46.25020	52498.30000	24.88820	23.46400
46.35020	52603.50000	24.94190	23.46300
46.45020	52702.70000	24.99580	23.46100
46.55020	52809.40000	25.04960	23.46000
46.65020	52909.30000	25.10340	23.45900
46.75020	53017.10000	25.15730	23.45800
46.85020	53114.70000	25.21110	23.45400
46.95020	53216.30000	25.26490	23.45300
47.05020	53324.50000	25.31870	23.44900
47.15020	53405.10000	25.37260	23.44800
47.25020	53514.30000	25.42640	23.44300
47.35020	53630.60000	25.48020	23.44100
47.45020	53699.60000	25.53400	23.43600
47.55020	53810.90000	25.58780	23.43400
47.65020	53930.60000	25.64160	23.43000
47.75020	53984.60000	25.69550	23.42800
47.85020	54111.80000	25.74930	23.42500
47.95020	54226.30000	25.80310	23.42200
48.05020	54289.40000	25.85700	23.42100
48.15020	54415.30000	25.91090	23.41900
48.25020	54512.90000	25.96470	23.41900
48.35020	54584.00000	26.01860	23.41700
48.45020	54705.70000	26.07240	23.41700
48.55020	54800.10000	26.12620	23.41500
48.65020	54885.10000	26.18000	23.41600
48.75020	54999.80000	26.23390	23.41400
48.85020	55092.60000	26.28770	23.41600
48.95020	55187.60000	26.34150	23.41400
49.05020	55287.10000	26.39540	23.41600
49.15020	55382.10000	26.44900	23.41400
49.25020	55487.30000	26.50270	23.41400
49.35020	55568.60000	26.55680	23.41300
49.45020	55671.90000	26.61050	23.41000
49.55020	55777.80000	26.66430	23.40800
49.65020	55854.60000	26.71810	23.40500
49.75020	55954.80000	26.77190	23.40400
49.85020	56066.70000	26.82580	23.40000
49.95020	56133.50000	26.87960	23.39900
50.05020	56241.90000	26.93330	23.39600
50.15020	56345.30000	26.98720	23.39400
50.25020	56408.40000	27.04110	23.39300
50.35020	56513.70000	27.09490	23.39400
50.45020	56618.40000	27.14870	23.39300
50.55020	56674.60000	27.20250	23.39100
50.65020	56794.30000	27.25640	23.39300
50.75020	56889.80000	27.31020	23.39400
50.85020	56954.40000	27.36400	23.39300
50.95020	57066.80000	27.41790	23.39600
51.05020	57150.20000	27.47160	23.39500
51.15020	57226.80000	27.52560	23.39800
51.25020	57333.60000	27.57930	23.39700
51.35020	57410.80000	27.63310	23.40000
51.45020	57508.30000	27.68710	23.40000
51.55020	57593.60000	27.74070	23.40300
51.65020	57676.90000	27.79460	23.40400
51.75020	57778.40000	27.84840	23.40500
51.85020	57853.90000	27.90220	23.40600
51.95020	57942.70000	27.95610	23.40700
52.05020	58059.40000	28.00990	23.40800
52.15020	58126.30000	28.06380	23.40700
52.25020	58222.80000	28.11760	23.40800
52.35020	58330.90000	28.17130	23.40300
52.45020	58392.60000	28.22520	23.40300
52.55020	58490.20000	28.27900	23.39800
52.65020	58623.40000	28.33280	23.39700
52.75020	58646.10000	28.38670	23.38600
52.85020	58786.20000	28.44040	23.38500
52.95020	58874.80000	28.49430	23.37100
53.05020	58931.60000	28.54820	23.36900
53.15020	59049.50000	28.60200	23.35400
53.25020	59127.60000	28.65580	23.35100
53.35020	59197.10000	28.70960	23.34700
53.45020	59306.40000	28.76340	23.33400
53.55020	59380.60000	28.81730	23.33000
53.65020	59464.20000	28.87110	23.32300
53.75020	59559.70000	28.92490	23.31800
53.85020	59636.90000	28.97870	23.31700
53.95020	59736.60000	29.03260	23.31200
54.05020	59807.40000	29.08650	23.31500
54.15020	59895.70000	29.14010	23.31100
54.25020	59986.40000	29.19400	23.31800
54.35020	60051.50000	29.24790	23.31400
54.45020	60149.30000	29.30170	23.32500
54.55020	60246.40000	29.35550	23.32200
54.65020	60312.40000	29.40930	23.33500
54.75020	60407.60000	29.46320	23.33400
54.85020	60510.60000	29.51700	23.34600
54.95020	60560.00000	29.57090	23.34600
55.05020	60667.40000	29.62470	23.35800
55.15020	60762.40000	29.67860	23.35900
55.25020	60813.60000	29.73230	23.36700
55.35020	60925.00000	29.78610	23.37000
55.45020	61012.20000	29.83990	23.37500
55.55020	61070.60000	29.89380	23.37700
55.65020	61172.30000	29.94750	23.37500
55.75020	61259.50000	30.00140	23.37800
55.85020	61325.70000	30.05530	23.37100
55.95020	61418.50000	30.10900	23.37300
56.05020	61493.10000	30.16280	23.36600
56.15020	61569.60000	30.21670	23.36700
56.25020	61659.60000	30.27050	23.36100
56.35020	61737.60000	30.32440	23.36100
56.45020	61824.20000	30.37820	23.35800
56.55020	61899.10000	30.43200	23.35800
56.65020	61980.60000	30.48580	23.35300
56.75020	62075.60000	30.53960	23.35200
56.85020	62140.20000	30.59340	23.34700
56.95020	62226.00000	30.64740	23.34600
57.05020	62322.40000	30.70100	23.34200
57.15020	62371.20000	30.75500	23.34100
57.25020	62466.00000	30.80880	23.33700
57.35020	62559.00000	30.86250	23.33500
57.45020	62604.60000	30.91640	23.33400
57.55020	62705.20000	30.97020	23.33200
57.65020	62784.90000	31.02410	23.33400
57.75020	62832.20000	31.07790	23.33300
57.85020	62935.50000	31.13170	23.33700
57.95020	63007.70000	31.18550	23.33600
58.05020	63063.20000	31.23950	23.33900
58.15020	63153.10000	31.29310	23.33900
58.25020	63226.60000	31.34700	23.34200
58.35020	63286.70000	31.40080	23.34200
58.45020	63369.40000	31.45460	23.34400
58.55020	63438.80000	31.50840	23.34400
58.65020	63506.00000	31.56230	23.34700
58.75020	63569.60000	31.61620	23.34700
58.85020	63642.30000	31.66990	23.35000
58.95020	63721.50000	31.72370	23.35000
59.05020	63774.90000	31.77760	23.35000
59.15020	63847.30000	31.83150	23.35000
59.25020	63929.20000	31.88510	23.34900
59.35020	63962.30000	31.93900	23.34900
59.45020	64045.90000	31.99290	23.34700
59.55020	64115.80000	32.04670	23.34700
59.65020	64152.30000	32.10060	23.34400
59.75020	64225.80000	32.15440	23.34400
59.85020	64304.00000	32.20820	23.34200
59.95020	64327.60000	32.26200	23.34200
60.05020	64402.60000	32.31580	23.34100
60.15020	64462.20000	32.36970	23.34100
60.25020	64492.50000	32.42340	23.34100
60.35020	64569.80000	32.47730	23.34000
60.45020	64621.90000	32.53120	23.34100
60.55020	64650.40000	32.58500	23.34000
60.65020	64711.40000	32.63880	23.34200
60.75020	64757.90000	32.69260	23.34200
60.85020	64795.60000	32.74650	23.34300
60.95020	64840.90000	32.80030	23.34300
61.05020	64876.80000	32.85410	23.34600
61.15020	64924.70000	32.90790	23.34600
61.25020	64948.10000	32.96170	23.34800
61.35020	64979.40000	33.01560	23.34800
61.45020	65019.70000	33.06940	23.34900
61.55020	65025.30000	33.12330	23.35000
61.65020	65056.60000	33.17700	23.35000
61.75020	65092.30000	33.23080	23.35000
61.85020	65081.40000	33.28470	23.34900
61.95020	65110.70000	33.33850	23.35000
62.05020	65127.60000	33.39230	23.34900
62.15020	65105.10000	33.44610	23.34900
62.25020	65125.80000	33.50000	23.35000
62.35020	65120.50000	33.55380	23.35000
62.45020	65079.90000	33.60760	23.35100
62.55020	65071.80000	33.66140	23.35100
62.65020	65039.50000	33.71530	23.35100
62.75020	64971.10000	33.76910	23.35200
62.85020	64917.90000	33.82280	23.35200
62.95020	64833.20000	33.87670	23.35300
63.05020	64708.60000	33.93060	23.35400
63.15020	64579.70000	33.98440	23.35500
63.25020	64424.00000	34.03830	23.35500
63.35020	64234.30000	34.09200	23.35700
63.45020	64031.60000	34.14600	23.35700
63.55020	63818.90000	34.19970	23.35800
63.65020	63608.70000	34.25350	23.36000
63.75020	63389.40000	34.30740	23.36100
63.85020	63186.00000	34.36130	23.36300
63.95020	62980.30000	34.41500	23.36400
64.05020	62749.60000	34.46880	23.36700
64.15020	62534.50000	34.52270	23.36800
64.25020	62307.20000	34.57660	23.36800
64.35020	62029.30000	34.63030	23.36900
64.45020	61772.20000	34.68420	23.36800
64.55020	61513.80000	34.73800	23.36900
64.65020	61236.20000	34.79180	23.36900
64.75020	61048.30000	34.84560	23.36900
64.85020	60929.90000	34.89950	23.36900
64.95020	60830.10000	34.95320	23.37000
65.05020	60818.40000	35.00710	23.36900
65.15020	60829.20000	35.06090	23.36900
65.25020	60834.00000	35.11470	23.36800
65.35020	60896.20000	35.16870	23.36900
65.45020	60958.00000	35.22240	23.36800
65.55020	61019.70000	35.27620	23.36800
65.65020	61104.50000	35.32990	23.36600
65.75020	61198.80000	35.38380	23.36600
65.85020	61283.60000	35.43770	23.36500
65.95020	61380.70000	35.49150	23.36500
66.05020	61482.90000	35.54530	23.36300
66.15020	61594.20000	35.59900	23.36300
66.25020	61688.00000	35.65290	23.36300
66.35020	61797.30000	35.70670	23.36300
66.45020	61921.00000	35.76050	23.36200
66.55020	62018.90000	35.81440	23.36200
66.65020	62140.40000	35.86830	23.36100
66.75020	62273.40000	35.92200	23.36100
66.85020	62355.60000	35.97590	23.36000
66.95020	62483.50000	36.02970	23.35900
67.05020	62620.30000	36.08350	23.35800
67.15020	62700.20000	36.13730	23.35800
67.25020	62844.60000	36.19110	23.35600
67.35020	62966.00000	36.24500	23.35600
67.45020	63051.90000	36.29880	23.35500
67.55020	63201.10000	36.35250	23.35400
67.65020	63311.20000	36.40650	23.35400
67.75020	63411.90000	36.46020	23.35300
67.85020	63544.50000	36.51410	23.35200
67.95020	63659.50000	36.56800	23.35200
68.05020	63766.60000	36.62180	23.35100
68.15020	63890.20000	36.67560	23.35000
68.25020	64004.50000	36.72940	23.34800
68.35020	64120.60000	36.78310	23.34700
68.45020	64235.40000	36.83720	23.34400
68.55020	64352.00000	36.89090	23.34300
68.65020	64476.70000	36.94470	23.34000
68.75020	64571.40000	36.99860	23.33900
68.85020	64696.30000	37.05240	23.33500
68.95020	64819.30000	37.10610	23.33300
69.05020	64908.40000	37.16000	23.32900
69.15020	65034.60000	37.21390	23.32700
69.25020	65162.10000	37.26780	23.32200
69.35020	65252.40000	37.32150	23.32000
69.45020	65361.10000	37.37530	23.31500
69.55020	65495.90000	37.42910	23.31300
69.65020	65582.00000	37.48300	23.30700
69.75020	65704.90000	37.53670	23.30500
69.85020	65829.40000	37.59070	23.30100
69.95020	65902.20000	37.64440	23.29900
70.05020	66043.40000	37.69830	23.29700
70.15020	66144.40000	37.75210	23.29400
70.25020	66238.30000	37.80600	23.29200
70.35020	66350.90000	37.85970	23.29000
70.45020	66455.10000	37.91350	23.28900
70.55020	66553.50000	37.96740	23.28600
70.65020	66657.00000	38.02120	23.28500
70.75020	66752.70000	38.07500	23.28200
70.85020	66871.40000	38.12880	23.28300
70.95020	66959.10000	38.18270	23.28100
71.05020	67054.00000	38.23650	23.28300
71.15020	67181.80000	38.29040	23.28100
71.25020	67253.90000	38.34410	23.28400
71.35020	67370.50000	38.39800	23.28300

## Sheet: DATA2
Step time	Stress	Strain	Temperature
s	Pa	%	°C
0.05033	67.42700	0.02147	23.53700
0.15033	162.60500	0.07438	23.53500
0.25033	247.72700	0.12766	23.53200
0.35033	378.05800	0.18089	23.53100
0.45033	484.97000	0.23414	23.52700
0.55033	575.33200	0.28741	23.52600
0.65033	697.54900	0.34064	23.52200
0.75033	792.13000	0.39390	23.52100
0.85033	891.23400	0.44716	23.51600
0.95033	1004.15000	0.50040	23.51500
1.05033	1101.75000	0.55366	23.51000
1.15033	1207.51000	0.60691	23.50800
1.25033	1306.80000	0.66017	23.50500
1.35033	1402.63000	0.71342	23.50300
1.45033	1517.32000	0.76666	23.50400
1.55033	1607.55000	0.81992	23.50600
1.65033	1709.64000	0.87318	23.50400
1.75033	1825.28000	0.92641	23.50700
1.85033	1905.05000	0.97969	23.50600
1.95033	2015.36000	1.03292	23.50900
2.05033	2130.44000	1.08617	23.50800
2.15033	2211.04000	1.13945	23.51200
2.25033	2325.12000	1.19267	23.51200
2.35033	2437.09000	1.24592	23.51500
2.45033	2513.43000	1.29920	23.51500
2.55033	2630.10000	1.35243	23.51900
2.65033	2741.11000	1.40567	23.51900
2.75033	2814.70000	1.45896	23.52200
2.85033	2933.91000	1.51218	23.52300
2.95033	3040.02000	1.56543	23.52600
3.05033	3118.10000	1.61871	23.52700
3.15033	3242.01000	1.67194	23.53000
3.25033	3346.98000	1.72519	23.53100
3.35033	3428.40000	1.77846	23.53200
3.45033	3547.57000	1.83169	23.53300
3.55033	3646.29000	1.88495	23.53400
3.65033	3740.69000	1.93821	23.53500
3.75033	3852.73000	1.99146	23.53500
3.85033	3953.04000	2.04471	23.53600
3.95033	4050.87000	2.09797	23.53700
4.05033	4156.25000	2.15122	23.53800
4.15033	4255.82000	2.20447	23.53900
4.25033	4359.83000	2.25772	23.54000
4.35033	4459.23000	2.31098	23.54000
4.45033	4563.27000	2.36423	23.54100
4.55033	4676.22000	2.41747	23.54100
4.65033	4768.90000	2.47073	23.54200
4.75033	4873.33000	2.52398	23.54100
4.85033	4987.78000	2.57722	23.54200
4.95033	5077.45000	2.63049	23.53900
5.05033	5185.11000	2.68373	23.54000
5.15033	5301.90000	2.73698	23.54000
5.25033	5380.79000	2.79025	23.53400
5.35033	5498.28000	2.84348	23.53400
5.45033	5610.52000	2.89674	23.52700
5.55033	5688.75000	2.95001	23.52700
5.65033	5807.40000	3.00324	23.52000
5.75033	5914.88000	3.05650	23.51900
5.85033	5998.36000	3.10976	23.51400
5.95033	6114.10000	3.16300	23.51200
6.05033	6224.07000	3.21624	23.50900
6.15033	6309.68000	3.26950	23.50800
6.25033	6424.67000	3.32277	23.50600
6.35033	6530.70000	3.37601	23.50500
6.45033	6617.82000	3.42928	23.50500
6.55033	6733.22000	3.48251	23.50300
6.65033	6839.27000	3.53577	23.50500
6.75033	6933.30000	3.58903	23.50400
6.85033	7041.11000	3.64228	23.50700
6.95033	7146.23000	3.69551	23.50600
7.05033	7248.82000	3.74876	23.51000
7.15033	7354.88000	3.80203	23.50900
7.25033	7455.54000	3.85528	23.51300
7.35033	7564.01000	3.90853	23.51300
7.45033	7655.72000	3.96179	23.51600
7.55033	7759.78000	4.01503	23.51700
7.65033	7873.44000	4.06828	23.51900
7.75033	7958.53000	4.12156	23.51900
7.85033	8066.50000	4.17479	23.52100
7.95033	8178.71000	4.22803	23.52100
8.05033	8260.62000	4.28130	23.52200
8.15033	8374.78000	4.33454	23.52300
8.25033	8492.22000	4.38779	23.52300
8.35033	8579.24000	4.44106	23.52300
8.45033	8694.88000	4.49430	23.52200
8.55033	8805.22000	4.54754	23.52300
8.65033	8878.07000	4.60081	23.52000
8.75033	8998.80000	4.65404	23.52100
8.85033	9103.23000	4.70729	23.51900
8.95033	9180.87000	4.76058	23.51900
9.05033	9300.47000	4.81379	23.51800
9.15033	9402.82000	4.86706	23.51800
9.25033	9487.03000	4.92031	23.51700
9.35033	9603.35000	4.97355	23.51700
9.45033	9711.09000	5.02682	23.51600
9.55033	9803.93000	5.08007	23.51600
9.65033	9916.94000	5.13330	23.51600
9.75033	10019.30000	5.18659	23.51500
9.85033	10115.00000	5.23982	23.51500
9.95033	10230.00000	5.29306	23.51500
10.05030	10335.50000	5.34632	23.51500
10.15030	10436.40000	5.39958	23.51500
10.25030	10539.20000	5.45283	23.51600
10.35030	10645.20000	5.50607	23.51600
10.45030	10754.70000	5.55933	23.51700
10.55030	10853.80000	5.61260	23.51700
10.65030	10954.30000	5.66583	23.51400
10.75030	11073.00000	5.71908	23.51400
10.85030	11165.90000	5.77236	23.50800
10.95030	11271.40000	5.82560	23.50700
11.05030	11392.40000	5.87884	23.49900
11.15030	11475.40000	5.93212	23.49800
11.25030	11585.10000	5.98536	23.49100
11.35030	11704.40000	6.03860	23.48900
11.45030	11779.10000	6.09188	23.48300
11.55030	11893.40000	6.14511	23.48100
11.65030	12014.00000	6.19834	23.47300
11.75030	12086.10000	6.25163	23.47000
11.85030	12210.30000	6.30486	23.46100
11.95030	12320.00000	6.35812	23.45700
12.05030	12397.30000	6.41135	23.44900
12.15030	12521.00000	6.46465	23.44500
12.25030	12623.50000	6.51788	23.43700
12.35030	12709.00000	6.57113	23.43300
12.45030	12832.70000	6.62439	23.42900
12.55030	12931.10000	6.67763	23.42500
12.65030	13030.20000	6.73087	23.42500
12.75030	13146.10000	6.78411	23.42100
12.85030	13249.90000	6.83741	23.42300
12.95030	13360.90000	6.89063	23.42200
13.05030	13461.20000	6.94391	23.41900
13.15030	13558.20000	6.99715	23.42000
13.25030	13672.50000	7.05040	23.41800
13.35030	13760.20000	7.10369	23.42000
13.45030	13868.20000	7.15692	23.41700
13.55030	13990.10000	7.21016	23.41900
13.65030	14077.60000	7.26340	23.41700
13.75030	14193.70000	7.31664	23.41700
13.85030	14312.70000	7.36988	23.41500
13.95030	14387.50000	7.42316	23.41400
14.05030	14502.50000	7.47642	23.41200
14.15030	14615.00000	7.52965	23.41100
14.25030	14694.90000	7.58295	23.41000
14.35030	14819.80000	7.63618	23.40800
14.45030	14931.00000	7.68943	23.40700
14.55030	15008.00000	7.74270	23.40500
14.65030	15133.30000	7.79595	23.40400
14.75030	15238.00000	7.84917	23.40200
14.85030	15322.10000	7.90242	23.40000
14.95030	15446.40000	7.95569	23.40000
15.05030	15549.20000	8.00895	23.39800
15.15030	15642.90000	8.06218	23.39800
15.25030	15760.90000	8.11544	23.39700
15.35030	15854.50000	8.16870	23.39600
15.45030	15955.80000	8.22195	23.39600
15.55030	16064.60000	8.27518	23.39500
15.65030	16168.80000	8.32845	23.39600
15.75030	16276.70000	8.38169	23.39500
15.85030	16375.60000	8.43494	23.39700
15.95030	16475.00000	8.48824	23.39600
16.05030	16589.50000	8.54143	23.39900
16.15030	16678.20000	8.59470	23.39800
16.25030	16778.50000	8.64798	23.40000
16.35030	16901.40000	8.70120	23.39900
16.45030	16982.60000	8.75449	23.40100
16.55030	17100.40000	8.80774	23.40100
16.65030	17218.00000	8.86097	23.40300
16.75030	17295.70000	8.91424	23.40300
16.85030	17417.70000	8.96745	23.40500
16.95030	17533.10000	9.02071	23.40500
17.05030	17607.60000	9.07397	23.40600
17.15030	17733.50000	9.12720	23.40600
17.25030	17833.60000	9.18046	23.40600
17.35030	17919.40000	9.23374	23.40700
17.45030	18043.20000	9.28700	23.40800
17.55030	18142.80000	9.34024	23.40800
17.65030	18238.40000	9.39352	23.40900
17.75030	18355.90000	9.44671	23.41000
17.85030	18453.50000	9.49998	23.41100
17.95030	18554.40000	9.55322	23.41200
18.05030	18669.70000	9.60650	23.41100
18.15030	18774.10000	9.65973	23.41200
18.25030	18884.20000	9.71301	23.41000
18.35030	18982.50000	9.76627	23.41100
18.45030	19084.50000	9.81951	23.40900
18.55030	19205.80000	9.87271	23.40900
18.65030	19294.80000	9.92601	23.40900
18.75030	19408.90000	9.97923	23.40900
18.85030	19534.40000	10.03250	23.41000
18.95030	19620.20000	10.08580	23.41000
19.05030	19740.00000	10.13900	23.41000
19.15030	19861.10000	10.19220	23.41000
19.25030	19940.00000	10.24550	23.40800
19.35030	20066.40000	10.29880	23.40800
19.45030	20184.60000	10.35200	23.40500
19.55030	20265.90000	10.40530	23.40500
19.65030	20392.40000	10.45850	23.40200
19.75030	20502.10000	10.51180	23.40100
19.85030	20591.80000	10.56500	23.39800
19.95030	20722.60000	10.61830	23.39700
20.05030	20828.60000	10.67150	23.39100
20.15030	20925.90000	10.72480	23.39000
20.25030	21043.50000	10.77800	23.38300
20.35030	21143.30000	10.83130	23.38200
20.45030	21252.40000	10.88460	23.37600
20.55030	21355.30000	10.93780	23.37400
20.65030	21453.90000	10.99100	23.37000
20.75030	21572.70000	11.04430	23.36800
20.85030	21652.70000	11.09760	23.36700
20.95030	21756.60000	11.15080	23.36500
21.05030	21877.70000	11.20400	23.36600
21.15030	21957.90000	11.25730	23.36400
21.25030	22069.00000	11.31050	23.36800
21.35030	22195.50000	11.36380	23.36600
21.45030	22253.20000	11.41710	23.37100
21.55030	22370.70000	11.47030	23.37000
21.65030	22494.70000	11.52350	23.37400
21.75030	22569.20000	11.57680	23.37300
21.85030	22698.90000	11.63010	23.37700
21.95030	22800.20000	11.68330	23.37700
22.05030	22886.20000	11.73660	23.37500
22.15030	23000.80000	11.78980	23.37500
22.25030	23101.60000	11.84310	23.37400
22.35030	23186.80000	11.89630	23.37400
22.45030	23303.70000	11.94960	23.37400
22.55030	23395.40000	12.00280	23.37400
22.65030	23495.70000	12.05610	23.37300
22.75030	23598.80000	12.10940	23.37200
22.85030	23708.10000	12.16260	23.37200
22.95030	23822.10000	12.21580	23.37200
23.05030	23919.10000	12.26910	23.37300
23.15030	24030.20000	12.32230	23.37300
23.25030	24144.20000	12.37560	23.37500
23.35030	24234.80000	12.42890	23.37500
23.45030	24346.20000	12.48210	23.37800
23.55030	24455.90000	12.53530	23.37800
23.65030	24557.80000	12.58860	23.38200
23.75030	24666.30000	12.64180	23.38200
23.85030	24784.90000	12.69510	23.38700
23.95030	24863.20000	12.74840	23.38800
24.05030	24984.90000	12.80160	23.39100
24.15030	25097.50000	12.85490	23.39200
24.25030	25180.30000	12.90810	23.39600
24.35030	25303.50000	12.96140	23.39800
24.45030	25407.80000	13.01460	23.39800
24.55030	25503.60000	13.06790	23.39800
24.65030	25616.80000	13.12110	23.39900
24.75030	25725.90000	13.17450	23.39800
24.85030	25825.60000	13.22770	23.39900
24.95030	25940.20000	13.28090	23.39800
25.05030	26045.80000	13.33420	23.39900
25.15030	26157.10000	13.38740	23.39800
25.25030	26260.30000	13.44060	23.39900
25.35030	26369.00000	13.49390	23.39800
25.45030	26486.50000	13.54710	23.39900
25.55030	26579.60000	13.60040	23.39900
25.65030	26694.20000	13.65360	23.39800
25.75030	26809.80000	13.70690	23.39900
25.85030	26910.10000	13.76010	23.39900
25.95030	27015.60000	13.81330	23.39900
26.05030	27143.40000	13.86660	23.39900
26.15030	27230.60000	13.91990	23.39900
26.25030	27350.30000	13.97310	23.39900
26.35030	27461.00000	14.02640	23.39900
26.45030	27557.80000	14.07960	23.39800
26.55030	27673.60000	14.13290	23.39800
26.65030	27804.50000	14.18610	23.39700
26.75030	27891.10000	14.23940	23.39700
26.85030	28012.40000	14.29260	23.39600
26.95030	28132.90000	14.34590	23.39600
27.05030	28224.20000	14.39920	23.39400
27.15030	28349.30000	14.45240	23.39400
27.25030	28468.50000	14.50560	23.39200
27.35030	28564.40000	14.55890	23.39200
27.45030	28689.20000	14.61220	23.38900
27.55030	28803.90000	14.66540	23.38900
27.65030	28907.10000	14.71870	23.38500
27.75030	29020.90000	14.77190	23.38400
27.85030	29136.20000	14.82510	23.38100
27.95030	29248.20000	14.87840	23.38000
28.05030	29369.20000	14.93160	23.37900
28.15030	29491.50000	14.98490	23.37800
28.25030	29615.40000	15.03820	23.37600
28.35030	29726.30000	15.09140	23.37500
28.45030	29837.50000	15.14470	23.37300
28.55030	29970.50000	15.19790	23.37200
28.65030	30072.30000	15.25120	23.37200
28.75030	30198.30000	15.30440	23.37000
28.85030	30326.90000	15.35770	23.37000
28.95030	30419.20000	15.41090	23.36900
29.05030	30548.60000	15.46420	23.36900
29.15030	30687.20000	15.51740	23.36800
29.25030	30783.10000	15.57070	23.36800
29.35030	30913.60000	15.62390	23.36700
29.45030	31045.30000	15.67720	23.36600
29.55030	31127.20000	15.73050	23.36500
29.65030	31271.80000	15.78370	23.36500
29.75030	31394.60000	15.83700	23.36400
29.85030	31505.30000	15.89020	23.36400
29.95030	31639.90000	15.94340	23.36300
30.05030	31752.30000	15.99670	23.36300
30.15030	31856.50000	16.04990	23.36200
30.25030	31990.30000	16.10320	23.36200
30.35030	32103.70000	16.15650	23.36200
30.45030	32216.50000	16.20970	23.36400
30.55030	32335.20000	16.26300	23.36300
30.65030	32443.70000	16.31620	23.36500
30.75030	32577.00000	16.36950	23.36400
30.85030	32683.70000	16.42270	23.36600
30.95030	32795.50000	16.47600	23.36600
31.05030	32931.50000	16.52920	23.36800
31.15030	33030.30000	16.58250	23.36800
31.25030	33159.00000	16.63570	23.37100
31.35030	33291.20000	16.68900	23.37200
31.45030	33394.60000	16.74220	23.37400
31.55030	33512.50000	16.79550	23.37500
31.65030	33654.30000	16.84880	23.37500
31.75030	33743.00000	16.90200	23.37600
31.85030	33876.60000	16.95520	23.37600
31.95030	34012.20000	17.00850	23.37700
32.05030	34107.30000	17.06180	23.37700
32.15030	34243.60000	17.11500	23.37700
32.25030	34371.40000	17.16820	23.37700
32.35030	34484.30000	17.22150	23.37800
32.45030	34618.20000	17.27480	23.37600
32.55030	34742.50000	17.32800	23.37600
32.65030	34853.10000	17.38130	23.37300
32.75030	34985.40000	17.43450	23.37300
32.85030	35107.50000	17.48780	23.37100
32.95030	35229.40000	17.54100	23.37100
33.05030	35344.60000	17.59430	23.37000
33.15030	35455.10000	17.64760	23.37000
33.25030	35589.50000	17.70080	23.36900
33.35030	35699.90000	17.75400	23.36900
33.45030	35813.20000	17.80730	23.36900
33.55030	35944.40000	17.86050	23.36800
33.65030	36054.70000	17.91380	23.36900
33.75030	36159.70000	17.96700	23.36800
33.85030	36321.90000	18.02030	23.36800
33.95030	36420.10000	18.07350	23.36800
34.05030	36555.40000	18.12680	23.36700
34.15030	36702.30000	18.18000	23.36700
34.25030	36791.70000	18.23330	23.36500
34.35030	36929.50000	18.28650	23.36400
34.45030	37067.90000	18.33970	23.36100
34.55030	37167.10000	18.39310	23.36000
34.65030	37303.40000	18.44630	23.35900
34.75030	37424.60000	18.49950	23.35800
34.85030	37523.70000	18.55280	23.35700
34.95030	37663.00000	18.60600	23.35600
35.05030	37779.90000	18.65930	23.35500
35.15030	37889.80000	18.71260	23.35500
35.25030	38018.20000	18.76580	23.35500
35.35030	38131.60000	18.81910	23.35400
35.45030	38264.20000	18.87230	23.35600
35.55030	38372.40000	18.92560	23.35500
35.65030	38508.10000	18.97880	23.35600
35.75030	38633.70000	19.03210	23.35600
35.85030	38747.30000	19.08530	23.35500
35.95030	38864.50000	19.13860	23.35800
36.05030	39006.20000	19.19180	23.36100
36.15030	39105.60000	19.24510	23.36100
36.25030	39235.90000	19.29830	23.36300
36.35030	39376.10000	19.35160	23.36300
36.45030	39472.90000	19.40480	23.36500
36.55030	39618.80000	19.45800	23.36500
36.65030	39748.60000	19.51130	23.36700
36.75030	39847.70000	19.56460	23.36700
36.85030	39996.00000	19.61780	23.36800
36.95030	40123.60000	19.67110	23.36800
37.05030	40224.90000	19.72430	23.36900
37.15030	40370.90000	19.77760	23.36900
37.25030	40488.40000	19.83090	23.36900
37.35030	40592.70000	19.88410	23.37000
37.45030	40728.10000	19.93730	23.37000
37.55030	40837.20000	19.99060	23.37000
37.65030	40950.90000	20.04380	23.37000
37.75030	41089.90000	20.09710	23.37000
37.85030	41202.80000	20.15040	23.37100
37.95030	41340.00000	20.20360	23.37100
38.05030	41464.90000	20.25680	23.37100
38.15030	41583.20000	20.31020	23.37100
38.25030	41720.00000	20.36340	23.37000
38.35030	41828.60000	20.41660	23.37100
38.45030	41961.50000	20.46980	23.37000
38.55030	42100.40000	20.52310	23.37000
38.65030	42202.80000	20.57640	23.36900
38.75030	42330.10000	20.62970	23.36900
38.85030	42489.40000	20.68290	23.36700
38.95030	42564.90000	20.73620	23.36700
39.05030	42722.90000	20.78930	23.36700
39.15030	42837.40000	20.84260	23.36600
39.25030	42939.00000	20.89590	23.36500
39.35030	43073.80000	20.94910	23.36500
39.45030	43202.30000	21.00240	23.36500
39.55030	43301.60000	21.05570	23.36500
39.65030	43441.70000	21.10890	23.36600
39.75030	43569.10000	21.16210	23.36500
39.85030	43686.30000	21.21540	23.36700
39.95030	43829.20000	21.26870	23.36700
40.05030	43926.80000	21.32190	23.36800
40.15030	44061.20000	21.37510	23.36800
40.25030	44213.40000	21.42840	23.36800
40.35030	44317.50000	21.48170	23.36800
40.45030	44448.80000	21.53500	23.36700
40.55030	44567.80000	21.58820	23.36600
40.65030	44688.20000	21.64140	23.36600
40.75030	44822.00000	21.69460	23.36600
40.85030	44929.50000	21.74790	23.36500
40.95030	45056.50000	21.80120	23.36500
41.05030	45205.90000	21.85440	23.36300
41.15030	45260.40000	21.90770	23.36300
41.25030	45403.60000	21.96090	23.36200
41.35030	45589.30000	22.01410	23.36200
41.45030	45657.30000	22.06740	23.36100
41.55030	45785.90000	22.12070	23.36100
41.65030	45917.10000	22.17390	23.36100
41.75030	46008.90000	22.22720	23.36000
41.85030	46148.50000	22.28040	23.36000
41.95030	46261.40000	22.33360	23.35900
42.05030	46368.80000	22.38690	23.35900
42.15030	46501.50000	22.44020	23.35900
42.25030	46624.40000	22.49340	23.36000
42.35030	46740.00000	22.54670	23.35900
42.45030	46864.40000	22.59990	23.36000
42.55030	46992.40000	22.65320	23.36000
42.65030	47108.30000	22.70640	23.36200
42.75030	47227.40000	22.75970	23.36200
42.85030	47349.80000	22.81300	23.36300
42.95030	47470.20000	22.86620	23.36300
43.05030	47590.50000	22.91950	23.36500
43.15030	47713.10000	22.97270	23.36600
43.25030	47841.60000	23.02590	23.36800
43.35030	47948.40000	23.07920	23.36900
43.45030	48069.40000	23.13240	23.37000
43.55030	48205.00000	23.18570	23.37100
43.65030	48306.00000	23.23900	23.37100
43.75030	48435.50000	23.29230	23.37100
43.85030	48571.50000	23.34540	23.36900
43.95030	48672.10000	23.39880	23.37000
44.05030	48808.30000	23.45200	23.36800
44.15030	48930.80000	23.50520	23.36800
44.25030	49030.60000	23.55850	23.36800
44.35030	49168.50000	23.61170	23.36800
44.45030	49297.90000	23.66500	23.36600
44.55030	49396.70000	23.71830	23.36700
44.65030	49533.90000	23.77150	23.36700
44.75030	49659.70000	23.82470	23.36700
44.85030	49777.80000	23.87800	23.36700
44.95030	49915.00000	23.93120	23.36700
45.05030	50045.20000	23.98450	23.36900
45.15030	50155.00000	24.03780	23.36900
45.25030	50281.00000	24.09100	23.37000
45.35030	50400.60000	24.14430	23.37100
45.45030	50524.40000	24.19750	23.37400
45.55030	50643.10000	24.25070	23.37400
45.65030	50762.80000	24.30400	23.37800
45.75030	50897.40000	24.35730	23.37900
45.85030	51003.60000	24.41050	23.38200
45.95030	51125.40000	24.46380	23.38300
46.05030	51261.10000	24.51700	23.38400
46.15030	51373.10000	24.57030	23.38700
46.25030	51509.90000	24.62350	23.38800
46.35030	51645.80000	24.67670	23.38900
46.45030	51742.60000	24.73000	23.39000
46.55030	51877.90000	24.78330	23.38800
46.65030	52009.20000	24.83650	23.38900
46.75030	52104.30000	24.88980	23.38500
46.85030	52238.10000	24.94300	23.38600
46.95030	52362.90000	24.99630	23.38100
47.05030	52464.70000	25.04950	23.38200
47.15030	52610.20000	25.10270	23.37700
47.25030	52736.40000	25.15610	23.37700
47.35030	52843.30000	25.20930	23.37400
47.45030	52982.80000	25.26250	23.37400
47.55030	53101.60000	25.31580	23.37300
47.65030	53217.10000	25.36900	23.37400
47.75030	53351.20000	25.42230	23.37300
47.85030	53469.20000	25.47550	23.37400
47.95030	53592.80000	25.52880	23.37400
48.05030	53717.40000	25.58210	23.37600
48.15030	53837.20000	25.63550	23.37600
48.25030	53967.50000	25.68870	23.37800
48.35030	54078.60000	25.74200	23.37800
48.45030	54207.10000	25.79520	23.37900
48.55030	54343.50000	25.84840	23.37900
48.65030	54450.30000	25.90170	23.38100
48.75030	54576.10000	25.95490	23.38100
48.85030	54718.10000	26.00820	23.38200
48.95030	54815.90000	26.06150	23.38300
49.05030	54950.40000	26.11470	23.38300
49.15030	55085.60000	26.16780	23.38300
49.25030	55185.90000	26.22110	23.38400
49.35030	55323.50000	26.27420	23.38500
49.45030	55455.90000	26.32740	23.38500
49.55030	55553.30000	26.38080	23.38500
49.65030	55697.60000	26.43400	23.38500
49.75030	55823.40000	26.48730	23.38600
49.85030	55943.00000	26.54050	23.38500
49.95030	56083.70000	26.59370	23.38600
50.05030	56205.10000	26.64710	23.38500
50.15030	56317.10000	26.70030	23.38500
50.25030	56449.30000	26.75350	23.38500
50.35030	56563.10000	26.80680	23.38600
50.45030	56691.50000	26.86010	23.38600
50.55030	56807.10000	26.91330	23.38600
50.65030	56936.00000	26.96660	23.38600
50.75030	57065.80000	27.01990	23.38600
50.85030	57181.90000	27.07310	23.38600
50.95030	57307.70000	27.12640	23.38600
51.05030	57446.50000	27.17960	23.38600
51.15030	57547.00000	27.23280	23.38600
51.25030	57683.80000	27.28610	23.38500
51.35030	57819.90000	27.33930	23.38500
51.45030	57913.20000	27.39260	23.38500
51.55030	58050.50000	27.44570	23.38500
51.65030	58183.50000	27.49900	23.38600
51.75030	58284.80000	27.55230	23.38600
51.85030	58432.70000	27.60560	23.38700
51.95030	58556.10000	27.65880	23.38700
52.05030	58662.70000	27.71220	23.38900
52.15030	58796.00000	27.76530	23.38900
52.25030	58920.10000	27.81870	23.39100
52.35030	59038.10000	27.87190	23.39100
52.45030	59170.60000	27.92510	23.39200
52.55030	59289.40000	27.97840	23.39300
52.65030	59410.20000	28.03160	23.39300
52.75030	59536.00000	28.08490	23.39400
52.85030	59655.10000	28.13810	23.39400
52.95030	59783.80000	28.19140	23.39400
53.05030	59902.10000	28.24470	23.39400
53.15030	60020.90000	28.29800	23.39500
53.25030	60156.80000	28.35110	23.39400
53.35030	60263.20000	28.40430	23.39400
53.45030	60393.60000	28.45760	23.39300
53.55030	60531.50000	28.51090	23.39300
53.65030	60628.20000	28.56410	23.39100
53.75030	60765.20000	28.61730	23.39100
53.85030	60899.60000	28.67070	23.38900
53.95030	60994.90000	28.72400	23.38900
54.05030	61140.80000	28.77710	23.38700
54.15030	61273.20000	28.83030	23.38700
54.25030	61371.50000	28.88360	23.38500
54.35030	61515.30000	28.93680	23.38500
54.45030	61636.70000	28.99010	23.38500
54.55030	61745.60000	29.04340	23.38400
54.65030	61887.50000	29.09660	23.38400
54.75030	62006.20000	29.14990	23.38300
54.85030	62118.80000	29.20300	23.38400
54.95030	62252.20000	29.25640	23.38400
55.05030	62365.10000	29.30970	23.38400
55.15030	62489.30000	29.36290	23.38400
55.25030	62609.60000	29.41610	23.38500
55.35030	62736.70000	29.46950	23.38500
55.45030	62866.80000	29.52260	23.38600
55.55030	62976.50000	29.57590	23.38600
55.65030	63099.20000	29.62910	23.38800
55.75030	63233.20000	29.68240	23.38800
55.85030	63334.60000	29.73560	23.39000
55.95030	63469.70000	29.78890	23.39000
56.05030	63601.50000	29.84220	23.39100
56.15030	63705.70000	29.89540	23.39100
56.25030	63844.00000	29.94870	23.39200
56.35030	63980.80000	30.00190	23.39200
56.45030	64081.90000	30.05530	23.39300
56.55030	64224.40000	30.10840	23.39100
56.65030	64358.40000	30.16160	23.39200
56.75030	64466.00000	30.21500	23.39000
56.85030	64603.00000	30.26820	23.39000
56.95030	64737.60000	30.32140	23.38600
57.05030	64847.80000	30.37480	23.38600
57.15030	64980.70000	30.42800	23.38100
57.25030	65104.30000	30.48130	23.38000
57.35030	65222.80000	30.53440	23.37400
57.45030	65348.00000	30.58780	23.37300
57.55030	65469.80000	30.64100	23.36700
57.65030	65605.80000	30.69420	23.36600
57.75030	65726.90000	30.74740	23.36100
57.85030	65857.30000	30.80080	23.36000
57.95030	65987.00000	30.85400	23.35700
58.05030	66099.50000	30.90720	23.35500
58.15030	66231.60000	30.96040	23.35100
58.25030	66364.80000	31.01380	23.34900
58.35030	66464.50000	31.06700	23.34600
58.45030	66593.80000	31.12020	23.34400
58.55030	66720.50000	31.17350	23.34200
58.65030	66820.20000	31.22670	23.33900
58.75030	66956.40000	31.27990	23.33600
58.85030	67084.80000	31.33320	23.33400
58.95030	67184.40000	31.38660	23.33100
59.05030	67316.10000	31.43970	23.32900
59.15030	67445.80000	31.49290	23.32700
59.25030	67553.10000	31.54620	23.32700
59.35030	67690.30000	31.59950	23.32500
59.45030	67815.50000	31.65280	23.32400
59.55030	67931.30000	31.70590	23.32200
59.65030	68076.10000	31.75920	23.32000
59.75030	68203.20000	31.81250	23.31800
59.85030	68316.70000	31.86580	23.31200
59.95030	68442.40000	31.91910	23.30900
60.05030	68566.90000	31.97220	23.30400
60.15030	68693.70000	32.02540	23.30200
60.25030	68806.90000	32.07860	23.29900
60.35030	68927.10000	32.13210	23.29600
60.45030	69052.60000	32.18530	23.29300
60.55030	69162.00000	32.23850	23.29100
60.65030	69287.60000	32.29180	23.28600
60.75030	69421.30000	32.34500	23.28300
60.85030	69520.10000	32.39830	23.27900
60.95030	69648.70000	32.45160	23.27600
61.05030	69774.60000	32.50470	23.27200
61.15030	69865.50000	32.55800	23.26900
61.25030	69996.50000	32.61120	23.26900
61.35030	70124.90000	32.66460	23.26600
61.45030	70216.50000	32.71780	23.27300
61.55030	70354.10000	32.77100	23.27100
61.65030	70486.30000	32.82430	23.28200
61.75030	70592.90000	32.87750	23.28000
61.85030	70731.70000	32.93080	23.29100
61.95030	70861.30000	32.98400	23.29100
62.05030	70972.60000	33.03730	23.30100
62.15030	71106.50000	33.09050	23.30200
62.25030	71224.30000	33.14380	23.31100
62.35030	71340.60000	33.19700	23.31200
62.45030	71465.50000	33.25030	23.32000
62.55030	71586.30000	33.30350	23.32300
62.65030	71713.10000	33.35690	23.33100
62.75030	71829.20000	33.41000	23.33400
62.85030	71954.10000	33.46330	23.33900
62.95030	72086.60000	33.51650	23.34200
63.05030	72193.50000	33.56980	23.34200
63.15030	72317.60000	33.62310	23.34500
63.25030	72450.30000	33.67640	23.34400
63.35030	72551.80000	33.72970	23.34700
63.45030	72684.30000	33.78270	23.34200
63.55030	72819.40000	33.83610	23.34400
63.65030	72897.60000	33.88930	23.33700
63.75030	73031.40000	33.94260	23.33800
63.85030	73155.40000	33.99580	23.33500
63.95030	73246.60000	34.04920	23.33600
64.05030	73378.80000	34.10240	23.33300
64.15030	73499.10000	34.15560	23.33300
64.25030	73593.80000	34.20890	23.33100
64.35030	73717.00000	34.26220	23.33100
64.45030	73833.50000	34.31540	23.33000
64.55030	73936.90000	34.36860	23.32900
64.65030	74059.30000	34.42190	23.33200
64.75030	74172.30000	34.47520	23.33200
64.85030	74290.00000	34.52840	23.33500
64.95030	74407.30000	34.58170	23.33500
65.05030	74514.20000	34.63490	23.33800
65.15030	74647.20000	34.68820	23.33800
65.25030	74753.90000	34.74130	23.34000
65.35030	74873.00000	34.79460	23.34100
65.45030	75004.70000	34.84790	23.34100
65.55030	75102.30000	34.90120	23.34200
65.65030	75219.40000	34.95430	23.34200
65.75030	75354.00000	35.00760	23.34300
65.85030	75438.90000	35.06090	23.34300
65.95030	75556.90000	35.11410	23.34400
66.05030	75687.70000	35.16730	23.34200
66.15030	75767.20000	35.22070	23.34300
66.25030	75895.00000	35.27400	23.34100
66.35030	76011.90000	35.32710	23.34100
66.45030	76094.00000	35.38040	23.34100
66.55030	76221.60000	35.43360	23.33900
66.65030	76332.20000	35.48690	23.33900
66.75030	76423.90000	35.54010	23.33600
66.85030	76551.30000	35.59340	23.33600
66.95030	76657.80000	35.64670	23.33300
67.05030	76755.20000	35.70000	23.33300
67.15030	76879.50000	35.75310	23.33000
67.25030	76974.00000	35.80640	23.32900
67.35030	77078.60000	35.85970	23.32600
67.45030	77176.20000	35.91280	23.32600
67.55030	77269.50000	35.96610	23.32400
67.65030	77385.20000	36.01930	23.32300
67.75030	77474.70000	36.07270	23.32200
67.85030	77581.80000	36.12590	23.32100
67.95030	77694.70000	36.17910	23.32000
68.05030	77767.20000	36.23240	23.31900
68.15030	77870.10000	36.28570	23.31700
68.25030	77982.00000	36.33890	23.31600
68.35030	78048.70000	36.39210	23.31500
68.45030	78159.30000	36.44540	23.31400
68.55030	78256.00000	36.49870	23.31400
68.65030	78243.90000	36.55190	23.31300
68.75030	78334.60000	36.60520	23.31200
68.85030	78420.90000	36.65840	23.31100
68.95030	78488.00000	36.71170	23.31100
69.05030	78594.10000	36.76500	23.31000
69.15030	78689.60000	36.81820	23.31200
69.25030	78767.50000	36.87150	23.31100
69.35030	78871.00000	36.92470	23.31300
69.45030	78961.50000	36.97800	23.31300
69.55030	79037.70000	37.03120	23.31400
69.65030	79134.50000	37.08440	23.31400
69.75030	79215.40000	37.13770	23.31600
69.85030	79307.60000	37.19100	23.31600
69.95030	79397.10000	37.24420	23.31800
70.05030	79481.40000	37.29740	23.31800
70.15030	79581.60000	37.35060	23.32100
70.25030	79651.00000	37.40400	23.32100
70.35030	79738.80000	37.45720	23.32400
70.45030	79835.70000	37.51040	23.32400
70.55030	79893.60000	37.56370	23.32700
70.65030	79982.50000	37.61690	23.32900
70.75030	80068.00000	37.67010	23.33000
70.85030	80111.10000	37.72360	23.33300
70.95030	80195.80000	37.77670	23.33400
71.05030	80272.20000	37.83000	23.33600
71.15030	80307.10000	37.88330	23.33700
71.25030	80397.70000	37.93650	23.33800
71.35030	80465.60000	37.98980	23.34000
71.45030	80500.60000	38.04300	23.34200
71.55030	80582.40000	38.09630	23.34300
71.65030	80637.50000	38.14940	23.34400
71.75030	80676.20000	38.20280	23.34500
71.85030	80750.00000	38.25600	23.34600
71.95030	80803.20000	38.30930	23.34700
72.05030	80858.50000	38.36250	23.34800
72.15030	80919.40000	38.41570	23.34900
72.25030	80968.30000	38.46900	23.35000
72.35030	81019.40000	38.52220	23.35100
72.45030	81068.60000	38.57550	23.35000
72.55030	81126.00000	38.62870	23.35100
72.65030	81198.80000	38.68200	23.35100
72.75030	81247.80000	38.73530	23.35200
72.85030	81305.00000	38.78860	23.35000
72.95030	81389.20000	38.84170	23.35100
73.05030	81441.30000	38.89500	23.35000
73.15030	81519.50000	38.94830	23.35100
73.25030	81602.90000	39.00140	23.35600
73.35030	81642.10000	39.05480	23.35700
73.45030	81721.00000	39.10810	23.36300
73.55030	81796.20000	39.16130	23.36500
73.65030	81828.50000	39.21450	23.37100
73.75030	81919.80000	39.26780	23.37300
73.85030	81987.20000	39.32100	23.37700
73.95030	82036.70000	39.37430	23.37900
74.05030	82127.50000	39.42750	23.38000
74.15030	82198.10000	39.48080	23.38200
74.25030	82258.50000	39.53400	23.38500
74.35030	82338.00000	39.58730	23.38700
74.45030	82397.00000	39.64060	23.39200
74.55030	82457.80000	39.69380	23.39400
74.65030	82524.40000	39.74710	23.39700
74.75030	82592.80000	39.80030	23.40000
74.85030	82670.40000	39.85360	23.39800
74.95030	82727.20000	39.90690	23.40100
75.05030	82795.30000	39.96010	23.39600
75.15030	82875.30000	40.01330	23.39700
75.25030	82926.80000	40.06650	23.39000
75.35030	82999.40000	40.11990	23.39100
75.45030	83079.20000	40.17300	23.38400
75.55030	83122.00000	40.22630	23.38400
75.65030	83203.50000	40.27950	23.37900
75.75030	83278.90000	40.33290	23.37800
75.85030	83322.20000	40.38610	23.37500
75.95030	83407.20000	40.43930	23.37400
76.05030	83478.10000	40.49250	23.37400
76.15030	83519.10000	40.54590	23.37300
76.25030	83602.00000	40.59900	23.37200
76.35030	83660.20000	40.65240	23.37100
76.45030	83707.50000	40.70560	23.36900
76.55030	83772.20000	40.75880	23.36800
76.65030	83824.80000	40.81210	23.36700
76.75030	83869.60000	40.86540	23.36600
76.85030	83923.40000	40.91860	23.36500
76.95030	83973.50000	40.97180	23.36500
77.05030	84014.70000	41.02510	23.36400
77.15030	84041.30000	41.07830	23.36500
77.25030	84074.90000	41.13150	23.36500
77.35030	84116.20000	41.18480	23.36400
77.45030	84132.40000	41.23820	23.36300
77.55030	84171.40000	41.29140	23.36000
77.65030	84204.30000	41.34460	23.36000
77.75030	84208.50000	41.39790	23.35700
77.85030	84261.30000	41.45110	23.35600
77.95030	84314.00000	41.50430	23.35300
78.05030	84341.50000	41.55760	23.35200
78.15030	84399.70000	41.61090	23.34900
78.25030	84463.30000	41.66410	23.34700
78.35030	84492.70000	41.71730	23.34500
78.45030	84577.00000	41.77060	23.34400
78.55030	84642.20000	41.82390	23.34400
78.65030	84678.90000	41.87740	23.34200
78.75030	84759.80000	41.93030	23.34300
78.85030	84823.10000	41.98360	23.34200
78.95030	84876.00000	42.03690	23.34200
79.05030	84953.60000	42.09010	23.34100
79.15030	85008.40000	42.14340	23.34200
79.25030	85069.30000	42.19670	23.34100
79.35030	85127.90000	42.24990	23.34300
79.45030	85185.00000	42.30310	23.34200
79.55030	85242.00000	42.35640	23.34300
79.65030	85293.30000	42.40960	23.34300
79.75030	85354.90000	42.46290	23.34400
79.85030	85416.60000	42.51610	23.34400
79.95030	85459.30000	42.56940	23.34400
80.05030	85522.20000	42.62260	23.34400
80.15030	85587.00000	42.67580	23.34300
80.25030	85615.80000	42.72920	23.34300
80.35030	85670.40000	42.78230	23.34100
80.45030	85720.00000	42.83570	23.34000
80.55030	85736.90000	42.88890	23.33700
80.65030	85787.50000	42.94220	23.33600
80.75030	85827.90000	42.99540	23.33200
80.85030	85836.80000	43.04870	23.33200
80.95030	85874.40000	43.10190	23.32800
81.05030	85903.50000	43.15520	23.32700
81.15030	85896.00000	43.20850	23.32300
81.25030	85923.50000	43.26160	23.32200
81.35030	85921.80000	43.31490	23.31900
81.45030	85911.70000	43.36820	23.31800
81.55030	85913.30000	43.42160	23.31500
81.65030	85904.80000	43.47470	23.31300
81.75030	85874.00000	43.52800	23.30900
81.85030	85839.00000	43.58120	23.30700
81.95030	85796.90000	43.63440	23.30400
82.05030	85767.80000	43.68770	23.30200
82.15030	85747.60000	43.74090	23.29900
82.25030	85739.70000	43.79420	23.29700
82.35030	85746.90000	43.84740	23.29400
82.45030	85723.50000	43.90070	23.29400
82.55030	85696.80000	43.95390	23.29100
82.65030	85690.90000	44.00720	23.29200
82.75030	85640.00000	44.06040	23.29000
82.85030	85625.20000	44.11370	23.29100
82.95030	85592.20000	44.16690	23.28900
83.05030	85525.90000	44.22020	23.29100
83.15030	85489.30000	44.27350	23.28900
83.25030	85421.10000	44.32670	23.29100
83.35030	85298.20000	44.38000	23.29000
83.45030	85178.10000	44.43320	23.29100
83.55030	84989.10000	44.48650	23.29100
83.65030	84721.90000	44.53980	23.29200
83.75030	84377.20000	44.59310	23.29200
83.85030	83738.20000	44.64630	23.29500
83.95030	82418.00000	44.69980	23.29400
84.05030	81025.40000	44.75300	23.29700
84.15030	79915.90000	44.80620	23.29700
84.25030	79012.30000	44.85930	23.29900
84.35030	78289.00000	44.91260	23.29900
84.45030	77759.50000	44.96590	23.30000
84.55030	77379.80000	45.01900	23.30000
84.65030	77063.10000	45.07230	23.30100
84.75030	76833.60000	45.12560	23.30200
84.85030	76668.60000	45.17890	23.30300
84.95030	76497.40000	45.23200	23.30300
85.05030	76374.90000	45.28520	23.30500
85.15030	76276.00000	45.33850	23.30500
85.25030	76162.80000	45.39170	23.30600
85.35030	76088.80000	45.44500	23.30700
85.45030	76012.60000	45.49830	23.30800
85.55030	75884.10000	45.55160	23.30900
85.65030	75814.00000	45.60480	23.31000
85.75030	75761.80000	45.65800	23.31100
85.85030	75690.40000	45.71130	23.31100
85.95030	75660.80000	45.76460	23.31200
86.05030	75624.50000	45.81780	23.31200
86.15030	75571.60000	45.87110	23.31300
86.25030	75538.70000	45.92430	23.31400
86.35030	75459.30000	45.97750	23.31400
86.45030	75336.10000	46.03080	23.31500
86.55030	75283.00000	46.08400	23.31600
86.65030	75239.30000	46.13740	23.31700
86.75030	75211.90000	46.19050	23.31700
86.85030	75190.90000	46.24390	23.31800
86.95030	75156.70000	46.29710	23.31700
87.05030	75162.30000	46.35040	23.31800
87.15030	75159.60000	46.40360	23.31700
87.25030	75181.70000	46.45680	23.31700
87.35030	75224.90000	46.51000	23.31700
87.45030	75239.20000	46.56330	23.31700
87.55030	75285.40000	46.61660	23.31700
87.65030	75341.50000	46.66980	23.31700
87.75030	75378.90000	46.72310	23.31700
87.85030	75454.30000	46.77630	23.31800
87.95030	75540.10000	46.82960	23.32000
88.05030	75584.50000	46.88280	23.32000
88.15030	75699.50000	46.93600	23.32000
88.25030	75804.70000	46.98930	23.32000
88.35030	75887.40000	47.04260	23.32000
88.45030	76012.80000	47.09570	23.32000
88.55030	76141.10000	47.14900	23.31900
88.65030	76227.90000	47.20230	23.32000
88.75030	76357.80000	47.25560	23.31900
88.85030	76467.70000	47.30880	23.31900
88.95030	76582.10000	47.36200	23.31800
89.05030	76715.50000	47.41530	23.31800
89.15030	76841.20000	47.46870	23.31600
89.25030	76966.10000	47.52180	23.31600
89.35030	77104.60000	47.57500	23.31400
89.45030	77227.80000	47.62830	23.31300
89.55030	77373.30000	47.68160	23.31200
89.65030	77489.00000	47.73470	23.31200
89.75030	77617.40000	47.78810	23.31100
89.85030	77747.10000	47.84130	23.31100
89.95030	77858.90000	47.89460	23.31100
90.05030	77974.30000	47.94780	23.31000
90.15030	78122.00000	48.00110	23.31000
90.25030	78224.70000	48.05440	23.30900
90.35030	78368.80000	48.10760	23.30900
90.45030	78510.10000	48.16080	23.30800
90.55030	78608.40000	48.21410	23.30800
90.65030	78755.60000	48.26730	23.30800
90.75030	78888.30000	48.32050	23.30600
90.85030	78991.70000	48.37370	23.30600
90.95030	79138.00000	48.42710	23.30500
91.05030	79264.60000	48.48030	23.30500
91.15030	79373.50000	48.53360	23.30300
91.25030	79515.70000	48.58690	23.30200
91.35030	79638.90000	48.64010	23.30000
91.45030	79750.50000	48.69330	23.30000
91.55030	79887.80000	48.74660	23.29500
91.65030	79999.70000	48.79990	23.29400
91.75030	80111.60000	48.85320	23.28800
91.85030	80225.60000	48.90640	23.28700
91.95030	80329.30000	48.95960	23.28200
92.05030	80452.30000	49.01290	23.28000
92.15030	80550.60000	49.06610	23.27700
92.25030	80654.80000	49.11930	23.27600
92.35030	80774.70000	49.17270	23.27400
92.45030	80846.80000	49.22590	23.27200
92.55030	80949.20000	49.27920	23.27200
92.65030	81058.20000	49.33230	23.27000
92.75030	81119.90000	49.38560	23.27100
92.85030	81226.60000	49.43890	23.26900
92.95030	81323.00000	49.49210	23.27000
93.05030	81376.30000	49.54540	23.26900
93.15030	81490.50000	49.59860	23.27100
93.25030	81582.60000	49.65190	23.27000
93.35030	81666.10000	49.70510	23.27200
93.45030	81781.30000	49.75860	23.27100
93.55030	81886.50000	49.81160	23.27200
93.65030	81974.20000	49.86490	23.27400
93.75030	82093.90000	49.91810	23.27400
93.85030	82193.10000	49.97150	23.27500
93.95030	82297.10000	50.02460	23.27400
94.05030	82408.50000	50.07800	23.27500
94.15030	82519.60000	50.13120	23.27500
94.25030	82631.60000	50.18450	23.27500
94.35030	82734.00000	50.23770	23.27500
94.45030	82843.70000	50.29090	23.27600
94.55030	82966.90000	50.34420	23.27600
94.65030	83058.00000	50.39750	23.27700
94.75030	83171.90000	50.45060	23.27700
94.85030	83292.10000	50.50390	23.27900
94.95030	83385.40000	50.55710	23.27900
95.05030	83506.20000	50.61040	23.28000
95.15030	83626.80000	50.66360	23.28100
95.25030	83708.40000	50.71700	23.28200
95.35030	83829.20000	50.77010	23.28200
95.45030	83941.70000	50.82340	23.28300
95.55030	84025.10000	50.87670	23.28300
95.65030	84148.40000	50.92990	23.28300
95.75030	84266.00000	50.98330	23.28300
95.85030	84352.70000	51.03640	23.28300
95.95030	84482.40000	51.08970	23.28300
96.05030	84593.70000	51.14280	23.28200
96.15030	84692.60000	51.19620	23.28200
96.25030	84814.80000	51.24950	23.28200
96.35030	84924.50000	51.30300	23.28200
96.45030	85033.10000	51.35610	23.28100
96.55030	85143.40000	51.40940	23.28100
96.65030	85254.40000	51.46230	23.28100
96.75030	85371.90000	51.51580	23.28100
96.85030	85475.40000	51.56930	23.28000
96.95030	85591.40000	51.62220	23.28000
97.05030	85716.90000	51.67540	23.27900
97.15030	85814.10000	51.72890	23.27800
97.25030	85929.40000	51.78210	23.27700
97.35030	86056.70000	51.83520	23.27500
97.45030	86141.80000	51.88860	23.27500
97.55030	86265.40000	51.94200	23.27300
97.65030	86389.00000	51.99510	23.27300
97.75030	86469.10000	52.04820	23.27200
97.85030	86594.20000	52.10140	23.27100
97.95030	86706.80000	52.15490	23.27100
98.05030	86789.00000	52.20810	23.27000
98.15030	86905.20000	52.26120	23.27000
98.25030	87007.00000	52.31470	23.27000
98.35030	87089.10000	52.36830	23.26900
98.45030	87206.70000	52.42120	23.26900
98.55030	87300.40000	52.47400	23.27000
98.65030	87393.80000	52.52750	23.27000
98.75030	87497.00000	52.58100	23.27200
98.85030	87602.00000	52.63420	23.27200
98.95030	87700.10000	52.68740	23.27400
99.05030	87800.00000	52.74050	23.27400
99.15030	87904.60000	52.79400	23.27600
99.25030	88005.10000	52.84670	23.27700
99.35030	88104.30000	52.90010	23.27900
99.45030	88206.70000	52.95360	23.28000
99.55030	88314.50000	53.00680	23.28100
99.65030	88406.10000	53.06060	23.28200
99.75030	88506.80000	53.11350	23.28200
99.85030	88604.40000	53.16660	23.28300
99.95030	88681.90000	53.21970	23.28100
100.05000	88783.80000	53.27290	23.28100
100.15000	88885.80000	53.32610	23.27900
100.25000	88954.10000	53.37980	23.28000
100.35000	89054.40000	53.43300	23.27700
100.45000	89166.00000	53.48640	23.27700
100.55000	89226.30000	53.53970	23.27400
100.65000	89338.20000	53.59240	23.27400
100.75000	89438.70000	53.64550	23.27200
100.85000	89507.40000	53.69880	23.27200
100.95000	89624.90000	53.75230	23.26900
101.05000	89725.60000	53.80560	23.26900
101.15000	89798.90000	53.85910	23.26800
101.25000	89906.00000	53.91200	23.26700
101.35000	90003.20000	53.96530	23.26800
101.45000	90086.70000	54.01840	23.26700
101.55000	90185.50000	54.07130	23.27000
101.65000	90279.60000	54.12490	23.27000
101.75000	90368.60000	54.17850	23.27300
101.85000	90457.20000	54.23170	23.27300
101.95000	90546.70000	54.28500	23.27700
102.05000	90641.70000	54.33790	23.27700
102.15000	90718.80000	54.39120	23.28000
102.25000	90806.60000	54.44450	23.28100
102.35000	90914.80000	54.49760	23.28200
102.45000	90980.40000	54.55120	23.28300
102.55000	91083.10000	54.60440	23.28300
102.65000	91179.00000	54.65790	23.28300
102.75000	91241.30000	54.71090	23.28000
102.85000	91345.80000	54.76420	23.28000
102.95000	91447.60000	54.81710	23.27600
103.05000	91509.30000	54.87010	23.27600
103.15000	91618.10000	54.92390	23.27000
103.25000	91708.00000	54.97700	23.27000
103.35000	91774.20000	55.03060	23.26500
103.45000	91875.20000	55.08370	23.26500
103.55000	91966.90000	55.13670	23.26100
103.65000	92031.20000	55.19000	23.26000
103.75000	92137.00000	55.24310	23.25800
103.85000	92219.40000	55.29660	23.25600
103.95000	92296.40000	55.34990	23.25600
104.05000	92388.30000	55.40340	23.25500
104.15000	92470.40000	55.45670	23.25600
104.25000	92558.20000	55.50960	23.25500
104.35000	92650.30000	55.56260	23.25700
104.45000	92728.60000	55.61580	23.25600
104.55000	92827.90000	55.66910	23.26000
104.65000	92901.00000	55.72270	23.26000
104.75000	92993.20000	55.77610	23.26400
104.85000	93099.00000	55.82930	23.26400
104.95000	93178.10000	55.88250	23.26700
105.05000	93275.60000	55.93560	23.26700
105.15000	93381.70000	55.98860	23.27000
105.25000	93441.80000	56.04170	23.27200
105.35000	93545.20000	56.09540	23.27300
105.45000	93646.40000	56.14880	23.27500
105.55000	93711.50000	56.20210	23.27600
105.65000	93811.80000	56.25530	23.28000
105.75000	93907.90000	56.30840	23.28100
105.85000	93971.30000	56.36160	23.28400
105.95000	94076.80000	56.41460	23.28500
106.05000	94164.60000	56.46810	23.28800
106.15000	94236.40000	56.52140	23.29000
106.25000	94343.20000	56.57480	23.29200
106.35000	94423.80000	56.62820	23.29400
106.45000	94505.40000	56.68110	23.29600
106.55000	94595.30000	56.73410	23.29800
106.65000	94680.40000	56.78740	23.30000
106.75000	94773.30000	56.84070	23.30200
106.85000	94854.00000	56.89430	23.30500
106.95000	94935.40000	56.94760	23.30700
107.05000	95023.20000	57.00080	23.30800
107.15000	95098.60000	57.05410	23.31000
107.25000	95177.70000	57.10720	23.31200
107.35000	95274.10000	57.16010	23.31000
107.45000	95335.10000	57.21330	23.31100
107.55000	95423.00000	57.26690	23.30700
107.65000	95524.90000	57.32040	23.30800
107.75000	95581.50000	57.37370	23.30300
107.85000	95675.80000	57.42670	23.30400
107.95000	95770.80000	57.47980	23.29800
108.05000	95826.70000	57.53290	23.29800
108.15000	95922.50000	57.58610	23.29100
108.25000	96013.60000	57.63980	23.29100
108.35000	96079.10000	57.69310	23.28400
108.45000	96181.30000	57.74640	23.28300
108.55000	96262.80000	57.79960	23.27700
108.65000	96341.00000	57.85260	23.27500
108.75000	96432.50000	57.90560	23.26900
108.85000	96519.00000	57.95890	23.26700
108.95000	96598.40000	58.01230	23.26400
109.05000	96687.80000	58.06590	23.26200
109.15000	96771.40000	58.11920	23.25900
109.25000	96864.80000	58.17240	23.25700
109.35000	96945.50000	58.22540	23.25700
109.45000	97029.40000	58.27860	23.25500
109.55000	97136.60000	58.33170	23.25800
109.65000	97203.20000	58.38510	23.25600
109.75000	97296.10000	58.43870	23.26000
109.85000	97403.60000	58.49180	23.25800
109.95000	97462.00000	58.54510	23.26100
110.05000	97559.50000	58.59820	23.26000
110.15000	97662.10000	58.65110	23.26100
110.25000	97711.80000	58.70450	23.26000
110.35000	97825.10000	58.75790	23.26300
110.45000	97910.30000	58.81130	23.26200
110.55000	97973.90000	58.86470	23.26500
110.65000	98079.20000	58.91780	23.26500
110.75000	98157.90000	58.97110	23.26800
110.85000	98226.20000	59.02400	23.26800
110.95000	98319.40000	59.07720	23.27100
111.05000	98397.40000	59.13060	23.27200
111.15000	98482.80000	59.18410	23.27500
111.25000	98561.00000	59.23760	23.27600
111.35000	98635.70000	59.29080	23.27900
111.45000	98732.10000	59.34360	23.28000
111.55000	98799.30000	59.39670	23.28100
111.65000	98883.30000	59.44990	23.28200
111.75000	98980.80000	59.50350	23.28300
111.85000	99041.10000	59.55680	23.28400
111.95000	99140.80000	59.61020	23.28600
112.05000	99234.60000	59.66330	23.28700
112.15000	99291.40000	59.71670	23.28700
112.25000	99398.20000	59.76940	23.28800
112.35000	99482.60000	59.82250	23.28700
112.45000	99545.10000	59.87610	23.28800
112.55000	99652.40000	59.92960	23.28500
112.65000	99734.90000	59.98290	23.28600
112.75000	99801.40000	60.03620	23.28000
112.85000	99892.60000	60.08930	23.28100
112.95000	99970.10000	60.14220	23.27100
113.05000	100051.00000	60.19550	23.27000
113.15000	100140.00000	60.24910	23.26200
113.25000	100216.00000	60.30240	23.26100
113.35000	100309.00000	60.35570	23.25600
113.45000	100388.00000	60.40890	23.25400
113.55000	100463.00000	60.46210	23.25200
113.65000	100556.00000	60.51500	23.25000
113.75000	100622.00000	60.56820	23.25600
113.85000	100711.00000	60.62150	23.25500
113.95000	100808.00000	60.67520	23.26500
114.05000	100865.00000	60.72830	23.26500
114.15000	100967.00000	60.78170	23.27500
114.25000	101057.00000	60.83490	23.27500
114.35000	101120.00000	60.88800	23.28000
114.45000	101216.00000	60.94120	23.28100
114.55000	101306.00000	60.99410	23.28200
114.65000	101363.00000	61.04780	23.28300
114.75000	101464.00000	61.10120	23.28300
114.85000	101545.00000	61.15450	23.28400
114.95000	101611.00000	61.20770	23.28200
115.05000	101707.00000	61.26050	23.28400
115.15000	101782.00000	61.31360	23.27800
115.25000	101852.00000	61.36690	23.27900
115.35000	101941.00000	61.42060	23.27000
115.45000	102016.00000	61.47410	23.27000
115.55000	102104.00000	61.52720	23.26000
115.65000	102178.00000	61.58040	23.25900
115.75000	102253.00000	61.63350	23.25100
115.85000	102340.00000	61.68650	23.24900
115.95000	102401.00000	61.73980	23.24200
116.05000	102489.00000	61.79310	23.23900
116.15000	102581.00000	61.84660	23.23600
116.25000	102632.00000	61.90020	23.23300
116.35000	102723.00000	61.95330	23.23400
116.45000	102810.00000	62.00600	23.23100
116.55000	102857.00000	62.05940	23.23500
116.65000	102951.00000	62.11260	23.23900
116.75000	103025.00000	62.16590	23.23700
116.85000	103074.00000	62.21960	23.24200
116.95000	103169.00000	62.27270	23.24100
117.05000	103239.00000	62.32610	23.24400
117.15000	103296.00000	62.37920	23.24300
117.25000	103376.00000	62.43200	23.24700
117.35000	103446.00000	62.48520	23.24700
117.45000	103509.00000	62.53880	23.24700
117.55000	103578.00000	62.59230	23.24900
117.65000	103644.00000	62.64550	23.24900
117.75000	103709.00000	62.69860	23.24600
117.85000	103763.00000	62.75200	23.24600
117.95000	103828.00000	62.80500	23.24100
118.05000	103897.00000	62.85820	23.24000
118.15000	103947.00000	62.91130	23.23700
118.25000	104012.00000	62.96490	23.23600
118.35000	104086.00000	63.01840	23.23300
118.45000	104128.00000	63.07160	23.23200
118.55000	104206.00000	63.12480	23.22900
118.65000	104273.00000	63.17780	23.22800
118.75000	104312.00000	63.23090	23.22700
118.85000	104390.00000	63.28430	23.22600
118.95000	104464.00000	63.33770	23.22500
119.05000	104491.00000	63.39110	23.22400
119.15000	104564.00000	63.44430	23.22400
119.25000	104627.00000	63.49760	23.22300
119.35000	104671.00000	63.55050	23.22600
119.45000	104738.00000	63.60360	23.22500
119.55000	104805.00000	63.65690	23.22900
119.65000	104846.00000	63.71050	23.22900
119.75000	104896.00000	63.76400	23.23300
119.85000	104963.00000	63.81730	23.23300
119.95000	105021.00000	63.87040	23.23600
120.05000	105084.00000	63.92320	23.23600
120.15000	105137.00000	63.97640	23.23200
120.25000	105109.00000	64.02960	23.23200
120.35000	105101.00000	64.08310	23.22300
120.45000	105132.00000	64.13650	23.22200
120.55000	105184.00000	64.18980	23.21300
120.65000	105202.00000	64.24310	23.21100
120.75000	105251.00000	64.29620	23.20100
120.85000	105308.00000	64.34920	23.19900
120.95000	105324.00000	64.40240	23.18900
121.05000	105372.00000	64.45600	23.18600
121.15000	105424.00000	64.50940	23.17900
121.25000	105434.00000	64.56270	23.17600
121.35000	105494.00000	64.61570	23.17000
121.45000	105541.00000	64.66890	23.16600
121.55000	105556.00000	64.72200	23.16200
121.65000	105608.00000	64.77510	23.15800
121.75000	105647.00000	64.82850	23.15700
121.85000	105662.00000	64.88190	23.15300
121.95000	105711.00000	64.93560	23.15500
122.05000	105748.00000	64.98850	23.15100
122.15000	105772.00000	65.04170	23.15400
122.25000	105812.00000	65.09480	23.15100
122.35000	105843.00000	65.14790	23.15300
122.45000	105875.00000	65.20140	23.15100
122.55000	105900.00000	65.25490	23.14800
122.65000	105922.00000	65.30810	23.14600
122.75000	105953.00000	65.36130	23.13800
122.85000	105958.00000	65.41440	23.13600
122.95000	105994.00000	65.46750	23.12600
123.05000	106032.00000	65.52050	23.12300
123.15000	106028.00000	65.57400	23.11200
123.25000	106067.00000	65.62750	23.10800
123.35000	106098.00000	65.68090	23.10100
123.45000	106093.00000	65.73410	23.09700
123.55000	106136.00000	65.78710	23.09100
123.65000	106164.00000	65.84030	23.08700
123.75000	106171.00000	65.89370	23.08400
123.85000	106206.00000	65.94680	23.07900
123.95000	106221.00000	66.00030	23.08000
124.05000	106230.00000	66.05360	23.07600

## Sheet: DATA3
Step time	Stress	Strain	Temperature
s	Pa	%	°C
0.05033	68.71770	0.02280	23.95800
0.15033	147.50100	0.07872	23.96400
0.25033	261.96400	0.13506	23.96100
0.35033	344.31900	0.19143	23.96600
0.45033	449.33600	0.24776	23.96400
0.55033	554.00200	0.30411	23.96900
0.65033	621.58700	0.36049	23.96800
0.75033	728.41300	0.41681	23.97400
0.85033	830.11100	0.47316	23.97400
0.95033	893.23900	0.52954	23.97900
1.05033	1007.98000	0.58586	23.97900
1.15033	1105.42000	0.64221	23.97900
1.25033	1165.62000	0.69859	23.98600
1.35033	1274.26000	0.75491	23.98600
1.45033	1378.99000	0.81125	23.98900
1.55033	1433.05000	0.86764	23.99000
1.65033	1542.54000	0.92396	23.99300
1.75033	1649.06000	0.98031	23.99400
1.85033	1709.97000	1.03668	23.99400
1.95033	1813.53000	1.09302	23.99500
2.05033	1906.46000	1.14937	23.99300
2.15033	1988.50000	1.20572	23.99400
2.25033	2089.26000	1.26207	23.99000
2.35033	2176.58000	1.31841	23.99000
2.45033	2269.43000	1.37477	23.98400
2.55033	2353.30000	1.43112	23.98400
2.65033	2445.09000	1.48747	23.97700
2.75033	2538.16000	1.54381	23.97700
2.85033	2612.90000	1.60019	23.97000
2.95033	2705.88000	1.65651	23.97000
3.05033	2803.96000	1.71286	23.96600
3.15033	2867.84000	1.76924	23.96400
3.25033	2973.54000	1.82557	23.96300
3.35033	3072.48000	1.88191	23.96100
3.45033	3134.04000	1.93829	23.96100
3.55033	3241.50000	1.99460	23.96000
3.65033	3350.50000	2.05095	23.96100
3.75033	3400.86000	2.10735	23.95900
3.85033	3518.31000	2.16366	23.96200
3.95033	3604.82000	2.22002	23.96100
4.05033	3669.01000	2.27638	23.96500
4.15033	3777.41000	2.33271	23.96400
4.25033	3855.27000	2.38907	23.96900
4.35033	3934.59000	2.44543	23.96800
4.45033	4039.86000	2.50176	23.97200
4.55033	4123.35000	2.55811	23.97500
4.65033	4205.79000	2.61447	23.97500
4.75033	4291.13000	2.67083	23.97700
4.85033	4383.43000	2.72716	23.97800
4.95033	4473.41000	2.78350	23.97900
5.05033	4549.90000	2.83989	23.98000
5.15033	4644.59000	2.89622	23.98000
5.25033	4736.33000	2.95256	23.98100
5.35033	4801.18000	3.00894	23.98100
5.45033	4901.35000	3.06526	23.98200
5.55033	4999.13000	3.12160	23.98300
5.65033	5056.35000	3.17799	23.98400
5.75033	5152.84000	3.23432	23.98600
5.85033	5256.19000	3.29064	23.98600
5.95033	5310.48000	3.34704	23.98700
6.05033	5422.22000	3.40337	23.98800
6.15033	5521.06000	3.45970	23.98900
6.25033	5578.42000	3.51610	23.98900
6.35033	5700.50000	3.57241	23.98900
6.45033	5796.67000	3.62873	23.99000
6.55033	5854.56000	3.68514	23.99100
6.65033	5967.72000	3.74147	23.99100
6.75033	6055.23000	3.79780	23.99200
6.85033	6128.57000	3.85416	23.99300
6.95033	6222.44000	3.91054	23.99400
7.05033	6307.91000	3.96687	23.99500
7.15033	6387.51000	4.02322	23.99600
7.25033	6466.33000	4.07957	23.99700
7.35033	6557.79000	4.13592	23.99700
7.45033	6659.39000	4.19225	23.99800
7.55033	6719.89000	4.24863	23.99700
7.65033	6828.40000	4.30494	23.99800
7.75033	6928.46000	4.36131	23.99800
7.85033	6994.80000	4.41769	23.99800
7.95033	7091.86000	4.47401	23.99700
8.05033	7198.50000	4.53036	23.99700
8.15033	7247.86000	4.58674	23.99500
8.25033	7361.44000	4.64306	23.99500
8.35033	7453.69000	4.69938	23.99000
8.45033	7510.63000	4.75578	23.99000
8.55033	7622.43000	4.81212	23.98000
8.65033	7715.87000	4.86844	23.97900
8.75033	7797.51000	4.92482	23.96700
8.85033	7905.58000	4.98116	23.96600
8.95033	7999.09000	5.03750	23.95500
9.05033	8071.75000	5.09388	23.95200
9.15033	8160.80000	5.15022	23.94400
9.25033	8251.58000	5.20657	23.94100
9.35033	8345.52000	5.26291	23.93700
9.45033	8424.42000	5.31926	23.93300
9.55033	8524.86000	5.37561	23.93100
9.65033	8630.45000	5.43196	23.92700
9.75033	8703.65000	5.48832	23.92800
9.85033	8806.38000	5.54467	23.92500
9.95033	8911.38000	5.60099	23.92900
10.05030	8971.70000	5.65738	23.92600
10.15030	9083.66000	5.71371	23.93200
10.25030	9188.02000	5.77006	23.93000
10.35030	9241.81000	5.82643	23.93900
10.45030	9357.78000	5.88275	23.93700
10.55030	9451.39000	5.93909	23.94700
10.65030	9512.73000	5.99547	23.94700
10.75030	9628.60000	6.05180	23.95500
10.85030	9722.14000	6.10816	23.95600
10.95030	9797.10000	6.16451	23.96100
11.05030	9900.82000	6.22087	23.96300
11.15030	9996.42000	6.27721	23.96600
11.25030	10079.60000	6.33356	23.96800
11.35030	10170.70000	6.38991	23.97000
11.45030	10262.80000	6.44626	23.97400
11.55030	10357.00000	6.50262	23.97600
11.65030	10429.60000	6.55897	23.97800
11.75030	10524.70000	6.61531	23.98000
11.85030	10628.70000	6.67167	23.98200
11.95030	10693.00000	6.72802	23.98400
12.05030	10798.60000	6.78437	23.98400
12.15030	10898.10000	6.84071	23.98600
12.25030	10959.10000	6.89710	23.98600
12.35030	11072.80000	6.95342	23.98800
12.45030	11169.30000	7.00977	23.98800
12.55030	11226.20000	7.06613	23.98900
12.65030	11332.60000	7.12247	23.98800
12.75030	11431.50000	7.17882	23.98900
12.85030	11492.10000	7.23518	23.98900
12.95030	11599.30000	7.29154	23.99000
13.05030	11693.00000	7.34785	23.98800
13.15030	11765.40000	7.40424	23.98900
13.25030	11873.50000	7.46055	23.98500
13.35030	11962.60000	7.51694	23.98500
13.45030	12042.10000	7.57328	23.97900
13.55030	12142.90000	7.62962	23.97900
13.65030	12232.30000	7.68598	23.97300
13.75030	12326.50000	7.74235	23.97200
13.85030	12406.50000	7.79872	23.96700
13.95030	12499.10000	7.85504	23.96600
14.05030	12606.80000	7.91135	23.96200
14.15030	12656.80000	7.96776	23.96100
14.25030	12781.40000	8.02406	23.95700
14.35030	12868.80000	8.08040	23.95500
14.45030	12935.60000	8.13679	23.95200
14.55030	13052.00000	8.19310	23.95000
14.65030	13144.70000	8.24944	23.94900
14.75030	13204.70000	8.30583	23.94800
14.85030	13317.70000	8.36216	23.94900
14.95030	13409.10000	8.41851	23.94700
15.05030	13473.80000	8.47491	23.94900
15.15030	13582.50000	8.53121	23.94800
15.25030	13670.90000	8.58755	23.95100
15.35030	13752.00000	8.64395	23.95000
15.45030	13830.20000	8.70027	23.95400
15.55030	13942.70000	8.75659	23.95300
15.65030	14014.10000	8.81298	23.95600
15.75030	14100.90000	8.86931	23.95500
15.85030	14197.70000	8.92564	23.95700
15.95030	14294.10000	8.98198	23.95800
16.05030	14358.90000	9.03839	23.95900
16.15030	14459.60000	9.09471	23.95900
16.25030	14556.70000	9.15107	23.95900
16.35030	14613.70000	9.20743	23.96000
16.45030	14718.60000	9.26375	23.96000
16.55030	14818.40000	9.32012	23.96000
16.65030	14872.20000	9.37648	23.96000
16.75030	14987.80000	9.43283	23.96000
16.85030	15091.60000	9.48915	23.96000
16.95030	15162.10000	9.54552	23.95900
17.05030	15278.10000	9.60188	23.95900
17.15030	15381.10000	9.65816	23.95600
17.25030	15466.30000	9.71458	23.95600
17.35030	15566.70000	9.77096	23.95000
17.45030	15666.30000	9.82732	23.94900
17.55030	15751.20000	9.88359	23.93900
17.65030	15849.90000	9.93998	23.93700
17.75030	15949.20000	9.99634	23.92600
17.85030	16050.70000	10.05260	23.92400
17.95030	16125.10000	10.10900	23.91500
18.05030	16245.50000	10.16540	23.91200
18.15030	16356.50000	10.22170	23.90500
18.25030	16410.90000	10.27810	23.90100
18.35030	16528.30000	10.33440	23.89700
18.45030	16642.00000	10.39070	23.89300
18.55030	16706.80000	10.44710	23.89200
18.65030	16832.70000	10.50350	23.88800
18.75030	16937.00000	10.55980	23.89000
18.85030	17015.40000	10.61620	23.88700
18.95030	17132.80000	10.67260	23.89100
19.05030	17231.50000	10.72890	23.88800
19.15030	17316.50000	10.78520	23.89300
19.25030	17426.20000	10.84160	23.89100
19.35030	17518.60000	10.89790	23.89900
19.45030	17621.40000	10.95420	23.89700
19.55030	17717.00000	11.01060	23.90400
19.65030	17818.90000	11.06690	23.90400
19.75030	17925.00000	11.12330	23.90900
19.85030	17998.40000	11.17970	23.90900
19.95030	18100.20000	11.23600	23.91200
20.05030	18212.80000	11.29240	23.91200
20.15030	18277.60000	11.34870	23.91200
20.25030	18394.40000	11.40500	23.91300
20.35030	18502.50000	11.46140	23.91100
20.45030	18566.10000	11.51780	23.91200
20.55030	18684.30000	11.57410	23.91000
20.65030	18786.50000	11.63040	23.91000
20.75030	18851.60000	11.68690	23.90800
20.85030	18966.10000	11.74320	23.90800
20.95030	19064.80000	11.79950	23.90700
21.05030	19151.10000	11.85590	23.90700
21.15030	19261.40000	11.91220	23.90800
21.25030	19372.20000	11.96860	23.90800
21.35030	19472.50000	12.02490	23.90900
21.45030	19580.80000	12.08130	23.90900
21.55030	19684.40000	12.13760	23.90900
21.65030	19798.70000	12.19400	23.91100
21.75030	19876.30000	12.25030	23.91200
21.85030	19979.40000	12.30670	23.91100
21.95030	20095.30000	12.36300	23.91100
22.05030	20161.70000	12.41940	23.90500
22.15030	20275.80000	12.47570	23.90500
22.25030	20387.90000	12.53200	23.89700
22.35030	20450.80000	12.58840	23.89700
22.45030	20572.40000	12.64480	23.89100
22.55030	20674.30000	12.70110	23.89000
22.65030	20741.60000	12.75750	23.88600
22.75030	20861.00000	12.81380	23.88500
22.85030	20956.80000	12.87020	23.88300
22.95030	21038.60000	12.92650	23.88100
23.05030	21146.50000	12.98290	23.88200
23.15030	21238.20000	13.03920	23.88100
23.25030	21336.80000	13.09560	23.88300
23.35030	21430.00000	13.15190	23.88100
23.45030	21536.50000	13.20820	23.88500
23.55030	21639.50000	13.26460	23.88400
23.65030	21724.60000	13.32100	23.88900
23.75030	21833.20000	13.37730	23.88900
23.85030	21948.50000	13.43370	23.89400
23.95030	22018.90000	13.49000	23.89400
24.05030	22137.60000	13.54630	23.89900
24.15030	22251.10000	13.60270	23.90000
24.25030	22315.90000	13.65910	23.90200
24.35030	22447.50000	13.71550	23.90300
24.45030	22544.50000	13.77180	23.90300
24.55030	22621.00000	13.82820	23.90400
24.65030	22735.10000	13.88450	23.90200
24.75030	22834.00000	13.94090	23.90300
24.85030	22920.10000	13.99720	23.90000
24.95030	23017.30000	14.05350	23.90100
25.05030	23126.00000	14.10990	23.89800
25.15030	23212.40000	14.16620	23.89900
25.25030	23302.00000	14.22260	23.89700
25.35030	23400.70000	14.27890	23.89700
25.45030	23504.00000	14.33520	23.89600
25.55030	23585.50000	14.39160	23.89500
25.65030	23685.50000	14.44800	23.89500
25.75030	23795.50000	14.50430	23.89500
25.85030	23863.00000	14.56070	23.89500
25.95030	23975.70000	14.61700	23.89500
26.05030	24079.00000	14.67330	23.89600
26.15030	24146.10000	14.72970	23.89500
26.25030	24261.70000	14.78610	23.89600
26.35030	24361.30000	14.84240	23.89600
26.45030	24435.70000	14.89870	23.89700
26.55030	24547.90000	14.95510	23.89700
26.65030	24647.90000	15.01150	23.89700
26.75030	24724.40000	15.06780	23.89700
26.85030	24833.50000	15.12420	23.89700
26.95030	24932.60000	15.18050	23.89700
27.05030	25015.00000	15.23690	23.89800
27.15030	25120.70000	15.29320	23.89800
27.25030	25222.40000	15.34960	23.89800
27.35030	25314.30000	15.40590	23.89800
27.45030	25407.80000	15.46230	23.89900
27.55030	25508.80000	15.51860	23.90000
27.65030	25618.90000	15.57490	23.90000
27.75030	25698.60000	15.63130	23.89900
27.85030	25805.40000	15.68770	23.89900
27.95030	25918.20000	15.74400	23.89900
28.05030	25986.50000	15.80040	23.89900
28.15030	26107.10000	15.85670	23.89800
28.25030	26215.20000	15.91300	23.89800
28.35030	26280.80000	15.96940	23.89700
28.45030	26406.60000	16.02570	23.89600
28.55030	26506.20000	16.08210	23.89400
28.65030	26596.90000	16.13840	23.89400
28.75030	26694.90000	16.19480	23.89200
28.85030	26793.30000	16.25110	23.89200
28.95030	26879.60000	16.30750	23.89100
29.05030	26975.20000	16.36390	23.89000
29.15030	27063.90000	16.42020	23.89000
29.25030	27198.10000	16.47650	23.88900
29.35030	27272.10000	16.53290	23.88900
29.45030	27369.70000	16.58930	23.88900
29.55030	27470.60000	16.64560	23.88800
29.65030	27553.00000	16.70200	23.88700
29.75030	27682.30000	16.75830	23.88600
29.85030	27779.90000	16.81470	23.88600
29.95030	27867.80000	16.87100	23.88400
30.05030	27965.40000	16.92740	23.88400
30.15030	28074.10000	16.98370	23.88300
30.25030	28156.50000	17.04010	23.88200
30.35030	28252.80000	17.09640	23.88200
30.45030	28374.70000	17.15280	23.88200
30.55030	28426.40000	17.20920	23.88300
30.65030	28557.40000	17.26550	23.88300
30.75030	28652.00000	17.32180	23.88400
30.85030	28715.00000	17.37820	23.88400
30.95030	28829.30000	17.43450	23.88500
31.05030	28924.70000	17.49090	23.88500
31.15030	29001.90000	17.54720	23.88700
31.25030	29103.70000	17.60350	23.88700
31.35030	29204.80000	17.65990	23.88900
31.45030	29286.70000	17.71630	23.88900
31.55030	29391.50000	17.77260	23.89100
31.65030	29485.60000	17.82890	23.89200
31.75030	29586.90000	17.88530	23.89200
31.85030	29675.20000	17.94170	23.89400
31.95030	29773.90000	17.99800	23.89500
32.05030	29881.90000	18.05440	23.89600
32.15030	29951.50000	18.11060	23.89700
32.25030	30066.50000	18.16700	23.89800
32.35030	30175.90000	18.22340	23.89900
32.45030	30243.60000	18.27970	23.89900
32.55030	30364.80000	18.33610	23.90000
32.65030	30470.80000	18.39250	23.90000
32.75030	30538.30000	18.44880	23.90000
32.85030	30664.10000	18.50510	23.90000
32.95030	30766.60000	18.56150	23.90100
33.05030	30841.60000	18.61790	23.90000
33.15030	30959.00000	18.67420	23.90100
33.25030	31066.70000	18.73050	23.90000
33.35030	31143.40000	18.78690	23.90000
33.45030	31255.90000	18.84330	23.90000
33.55030	31358.10000	18.89960	23.90000
33.65030	31456.60000	18.95590	23.90000
33.75030	31564.90000	19.01230	23.90000
33.85030	31673.70000	19.06860	23.89700
33.95030	31783.50000	19.12500	23.89700
34.05030	31884.50000	19.18130	23.89200
34.15030	31999.20000	19.23770	23.89200
34.25030	32123.00000	19.29400	23.88300
34.35030	32205.80000	19.35040	23.88200
34.45030	32334.30000	19.40670	23.87100
34.55030	32449.10000	19.46310	23.86900
34.65030	32521.90000	19.51950	23.85700
34.75030	32633.50000	19.57580	23.85500
34.85030	32721.80000	19.63220	23.84200
34.95030	32162.60000	19.68870	23.83900
35.05030	32100.70000	19.74480	23.83500
35.15030	32222.00000	19.80120	23.82700
35.25030	32312.70000	19.85760	23.82300
35.35030	32452.20000	19.91390	23.81900
35.45030	32563.00000	19.97020	23.81800
35.55030	32667.00000	20.02660	23.81400
35.65030	32793.10000	20.08300	23.81700
35.75030	32914.80000	20.13930	23.81300
35.85030	33023.30000	20.19570	23.81900
35.95030	33140.40000	20.25200	23.81500
36.05030	33257.10000	20.30830	23.82300
36.15030	33380.90000	20.36460	23.82000
36.25030	33485.20000	20.42110	23.82800
36.35030	33613.90000	20.47740	23.82600
36.45030	33735.10000	20.53370	23.83300
36.55030	33827.10000	20.59010	23.83300
36.65030	33956.90000	20.64640	23.83900
36.75030	34081.00000	20.70280	23.83900
36.85030	34173.10000	20.75920	23.84500
36.95030	34306.90000	20.81550	23.84500
37.05030	34432.30000	20.87190	23.84900
37.15030	34522.30000	20.92820	23.85000
37.25030	34656.80000	20.98450	23.85300
37.35030	34773.80000	21.04090	23.85500
37.45030	34865.10000	21.09730	23.85500
37.55030	34999.20000	21.15360	23.85600
37.65030	35116.20000	21.20990	23.85500
37.75030	35212.50000	21.26630	23.85600
37.85030	35335.10000	21.32260	23.85600
37.95030	35446.70000	21.37900	23.85700
38.05030	35555.40000	21.43530	23.85800
38.15030	35665.60000	21.49170	23.85800
38.25030	35781.20000	21.54800	23.85900
38.35030	35904.60000	21.60440	23.85900
38.45030	36003.40000	21.66070	23.86000
38.55030	36131.50000	21.71710	23.86100
38.65030	36243.60000	21.77340	23.86100
38.75030	36341.00000	21.82980	23.86200
38.85030	36466.60000	21.88610	23.86100
38.95030	36589.30000	21.94240	23.86000
39.05030	36676.70000	21.99890	23.86100
39.15030	36805.70000	22.05510	23.86000
39.25030	36930.90000	22.11150	23.86000
39.35030	37008.10000	22.16790	23.85900
39.45030	37136.20000	22.22420	23.85900
39.55030	37258.30000	22.28060	23.85900
39.65030	37335.00000	22.33690	23.85900
39.75030	37470.00000	22.39330	23.85800
39.85030	37580.80000	22.44960	23.85800
39.95030	37667.40000	22.50600	23.85800
40.05030	37797.50000	22.56240	23.85800
40.15030	37911.50000	22.61870	23.85700
40.25030	38009.30000	22.67510	23.85700
40.35030	38133.90000	22.73130	23.85600
40.45030	38249.30000	22.78770	23.85600
40.55030	38360.30000	22.84410	23.85300
40.65030	38471.70000	22.90040	23.85200
40.75030	38596.90000	22.95680	23.84700
40.85030	38715.40000	23.01320	23.84600
40.95030	38816.20000	23.06950	23.83900
41.05030	38942.60000	23.12590	23.83800
41.15030	39073.70000	23.18210	23.83000
41.25030	39164.30000	23.23860	23.82800
41.35030	39290.90000	23.29490	23.82200
41.45030	39428.50000	23.35120	23.81900
41.55030	39496.20000	23.40760	23.81400
41.65030	39646.00000	23.46390	23.81100
41.75030	39763.00000	23.52030	23.80800
41.85030	39850.70000	23.57670	23.80500
41.95030	39982.80000	23.63300	23.80200
42.05030	40098.80000	23.68940	23.80200
42.15030	40192.40000	23.74570	23.79900
42.25030	40330.60000	23.80200	23.80100
42.35030	40449.80000	23.85840	23.79800
42.45030	40555.30000	23.91470	23.80100
42.55030	40679.10000	23.97110	23.79900
42.65030	40800.50000	24.02740	23.80200
42.75030	40908.60000	24.08380	23.80000
42.85030	41025.10000	24.14010	23.79900
42.95030	41147.10000	24.19650	23.79700
43.05030	41267.10000	24.25280	23.79600
43.15030	41375.90000	24.30920	23.79400
43.25030	41502.10000	24.36560	23.79200
43.35030	41627.50000	24.42190	23.79000
43.45030	41726.00000	24.47830	23.78600
43.55030	41853.20000	24.53460	23.78400
43.65030	41984.60000	24.59090	23.77800
43.75030	42067.50000	24.64730	23.77600
43.85030	42205.50000	24.70360	23.77000
43.95030	42331.20000	24.76000	23.76800
44.05030	42416.50000	24.81640	23.76200
44.15030	42552.20000	24.87270	23.76000
44.25030	42681.30000	24.92900	23.75400
44.35030	42764.80000	24.98540	23.75100
44.45030	42901.80000	25.04180	23.74500
44.55030	43023.10000	25.09810	23.74200
44.65030	43119.50000	25.15440	23.73600
44.75030	43253.70000	25.21080	23.73200
44.85030	43377.40000	25.26710	23.72800
44.95030	43482.20000	25.32350	23.72500
45.05030	43609.20000	25.37980	23.72300
45.15030	43729.90000	25.43610	23.72000
45.25030	43848.20000	25.49250	23.72900
45.35030	43962.80000	25.54890	23.72700
45.45030	44087.50000	25.60530	23.73400
45.55030	44212.90000	25.66160	23.73200
45.65030	44316.60000	25.71800	23.73600
45.75030	44445.70000	25.77430	23.73400
45.85030	44578.50000	25.83060	23.73400
45.95030	44669.20000	25.88700	23.73300
46.05030	44803.20000	25.94330	23.73500
46.15030	44930.70000	25.99960	23.73400
46.25030	45019.80000	26.05610	23.73700
46.35030	45160.60000	26.11240	23.73700
46.45030	45283.70000	26.16880	23.74200
46.55030	45368.20000	26.22500	23.74200
46.65030	45500.80000	26.28140	23.74800
46.75030	45619.30000	26.33780	23.74900
46.85030	45709.90000	26.39420	23.75500
46.95030	45844.10000	26.45050	23.75600
47.05030	45965.60000	26.50690	23.76100
47.15030	46068.60000	26.56320	23.76200
47.25030	46193.40000	26.61950	23.76500
47.35030	46305.80000	26.67590	23.76600
47.45030	46422.10000	26.73220	23.76400
47.55030	46536.10000	26.78860	23.76500
47.65030	46658.70000	26.84490	23.76400
47.75030	46783.10000	26.90130	23.76500
47.85030	46888.90000	26.95770	23.76300
47.95030	47009.50000	27.01390	23.76400
48.05030	47141.70000	27.07050	23.76200
48.15030	47232.40000	27.12680	23.76300
48.25030	47358.70000	27.18320	23.76000
48.35030	47488.10000	27.23960	23.76000
48.45030	47577.60000	27.29590	23.75700
48.55030	47711.70000	27.35220	23.75700
48.65030	47839.70000	27.40860	23.75300
48.75030	47927.70000	27.46500	23.75300
48.85030	48060.10000	27.52130	23.74900
48.95030	48188.60000	27.57760	23.74800
49.05030	48273.60000	27.63400	23.74500
49.15030	48409.90000	27.69020	23.74400
49.25030	48534.40000	27.74650	23.74100
49.35030	48634.80000	27.80280	23.74000
49.45030	48759.30000	27.85920	23.73800
49.55030	48872.70000	27.91550	23.73600
49.65030	48982.90000	27.97170	23.73700
49.75030	49097.50000	28.02840	23.73600
49.85030	49212.00000	28.08450	23.73600
49.95030	49330.90000	28.14090	23.73500
50.05030	49433.40000	28.19720	23.73400
50.15030	49552.50000	28.25360	23.73300
50.25030	49680.80000	28.30990	23.73400
50.35030	49765.10000	28.36640	23.73300
50.45030	49895.90000	28.42270	23.73500
50.55030	50020.20000	28.47900	23.73800
50.65030	50100.70000	28.53550	23.73700
50.75030	50233.40000	28.59170	23.74200
50.85030	50351.40000	28.64820	23.74200
50.95030	50440.80000	28.70440	23.74500
51.05030	50564.50000	28.76090	23.74500
51.15030	50691.00000	28.81710	23.74700
51.25030	50772.10000	28.87350	23.74800
51.35030	50900.50000	28.92990	23.74800
51.45030	51016.70000	28.98620	23.74800
51.55030	51100.60000	29.04260	23.74800
51.65030	51224.50000	29.09890	23.74800
51.75030	51333.70000	29.15520	23.74800
51.85030	51430.90000	29.21160	23.74800
51.95030	51544.00000	29.26790	23.74800
52.05030	51669.00000	29.32430	23.74800
52.15030	51752.10000	29.38070	23.74800
52.25030	51888.70000	29.43700	23.74800
52.35030	51974.40000	29.49330	23.74800
52.45030	52098.80000	29.54980	23.74700
52.55030	52192.40000	29.60600	23.74700
52.65030	52321.50000	29.66240	23.74400
52.75030	52442.90000	29.71870	23.74400
52.85030	52529.00000	29.77520	23.73900
52.95030	52668.00000	29.83140	23.73900
53.05030	52788.90000	29.88770	23.73500
53.15030	52871.20000	29.94420	23.73400
53.25030	53013.80000	30.00060	23.73100
53.35030	53133.40000	30.05700	23.73000
53.45030	53218.80000	30.11330	23.72800
53.55030	53351.80000	30.16960	23.72700
53.65030	53475.90000	30.22590	23.72600
53.75030	53564.70000	30.28230	23.72500
53.85030	53697.20000	30.33870	23.72400
53.95030	53805.00000	30.39500	23.72300
54.05030	53918.50000	30.45130	23.72200
54.15030	54030.90000	30.50780	23.72000
54.25030	54149.00000	30.56390	23.72000
54.35030	54249.20000	30.62040	23.71800
54.45030	54362.00000	30.67680	23.71800
54.55030	54471.30000	30.73290	23.71700
54.65030	54585.70000	30.78950	23.71700
54.75030	54676.30000	30.84580	23.71600
54.85030	54792.60000	30.90220	23.71700
54.95030	54911.30000	30.95840	23.71600
55.05030	54996.40000	31.01490	23.71800
55.15030	55110.90000	31.07110	23.71700
55.25030	55234.00000	31.12750	23.71900
55.35030	55317.10000	31.18380	23.71800
55.45030	55440.20000	31.24020	23.72100
55.55030	55569.20000	31.29660	23.72100
55.65030	55640.20000	31.35290	23.72400
55.75030	55767.60000	31.40930	23.72400
55.85030	55887.80000	31.46570	23.72700
55.95030	55974.40000	31.52190	23.72700
56.05030	56099.80000	31.57830	23.73100
56.15030	56206.60000	31.63480	23.73100
56.25030	56306.90000	31.69100	23.73500
56.35030	56423.90000	31.74740	23.73600
56.45030	56540.60000	31.80370	23.73800
56.55030	56648.50000	31.86000	23.73900
56.65030	56754.80000	31.91650	23.74100
56.75030	56868.20000	31.97280	23.74200
56.85030	56986.90000	32.02910	23.74300
56.95030	57084.60000	32.08550	23.74400
57.05030	57199.10000	32.14180	23.74400
57.15030	57323.80000	32.19820	23.74500
57.25030	57406.60000	32.25460	23.74500
57.35030	57530.50000	32.31080	23.74600
57.45030	57655.60000	32.36720	23.74400
57.55030	57737.40000	32.42360	23.74500
57.65030	57869.20000	32.47980	23.74400
57.75030	57989.60000	32.53620	23.74400
57.85030	58072.10000	32.59270	23.74300
57.95030	58201.40000	32.64900	23.74400
58.05030	58317.20000	32.70530	23.74200
58.15030	58405.20000	32.76180	23.74200
58.25030	58531.60000	32.81800	23.74100
58.35030	58644.50000	32.87440	23.74100
58.45030	58741.60000	32.93080	23.74000
58.55030	58858.90000	32.98710	23.74000
58.65030	58970.60000	33.04340	23.74000
58.75030	59079.60000	33.09970	23.73900
58.85030	59191.60000	33.15620	23.73900
58.95030	59304.10000	33.21240	23.73800
59.05030	59425.00000	33.26880	23.73800
59.15030	59523.90000	33.32510	23.73800
59.25030	59639.10000	33.38150	23.73700
59.35030	59764.10000	33.43780	23.73700
59.45030	59856.90000	33.49420	23.73800
59.55030	59974.90000	33.55060	23.73700
59.65030	60109.90000	33.60690	23.73700
59.75030	60194.30000	33.66330	23.73700
59.85030	60325.00000	33.71960	23.73800
59.95030	60450.00000	33.77600	23.73800
60.05030	60537.80000	33.83230	23.73900
60.15030	60670.20000	33.88860	23.73900
60.25030	60796.00000	33.94500	23.74000
60.35030	60888.00000	34.00140	23.74000
60.45030	61019.90000	34.05780	23.74500
60.55030	61139.30000	34.11400	23.74600
60.65030	61232.80000	34.17040	23.75500
60.75030	61358.00000	34.22680	23.75600
60.85030	61453.00000	34.28320	23.77000
60.95030	61488.50000	34.33940	23.77200
61.05030	61587.90000	34.39590	23.78800
61.15030	61682.90000	34.45230	23.79100
61.25030	61795.10000	34.50850	23.80600
61.35030	61877.80000	34.56490	23.81000
61.45030	62001.10000	34.62120	23.82200
61.55030	62107.20000	34.67760	23.82700
61.65030	62199.90000	34.73390	23.83500
61.75030	62316.90000	34.79030	23.84100
61.85030	62449.30000	34.84660	23.84400
61.95030	62526.80000	34.90300	23.84200
62.05030	62663.20000	34.95940	23.84700
62.15030	62786.60000	35.01570	23.84000
62.25030	62867.30000	35.07200	23.84500
62.35030	62996.80000	35.12830	23.84900
62.45030	63117.90000	35.18470	23.83800
62.55030	63201.30000	35.24110	23.84100
62.65030	63338.80000	35.29740	23.83000
62.75030	63456.80000	35.35370	23.83200
62.85030	63546.20000	35.41010	23.82500
62.95030	63684.60000	35.46650	23.82600
63.05030	63797.80000	35.52290	23.83100
63.15030	63904.70000	35.57910	23.83100
63.25030	64032.70000	35.63560	23.83900
63.35030	64144.60000	35.69190	23.84000
63.45030	64262.90000	35.74820	23.84800
63.55030	64371.50000	35.80460	23.84900
63.65030	64480.90000	35.86090	23.85500
63.75030	64605.20000	35.91720	23.85700
63.85030	64700.10000	35.97360	23.86200
63.95030	64821.90000	36.03010	23.86400
64.05030	64946.90000	36.08640	23.86600
64.15030	65027.70000	36.14260	23.86900
64.25030	65153.70000	36.19900	23.86900
64.35030	65280.70000	36.25530	23.87100
64.45030	65356.20000	36.31170	23.86800
64.55030	65492.40000	36.36810	23.87000
64.65030	65610.70000	36.42440	23.86400
64.75030	65694.30000	36.48080	23.86500
64.85030	65819.70000	36.53710	23.85600
64.95030	65933.90000	36.59340	23.85600
65.05030	66019.20000	36.64990	23.84700
65.15030	66143.20000	36.70620	23.84600
65.25030	66258.00000	36.76250	23.83800
65.35030	66350.10000	36.81890	23.83700
65.45030	66466.90000	36.87530	23.83200
65.55030	66574.10000	36.93160	23.83000
65.65030	66684.30000	36.98790	23.82400
65.75030	66795.80000	37.04430	23.82200
65.85030	66903.00000	37.10060	23.81100
65.95030	67031.60000	37.15690	23.80800
66.05030	67126.30000	37.21340	23.79900
66.15030	67246.40000	37.26960	23.79600
66.25030	67371.60000	37.32600	23.79200
66.35030	67459.20000	37.38240	23.78800
66.45030	67584.80000	37.43880	23.78700
66.55030	67707.20000	37.49510	23.78400
66.65030	67782.70000	37.55130	23.78400
66.75030	67907.70000	37.60780	23.78100
66.85030	68033.90000	37.66410	23.78300
66.95030	68111.60000	37.72050	23.78000
67.05030	68238.70000	37.77670	23.78200
67.15030	68355.60000	37.83320	23.78000
67.25030	68438.00000	37.88960	23.78400
67.35030	68568.00000	37.94590	23.78200
67.45030	68684.90000	38.00220	23.78700
67.55030	68777.40000	38.05860	23.78600
67.65030	68906.30000	38.11490	23.79100
67.75030	69014.40000	38.17130	23.79100
67.85030	69120.40000	38.22770	23.79700
67.95030	69240.00000	38.28390	23.79700
68.05030	69343.30000	38.34030	23.80000
68.15030	69455.50000	38.39660	23.80100
68.25030	69561.70000	38.45310	23.79800
68.35030	69673.40000	38.50940	23.79900
68.45030	69796.50000	38.56570	23.79300
68.55030	69884.30000	38.62200	23.79300
68.65030	70008.00000	38.67840	23.78900
68.75030	70132.50000	38.73480	23.78900
68.85030	70216.70000	38.79110	23.78500
68.95030	70340.30000	38.84750	23.78400
69.05030	70463.30000	38.90380	23.77900
69.15030	70546.80000	38.96020	23.77800
69.25030	70673.80000	39.01640	23.77300
69.35030	70796.00000	39.07290	23.77100
69.45030	70873.70000	39.12920	23.76700
69.55030	71004.70000	39.18550	23.76500
69.65030	71123.70000	39.24190	23.76200
69.75030	71208.30000	39.29820	23.76000
69.85030	71341.80000	39.35460	23.75700
69.95030	71452.50000	39.41090	23.75500
70.05030	71546.30000	39.46730	23.75300
70.15030	71673.70000	39.52360	23.75000
70.25030	71781.90000	39.57990	23.75000
70.35030	71883.80000	39.63640	23.74800
70.45030	71997.00000	39.69280	23.74800
70.55030	72107.00000	39.74910	23.74600
70.65030	72216.70000	39.80540	23.74500
70.75030	72326.60000	39.86180	23.74300
70.85030	72431.80000	39.91810	23.74200
70.95030	72553.60000	39.97460	23.74100
71.05030	72645.10000	40.03070	23.74000
71.15030	72752.20000	40.08720	23.73800
71.25030	72881.70000	40.14350	23.73800
71.35030	72956.80000	40.19990	23.73700
71.45030	73080.80000	40.25630	23.73700
71.55030	73196.30000	40.31250	23.73600
71.65030	73274.50000	40.36890	23.73700
71.75030	73402.30000	40.42530	23.73500
71.85030	73519.70000	40.48160	23.73700
71.95030	73601.50000	40.53800	23.73600
72.05030	73724.00000	40.59430	23.73700
72.15030	73838.60000	40.65060	23.73700
72.25030	73928.80000	40.70700	23.73800
72.35030	74044.00000	40.76340	23.73700
72.45030	74154.10000	40.81970	23.73700
72.55030	74261.30000	40.87600	23.73800
72.65030	74375.00000	40.93230	23.73800
72.75030	74471.80000	40.98880	23.73900
72.85030	74591.30000	41.04500	23.73900
72.95030	74677.90000	41.10150	23.74000
73.05030	74799.10000	41.15780	23.74000
73.15030	74906.90000	41.21410	23.74100
73.25030	74993.70000	41.27050	23.74100
73.35030	75118.30000	41.32690	23.74200
73.45030	75233.40000	41.38320	23.74200
73.55030	75314.70000	41.43960	23.74200
73.65030	75429.40000	41.49590	23.74100
73.75030	75548.90000	41.55220	23.74100
73.85030	75623.40000	41.60860	23.74100
73.95030	75746.70000	41.66490	23.74100
74.05030	75862.10000	41.72130	23.74100
74.15030	75941.40000	41.77760	23.74100
74.25030	76065.40000	41.83400	23.74200
74.35030	76177.00000	41.89040	23.74200
74.45030	76255.50000	41.94670	23.74200
74.55030	76375.90000	42.00310	23.74200
74.65030	76480.70000	42.05930	23.74300
74.75030	76566.10000	42.11580	23.74300
74.85030	76682.00000	42.17210	23.74300
74.95030	76784.30000	42.22850	23.74400
75.05030	76877.90000	42.28480	23.74400
75.15030	76982.10000	42.34120	23.74400
75.25030	77082.20000	42.39750	23.74500
75.35030	77190.30000	42.45390	23.74500
75.45030	77274.70000	42.51030	23.74400
75.55030	77386.40000	42.56660	23.74400
75.65030	77508.90000	42.62290	23.74300
75.75030	77590.40000	42.67920	23.74300
75.85030	77700.80000	42.73560	23.74200
75.95030	77822.10000	42.79190	23.74200
76.05030	77897.10000	42.84830	23.74000
76.15030	78013.90000	42.90460	23.74000
76.25030	78131.50000	42.96100	23.73800
76.35030	78201.40000	43.01740	23.73800
76.45030	78319.90000	43.07370	23.73700
76.55030	78432.50000	43.13020	23.73700
76.65030	78512.10000	43.18640	23.73700
76.75030	78612.80000	43.24280	23.73600
76.85030	78722.80000	43.29910	23.73600
76.95030	78813.10000	43.35550	23.73600
77.05030	78919.10000	43.41180	23.73600
77.15030	79015.30000	43.46810	23.73600
77.25030	79110.90000	43.52450	23.73700
77.35030	79208.80000	43.58090	23.73600
77.45030	79308.50000	43.63720	23.73800
77.55030	79414.80000	43.69360	23.73800
77.65030	79494.10000	43.75000	23.73900
77.75030	79600.80000	43.80630	23.73900
77.85030	79713.50000	43.86270	23.74000
77.95030	79786.10000	43.91900	23.74000
78.05030	79889.40000	43.97530	23.74100
78.15030	80003.10000	44.03170	23.74200
78.25030	80071.20000	44.08800	23.74300
78.35030	80187.60000	44.14440	23.74300
78.45030	80286.90000	44.20070	23.74400
78.55030	80359.50000	44.25710	23.74400
78.65030	80479.20000	44.31340	23.74600
78.75030	80573.40000	44.36980	23.74600
78.85030	80663.70000	44.42610	23.74800
78.95030	80772.40000	44.48240	23.74800
79.05030	80870.70000	44.53890	23.74900
79.15030	80965.30000	44.59510	23.75000
79.25030	81065.40000	44.65150	23.75000
79.35030	81169.90000	44.70780	23.75100
79.45030	81271.20000	44.76420	23.74900
79.55030	81354.50000	44.82050	23.75000
79.65030	81468.30000	44.87680	23.74700
79.75030	81575.00000	44.93320	23.74700
79.85030	81651.10000	44.98960	23.74300
79.95030	81768.20000	45.04600	23.74300
80.05030	81876.80000	45.10230	23.73900
80.15030	81945.40000	45.15870	23.73800
80.25030	82056.60000	45.21510	23.73400
80.35030	82172.00000	45.27130	23.73400
80.45030	82240.20000	45.32780	23.73100
80.55030	82352.10000	45.38410	23.73000
80.65030	82460.90000	45.44040	23.72800
80.75030	82532.80000	45.49680	23.72700
80.85030	82646.40000	45.55310	23.72700
80.95030	82747.90000	45.60950	23.72500
81.05030	82824.60000	45.66590	23.72600
81.15030	82929.60000	45.72220	23.72400
81.25030	83025.90000	45.77850	23.72600
81.35030	83116.20000	45.83480	23.72500
81.45030	83202.50000	45.89120	23.72600
81.55030	83304.20000	45.94760	23.72600
81.65030	83396.60000	46.00390	23.72900
81.75030	83477.20000	46.06030	23.72800
81.85030	83574.90000	46.11660	23.73300
81.95030	83676.90000	46.17290	23.73300
82.05030	83745.20000	46.22920	23.73400
82.15030	83848.50000	46.28570	23.73400
82.25030	83948.70000	46.34200	23.73600
82.35030	84009.00000	46.39840	23.73700
82.45030	84113.60000	46.45470	23.74100
82.55030	84207.50000	46.51110	23.74200
82.65030	84256.90000	46.56740	23.74400
82.75030	84358.10000	46.62370	23.74500
82.85030	84452.00000	46.68010	23.74600
82.95030	84510.30000	46.73640	23.74600
83.05030	84615.70000	46.79280	23.74700
83.15030	84708.60000	46.84920	23.74600
83.25030	84783.80000	46.90550	23.74700
83.35030	84882.20000	46.96190	23.74500
83.45030	84975.50000	47.01830	23.74600
83.55030	85064.10000	47.07450	23.74200
83.65030	85155.80000	47.13090	23.74200
83.75030	85244.00000	47.18720	23.73700
83.85030	85347.20000	47.24360	23.73700
83.95030	85422.00000	47.30010	23.73100
84.05030	85522.90000	47.35630	23.73100
84.15030	85621.30000	47.41260	23.72400
84.25030	85689.80000	47.46910	23.72300
84.35030	85796.10000	47.52540	23.71600
84.45030	85895.00000	47.58180	23.71500
84.55030	85958.10000	47.63800	23.70900
84.65030	86063.00000	47.69440	23.70700
84.75030	86159.50000	47.75070	23.70400
84.85030	86221.80000	47.80720	23.70100
84.95030	86326.00000	47.86350	23.70100
85.05030	86423.80000	47.91970	23.69900
85.15030	86476.80000	47.97620	23.69700
85.25030	86601.80000	48.03250	23.69500
85.35030	86676.20000	48.08890	23.69200
85.45030	86757.70000	48.14530	23.68900
85.55030	86847.90000	48.20170	23.68600
85.65030	86935.40000	48.25790	23.68400
85.75030	87015.20000	48.31420	23.68200
85.85030	87094.20000	48.37070	23.68000
85.95030	87183.30000	48.42690	23.67800
86.05030	87269.10000	48.48330	23.67200
86.15030	87335.00000	48.53960	23.67000
86.25030	87426.20000	48.59600	23.65800
86.35030	87514.90000	48.65230	23.65500
86.45030	87572.30000	48.70870	23.64400
86.55030	87661.10000	48.76490	23.64000
86.65030	87741.60000	48.82150	23.63200
86.75030	87790.30000	48.87780	23.62800
86.85030	87881.40000	48.93410	23.62700
86.95030	87967.00000	48.99040	23.62300
87.05030	88015.30000	49.04680	23.62600
87.15030	88112.80000	49.10320	23.62200
87.25030	88195.60000	49.15950	23.62900
87.35030	88252.90000	49.21580	23.62600
87.45030	88341.30000	49.27230	23.63600
87.55030	88424.40000	49.32860	23.63400
87.65030	88487.30000	49.38500	23.64600
87.75030	88569.10000	49.44120	23.64500
87.85030	88652.10000	49.49760	23.65600
87.95030	88730.10000	49.55380	23.65700
88.05030	88796.00000	49.61040	23.66900
88.15030	88884.00000	49.66660	23.67100
88.25030	88969.30000	49.72300	23.68300
88.35030	89026.00000	49.77930	23.68600
88.45030	89111.50000	49.83570	23.69300
88.55030	89199.90000	49.89210	23.69700
88.65030	89252.20000	49.94840	23.69900
88.75030	89347.00000	50.00470	23.70200
88.85030	89430.30000	50.06100	23.70100
88.95030	89480.00000	50.11750	23.70400
89.05030	89577.50000	50.17380	23.70100
89.15030	89658.20000	50.23010	23.70300
89.25030	89710.30000	50.28650	23.70000
89.35030	89805.60000	50.34290	23.70300
89.45030	89879.50000	50.39910	23.70000
89.55030	89941.80000	50.45560	23.70200
89.65030	90023.30000	50.51190	23.70000
89.75030	90099.00000	50.56820	23.70100
89.85030	90171.20000	50.62460	23.69900
89.95030	90237.50000	50.68090	23.70000
90.05030	90313.50000	50.73730	23.69700
90.15030	90392.50000	50.79360	23.69800
90.25030	90441.70000	50.85000	23.69600
90.35030	90517.70000	50.90640	23.69700
90.45030	90599.60000	50.96270	23.69600
90.55030	90636.50000	51.01900	23.69600
90.65030	90719.00000	51.07550	23.69400
90.75030	90797.60000	51.13180	23.69400
90.85030	90833.60000	51.18820	23.70300
90.95030	90917.90000	51.24450	23.70300
91.05030	90984.30000	51.30080	23.71300
91.15030	91017.90000	51.35720	23.71500
91.25030	91101.30000	51.41360	23.72300
91.35030	91158.80000	51.46980	23.72500
91.45030	91193.60000	51.52630	23.73100
91.55030	91259.60000	51.58260	23.73300
91.65030	91315.20000	51.63890	23.73700
91.75030	91366.10000	51.69530	23.74000
91.85030	91420.40000	51.75160	23.74300
91.95030	91482.10000	51.80800	23.74600
92.05030	91555.10000	51.86430	23.74700
92.15030	91603.80000	51.92080	23.75000
92.25030	91668.30000	51.97690	23.75000
92.35030	91738.20000	52.03340	23.75200
92.45030	91772.50000	52.08980	23.75000
92.55030	91843.70000	52.14590	23.75200
92.65030	91914.90000	52.20240	23.74800
92.75030	91940.40000	52.25880	23.75000
92.85030	92020.10000	52.31510	23.74600
92.95030	92087.50000	52.37150	23.74700
93.05030	92113.70000	52.42780	23.74800
93.15030	92191.40000	52.48420	23.74000
93.25030	92251.50000	52.54050	23.74000
93.35030	92283.00000	52.59690	23.73800
93.45030	92356.50000	52.65320	23.73700
93.55030	92409.90000	52.70960	23.73600
93.65030	92450.40000	52.76590	23.73500
93.75030	92509.60000	52.82230	23.73300
93.85030	92561.70000	52.87850	23.73300
93.95030	92615.40000	52.93490	23.73000
94.05030	92658.70000	52.99130	23.73000
94.15030	92704.60000	53.04770	23.72800
94.25030	92763.10000	53.10400	23.72700
94.35030	92782.70000	53.16020	23.72500
94.45030	92834.90000	53.21680	23.72500
94.55030	92890.10000	53.27300	23.72400
94.65030	92900.50000	53.32950	23.72300
94.75030	92954.10000	53.38570	23.72200
94.85030	92996.70000	53.44210	23.72100
94.95030	92993.50000	53.49850	23.72100
95.05030	93037.80000	53.55490	23.72000
95.15030	93079.80000	53.61120	23.71900
95.25030	93076.80000	53.66750	23.71800
95.35030	93124.70000	53.72390	23.71800
95.45030	93152.50000	53.78020	23.71700
95.55030	93164.90000	53.83660	23.71600
95.65030	93191.70000	53.89290	23.71500
95.75030	93215.30000	53.94920	23.71600
95.85030	93231.30000	54.00560	23.71500
95.95030	93243.70000	54.06190	23.71700
96.05030	93252.30000	54.11820	23.71700
96.15030	93266.50000	54.17470	23.71800
96.25030	93257.20000	54.23100	23.71700
96.35030	93270.20000	54.28730	23.71700
96.45030	93284.70000	54.34370	23.71700
96.55030	93258.20000	54.40040	23.71700
96.65030	93278.40000	54.45650	23.71800
96.75030	93296.90000	54.51280	23.71800
96.85030	93260.70000	54.56920	23.72000
96.95030	93284.50000	54.62550	23.72000
97.05030	93293.50000	54.68180	23.72200
97.15030	93264.90000	54.73820	23.72200
97.25030	93281.00000	54.79470	23.72500
97.35030	93274.20000	54.85100	23.72500
97.45030	93253.50000	54.90730	23.72700
97.55030	93268.50000	54.96350	23.72800
97.65030	93256.90000	55.02020	23.73000
97.75030	93236.20000	55.07630	23.73100
97.85030	93225.50000	55.13280	23.73300
97.95030	93221.70000	55.18900	23.73400
98.05030	93201.90000	55.24560	23.73400
98.15030	93173.70000	55.30160	23.73500
98.25030	93151.50000	55.35830	23.73400
98.35030	93117.40000	55.41430	23.73500
98.45030	93045.70000	55.47100	23.73500
98.55030	93003.50000	55.52720	23.73500
98.65030	92932.50000	55.58380	23.73400
98.75030	92808.50000	55.64020	23.73500
98.85030	92702.80000	55.69620	23.73300
98.95030	92580.90000	55.75210	23.73300
99.05030	92424.80000	55.80880	23.73100
99.15030	92319.00000	55.86540	23.73100
99.25030	92191.60000	55.92180	23.73000
99.35030	92030.90000	55.97830	23.73000
99.45030	91910.40000	56.03440	23.73000
99.55030	91770.40000	56.09080	23.73000
99.65030	91615.20000	56.14690	23.73000
99.75030	91458.60000	56.20300	23.73000
99.85030	91300.10000	56.25960	23.73100
99.95030	91131.40000	56.31630	23.73100
100.05000	90950.90000	56.37300	23.73300
100.15000	90777.30000	56.42900	23.73300
100.25000	90595.40000	56.48520	23.73500
100.35000	90377.60000	56.54110	23.73500
100.45000	90172.70000	56.59730	23.73600
100.55000	89954.50000	56.65410	23.73600
100.65000	89668.90000	56.71050	23.73700
100.75000	89371.90000	56.76690	23.73700
100.85000	89035.10000	56.82340	23.73700
100.95000	88625.70000	56.87960	23.73700
101.05000	88264.50000	56.93560	23.73700
101.15000	87835.90000	56.99190	23.73700
101.25000	87357.20000	57.04830	23.73600
101.35000	86938.00000	57.10520	23.73600
101.45000	86556.90000	57.16160	23.73600
101.55000	86180.80000	57.21770	23.73600
101.65000	85881.70000	57.27390	23.73700
101.75000	85620.60000	57.33010	23.73700
101.85000	85380.00000	57.38660	23.73700
101.95000	85145.90000	57.44290	23.73700
102.05000	84930.70000	57.49960	23.73800
102.15000	84741.90000	57.55580	23.73900
102.25000	84545.20000	57.61220	23.74000
102.35000	84399.80000	57.66850	23.74000
102.45000	84260.80000	57.72440	23.74200
102.55000	84082.70000	57.78070	23.74300
102.65000	83947.10000	57.83730	23.74500
102.75000	83819.10000	57.89390	23.74600
102.85000	83658.80000	57.95050	23.74700
102.95000	83533.90000	58.00650	23.74800
103.05000	83404.10000	58.06260	23.75000
103.15000	83216.50000	58.11900	23.75100
103.25000	83045.30000	58.17540	23.75200
103.35000	82828.90000	58.23170	23.75100
103.45000	82516.80000	58.28830	23.75200
103.55000	82242.10000	58.34490	23.75100
103.65000	81944.10000	58.40130	23.75200
103.75000	81608.70000	58.45720	23.75000
103.85000	81162.90000	58.51340	23.75100
103.95000	80609.90000	58.56970	23.75100
104.05000	80030.60000	58.62630	23.75100
104.15000	79383.90000	58.68300	23.75100
104.25000	78475.00000	58.73940	23.75200
104.35000	77160.10000	58.79580	23.75200
104.45000	76034.00000	58.85190	23.75200
104.55000	75376.60000	58.90780	23.75300
104.65000	75033.30000	58.96400	23.75300
104.75000	74731.60000	59.02070	23.75500
104.85000	74493.30000	59.07720	23.75500
104.95000	74270.50000	59.13370	23.75600
105.05000	74005.90000	59.18990	23.75600
105.15000	73779.20000	59.24620	23.75700
105.25000	73575.80000	59.30230	23.75700
105.35000	73405.60000	59.35860	23.75600
105.45000	73319.10000	59.41510	23.75600
105.55000	73226.50000	59.47150	23.75500
105.65000	73144.00000	59.52830	23.75500
105.75000	73084.00000	59.58450	23.75200
105.85000	73025.50000	59.64070	23.75200
105.95000	72957.80000	59.69690	23.75000
106.05000	72874.10000	59.75300	23.75000
106.15000	72800.00000	59.80950	23.74700
106.25000	72872.60000	59.86570	23.74700
106.35000	72538.60000	59.92290	23.74700
106.45000	72931.10000	59.97840	23.74700
106.55000	72810.60000	60.03510	23.74700
106.65000	72882.90000	60.09110	23.74700
106.75000	72928.50000	60.14740	23.74700
106.85000	72988.40000	60.20390	23.74700
106.95000	73030.40000	60.26050	23.74700
107.05000	73111.20000	60.31700	23.74600
107.15000	73206.80000	60.37340	23.74400
107.25000	73239.90000	60.42950	23.74400
107.35000	73336.40000	60.48550	23.74200
107.45000	73412.80000	60.54170	23.74200
107.55000	73452.50000	60.59860	23.74000
107.65000	73536.30000	60.65510	23.74000
107.75000	73583.60000	60.71170	23.73800
107.85000	73613.10000	60.76770	23.73800
107.95000	73633.60000	60.82380	23.73600
108.05000	73658.60000	60.88020	23.73500
108.15000	73711.70000	60.93650	23.72900
108.25000	73764.20000	60.99270	23.72100
108.35000	73823.10000	61.04940	23.71900
108.45000	73898.00000	61.10590	23.71000
108.55000	73940.00000	61.16230	23.70800
108.65000	74019.40000	61.21840	23.70200
108.75000	74111.30000	61.27430	23.69900
108.85000	74159.30000	61.33080	23.69600
108.95000	74260.10000	61.38740	23.69300
109.05000	74358.80000	61.44410	23.69300
109.15000	74411.20000	61.50030	23.69100
109.25000	74524.60000	61.55660	23.69300
109.35000	74620.80000	61.61270	23.69100
109.45000	74688.00000	61.66880	23.69500
109.55000	74797.80000	61.72530	23.69300
109.65000	74887.40000	61.78150	23.69900
109.75000	74961.50000	61.83860	23.69800
109.85000	75055.90000	61.89490	23.70500
109.95000	75140.60000	61.95110	23.70500
110.05000	75234.70000	62.00730	23.71100
110.15000	75318.70000	62.06320	23.71100
110.25000	75410.70000	62.11970	23.71700
110.35000	75515.30000	62.17610	23.71800
110.45000	75586.20000	62.23290	23.72100
110.55000	75692.50000	62.28920	23.72200
110.65000	75812.20000	62.34550	23.72200
110.75000	75872.90000	62.40180	23.72300
110.85000	75987.00000	62.45770	23.72100
110.95000	76102.10000	62.51410	23.72200
111.05000	76167.90000	62.57070	23.72100
111.15000	76292.60000	62.62740	23.72200
111.25000	76403.10000	62.68390	23.72100
111.35000	76486.00000	62.74000	23.72200
111.45000	76608.60000	62.79600	23.72100
111.55000	76709.90000	62.85210	23.72100
111.65000	76801.90000	62.90880	23.72000
111.75000	76918.30000	62.96540	23.72000
111.85000	77021.40000	63.02170	23.71900
111.95000	77122.90000	63.07840	23.71900
112.05000	77230.60000	63.13420	23.71800
112.15000	77333.40000	63.19050	23.71800

## Sheet: DATA4
Step time	Stress	Strain	Temperature
s	Pa	%	°C
0.05033	60.72020	0.02026	23.97100
0.15033	149.36700	0.07004	23.97100
0.25033	248.97600	0.12019	23.97100
0.35033	332.12800	0.17034	23.97200
0.45033	432.92200	0.22047	23.97200
0.55033	540.22900	0.27060	23.97300
0.65033	604.43000	0.32078	23.97300
0.75033	712.53900	0.37090	23.97400
0.85033	825.94100	0.42102	23.97400
0.95033	880.49700	0.47120	23.97600
1.05033	995.52800	0.52132	23.97600
1.15033	1110.26000	0.57145	23.97700
1.25033	1157.81000	0.62163	23.97700
1.35033	1274.22000	0.67174	23.97700
1.45033	1377.64000	0.72188	23.97800
1.55033	1439.47000	0.77205	23.97800
1.65033	1549.51000	0.82217	23.97800
1.75033	1646.16000	0.87231	23.97800
1.85033	1712.98000	0.92247	23.97800
1.95033	1817.36000	0.97260	23.97800
2.05033	1912.94000	1.02274	23.97900
2.15033	2000.98000	1.07288	23.97900
2.25033	2084.38000	1.12303	23.97900
2.35033	2184.97000	1.17316	23.97900
2.45033	2282.75000	1.22330	23.98000
2.55033	2361.89000	1.27346	23.98100
2.65033	2454.80000	1.32359	23.98100
2.75033	2568.64000	1.37371	23.98100
2.85033	2622.75000	1.42390	23.98100
2.95033	2739.81000	1.47401	23.98100
3.05033	2849.52000	1.52414	23.98200
3.15033	2902.77000	1.57432	23.98200
3.25033	3022.32000	1.62443	23.98300
3.35033	3129.69000	1.67456	23.98300
3.45033	3190.04000	1.72473	23.98300
3.55033	3301.45000	1.77486	23.98300
3.65033	3410.22000	1.82500	23.98100
3.75033	3477.88000	1.87517	23.98200
3.85033	3585.44000	1.92529	23.97900
3.95033	3682.25000	1.97543	23.97800
4.05033	3764.87000	2.02558	23.97400
4.15033	3863.27000	2.07572	23.97400
4.25033	3963.66000	2.12585	23.97000
4.35033	4052.18000	2.17600	23.97000
4.45033	4132.50000	2.22616	23.96600
4.55033	4232.61000	2.27627	23.96500
4.65033	4342.80000	2.32641	23.96200
4.75033	4393.28000	2.37659	23.96100
4.85033	4513.09000	2.42670	23.95900
4.95033	4616.50000	2.47683	23.95800
5.05033	4671.97000	2.52701	23.95700
5.15033	4788.49000	2.57712	23.95500
5.25033	4892.37000	2.62726	23.95500
5.35033	4949.27000	2.67743	23.95400
5.45033	5060.48000	2.72755	23.95500
5.55033	5163.96000	2.77769	23.95400
5.65033	5230.27000	2.82785	23.95700
5.75033	5336.33000	2.87797	23.95600
5.85033	5437.20000	2.92812	23.96000
5.95033	5515.93000	2.97827	23.96000
6.05033	5614.44000	3.02841	23.96500
6.15033	5714.39000	3.07855	23.96600
6.25033	5806.76000	3.12868	23.97200
6.35033	5885.89000	3.17884	23.97300
6.45033	5989.19000	3.22896	23.97800
6.55033	6095.54000	3.27909	23.97900
6.65033	6166.03000	3.32928	23.98000
6.75033	6274.73000	3.37940	23.98100
6.85033	6377.54000	3.42952	23.98500
6.95033	6462.43000	3.47970	23.98600
7.05033	6587.63000	3.52979	24.00000
7.15033	6690.40000	3.57995	24.00300
7.25033	6745.89000	3.63012	24.02100
7.35033	6873.69000	3.68024	24.02400
7.45033	6978.04000	3.73038	24.03900
7.55033	7045.23000	3.78053	24.04300
7.65033	7154.62000	3.83067	24.05200
7.75033	7254.65000	3.88081	24.05700
7.85033	7329.97000	3.93097	24.06000
7.95033	7425.90000	3.98109	24.06500
8.05033	7526.68000	4.03123	24.06400
8.15033	7615.51000	4.08138	24.06900
8.25033	7699.91000	4.13153	24.06500
8.35033	7800.60000	4.18165	24.06900
8.45033	7904.77000	4.23178	24.06500
8.55033	7963.86000	4.28196	24.06800
8.65033	8070.10000	4.33210	24.06200
8.75033	8183.84000	4.38223	24.06500
8.85033	8229.13000	4.43239	24.05700
8.95033	8352.29000	4.48252	24.04700
9.05033	8442.03000	4.53265	24.04800
9.15033	8509.88000	4.58281	24.03800
9.25033	8617.02000	4.63293	24.03700
9.35033	8716.05000	4.68310	24.03100
9.45033	8787.42000	4.73321	24.03000
9.55033	8886.78000	4.78337	24.02800
9.65033	8989.69000	4.83349	24.02600
9.75033	9056.50000	4.88366	24.02400
9.85033	9155.35000	4.93378	24.02300
9.95033	9262.13000	4.98392	24.02100
10.05030	9333.40000	5.03408	24.02000
10.15030	9434.25000	5.08422	24.01900
10.25030	9522.93000	5.13435	24.01700
10.35030	9618.80000	5.18449	24.01700
10.45030	9695.16000	5.23464	24.01500
10.55030	9789.94000	5.28479	24.01600
10.65030	9893.94000	5.33492	24.01500
10.75030	9956.76000	5.38508	24.01700
10.85030	10068.50000	5.43520	24.01600
10.95030	10168.90000	5.48533	24.01900
11.05030	10212.80000	5.53552	24.01800
11.15030	10329.50000	5.58562	24.02200
11.25030	10434.50000	5.63576	24.02100
11.35030	10479.90000	5.68591	24.02500
11.45030	10595.70000	5.73604	24.02500
11.55030	10690.30000	5.78620	24.02800
11.65030	10754.90000	5.83635	24.02900
11.75030	10868.70000	5.88648	24.03100
11.85030	10969.10000	5.93661	24.03200
11.95030	11051.70000	5.98676	24.03500
12.05030	11161.80000	6.03693	24.03600
12.15030	11260.00000	6.08706	24.03800
12.25030	11359.60000	6.13721	24.03900
12.35030	11443.60000	6.18739	24.03700
12.45030	11543.60000	6.23749	24.03800
12.55030	11657.20000	6.28762	24.03900
12.65030	11721.50000	6.33776	24.03500
12.75030	11831.90000	6.38789	24.03600
12.85030	11947.40000	6.43799	24.02900
12.95030	12011.00000	6.48820	24.02900
13.05030	12130.10000	6.53835	24.01900
13.15030	12250.90000	6.58846	24.01900
13.25030	12304.70000	6.63866	24.00800
13.35030	12433.10000	6.68876	24.00600
13.45030	12545.40000	6.73890	23.99600
13.55030	12605.10000	6.78906	23.99400
13.65030	12722.00000	6.83919	23.98800
13.75030	12827.10000	6.88931	23.98500
13.85030	12891.70000	6.93947	23.98300
13.95030	12999.90000	6.98960	23.98000
14.05030	13094.10000	7.03971	23.98200
14.15030	13181.30000	7.08990	23.97900
14.25030	13275.90000	7.14006	23.98400
14.35030	13378.20000	7.19015	23.98100
14.45030	13491.70000	7.24029	23.98800
14.55030	13573.40000	7.29048	23.98600
14.65030	13675.40000	7.34059	23.99200
14.75030	13780.00000	7.39075	23.99100
14.85030	13836.10000	7.44089	23.99600
14.95030	13938.90000	7.49100	23.99500
15.05030	14046.00000	7.54115	24.00000
15.15030	14094.50000	7.59131	24.00000
15.25030	14206.20000	7.64145	24.00400
15.35030	14310.10000	7.69159	24.00500
15.45030	14368.40000	7.74175	24.00700
15.55030	14479.30000	7.79189	24.00800
15.65030	14589.60000	7.84198	24.01000
15.75030	14642.40000	7.89218	24.01100
15.85030	14751.60000	7.94230	24.01100
15.95030	14848.10000	7.99242	24.01200
16.05030	14915.90000	8.04258	24.01300
16.15030	15019.30000	8.09274	24.01400
16.25030	15111.50000	8.14285	24.01700
16.35030	15196.80000	8.19299	24.01800
16.45030	15277.60000	8.24315	24.02000
16.55030	15367.80000	8.29330	24.02100
16.65030	15471.80000	8.34343	24.02300
16.75030	15540.90000	8.39358	24.02400
16.85030	15646.10000	8.44369	24.02400
16.95030	15757.30000	8.49385	24.02500
17.05030	15813.40000	8.54405	24.02300
17.15030	15921.30000	8.59412	24.02400
17.25030	16023.90000	8.64426	24.02200
17.35030	16066.90000	8.69446	24.02200
17.45030	16192.60000	8.74454	24.01900
17.55030	16305.80000	8.79469	24.01900
17.65030	16368.40000	8.84488	24.01400
17.75030	16492.50000	8.89498	24.01400
17.85030	16591.50000	8.94510	24.00600
17.95030	16648.90000	8.99529	24.00500
18.05030	16752.10000	9.04542	23.99800
18.15030	16841.80000	9.09556	23.99700
18.25030	16939.20000	9.14569	23.99300
18.35030	17003.30000	9.19586	23.99100
18.45030	17135.50000	9.24596	23.99100
18.55030	17203.50000	9.29614	23.98900
18.65030	17286.70000	9.34627	23.99300
18.75030	17384.60000	9.39640	23.99100
18.85030	17494.60000	9.44649	23.99500
18.95030	17535.60000	9.49673	23.99400
19.05030	17658.50000	9.54680	23.99700
19.15030	17763.60000	9.59696	23.99600
19.25030	17825.10000	9.64718	23.99800
19.35030	17945.70000	9.69727	23.99700
19.45030	18053.70000	9.74740	23.99900
19.55030	18116.40000	9.79754	23.99800
19.65030	18222.50000	9.84770	24.00000
19.75030	18337.80000	9.89782	24.00000
19.85030	18397.00000	9.94797	24.00100
19.95030	18505.00000	9.99812	24.00100
20.05030	18596.60000	10.04820	23.99800
20.15030	18694.40000	10.09840	23.99300
20.25030	18787.40000	10.14860	23.99300
20.35030	18887.10000	10.19870	23.98900
20.45030	18986.40000	10.24880	23.98800
20.55030	19081.40000	10.29900	23.98400
20.65030	19186.20000	10.34910	23.98300
20.75030	19288.50000	10.39920	23.97900
20.85030	19364.00000	10.44940	23.97800
20.95030	19477.40000	10.49950	23.97500
21.05030	19584.70000	10.54970	23.97300
21.15030	19650.40000	10.59980	23.97100
21.25030	19757.50000	10.64990	23.97000
21.35030	19868.40000	10.70010	23.96900
21.45030	19932.00000	10.75030	23.96700
21.55030	20056.90000	10.80030	23.96800
21.65030	20155.00000	10.85050	23.96600
21.75030	20244.90000	10.90070	23.96800
21.85030	20344.70000	10.95080	23.96600
21.95030	20464.60000	11.00090	23.96900
22.05030	20540.30000	11.05110	23.96800
22.15030	20667.00000	11.10120	23.97200
22.25030	20778.30000	11.15140	23.97200
22.35030	20857.30000	11.20150	23.97700
22.45030	20964.50000	11.25170	23.97700
22.55030	21067.80000	11.30180	23.98100
22.65030	21159.90000	11.35200	23.98100
22.75030	21258.30000	11.40210	23.98200
22.85030	21376.50000	11.45220	23.98500
22.95030	21494.60000	11.50240	23.98600
23.05030	21563.60000	11.55250	23.98400
23.15030	21669.80000	11.60260	23.98500
23.25030	21772.10000	11.65280	23.97900
23.35030	21825.60000	11.70290	23.97900
23.45030	21939.60000	11.75300	23.97400
23.55030	22036.40000	11.80320	23.97400
23.65030	22086.20000	11.85340	23.97000
23.75030	22208.80000	11.90350	23.97000
23.85030	22305.80000	11.95360	23.96900
23.95030	22340.50000	12.00380	23.96800
24.05030	22474.30000	12.05400	23.96800
24.15030	22559.70000	12.10410	23.96800
24.25030	22626.90000	12.15430	23.97000
24.35030	22734.60000	12.20440	23.96900
24.45030	22833.70000	12.25450	23.97200
24.55030	22926.70000	12.30460	23.97100
24.65030	23012.20000	12.35490	23.97400
24.75030	23118.90000	12.40490	23.97400
24.85030	23221.50000	12.45510	23.97800
24.95030	23290.40000	12.50520	23.97800
25.05030	23390.40000	12.55530	23.98300
25.15030	23499.50000	12.60540	23.98400
25.25030	23553.90000	12.65560	23.98800
25.35030	23649.00000	12.70580	23.99000
25.45030	23754.70000	12.75590	23.99300
25.55030	23817.80000	12.80600	23.99400
25.65030	23912.30000	12.85610	23.99400
25.75030	24017.00000	12.90630	23.99600
25.85030	24063.60000	12.95650	23.99600
25.95030	24179.50000	13.00660	23.99800
26.05030	24266.80000	13.05670	23.99800
26.15030	24330.50000	13.10690	24.00000
26.25030	24436.00000	13.15700	24.00100
26.35030	24522.30000	13.20720	24.00200
26.45030	24602.60000	13.25730	24.00300
26.55030	24689.20000	13.30740	24.00400
26.65030	24779.20000	13.35760	24.00500
26.75030	24880.20000	13.40780	24.00600
26.85030	24945.40000	13.45790	24.00700
26.95030	25043.30000	13.50800	24.00800
27.05030	25142.70000	13.55820	24.00800
27.15030	25213.90000	13.60830	24.00900
27.25030	25315.90000	13.65850	24.00800
27.35030	25443.60000	13.70850	24.00900
27.45030	25507.00000	13.75870	24.00900
27.55030	25625.00000	13.80890	24.01000
27.65030	25744.80000	13.85900	24.00800
27.75030	25807.70000	13.90920	24.00900
27.85030	25936.20000	13.95920	24.00700
27.95030	26045.40000	14.00940	24.00700
28.05030	26120.20000	14.05960	24.00600
28.15030	26240.70000	14.10970	24.00600
28.25030	26337.30000	14.15990	24.00600
28.35030	26427.00000	14.21000	24.00600
28.45030	26525.90000	14.26020	24.00700
28.55030	26631.20000	14.31030	24.00700
28.65030	26713.00000	14.36040	24.00900
28.75030	26801.30000	14.41060	24.00900
28.85030	26892.80000	14.46070	24.01100
28.95030	26990.20000	14.51090	24.01100
29.05030	27065.70000	14.56100	24.01300
29.15030	27167.60000	14.61120	24.01400
29.25030	27266.20000	14.66120	24.01600
29.35030	27332.30000	14.71140	24.01600
29.45030	27438.10000	14.76150	24.01700
29.55030	27541.80000	14.81170	24.01800
29.65030	27599.60000	14.86190	24.01700
29.75030	27713.90000	14.91200	24.01800
29.85030	27824.50000	14.96210	24.01700
29.95030	27894.90000	15.01230	24.01700
30.05030	28016.60000	15.06240	24.01500
30.15030	28124.70000	15.11250	24.01500
30.25030	28190.60000	15.16270	24.01100
30.35030	28310.00000	15.21290	24.01100
30.45030	28412.20000	15.26300	24.00400
30.55030	28486.70000	15.31310	24.00400
30.65030	28604.90000	15.36330	23.99700
30.75030	28703.00000	15.41340	23.99600
30.85030	28800.90000	15.46350	23.99200
30.95030	28899.40000	15.51370	23.99100
31.05030	29000.80000	15.56390	23.99100
31.15030	29100.30000	15.61400	23.98900
31.25030	29187.70000	15.66410	23.99100
31.35030	29288.10000	15.71420	23.99000
31.45030	29399.20000	15.76440	23.99100
31.55030	29466.30000	15.81460	23.99000
31.65030	29571.40000	15.86470	23.99000
31.75030	29683.80000	15.91480	23.98900
31.85030	29742.10000	15.96500	23.98700
31.95030	29853.40000	16.01510	23.98400
32.05030	29960.20000	16.06530	23.98300
32.15030	30020.60000	16.11540	23.98100
32.25030	30134.00000	16.16550	23.98000
32.35030	30233.80000	16.21570	23.97700
32.45030	30296.90000	16.26580	23.97600
32.55030	30410.60000	16.31600	23.97400
32.65030	30508.60000	16.36600	23.97300
32.75030	30582.40000	16.41630	23.97200
32.85030	30680.40000	16.46640	23.97100
32.95030	30775.10000	16.51650	23.97000
33.05030	30866.50000	16.56660	23.97000
33.15030	30955.90000	16.61680	23.96900
33.25030	31062.00000	16.66690	23.97200
33.35030	31168.00000	16.71710	23.97100
33.45030	31252.40000	16.76720	23.97600
33.55030	31357.60000	16.81740	23.97500
33.65030	31459.10000	16.86750	23.98100
33.75030	31525.70000	16.91770	23.98100
33.85030	31634.60000	16.96780	23.98600
33.95030	31744.30000	17.01790	23.98600
34.05030	31796.90000	17.06810	23.98900
34.15030	31905.30000	17.11820	23.99000
34.25030	32019.60000	17.16830	23.99200
34.35030	32075.50000	17.21860	23.99300
34.45030	32191.90000	17.26860	23.99300
34.55030	32292.60000	17.31880	23.99400
34.65030	32362.80000	17.36890	23.99400
34.75030	32472.30000	17.41900	23.99500
34.85030	32570.00000	17.46920	23.99400
34.95030	32643.90000	17.51940	23.99500
35.05030	32743.40000	17.56950	23.99300
35.15030	32842.30000	17.61960	23.99400
35.25030	32926.00000	17.66980	23.99300
35.35030	33021.00000	17.71990	23.99300
35.45030	33130.30000	17.77010	23.99200
35.55030	33238.80000	17.82020	23.99200
35.65030	33315.20000	17.87040	23.99200
35.75030	33424.20000	17.92050	23.99200
35.85030	33544.80000	17.97060	23.99200
35.95030	33618.60000	18.02080	23.99200
36.05030	33743.20000	18.07090	23.99200
36.15030	33872.00000	18.12100	23.99200
36.25030	33951.70000	18.17130	23.99300
36.35030	34081.40000	18.22130	23.99300
36.45030	34201.50000	18.27140	23.99300
36.55030	34267.20000	18.32160	23.99300
36.65030	34393.80000	18.37170	23.99100
36.75030	34499.10000	18.42190	23.99200
36.85030	34577.50000	18.47210	23.99000
36.95030	34706.10000	18.52220	23.99000
37.05030	34816.10000	18.57230	23.99100
37.15030	34925.00000	18.62250	23.99100
37.25030	35034.10000	18.67260	23.99900
37.35030	35146.60000	18.72270	24.00000
37.45030	35258.70000	18.77290	24.00700
37.55030	35358.50000	18.82310	24.00800
37.65030	35489.00000	18.87320	24.00800
37.75030	35606.90000	18.92330	24.00900
37.85030	35690.30000	18.97350	24.00300
37.95030	35804.20000	19.02360	24.00400
38.05030	35914.40000	19.07370	23.99700
38.15030	35987.50000	19.12390	23.99700
38.25030	36112.00000	19.17400	23.99100
38.35030	36225.90000	19.22420	23.99100
38.45030	36293.70000	19.27440	23.98600
38.55030	36415.60000	19.32450	23.98600
38.65030	36533.90000	19.37460	23.98500
38.75030	36607.90000	19.42470	23.98400
38.85030	36730.10000	19.47490	23.98400
38.95030	36837.60000	19.52500	23.98400
39.05030	36926.90000	19.57520	23.98300
39.15030	37045.20000	19.62530	23.98300
39.25030	37156.50000	19.67540	23.98100
39.35030	37264.40000	19.72560	23.98000
39.45030	37372.60000	19.77570	23.98000
39.55030	37496.30000	19.82590	23.97800
39.65030	37614.90000	19.87600	23.98100
39.75030	37701.80000	19.92620	23.98000
39.85030	37822.80000	19.97630	23.98300
39.95030	37930.60000	20.02640	23.98300
40.05030	38008.30000	20.07660	23.98400
40.15030	38121.60000	20.12670	23.98500
40.25030	38233.50000	20.17680	23.98500
40.35030	38301.80000	20.22700	23.98500
40.45030	38419.70000	20.27710	23.98500
40.55030	38530.30000	20.32730	23.98500
40.65030	38596.20000	20.37750	23.98500
40.75030	38719.30000	20.42760	23.98500
40.85030	38826.70000	20.47770	23.98700
40.95030	38907.10000	20.52790	23.98700
41.05030	39025.00000	20.57800	23.98900
41.15030	39133.40000	20.62810	23.98900
41.25030	39226.70000	20.67830	23.99300
41.35030	39335.50000	20.72840	23.99300
41.45030	39444.30000	20.77860	23.99700
41.55030	39545.40000	20.82870	23.99800
41.65030	39643.50000	20.87880	24.00100
41.75030	39753.10000	20.92900	24.00200
41.85030	39862.80000	20.97910	24.00500
41.95030	39946.90000	21.02930	24.00600
42.05030	40059.80000	21.07940	24.00800
42.15030	40172.90000	21.12950	24.00900
42.25030	40242.50000	21.17970	24.01000
42.35030	40360.60000	21.22980	24.01100
42.45030	40473.90000	21.27990	24.01100
42.55030	40536.40000	21.33020	24.01300
42.65030	40663.40000	21.38020	24.01200
42.75030	40778.80000	21.43040	24.01300
42.85030	40849.70000	21.48060	24.01100
42.95030	40984.60000	21.53070	24.01200
43.05030	41091.80000	21.58090	24.01300
43.15030	41177.50000	21.63100	24.01000
43.25030	41288.00000	21.68110	24.01100
43.35030	41394.60000	21.73120	24.00700
43.45030	41494.60000	21.78140	24.00200
43.55030	41598.80000	21.83150	24.00200
43.65030	41715.20000	21.88170	23.99800
43.75030	41824.50000	21.93180	23.99800
43.85030	41917.90000	21.98200	23.99500
43.95030	42036.20000	22.03210	23.99400
44.05030	42155.40000	22.08220	23.98900
44.15030	42236.10000	22.13240	23.98800
44.25030	42351.30000	22.18250	23.98400
44.35030	42477.40000	22.23270	23.98300
44.45030	42539.30000	22.28280	23.97900
44.55030	42662.20000	22.33290	23.97700
44.65030	42785.10000	22.38300	23.97500
44.75030	42852.60000	22.43320	23.97300
44.85030	42985.50000	22.48340	23.97100
44.95030	43097.30000	22.53350	23.97000
45.05030	43175.50000	22.58370	23.97000
45.15030	43298.60000	22.63380	23.96800
45.25030	43407.10000	22.68400	23.97000
45.35030	43501.70000	22.73410	23.96800
45.45030	43621.30000	22.78430	23.97100
45.55030	43737.40000	22.83430	23.97000
45.65030	43856.30000	22.88450	23.97200
45.75030	43957.60000	22.93470	23.97200
45.85030	44066.80000	22.98480	23.97400
45.95030	44175.50000	23.03490	23.97300
46.05030	44255.50000	23.08510	23.97500
46.15030	44362.30000	23.13520	23.97500
46.25030	44481.80000	23.18530	23.97600
46.35030	44553.20000	23.23550	23.97600
46.45030	44676.20000	23.28560	23.97600
46.55030	44803.80000	23.33580	23.97600
46.65030	44875.70000	23.38590	23.97500
46.75030	45002.10000	23.43600	23.97400
46.85030	45126.00000	23.48620	23.97200
46.95030	45209.10000	23.53640	23.97200
47.05030	45345.40000	23.58650	23.97000
47.15030	45458.60000	23.63660	23.96900
47.25030	45540.90000	23.68680	23.96900
47.35030	45661.00000	23.73690	23.96800
47.45030	45762.10000	23.78710	23.96900
47.55030	45846.50000	23.83720	23.96800
47.65030	45949.90000	23.88740	23.96900
47.75030	46045.90000	23.93750	23.96800
47.85030	46143.20000	23.98760	23.96800
47.95030	46230.50000	24.03780	23.96800
48.05030	46328.50000	24.08800	23.97000
48.15030	46436.00000	24.13810	23.96900
48.25030	46508.70000	24.18830	23.97200
48.35030	46610.10000	24.23840	23.97200
48.45030	46729.20000	24.28860	23.97300
48.55030	46795.60000	24.33880	23.97300
48.65030	46912.60000	24.38890	23.97500
48.75030	47021.60000	24.43900	23.97500
48.85030	47094.50000	24.48920	23.97700
48.95030	47209.30000	24.53930	23.97700
49.05030	47325.90000	24.58940	23.97900
49.15030	47393.30000	24.63950	23.97900
49.25030	47508.60000	24.68960	23.98100
49.35030	47612.40000	24.73970	23.98100
49.45030	47691.20000	24.78980	23.98400
49.55030	47798.90000	24.83990	23.98400
49.65030	47898.20000	24.89020	23.98700
49.75030	47993.10000	24.94030	23.98800
49.85030	48078.60000	24.99040	23.99000
49.95030	48194.30000	25.04050	23.99100
50.05030	48288.60000	25.09080	23.99300
50.15030	48375.10000	25.14080	23.99400
50.25030	48489.10000	25.19100	23.99400
50.35030	48606.20000	25.24110	23.99500
50.45030	48681.80000	25.29130	23.99500
50.55030	48795.70000	25.34150	23.99600
50.65030	48930.70000	25.39170	23.99600
50.75030	49018.60000	25.44180	23.99700
50.85030	49151.30000	25.49180	23.99600
50.95030	49266.70000	25.54200	23.99700
51.05030	49349.80000	25.59220	23.99600
51.15030	49470.90000	25.64230	23.99600
51.25030	49585.10000	25.69240	23.99500
51.35030	49666.80000	25.74260	23.99600
51.45030	49785.30000	25.79270	23.99300
51.55030	49898.10000	25.84290	23.99300
51.65030	49991.60000	25.89300	23.98800
51.75030	50091.00000	25.94320	23.98800
51.85030	50205.10000	25.99320	23.98300
51.95030	50302.90000	26.04340	23.98300
52.05030	50401.70000	26.09360	23.98000
52.15030	50517.10000	26.14380	23.97900
52.25030	50622.00000	26.19380	23.97800
52.35030	50714.50000	26.24400	23.97700
52.45030	50831.60000	26.29410	23.97800
52.55030	50944.90000	26.34430	23.97700
52.65030	51017.60000	26.39450	23.97800
52.75030	51127.20000	26.44460	23.97700
52.85030	51235.10000	26.49470	23.97600
52.95030	51300.70000	26.54490	23.97600
53.05030	51407.90000	26.59500	23.97500
53.15030	51508.00000	26.64510	23.97400
53.25030	51567.30000	26.69520	23.97300
53.35030	51680.90000	26.74550	23.97300
53.45030	51782.90000	26.79540	23.97300
53.55030	51852.90000	26.84560	23.97400
53.65030	51949.60000	26.89580	23.97400
53.75030	52036.30000	26.94600	23.97600
53.85030	52118.20000	26.99610	23.97600
53.95030	52194.40000	27.04630	23.97800
54.05030	52277.50000	27.09640	23.97800
54.15030	52368.10000	27.14650	23.97800
54.25030	52434.50000	27.19660	23.97800
54.35030	52531.80000	27.24680	23.97900
54.45030	52625.30000	27.29700	23.97900
54.55030	52679.80000	27.34710	23.98000
54.65030	52784.80000	27.39720	23.98000
54.75030	52879.00000	27.44740	23.98200
54.85030	52930.80000	27.49750	23.98200
54.95030	53030.90000	27.54770	23.98400
55.05030	53128.00000	27.59780	23.98700
55.15030	53169.90000	27.64800	23.98700
55.25030	53274.30000	27.69800	23.98900
55.35030	53358.60000	27.74830	23.98900
55.45030	53411.30000	27.79840	23.98900
55.55030	53509.90000	27.84850	23.99000
55.65030	53590.70000	27.89860	23.98800
55.75030	53649.40000	27.94880	23.98900
55.85030	53733.30000	27.99900	23.98700
55.95030	53812.20000	28.04910	23.98700
56.05030	53863.10000	28.09920	23.98600
56.15030	53941.30000	28.14930	23.98600
56.25030	53966.00000	28.19940	23.98500
56.35030	54043.20000	28.24970	23.98500
56.45030	54090.10000	28.29980	23.98400
56.55030	54171.30000	28.35000	23.98300
56.65030	54260.00000	28.40000	23.98300
56.75030	54291.80000	28.45030	23.98300
56.85030	54380.90000	28.50030	23.98200
56.95030	54483.60000	28.55040	23.98100
57.05030	54494.30000	28.60080	23.97900
57.15030	54594.10000	28.65080	23.97900
57.25030	54677.00000	28.70090	23.97500
57.35030	54706.50000	28.75110	23.97400
57.45030	54796.90000	28.80120	23.97000
57.55030	54852.80000	28.85130	23.96900
57.65030	54880.10000	28.90150	23.96300
57.75030	54934.70000	28.95160	23.96100
57.85030	54972.90000	29.00180	23.95500
57.95030	54998.00000	29.05200	23.95300
58.05030	55051.30000	29.10210	23.94800
58.15030	55088.50000	29.15220	23.94600
58.25030	55115.70000	29.20230	23.94300
58.35030	55135.10000	29.25250	23.94100
58.45030	55160.10000	29.30260	23.93900
58.55030	55212.80000	29.35270	23.93600
58.65030	55213.80000	29.40290	23.93500
58.75030	55238.60000	29.45310	23.93200
58.85030	55279.70000	29.50320	23.93300
58.95030	55244.20000	29.55340	23.93100
59.05030	55298.80000	29.60350	23.93400
59.15030	55339.90000	29.65360	23.93200
59.25030	55314.80000	29.70380	23.93900
59.35030	55388.50000	29.75390	23.93800
59.45030	55400.30000	29.80410	23.94400
59.55030	55422.60000	29.85420	23.94400
59.65030	55479.70000	29.90420	23.94900
59.75030	55504.40000	29.95450	23.95000
59.85030	55544.10000	30.00460	23.95400
59.95030	55581.50000	30.05480	23.95500
60.05030	55631.00000	30.10490	23.95600
60.15030	55649.50000	30.15500	23.95600
60.25030	55697.20000	30.20520	23.95300
60.35030	55720.80000	30.25530	23.95400
60.45030	55751.70000	30.30550	23.95100
60.55030	55770.70000	30.35560	23.95100
60.65030	55736.60000	30.40580	23.94900
60.75030	55737.80000	30.45590	23.94900
60.85030	55611.70000	30.50600	23.94600
60.95030	55452.60000	30.55620	23.94600
61.05030	55271.70000	30.60630	23.94400
61.15030	55140.00000	30.65650	23.94300
61.25030	55091.20000	30.70660	23.94300
61.35030	55083.30000	30.75680	23.94200
61.45030	55021.90000	30.80700	23.94500
61.55030	55105.80000	30.85700	23.94500
61.65030	55086.40000	30.90720	23.94900
61.75030	55124.50000	30.95730	23.94900
61.85030	55196.60000	31.00740	23.95500
61.95030	55240.10000	31.05760	23.95500
62.05030	55299.30000	31.10770	23.96000
62.15030	55381.70000	31.15790	23.96100
62.25030	55449.40000	31.20800	23.96600
62.35030	55526.40000	31.25810	23.96800
62.45030	55638.00000	31.30840	23.97000
62.55030	55728.60000	31.35840	23.97200
62.65030	55822.20000	31.40860	23.97100
62.75030	55921.60000	31.45870	23.97200
62.85030	56032.40000	31.50890	23.96900
62.95030	56118.10000	31.55900	23.97000
63.05030	56211.50000	31.60910	23.96500
63.15030	56285.50000	31.65930	23.96600
63.25030	56365.30000	31.70940	23.96000
63.35030	56450.30000	31.75960	23.96000
63.45030	56520.70000	31.80960	23.95300
63.55030	56604.70000	31.85990	23.95200
63.65030	56691.20000	31.90990	23.95200
63.75030	56799.00000	31.96010	23.94800
63.85030	56894.50000	32.01030	23.94700
63.95030	56967.70000	32.06040	23.95000
64.05030	57093.20000	32.11060	23.94900
64.15030	57181.80000	32.16070	23.95200
64.25030	57266.80000	32.21080	23.95100
64.35030	57391.90000	32.26100	23.95600
64.45030	57478.10000	32.31120	23.95600
64.55030	57560.70000	32.36130	23.96300
64.65030	57678.00000	32.41140	23.96300
64.75030	57757.10000	32.46150	23.97200
64.85030	57849.90000	32.51160	23.97300
64.95030	57952.80000	32.56190	23.98000
65.05030	58011.10000	32.61210	23.98200
65.15030	58065.70000	32.66220	23.98800
65.25030	58128.20000	32.71230	23.99000
65.35030	58177.30000	32.76240	23.99400
65.45030	58234.20000	32.81260	23.99600
65.55030	58288.70000	32.86280	23.99800
65.65030	58348.40000	32.91280	24.00000
65.75030	58435.70000	32.96300	24.00000
65.85030	58497.80000	33.01310	24.00300
65.95030	58590.80000	33.06320	23.99900
66.05030	58685.90000	33.11340	24.00100
66.15030	58769.20000	33.16350	23.99900
66.25030	58894.50000	33.21370	24.00000
66.35030	58971.40000	33.26380	23.99900
66.45030	59041.50000	33.31400	23.99500
66.55030	59156.60000	33.36410	23.99600
66.65030	59227.70000	33.41420	23.99700
66.75030	59287.10000	33.46440	23.99700
66.85030	59384.40000	33.51450	24.00000
66.95030	59429.00000	33.56480	24.00100
67.05030	59479.00000	33.61480	24.00200
67.15030	59558.50000	33.66500	24.00300
67.25030	59598.00000	33.71510	24.00100
67.35030	59682.00000	33.76530	24.00200
67.45030	59776.70000	33.81550	23.99800
67.55030	59852.70000	33.86550	23.99800
67.65030	59954.10000	33.91570	23.99200
67.75030	60040.40000	33.96580	23.99200
67.85030	60147.20000	34.01600	23.98600
67.95030	60248.50000	34.06600	23.98500
68.05030	60348.70000	34.11630	23.97900
68.15030	60466.10000	34.16630	23.97800
68.25030	60576.90000	34.21640	23.97200
68.35030	60665.70000	34.26670	23.97000
68.45030	60798.60000	34.31670	23.96500
68.55030	60901.80000	34.36690	23.96300
68.65030	60990.40000	34.41710	23.96000
68.75030	61121.00000	34.46720	23.95800
68.85030	61220.90000	34.51730	23.95400
68.95030	61303.80000	34.56750	23.95100
69.05030	61379.80000	34.61760	23.95100
69.15030	61370.20000	34.66780	23.94800
69.25030	61389.30000	34.71790	23.95000
69.35030	61395.30000	34.76810	23.94800
69.45030	61375.30000	34.81820	23.94900
69.55030	61414.00000	34.86830	23.94800
69.65030	61452.10000	34.91850	23.95000
69.75030	61492.50000	34.96860	23.94900
69.85030	61548.60000	35.01870	23.94900
69.95030	61594.40000	35.06890	23.94800
70.05030	61658.70000	35.11900	23.94800
70.15030	61724.90000	35.16920	23.94700
70.25030	61778.50000	35.21940	23.94500
70.35030	61845.30000	35.26950	23.94400
70.45030	61882.50000	35.31960	23.94200
70.55030	61938.60000	35.36980	23.94000
70.65030	62000.70000	35.41980	23.94000
70.75030	62035.20000	35.47000	23.93900
70.85030	62057.10000	35.52020	23.93800
70.95030	62119.50000	35.57030	23.93700
71.05030	62136.10000	35.62050	23.93800
71.15030	62103.40000	35.67060	23.93700
71.25030	62111.70000	35.72080	23.94000
71.35030	62112.40000	35.77090	23.93900
71.45030	62107.00000	35.82100	23.94300
71.55030	62168.20000	35.87120	23.94200
71.65030	62194.50000	35.92140	23.94600
71.75030	62242.50000	35.97150	23.94600
71.85030	62301.70000	36.02160	23.95000
71.95030	62339.10000	36.07180	23.95100
72.05030	62401.50000	36.12190	23.95500
72.15030	62453.90000	36.17210	23.95600
72.25030	62520.70000	36.22220	23.95800
72.35030	62585.40000	36.27230	23.95900
72.45030	62633.80000	36.32250	23.96000
72.55030	62718.10000	36.37270	23.96100
72.65030	62778.20000	36.42270	23.96100
72.75030	62830.40000	36.47300	23.96200
72.85030	62922.00000	36.52300	23.96100
72.95030	62987.80000	36.57310	23.96200
73.05030	63037.30000	36.62330	23.96100
73.15030	63131.50000	36.67350	23.96200
73.25030	63198.70000	36.72360	23.96100
73.35030	63263.50000	36.77370	23.96100
73.45030	63351.90000	36.82390	23.96000
73.55030	63422.00000	36.87400	23.96000
73.65030	63489.20000	36.92420	23.95900
73.75030	63578.40000	36.97430	23.95900
73.85030	63656.70000	37.02450	23.95900
73.95030	63731.90000	37.07470	23.95600
74.05030	63815.20000	37.12470	23.95600
74.15030	63895.30000	37.17490	23.95300
74.25030	63979.60000	37.22500	23.95200
74.35030	64057.40000	37.27510	23.94900
74.45030	64153.20000	37.32530	23.94800
74.55030	64240.70000	37.37540	23.94500
74.65030	64306.50000	37.42550	23.94400
74.75030	64410.90000	37.47580	23.93800
74.85030	64494.30000	37.52590	23.93700
74.95030	64559.30000	37.57590	23.93000
75.05030	64670.10000	37.62620	23.92800
75.15030	64756.10000	37.67620	23.92300
75.25030	64818.60000	37.72650	23.92100
75.35030	64935.80000	37.77650	23.91600
75.45030	65017.50000	37.82670	23.91400
75.55030	65096.00000	37.87700	23.91200
75.65030	65208.60000	37.92700	23.91000
75.75030	65294.10000	37.97720	23.90900
75.85030	65386.00000	38.02730	23.90700
75.95030	65481.60000	38.07740	23.91100
76.05030	65566.20000	38.12760	23.90900
76.15030	65658.70000	38.17770	23.91600
76.25030	65743.10000	38.22780	23.91400
76.35030	65835.80000	38.27800	23.92100
76.45030	65936.40000	38.32820	23.92000
76.55030	66006.30000	38.37830	23.92800
76.65030	66124.90000	38.42840	23.92800
76.75030	66221.70000	38.47850	23.93600
76.85030	66287.00000	38.52880	23.93700
76.95030	66407.50000	38.57880	23.94400
77.05030	66493.50000	38.62900	23.94500
77.15030	66560.40000	38.67910	23.95000
77.25030	66677.00000	38.72920	23.95200
77.35030	66751.40000	38.77940	23.95300
77.45030	66831.90000	38.82950	23.95500
77.55030	66947.20000	38.87970	23.95500
77.65030	67023.00000	38.92980	23.95700
77.75030	67116.00000	38.98000	23.95400
77.85030	67214.50000	39.03010	23.95500
77.95030	67298.00000	39.08030	23.95100
78.05030	67392.10000	39.13040	23.94300
78.15030	67475.60000	39.18060	23.94300
78.25030	67572.40000	39.23080	23.93600
78.35030	67659.40000	39.28080	23.93500
78.45030	67746.00000	39.33100	23.93000
78.55030	67840.70000	39.38110	23.92900
78.65030	67936.90000	39.43130	23.92600
78.75030	68004.10000	39.48140	23.92400
78.85030	68118.50000	39.53150	23.92300
78.95030	68208.30000	39.58170	23.92100
79.05030	68280.40000	39.63170	23.92100
79.15030	68395.60000	39.68190	23.92000
79.25030	68478.80000	39.73210	23.92000
79.35030	68554.50000	39.78220	23.91900
79.45030	68676.70000	39.83240	23.92100
79.55030	68751.00000	39.88250	23.92000
79.65030	68841.20000	39.93270	23.92200
79.75030	68953.80000	39.98290	23.92200
79.85030	69033.70000	40.03290	23.92600
79.95030	69114.80000	40.08310	23.92500
80.05030	69224.10000	40.13320	23.92900
80.15030	69302.30000	40.18340	23.92900
80.25030	69384.20000	40.23350	23.93200
80.35030	69475.10000	40.28370	23.93300
80.45030	69554.50000	40.33390	23.93400
80.55030	69655.00000	40.38400	23.93500
80.65030	69731.40000	40.43420	23.93700
80.75030	69827.70000	40.48420	23.93700
80.85030	69919.80000	40.53440	23.93900
80.95030	69991.10000	40.58450	23.94000
81.05030	70100.10000	40.63460	23.94100
81.15030	70185.00000	40.68490	23.94200
81.25030	70252.80000	40.73500	23.94200
81.35030	70370.00000	40.78510	23.94300
81.45030	70453.80000	40.83510	23.94300
81.55030	70505.70000	40.88550	23.94300
81.65030	70648.40000	40.93550	23.94200
81.75030	70701.90000	40.98570	23.94300
81.85030	70772.80000	41.03580	23.94100
81.95030	70893.80000	41.08580	23.94100
82.05030	70962.20000	41.13600	23.94000
82.15030	71042.40000	41.18620	23.94000
82.25030	71151.30000	41.23640	23.94100
82.35030	71229.10000	41.28650	23.94100
82.45030	71329.00000	41.33660	23.94200
82.55030	71418.30000	41.38680	23.94200
82.65030	71516.90000	41.43690	23.93900
82.75030	71605.50000	41.48710	23.93900
82.85030	71686.70000	41.53710	23.93300
82.95030	71786.20000	41.58740	23.93300
83.05030	71877.50000	41.63740	23.93200
83.15030	71939.60000	41.68770	23.93100
83.25030	72062.60000	41.73780	23.93200
83.35030	72135.00000	41.78800	23.93200
83.45030	72201.40000	41.83810	23.93500
83.55030	72320.00000	41.88820	23.93400
83.65030	72386.40000	41.93840	23.93800
83.75030	72459.70000	41.98840	23.93800
83.85030	72568.30000	42.03870	23.94200
83.95030	72638.90000	42.08870	23.94200
84.05030	72716.40000	42.13880	23.94200
84.15030	72812.10000	42.18900	23.94600
84.25030	72891.10000	42.23910	23.94700
84.35030	72970.10000	42.28930	23.95100
84.45030	73047.00000	42.33940	23.95200
84.55030	73129.10000	42.38960	23.95600
84.65030	73209.70000	42.43970	23.95700
84.75030	73274.30000	42.48990	23.96000
84.85030	73375.20000	42.54000	23.96100
84.95030	73452.20000	42.59020	23.96200
85.05030	73514.00000	42.64030	23.96300
85.15030	73612.90000	42.69040	23.95900
85.25030	73694.60000	42.74060	23.96000
85.35030	73743.10000	42.79080	23.95200
85.45030	73868.80000	42.84090	23.95300
85.55030	73928.50000	42.89100	23.94500
85.65030	73996.40000	42.94120	23.94500
85.75030	74101.20000	42.99130	23.93800
85.85030	74167.80000	43.04150	23.93700
85.95030	74248.10000	43.09160	23.93400
86.05030	74365.30000	43.14170	23.93300
86.15030	74437.40000	43.19180	23.93500
86.25030	74534.60000	43.24200	23.93400
86.35030	74629.80000	43.29220	23.93800
86.45030	74711.20000	43.34230	23.93700
86.55030	74816.30000	43.39240	23.93900
86.65030	74888.30000	43.44250	23.93800
86.75030	74979.40000	43.49270	23.93500
86.85030	75083.60000	43.54290	23.93500
86.95030	75156.00000	43.59300	23.92900
87.05030	75269.40000	43.64320	23.92800
87.15030	75368.00000	43.69330	23.91800
87.25030	75431.80000	43.74340	23.91700
87.35030	75547.70000	43.79350	23.90400
87.45030	75643.30000	43.84380	23.90200
87.55030	75695.90000	43.89390	23.89000
87.65030	75852.80000	43.94400	23.88700
87.75030	75906.50000	43.99420	23.87600
87.85030	75998.70000	44.04420	23.87200
87.95030	76108.70000	44.09440	23.85900
88.05030	76179.20000	44.14450	23.85500
88.15030	76265.30000	44.19480	23.83800
88.25030	76351.60000	44.24490	23.83200
88.35030	76424.10000	44.29500	23.81400
88.45030	76507.40000	44.34510	23.80700
88.55030	76581.10000	44.39530	23.79300
88.65030	76664.30000	44.44550	23.78500
88.75030	76746.40000	44.49550	23.77800
88.85030	76818.10000	44.54570	23.77100
88.95030	76906.20000	44.59580	23.77200
89.05030	76995.50000	44.64600	23.76400
89.15030	77057.30000	44.69610	23.76900
89.25030	77155.30000	44.74620	23.76300
89.35030	77251.90000	44.79650	23.77000
89.45030	77303.30000	44.84660	23.76500
89.55030	77418.50000	44.89670	23.77200
89.65030	77501.80000	44.94680	23.77700
89.75030	77566.00000	44.99710	23.77400
89.85030	77665.50000	45.04710	23.78900
89.95030	77742.10000	45.09730	23.78700
90.05030	77809.20000	45.14740	23.80200
90.15030	77911.10000	45.19750	23.80200
90.25030	77977.70000	45.24770	23.80600
90.35030	78060.10000	45.29770	23.80700
90.45030	78144.20000	45.34790	23.80100
90.55030	78217.00000	45.39810	23.80100
90.65030	78304.60000	45.44820	23.78700
90.75030	78370.70000	45.49840	23.78700
90.85030	78452.30000	45.54860	23.77500
90.95030	78534.50000	45.59860	23.77300
91.05030	78595.90000	45.64890	23.76400
91.15030	78687.50000	45.69900	23.76200
91.25030	78772.60000	45.74900	23.76200
91.35030	78823.10000	45.79930	23.75900
91.45030	78929.40000	45.84940	23.76500
91.55030	79010.30000	45.89950	23.76300
91.65030	79067.60000	45.94970	23.77200
91.75030	79172.00000	45.99980	23.77100
91.85030	79241.00000	46.04990	23.78200
91.95030	79313.70000	46.10010	23.78200
92.05030	79411.20000	46.15030	23.79400
92.15030	79489.80000	46.20030	23.79500
92.25030	79570.50000	46.25050	23.81000
92.35030	79659.60000	46.30070	23.81200
92.45030	79737.30000	46.35080	23.82800
92.55030	79824.00000	46.40100	23.83100
92.65030	79908.60000	46.45110	23.84100
92.75030	79990.30000	46.50130	23.84600
92.85030	80075.50000	46.55130	23.85000
92.95030	80151.60000	46.60160	23.85500
93.05030	80237.40000	46.65160	23.85300
93.15030	80324.30000	46.70190	23.85800
93.25030	80384.70000	46.75190	23.85600
93.35030	80476.30000	46.80210	23.86000
93.45030	80563.50000	46.85220	23.85800
93.55030	80615.60000	46.90230	23.86100
93.65030	80710.30000	46.95250	23.86100
93.75030	80784.10000	47.00260	23.86400
93.85030	80850.10000	47.05280	23.86400
93.95030	80941.20000	47.10290	23.86600
94.05030	81021.00000	47.15310	23.86700
94.15030	81083.40000	47.20320	23.86900
94.25030	81169.70000	47.25340	23.87100
94.35030	81247.80000	47.30340	23.87000
94.45030	81315.30000	47.35360	23.87200
94.55030	81409.30000	47.40370	23.86700
94.65030	81486.60000	47.45380	23.86800
94.75030	81570.30000	47.50410	23.86100
94.85030	81650.00000	47.55420	23.86100
94.95030	81732.80000	47.60440	23.85400
95.05030	81821.60000	47.65440	23.85400
95.15030	81888.70000	47.70470	23.84700
95.25030	81986.20000	47.75470	23.84700
95.35030	82067.60000	47.80490	23.84100
95.45030	82132.10000	47.85500	23.84000
95.55030	82225.20000	47.90510	23.83600
95.65030	82306.40000	47.95530	23.83500
95.75030	82370.40000	48.00540	23.83300
95.85030	82477.40000	48.05560	23.83100
95.95030	82547.30000	48.10590	23.83000
96.05030	82611.50000	48.15610	23.82800
96.15030	82710.50000	48.20620	23.83100
96.25030	82780.00000	48.25620	23.82900
96.35030	82848.60000	48.30630	23.83200
96.45030	82935.30000	48.35660	23.83100
96.55030	83011.10000	48.40670	23.83400
96.65030	83091.70000	48.45680	23.83300
96.75030	83175.50000	48.50680	23.83600
96.85030	83255.80000	48.55720	23.83600
96.95030	83346.30000	48.60720	23.83800
97.05030	83423.90000	48.65750	23.83800
97.15030	83504.10000	48.70760	23.83900
97.25030	83593.70000	48.75780	23.83900
97.35030	83656.20000	48.80770	23.84000
97.45030	83740.20000	48.85780	23.84000
97.55030	83830.70000	48.90810	23.84000
97.65030	83871.30000	48.95830	23.84000
97.75030	83987.40000	49.00830	23.84000
97.85030	84056.50000	49.05850	23.84000
97.95030	84103.10000	49.10880	23.83800
98.05030	84235.70000	49.15880	23.83800
98.15030	84275.40000	49.20890	23.83700
98.25030	84368.60000	49.25920	23.83700
98.35030	84457.90000	49.30940	23.83600
98.45030	84520.20000	49.35940	23.83600
98.55030	84601.20000	49.40980	23.83700
98.65030	84680.60000	49.46000	23.83700
98.75030	84746.00000	49.51000	23.83900
98.85030	84819.60000	49.55980	23.83900
98.95030	84899.70000	49.60970	23.84200
99.05030	84963.20000	49.66010	23.84300
99.15030	85025.90000	49.71050	23.84600
99.25030	85031.30000	49.76090	23.84700
99.35030	84974.40000	49.81090	23.85100
99.45030	84875.80000	49.86090	23.85200
99.55030	84803.20000	49.91080	23.86100
99.65030	84828.90000	49.96080	23.86200
99.75030	84854.50000	50.01080	23.87100
99.85030	84868.80000	50.06140	23.87300
99.95030	84928.50000	50.11160	23.88000
100.05000	84963.80000	50.16200	23.88200
100.15000	84986.90000	50.21190	23.88600
100.25000	85055.20000	50.26200	23.88800
100.35000	85087.50000	50.31200	23.89000
100.45000	85120.80000	50.36190	23.89200
100.55000	85189.90000	50.41230	23.89200
100.65000	85233.10000	50.46270	23.89500
100.75000	85270.80000	50.51290	23.89300
100.85000	85332.80000	50.56280	23.89500
100.95000	85380.90000	50.61290	23.89400
101.05000	85424.70000	50.66280	23.89200
101.15000	85477.40000	50.71270	23.89400
101.25000	85523.60000	50.76320	23.89400
101.35000	85584.70000	50.81370	23.89500
101.45000	85624.70000	50.86380	23.89500
101.55000	85684.10000	50.91390	23.89600
101.65000	85736.00000	50.96370	23.89700
101.75000	85774.60000	51.01380	23.89800
101.85000	85842.50000	51.06390	23.89900
101.95000	85895.60000	51.11410	23.90000
102.05000	85922.80000	51.16440	23.90000
102.15000	86003.00000	51.21470	23.90000
102.25000	86055.10000	51.26490	23.89800
102.35000	86076.50000	51.31500	23.89900
102.45000	86149.90000	51.36480	23.89700
102.55000	86192.20000	51.41480	23.89700
102.65000	86226.50000	51.46500	23.89500
102.75000	86301.40000	51.51560	23.89600
102.85000	86345.70000	51.56570	23.89600
102.95000	86390.50000	51.61570	23.89600
103.05000	86453.90000	51.66580	23.89800
103.15000	86490.50000	51.71580	23.89800
103.25000	86547.00000	51.76590	23.90100
103.35000	86599.80000	51.81600	23.90200
103.45000	86649.00000	51.86640	23.90400
103.55000	86714.30000	51.91670	23.90400
103.65000	86761.30000	51.96690	23.90600
103.75000	86830.50000	52.01690	23.90700
103.85000	86903.10000	52.06680	23.90700
103.95000	86944.50000	52.11680	23.90700
104.05000	87028.90000	52.16700	23.91000
104.15000	87088.10000	52.21740	23.91000
104.25000	87122.60000	52.26760	23.91700
104.35000	87211.80000	52.31790	23.91800
104.45000	87266.20000	52.36790	23.92000
104.55000	87302.80000	52.41790	23.92700
104.65000	87387.80000	52.46780	23.92800
104.75000	87441.40000	52.51790	23.93400
104.85000	87483.40000	52.56860	23.93700
104.95000	87569.10000	52.61880	23.94200
105.05000	87622.50000	52.66880	23.94500
105.15000	87667.80000	52.71890	23.94900
105.25000	87754.50000	52.76890	23.95100
105.35000	87802.60000	52.81890	23.95300
105.45000	87868.10000	52.86900	23.95500
105.55000	87932.90000	52.91940	23.95500
105.65000	87986.80000	52.96960	23.95700
105.75000	88057.80000	53.01980	23.95600
105.85000	88102.00000	53.06990	23.95800
105.95000	88170.20000	53.11990	23.95600
106.05000	88236.50000	53.16990	23.95800
106.15000	88276.40000	53.21980	23.95500
106.25000	88354.60000	53.27050	23.95700
106.35000	88418.80000	53.32070	23.95200
106.45000	88448.70000	53.37080	23.95200
106.55000	88530.20000	53.42090	23.94600
106.65000	88580.90000	53.47090	23.94600
106.75000	88616.10000	53.52100	23.94200
106.85000	88699.10000	53.57100	23.94200
106.95000	88747.60000	53.62130	23.93800
107.05000	88783.50000	53.67160	23.93700
107.15000	88856.50000	53.72190	23.93300
107.25000	88902.00000	53.77200	23.93200
107.35000	88946.20000	53.82180	23.92700
107.45000	89010.70000	53.87160	23.92500
107.55000	89050.80000	53.92190	23.91600
107.65000	89103.60000	53.97240	23.91400
107.75000	89157.90000	54.02270	23.89800
107.85000	89187.10000	54.07280	23.89500
107.95000	89240.20000	54.12280	23.88300
108.05000	89270.00000	54.17290	23.88000
108.15000	89326.40000	54.22290	23.87400
108.25000	89369.80000	54.27280	23.87000
108.35000	89383.90000	54.32320	23.87100
108.45000	89439.80000	54.37360	23.86800
108.55000	89466.50000	54.42380	23.87500
108.65000	89456.30000	54.47390	23.87200
108.75000	89502.50000	54.52390	23.88300
108.85000	89513.50000	54.57380	23.88000
108.95000	89516.10000	54.62390	23.89300
109.05000	89556.80000	54.67420	23.89200
109.15000	89565.10000	54.72460	23.90300
109.25000	89571.30000	54.77480	23.90300
109.35000	89595.40000	54.82500	23.91200
109.45000	89595.40000	54.87500	23.91300
109.55000	89582.80000	54.92490	23.91900
109.65000	89591.50000	54.97480	23.92100
109.75000	89584.80000	55.02510	23.92100
109.85000	89579.50000	55.07560	23.92300
109.95000	89574.10000	55.12580	23.91900
110.05000	89557.90000	55.17600	23.92100
110.15000	89557.30000	55.22590	23.91100
110.25000	89530.40000	55.27580	23.91100
110.35000	89524.00000	55.32590	23.90000
110.45000	89520.80000	55.37620	23.89900
110.55000	89494.30000	55.42650	23.89500
110.65000	89495.50000	55.47680	23.89400
110.75000	89496.90000	55.52700	23.89700
110.85000	89465.40000	55.57720	23.89600
110.95000	89475.10000	55.62690	23.90300
111.05000	89465.90000	55.67680	23.90300
111.15000	89433.30000	55.72700	23.91000
111.25000	89446.30000	55.77750	23.91000
111.35000	89449.00000	55.82780	23.91800
111.45000	89419.60000	55.87780	23.91900
111.55000	89438.30000	55.92800	23.92600
111.65000	89430.80000	55.97810	23.92700
111.75000	89417.60000	56.02800	23.93200
111.85000	89430.10000	56.07790	23.93400
111.95000	89421.50000	56.12830	23.93800
112.05000	89414.50000	56.17860	23.94100
112.15000	89424.80000	56.22890	23.94400
112.25000	89409.10000	56.27920	23.94600
112.35000	89420.30000	56.32910	23.95100
112.45000	89403.80000	56.37890	23.95700
112.55000	89395.30000	56.42910	23.95900
112.65000	89387.90000	56.47930	23.96300
112.75000	89352.90000	56.52970	23.96600
112.85000	89326.40000	56.57990	23.97000
112.95000	89292.30000	56.63000	23.97200
113.05000	89218.10000	56.68010	23.97800
113.15000	89189.60000	56.73020	23.98100
113.25000	89133.20000	56.78010	23.98400
113.35000	89045.10000	56.83010	23.98800
113.45000	89001.70000	56.88080	23.98900
113.55000	88924.20000	56.93090	23.99300
113.65000	88832.40000	56.98090	23.99400
113.75000	88780.40000	57.03100	23.99700
113.85000	88695.30000	57.08090	24.00100
113.95000	88594.00000	57.13110	24.00400
114.05000	88507.30000	57.18130	24.00400
114.15000	88396.10000	57.23160	24.00700
114.25000	88276.40000	57.28190	24.00200
114.35000	88163.40000	57.33220	24.00500
114.45000	88024.40000	57.38210	23.99700
114.55000	87888.70000	57.43200	23.99900
114.65000	87738.50000	57.48210	24.00000
114.75000	87562.40000	57.53190	23.99300
114.85000	87379.30000	57.58260	23.99400
114.95000	87155.50000	57.63290	23.98900
115.05000	86941.60000	57.68310	23.98900
115.15000	86752.10000	57.73310	23.98900
115.25000	86482.80000	57.78320	23.98900
115.35000	86242.00000	57.83310	23.99000
115.45000	85944.60000	57.88320	23.99000
115.55000	85547.10000	57.93330	23.98900
115.65000	85116.60000	57.98400	23.98900
115.75000	84569.70000	58.03420	23.98400
115.85000	83945.40000	58.08430	23.98400
115.95000	83282.70000	58.13420	23.98000
116.05000	82510.20000	58.18410	23.97900
116.15000	81627.70000	58.23440	23.97900
116.25000	80654.00000	58.28460	23.97800
116.35000	79565.10000	58.33500	23.98300
116.45000	77854.80000	58.38530	23.98300
116.55000	74405.40000	58.43580	23.98700
116.65000	67304.70000	58.48650	23.98700
116.75000	33426.30000	58.54550	23.98500
116.85000	-1600.22000	58.58570	23.98500
116.95000	-1609.13000	58.63530	23.97800
117.05000	-1604.74000	58.68570	23.97800
117.15000	-1616.64000	58.73590	23.97100
117.25000	-1601.61000	58.78610	23.97000
117.35000	-1595.79000	58.83630	23.96400
117.45000	-1621.57000	58.88630	23.96200
117.55000	-1592.63000	58.93610	23.95800
117.65000	-1596.07000	58.98620	23.95600
117.75000	-1614.85000	59.03650	23.95300
117.85000	-1593.30000	59.08690	23.95200
117.95000	-1596.79000	59.13720	23.95100
118.05000	-1608.56000	59.18730	23.94900
118.15000	-1593.64000	59.23720	23.94700
118.25000	-1596.16000	59.28720	23.94500
118.35000	-1603.52000	59.33720	23.94500
118.45000	-1589.16000	59.38730	23.94300
118.55000	-1596.71000	59.43790	23.94300
118.65000	-1595.52000	59.48820	23.94100
118.75000	-1589.56000	59.53830	23.94000
118.85000	-1599.67000	59.58830	23.93800
118.95000	-1584.84000	59.63810	23.93500
119.05000	-1591.80000	59.68810	23.93300
119.15000	-1588.40000	59.73850	23.92800
119.25000	-1582.29000	59.78900	23.92600
119.35000	-1600.84000	59.83910	23.92000
119.45000	-1577.80000	59.88930	23.91800
119.55000	-1576.76000	59.93920	23.91100
119.65000	-1599.69000	59.98910	23.90800
119.75000	-1569.37000	60.03930	23.89900
119.85000	-1580.37000	60.08940	23.89600
119.95000	-1597.73000	60.13990	23.88800
120.05000	-1571.88000	60.19020	23.88400
120.15000	-1583.02000	60.24030	23.87900
120.25000	-1589.87000	60.29030	23.87500
120.35000	-1578.22000	60.34000	23.87300
120.45000	-1574.79000	60.39010	23.86900
120.55000	-1577.56000	60.44050	23.87000
120.65000	-1573.16000	60.49090	23.86700
120.75000	-1576.13000	60.54110	23.86800
120.85000	-1571.05000	60.59120	23.86500
120.95000	-1580.60000	60.64120	23.86300
121.05000	-1570.87000	60.69120	23.86100
121.15000	-1557.21000	60.74110	23.86000
121.25000	-1588.24000	60.79130	23.85700
121.35000	-1561.44000	60.84180	23.85600
121.45000	-1558.40000	60.89220	23.85300
121.55000	-1588.10000	60.94210	23.85200
121.65000	-1555.96000	60.99210	23.85000
121.75000	-1557.70000	61.04200	23.85200
121.85000	-1585.64000	61.09210	23.85000
121.95000	-1551.69000	61.14260	23.85300
122.05000	-1565.64000	61.19260	23.85100
122.15000	-1582.49000	61.24310	23.85600
122.25000	-1548.35000	61.29330	23.85500
122.35000	-1562.25000	61.34320	23.86100
122.45000	-1567.01000	61.39320	23.86000
122.55000	-1546.41000	61.44300	23.86600
122.65000	-1568.55000	61.49340	23.86600
122.75000	-1552.20000	61.54380	23.87200
122.85000	-1555.60000	61.59430	23.87300
122.95000	-1558.89000	61.64430	23.87800
123.05000	-1555.57000	61.69410	23.87900
123.15000	-1554.02000	61.74420	23.88300
123.25000	-1550.13000	61.79420	23.88400
123.35000	-1543.70000	61.84440	23.88600
123.45000	-1561.29000	61.89480	23.88800
123.55000	-1541.34000	61.94500	23.89000
123.65000	-1538.74000	61.99520	23.89100
123.75000	-1562.34000	62.04530	23.89300
123.85000	-1535.54000	62.09520	23.89500
123.95000	-1541.28000	62.14490	23.89700
124.05000	-1559.71000	62.19540	23.90000
124.15000	-1538.78000	62.24590	23.90200
124.25000	-1534.12000	62.29620	23.90300
124.35000	-1552.15000	62.34630	23.90500
124.45000	-1525.23000	62.39610	23.90500
124.55000	-1540.44000	62.44620	23.90700
124.65000	-1539.96000	62.49610	23.90200
124.75000	-1536.53000	62.54640	23.90400
124.85000	-1536.71000	62.59670	23.90500
124.95000	-1531.10000	62.64700	23.89800
125.05000	-1539.90000	62.69730	23.89900
125.15000	-1538.73000	62.74720	23.89200
125.25000	-1521.65000	62.79710	23.89300
125.35000	-1549.14000	62.84700	23.88700
125.45000	-1524.42000	62.89750	23.88700
125.55000	-1517.11000	62.94800	23.88100
125.65000	-1547.79000	62.99810	23.88000
125.75000	-1521.13000	63.04810	23.87700
125.85000	-1516.32000	63.09820	23.87600
125.95000	-1545.49000	63.14810	23.87600
126.05000	-1511.36000	63.19810	23.87400
126.15000	-1521.13000	63.24830	23.87300
126.25000	-1533.11000	63.29880	23.87200
126.35000	-1504.99000	63.34890	23.87000
126.45000	-1524.84000	63.39930	23.86900
126.55000	-1525.09000	63.44910	23.86900
126.65000	-1510.03000	63.49910	23.86700
126.75000	-1522.13000	63.54910	23.86900
126.85000	-1511.77000	63.59930	23.86800
126.95000	-1514.65000	63.64990	23.87000
127.05000	-1517.52000	63.69990	23.87000
127.15000	-1501.51000	63.75010	23.87100
127.25000	-1524.73000	63.80020	23.87000
127.35000	-1506.45000	63.85000	23.87000
127.45000	-1497.85000	63.90010	23.87000
127.55000	-1529.18000	63.95020	23.87000
127.65000	-1498.01000	64.00080	23.86900
127.75000	-1493.56000	64.05100	23.86800
127.85000	-1524.09000	64.10110	23.86800
127.95000	-1489.85000	64.15120	23.86900
128.05000	-1499.23000	64.20090	23.86800
128.15000	-1513.44000	64.25130	23.87000
128.25000	-1492.11000	64.30130	23.86900
128.35000	-1498.83000	64.35180	23.87200
128.45000	-1506.98000	64.40200	23.87200
128.55000	-1488.64000	64.45220	23.87500
128.65000	-1491.93000	64.50230	23.87600
128.75000	-1495.82000	64.55190	23.87900
128.85000	-1489.43000	64.60190	23.87900
128.95000	-1494.53000	64.65230	23.88200
129.05000	-1489.14000	64.70260	23.88200
129.15000	-1495.62000	64.75330	23.88100
129.25000	-1498.12000	64.80310	23.88100
129.35000	-1475.02000	64.85310	23.87600
129.45000	-1496.61000	64.90290	23.87600
129.55000	-1487.98000	64.95310	23.86900
129.65000	-1472.05000	65.00330	23.86800
129.75000	-1500.40000	65.05370	23.85900
129.85000	-1473.74000	65.10400	23.85800
129.95000	-1475.65000	65.15400	23.84900
130.05000	-1495.79000	65.20410	23.84700
130.15000	-1469.28000	65.25400	23.83900
130.25000	-1476.46000	65.30390	23.83700
130.35000	-1491.48000	65.35450	23.82900
130.45000	-1469.30000	65.40470	23.82600
130.55000	-1466.50000	65.45490	23.81400
130.65000	-1477.27000	65.50500	23.81000
130.75000	-1464.91000	65.55510	23.79600
130.85000	-1471.92000	65.60520	23.79100
130.95000	-1467.29000	65.65490	23.77800
131.05000	-1466.32000	65.70540	23.77300
131.15000	-1471.05000	65.75560	23.76300
131.25000	-1459.43000	65.80620	23.75700

## Sheet: DATA5
Step time	Stress	Strain	Temperature
s	Pa	%	°C
0.05033	64.84840	0.01977	23.75000
0.15033	130.94800	0.06834	23.74800
0.25033	249.55600	0.11722	23.74700
0.35033	355.88600	0.16613	23.74500
0.45033	421.04000	0.21507	23.74400
0.55033	545.10000	0.26395	23.74300
0.65033	643.73700	0.31286	23.74200
0.75033	712.92300	0.36179	23.74200
0.85033	831.89400	0.41068	23.74100
0.95033	920.99200	0.45959	23.74100
1.05033	995.64900	0.50852	23.74100
1.15033	1112.15000	0.55740	23.74100
1.25033	1197.15000	0.60632	23.74000
1.35033	1280.80000	0.65524	23.74200
1.45033	1392.22000	0.70413	23.74200
1.55033	1477.32000	0.75305	23.74300
1.65033	1565.91000	0.80195	23.74300
1.75033	1663.14000	0.85087	23.74400
1.85033	1754.40000	0.89977	23.74400
1.95033	1849.97000	0.94868	23.74500
2.05033	1939.43000	0.99760	23.74500
2.15033	2033.71000	1.04650	23.74600
2.25033	2134.38000	1.09540	23.74600
2.35033	2209.21000	1.14433	23.74700
2.45033	2306.52000	1.19323	23.74700
2.55033	2402.94000	1.24213	23.74700
2.65033	2470.61000	1.29106	23.74800
2.75033	2580.60000	1.33994	23.74800
2.85033	2675.33000	1.38885	23.74800
2.95033	2738.67000	1.43779	23.74600
3.05033	2851.09000	1.48668	23.74700
3.15033	2947.31000	1.53559	23.74100
3.25033	3008.52000	1.58453	23.74100
3.35033	3133.07000	1.63340	23.73400
3.45033	3218.53000	1.68231	23.73300
3.55033	3283.29000	1.73124	23.72700
3.65033	3396.45000	1.78013	23.72600
3.75033	3480.04000	1.82904	23.72300
3.85033	3554.97000	1.87796	23.72200
3.95033	3662.40000	1.92685	23.72100
4.05033	3744.44000	1.97575	23.72000
4.15033	3830.85000	2.02468	23.72100
4.25033	3929.02000	2.07358	23.72000
4.35033	4015.98000	2.12249	23.72200
4.45033	4110.22000	2.17140	23.72100
4.55033	4198.41000	2.22032	23.72300
4.65033	4281.03000	2.26922	23.72200
4.75033	4380.97000	2.31812	23.72600
4.85033	4455.36000	2.36705	23.72600
4.95033	4554.05000	2.41594	23.73100
5.05033	4649.89000	2.46484	23.73100
5.15033	4714.52000	2.51377	23.73100
5.25033	4818.65000	2.56266	23.73800
5.35033	4918.13000	2.61157	23.73900
5.45033	4979.08000	2.66050	23.74400
5.55033	5095.39000	2.70939	23.74500
5.65033	5186.16000	2.75830	23.74800
5.75033	5247.92000	2.80723	23.74900
5.85033	5365.01000	2.85610	23.74900
5.95033	5444.14000	2.90504	23.75100
6.05033	5515.39000	2.95395	23.74900
6.15033	5633.29000	3.00283	23.75000
6.25033	5711.66000	3.05175	23.74900
6.35033	5786.65000	3.10067	23.75000
6.45033	5904.91000	3.14959	23.74900
6.55033	5977.57000	3.19849	23.75000
6.65033	6063.02000	3.24740	23.74900
6.75033	6162.26000	3.29630	23.74900
6.85033	6242.00000	3.34523	23.74800
6.95033	6337.01000	3.39412	23.74800
7.05033	6426.02000	3.44305	23.74600
7.15033	6515.16000	3.49193	23.74600
7.25033	6611.99000	3.54084	23.74300
7.35033	6690.12000	3.58977	23.74300
7.45033	6789.67000	3.63866	23.74100
7.55033	6883.28000	3.68756	23.74100
7.65033	6954.59000	3.73650	23.74000
7.75033	7053.75000	3.78538	23.74000
7.85033	7147.67000	3.83429	23.73900
7.95033	7210.42000	3.88323	23.73800
8.05033	7326.41000	3.93210	23.73800
8.15033	7411.39000	3.98102	23.73700
8.25033	7475.16000	4.02995	23.73700
8.35033	7587.53000	4.07883	23.73600
8.45033	7674.26000	4.12774	23.73600
8.55033	7742.30000	4.17667	23.73600
8.65033	7855.18000	4.22556	23.73500
8.75033	7938.59000	4.27446	23.73500
8.85033	8004.14000	4.32341	23.73400
8.95033	8112.42000	4.37229	23.73400
9.05033	8197.21000	4.42121	23.73400
9.15033	8269.87000	4.47014	23.73400
9.25033	8377.03000	4.51901	23.73400
9.35033	8458.82000	4.56793	23.73400
9.45033	8537.48000	4.61684	23.73300
9.55033	8638.30000	4.66576	23.73400
9.65033	8723.38000	4.71465	23.73400
9.75033	8808.96000	4.76357	23.73500
9.85033	8900.88000	4.81248	23.73500
9.95033	8985.70000	4.86138	23.73600
10.05030	9071.47000	4.91028	23.73600
10.15030	9153.91000	4.95920	23.73700
10.25030	9248.76000	5.00810	23.73700
10.35030	9340.20000	5.05702	23.73700
10.45030	9416.85000	5.10594	23.73700
10.55030	9513.72000	5.15482	23.73700
10.65030	9611.32000	5.20374	23.73700
10.75030	9680.17000	5.25266	23.73800
10.85030	9786.66000	5.30156	23.73800
10.95030	9881.38000	5.35046	23.73800
11.05030	9940.00000	5.39940	23.73800
11.15030	10055.20000	5.44827	23.73800
11.25030	10143.00000	5.49719	23.73800
11.35030	10204.30000	5.54613	23.73800
11.45030	10317.50000	5.59501	23.73900
11.55030	10411.20000	5.64392	23.73800
11.65030	10479.10000	5.69285	23.73800
11.75030	10590.40000	5.74174	23.73900
11.85030	10678.10000	5.79064	23.73900
11.95030	10744.20000	5.83956	23.73900
12.05030	10859.60000	5.88846	23.73900
12.15030	10944.20000	5.93739	23.74000
12.25030	11024.10000	5.98632	23.74000
12.35030	11131.20000	6.03522	23.74100
12.45030	11216.80000	6.08415	23.74100
12.55030	11297.90000	6.13304	23.74200
12.65030	11400.10000	6.18192	23.74300
12.75030	11491.60000	6.23085	23.74200
12.85030	11584.20000	6.27976	23.74200
12.95030	11672.10000	6.32865	23.73600
13.05030	11761.10000	6.37757	23.73600
13.15030	11861.10000	6.42646	23.72700
13.25030	11939.90000	6.47541	23.72600
13.35030	12036.40000	6.52428	23.71500
13.45030	12130.20000	6.57320	23.71300
13.55030	12203.50000	6.62214	23.70500
13.65030	12309.00000	6.67102	23.70200
13.75030	12403.60000	6.71993	23.69700
13.85030	12473.70000	6.76886	23.69400
13.95030	12581.60000	6.81775	23.69200
14.05030	12679.70000	6.86665	23.68900
14.15030	12734.50000	6.91558	23.68900
14.25030	12858.50000	6.96445	23.68600
14.35030	12942.50000	7.01338	23.68800
14.45030	13008.60000	7.06229	23.68500
14.55030	13129.50000	7.11120	23.68900
14.65030	13215.40000	7.16010	23.68700
14.75030	13286.50000	7.20901	23.69200
14.85030	13403.00000	7.25794	23.69100
14.95030	13484.60000	7.30682	23.69500
15.05030	13568.90000	7.35574	23.69400
15.15030	13673.20000	7.40462	23.69600
15.25030	13753.90000	7.45355	23.69500
15.35030	13851.30000	7.50246	23.69500
15.45030	13945.80000	7.55134	23.69200
15.55030	14032.10000	7.60029	23.69200
15.65030	14133.60000	7.64920	23.68600
15.75030	14218.70000	7.69813	23.68500
15.85030	14309.40000	7.74702	23.67700
15.95030	14418.30000	7.79588	23.67500
16.05030	14485.60000	7.84483	23.66600
16.15030	14592.70000	7.89374	23.66400
16.25030	14693.00000	7.94261	23.65600
16.35030	14759.10000	7.99156	23.65400
16.45030	14880.30000	8.04044	23.65100
16.55030	14975.60000	8.08936	23.64800
16.65030	15037.40000	8.13832	23.64800
16.75030	15160.40000	8.18717	23.64500
16.85030	15243.20000	8.23611	23.64700
16.95030	15311.90000	8.28501	23.64400
17.05030	15432.40000	8.33390	23.64900
17.15030	15510.50000	8.38284	23.64700
17.25030	15589.30000	8.43176	23.65000
17.35030	15701.30000	8.48064	23.64800
17.45030	15787.10000	8.52956	23.65100
17.55030	15867.70000	8.57848	23.65000
17.65030	15970.10000	8.62739	23.65200
17.75030	16060.50000	8.67624	23.65100
17.85030	16147.40000	8.72517	23.65000
17.95030	16245.30000	8.77412	23.65000
18.05030	16337.00000	8.82299	23.64900
18.15030	16432.30000	8.87191	23.64800
18.25030	16518.40000	8.92082	23.64700
18.35030	16620.50000	8.96973	23.64600
18.45030	16714.20000	9.01861	23.64400
18.55030	16792.90000	9.06756	23.64400
18.65030	16899.70000	9.11646	23.64200
18.75030	16994.80000	9.16535	23.64100
18.85030	17070.50000	9.21428	23.64100
18.95030	17182.20000	9.26315	23.64000
19.05030	17275.50000	9.31208	23.64000
19.15030	17347.90000	9.36102	23.63900
19.25030	17472.80000	9.40993	23.63900
19.35030	17564.70000	9.45881	23.63800
19.45030	17631.90000	9.50772	23.63600
19.55030	17750.10000	9.55662	23.63500
19.65030	17829.60000	9.60554	23.62800
19.75030	17902.20000	9.65448	23.62400
19.85030	18013.70000	9.70336	23.62200
19.95030	18096.80000	9.75225	23.62000
20.05030	18177.20000	9.80117	23.61800
20.15030	18284.40000	9.85007	23.61800
20.25030	18366.70000	9.89897	23.61600
20.35030	18451.00000	9.94790	23.61700
20.45030	18549.30000	9.99680	23.61500
20.55030	18646.10000	10.04570	23.61800
20.65030	18738.50000	10.09460	23.61700
20.75030	18833.30000	10.14350	23.61900
20.85030	18926.90000	10.19240	23.61800
20.95030	19023.90000	10.24130	23.61900
21.05030	19103.50000	10.29030	23.61900
21.15030	19204.00000	10.33910	23.62000
21.25030	19297.50000	10.38810	23.61900
21.35030	19369.70000	10.43700	23.62100
21.45030	19475.30000	10.48590	23.62000
21.55030	19565.90000	10.53480	23.61900
21.65030	19640.50000	10.58380	23.61800
21.75030	19752.40000	10.63260	23.61100
21.85030	19848.40000	10.68160	23.61000
21.95030	19917.70000	10.73040	23.59700
22.05030	20030.20000	10.77930	23.59500
22.15030	20120.20000	10.82820	23.58300
22.25030	20191.20000	10.87720	23.58000
22.35030	20307.10000	10.92610	23.56800
22.45030	20399.90000	10.97500	23.56500
22.55030	20479.60000	11.02390	23.55300
22.65030	20589.30000	11.07280	23.54800
22.75030	20679.30000	11.12170	23.54000
22.85030	20761.70000	11.17060	23.53400
22.95030	20861.20000	11.21950	23.53200
23.05030	20948.80000	11.26840	23.52700
23.15030	21044.70000	11.31730	23.53000
23.25030	21136.60000	11.36630	23.52500
23.35030	21230.40000	11.41520	23.53200
23.45030	21331.00000	11.46410	23.52800
23.55030	21409.90000	11.51300	23.53800
23.65030	21512.40000	11.56190	23.53500
23.75030	21620.60000	11.61080	23.54500
23.85030	21697.00000	11.65970	23.54400
23.95030	21816.40000	11.70860	23.54900
24.05030	21923.60000	11.75750	23.54900
24.15030	21993.50000	11.80640	23.55000
24.25030	22113.30000	11.85540	23.55000
24.35030	22209.60000	11.90430	23.54800
24.45030	22280.60000	11.95320	23.54800
24.55030	22401.90000	12.00200	23.54700
24.65030	22491.40000	12.05100	23.54700
24.75030	22558.60000	12.09990	23.54700
24.85030	22682.70000	12.14880	23.54700
24.95030	22767.40000	12.19770	23.54500
25.05030	22846.60000	12.24660	23.54500
25.15030	22962.30000	12.29550	23.54400
25.25030	23040.60000	12.34440	23.54300
25.35030	23138.40000	12.39340	23.54400
25.45030	23240.80000	12.44220	23.54400
25.55030	23328.40000	12.49110	23.54300
25.65030	23435.00000	12.54010	23.54800
25.75030	23523.70000	12.58890	23.54700
25.85030	23615.50000	12.63790	23.55400
25.95030	23718.50000	12.68680	23.55500
26.05030	23789.80000	12.73570	23.56300
26.15030	23905.30000	12.78450	23.56400
26.25030	24002.20000	12.83350	23.57400
26.35030	24067.90000	12.88240	23.57600
26.45030	24194.90000	12.93130	23.58300
26.55030	24282.80000	12.98020	23.58500
26.65030	24348.10000	13.02910	23.58900
26.75030	24478.60000	13.07800	23.59200
26.85030	24566.80000	13.12700	23.59400
26.95030	24641.80000	13.17590	23.59700
27.05030	24768.20000	13.22480	23.59800
27.15030	24849.60000	13.27370	23.60000
27.25030	24936.50000	13.32260	23.60100
27.35030	25050.20000	13.37150	23.60300
27.45030	25135.40000	13.42040	23.60200
27.55030	25228.30000	13.46930	23.60500
27.65030	25330.30000	13.51820	23.60400
27.75030	25422.00000	13.56720	23.60600
27.85030	25523.90000	13.61610	23.60500
27.95030	25608.50000	13.66500	23.60700
28.05030	25712.50000	13.71380	23.60700
28.15030	25812.20000	13.76280	23.60800
28.25030	25889.60000	13.81170	23.60800
28.35030	26000.10000	13.86060	23.61000
28.45030	26097.40000	13.90950	23.61000
28.55030	26174.80000	13.95840	23.61100
28.65030	26295.70000	14.00730	23.61100
28.75030	26392.40000	14.05620	23.61200
28.85030	26462.40000	14.10520	23.61300
28.95030	26587.00000	14.15400	23.61400
29.05030	26682.50000	14.20290	23.61300
29.15030	26752.70000	14.25190	23.61400
29.25030	26877.10000	14.30080	23.61300
29.35030	26966.10000	14.34970	23.61400
29.45030	27045.20000	14.39860	23.61200
29.55030	27165.00000	14.44750	23.61300
29.65030	27251.80000	14.49640	23.61100
29.75030	27346.80000	14.54530	23.61100
29.85030	27451.30000	14.59420	23.61000
29.95030	27540.70000	14.64310	23.61000
30.05030	27641.60000	14.69200	23.60900
30.15030	27733.00000	14.74100	23.60900
30.25030	27833.50000	14.78980	23.60800
30.35030	27935.30000	14.83870	23.60700
30.45030	28016.30000	14.88770	23.60700
30.55030	28132.70000	14.93660	23.60700
30.65030	28229.40000	14.98550	23.60600
30.75030	28306.20000	15.03450	23.60600
30.85030	28428.70000	15.08330	23.60500
30.95030	28528.10000	15.13220	23.60500
31.05030	28606.40000	15.18120	23.60500
31.15030	28726.30000	15.23000	23.60500
31.25030	28828.90000	15.27890	23.60500
31.35030	28898.60000	15.32790	23.60500
31.45030	29030.50000	15.37680	23.60500
31.55030	29125.70000	15.42570	23.60500
31.65030	29212.80000	15.47460	23.60500
31.75030	29332.40000	15.52340	23.60600
31.85030	29427.70000	15.57240	23.60600
31.95030	29518.30000	15.62130	23.60700
32.05030	29632.20000	15.67020	23.60700
32.15030	29724.00000	15.71910	23.60800
32.25030	29821.90000	15.76810	23.60800
32.35030	29920.90000	15.81690	23.60900
32.45030	30018.70000	15.86590	23.60900
32.55030	30120.00000	15.91480	23.60900
32.65030	30212.70000	15.96370	23.60900
32.75030	30320.10000	16.01260	23.60900
32.85030	30426.90000	16.06150	23.61000
32.95030	30512.20000	16.11040	23.61000
33.05030	30629.00000	16.15930	23.61000
33.15030	30731.20000	16.20820	23.61100
33.25030	30812.80000	16.25720	23.61100
33.35030	30939.20000	16.30600	23.61000
33.45030	31042.00000	16.35490	23.61000
33.55030	31117.70000	16.40390	23.60900
33.65030	31243.70000	16.45270	23.60900
33.75030	31348.20000	16.50160	23.60800
33.85030	31426.40000	16.55060	23.60800
33.95030	31556.20000	16.59950	23.60600
34.05030	31655.80000	16.64840	23.60600
34.15030	31743.20000	16.69730	23.60400
34.25030	31861.60000	16.74620	23.60300
34.35030	31959.60000	16.79510	23.60300
34.45030	32053.60000	16.84400	23.60200
34.55030	32164.10000	16.89290	23.60100
34.65030	32269.50000	16.94180	23.60000
34.75030	32369.20000	16.99080	23.59900
34.85030	32473.40000	17.03970	23.59900
34.95030	32575.50000	17.08850	23.59700
35.05030	32690.00000	17.13750	23.59700
35.15030	32785.90000	17.18630	23.59600
35.25030	32890.20000	17.23530	23.59500
35.35030	33005.70000	17.28420	23.59500
35.45030	33093.30000	17.33310	23.59400
35.55030	33213.30000	17.38200	23.59200
35.65030	33329.30000	17.43090	23.59200
35.75030	33404.40000	17.47990	23.59100
35.85030	33535.80000	17.52870	23.58800
35.95030	33635.90000	17.57770	23.58700
36.05030	33717.10000	17.62660	23.58300
36.15030	33851.20000	17.67540	23.58200
36.25030	33943.50000	17.72440	23.57800
36.35030	34028.70000	17.77330	23.57700
36.45030	34158.50000	17.82220	23.57300
36.55030	34253.50000	17.87110	23.57200
36.65030	34350.50000	17.92000	23.57000
36.75030	34463.10000	17.96890	23.56800
36.85030	34560.60000	18.01780	23.56800
36.95030	34661.40000	18.06670	23.56600
37.05030	34765.10000	18.11570	23.56800
37.15030	34864.90000	18.16450	23.56600
37.25030	34975.00000	18.21350	23.57000
37.35030	35066.80000	18.26240	23.56800
37.45030	35175.80000	18.31130	23.57200
37.55030	35286.80000	18.36020	23.57100
37.65030	35368.80000	18.40910	23.57500
37.75030	35489.60000	18.45800	23.57500
37.85030	35598.10000	18.50690	23.57900
37.95030	35669.70000	18.55590	23.58000
38.05030	35803.40000	18.60470	23.58300
38.15030	35902.30000	18.65370	23.58300
38.25030	35976.80000	18.70250	23.58600
38.35030	36106.70000	18.75140	23.58600
38.45030	36199.40000	18.80040	23.58800
38.55030	36281.50000	18.84930	23.58900
38.65030	36405.00000	18.89820	23.59000
38.75030	36495.40000	18.94710	23.59100
38.85030	36586.60000	18.99600	23.59200
38.95030	36705.80000	19.04490	23.59300
39.05030	36798.40000	19.09380	23.59400
39.15030	36894.00000	19.14280	23.59500
39.25030	36999.70000	19.19160	23.59500
39.35030	37095.10000	19.24050	23.59600
39.45030	37203.50000	19.28950	23.59700
39.55030	37297.40000	19.33840	23.59800
39.65030	37398.70000	19.38730	23.59900
39.75030	37508.30000	19.43620	23.60000
39.85030	37589.10000	19.48510	23.60100
39.95030	37703.20000	19.53400	23.60200
40.05030	37813.50000	19.58290	23.60400
40.15030	37891.80000	19.63180	23.60500
40.25030	38022.50000	19.68070	23.60600
40.35030	38123.40000	19.72960	23.60700
40.45030	38202.40000	19.77850	23.60800
40.55030	38332.60000	19.82750	23.61000
40.65030	38430.60000	19.87640	23.61000
40.75030	38512.60000	19.92530	23.61100
40.85030	38645.30000	19.97420	23.61300
40.95030	38738.90000	20.02310	23.61400
41.05030	38833.10000	20.07200	23.61800
41.15030	38956.80000	20.12090	23.61900
41.25030	39050.80000	20.16980	23.62200
41.35030	39155.20000	20.21870	23.62300
41.45030	39270.40000	20.26760	23.62400
41.55030	39370.20000	20.31660	23.62500
41.65030	39481.30000	20.36550	23.62300
41.75030	39580.80000	20.41440	23.62500
41.85030	39692.70000	20.46330	23.61900
41.95030	39808.80000	20.51220	23.62000
42.05030	39897.10000	20.56110	23.61500
42.15030	40020.90000	20.61000	23.61500
42.25030	40132.30000	20.65890	23.61000
42.35030	40211.80000	20.70780	23.61000
42.45030	40346.30000	20.75670	23.60400
42.55030	40456.00000	20.80560	23.60400
42.65030	40540.70000	20.85460	23.59700
42.75030	40673.70000	20.90350	23.59100
42.85030	40777.00000	20.95240	23.59000
42.95030	40864.50000	21.00130	23.58300
43.05030	40998.60000	21.05020	23.58100
43.15030	41096.60000	21.09910	23.57600
43.25030	41194.00000	21.14800	23.57300
43.35030	41316.30000	21.19690	23.57000
43.45030	41417.40000	21.24580	23.56800
43.55030	41522.80000	21.29470	23.56600
43.65030	41634.70000	21.34360	23.56400
43.75030	41744.10000	21.39260	23.56200
43.85030	41846.50000	21.44140	23.55900
43.95030	41950.30000	21.49040	23.55800
44.05030	42065.20000	21.53930	23.55600
44.15030	42168.10000	21.58810	23.55400
44.25030	42267.50000	21.63710	23.55200
44.35030	42383.60000	21.68600	23.55100
44.45030	42498.10000	21.73490	23.54900
44.55030	42580.50000	21.78380	23.54800
44.65030	42706.80000	21.83270	23.54600
44.75030	42815.10000	21.88160	23.54500
44.85030	42901.00000	21.93060	23.54300
44.95030	43030.50000	21.97940	23.54300
45.05030	43139.20000	22.02840	23.54200
45.15030	43225.50000	22.07730	23.54200
45.25030	43352.80000	22.12620	23.54000
45.35030	43464.40000	22.17500	23.53900
45.45030	43550.40000	22.22400	23.53800
45.55030	43678.30000	22.27290	23.53600
45.65030	43783.50000	22.32180	23.53500
45.75030	43882.20000	22.37070	23.53400
45.85030	44001.30000	22.41960	23.53300
45.95030	44103.50000	22.46850	23.53200
46.05030	44209.60000	22.51750	23.53200
46.15030	44320.60000	22.56640	23.53100
46.25030	44429.20000	22.61520	23.53200
46.35030	44541.90000	22.66420	23.53100
46.45030	44640.70000	22.71310	23.53300
46.55030	44750.80000	22.76190	23.53200
46.65030	44872.10000	22.81090	23.53300
46.75030	44956.50000	22.85980	23.53200
46.85030	45079.80000	22.90870	23.53300
46.95030	45195.80000	22.95760	23.53300
47.05030	45276.40000	23.00660	23.53200
47.15030	45410.70000	23.05540	23.53200
47.25030	45519.50000	23.10440	23.53200
47.35030	45605.70000	23.15320	23.53100
47.45030	45737.40000	23.20210	23.53100
47.55030	45841.90000	23.25110	23.53100
47.65030	45929.90000	23.30000	23.52900
47.75030	46060.70000	23.34890	23.52900
47.85030	46162.00000	23.39780	23.52500
47.95030	46261.00000	23.44670	23.52400
48.05030	46383.40000	23.49580	23.52100
48.15030	46481.60000	23.54460	23.52000
48.25030	46591.10000	23.59350	23.51700
48.35030	46698.60000	23.64240	23.51600
48.45030	46805.00000	23.69140	23.51600
48.55030	46916.30000	23.74030	23.51400
48.65030	47015.10000	23.78920	23.51500
48.75030	47124.40000	23.83810	23.51400
48.85030	47236.20000	23.88710	23.51300
48.95030	47324.90000	23.93590	23.51200
49.05030	47447.40000	23.98480	23.51200
49.15030	47556.90000	24.03360	23.51100
49.25030	47641.60000	24.08250	23.51100
49.35030	47772.70000	24.13150	23.51100
49.45030	47879.70000	24.18030	23.51200
49.55030	47958.30000	24.22920	23.51100
49.65030	48091.00000	24.27810	23.51200
49.75030	48186.30000	24.32700	23.51200
49.85030	48275.50000	24.37590	23.51100
49.95030	48404.90000	24.42480	23.51100
50.05030	48502.80000	24.47380	23.51100
50.15030	48600.20000	24.52270	23.51100
50.25030	48723.30000	24.57140	23.51100
50.35030	48816.40000	24.62050	23.51100
50.45030	48921.90000	24.66940	23.51200
50.55030	49032.10000	24.71840	23.51100
50.65030	49132.30000	24.76720	23.51200
50.75030	49241.40000	24.81620	23.51200
50.85030	49339.70000	24.86500	23.51300
50.95030	49448.80000	24.91400	23.51300
51.05030	49561.80000	24.96280	23.51400
51.15030	49646.60000	25.01190	23.51400
51.25030	49762.00000	25.06070	23.51500
51.35030	49876.70000	25.10960	23.51500
51.45030	49952.50000	25.15850	23.51600
51.55030	50081.90000	25.20740	23.51600
51.65030	50186.70000	25.25640	23.51700
51.75030	50261.00000	25.30520	23.51700
51.85030	50395.80000	25.35410	23.51900
51.95030	50490.60000	25.40300	23.51900
52.05030	50575.40000	25.45200	23.52100
52.15030	50707.70000	25.50090	23.52100
52.25030	50800.70000	25.54970	23.52200
52.35030	50896.90000	25.59860	23.52200
52.45030	51016.40000	25.64760	23.52100
52.55030	51108.70000	25.69640	23.52100
52.65030	51209.20000	25.74540	23.52000
52.75030	51313.40000	25.79430	23.52000
52.85030	51411.70000	25.84320	23.52000
52.95030	51521.40000	25.89210	23.52000
53.05030	51614.60000	25.94100	23.52100
53.15030	51720.60000	25.98990	23.52100
53.25030	51834.30000	26.03880	23.52300
53.35030	51912.30000	26.08780	23.52300
53.45030	52031.90000	26.13660	23.52400
53.55030	52136.60000	26.18550	23.52500
53.65030	52209.90000	26.23450	23.52600
53.75030	52338.10000	26.28340	23.52600
53.85030	52437.80000	26.33230	23.52700
53.95030	52511.40000	26.38130	23.52800
54.05030	52643.80000	26.43010	23.52900
54.15030	52742.80000	26.47910	23.53100
54.25030	52827.30000	26.52790	23.53200
54.35030	52952.30000	26.57680	23.53200
54.45030	53042.50000	26.62570	23.53300
54.55030	53133.40000	26.67470	23.53200
54.65030	53253.80000	26.72350	23.53300
54.75030	53346.40000	26.77250	23.53200
54.85030	53441.70000	26.82140	23.53300
54.95030	53553.20000	26.87040	23.53200
55.05030	53650.80000	26.91920	23.53200
55.15030	53756.90000	26.96820	23.53200
55.25030	53858.20000	27.01700	23.53200
55.35030	53962.10000	27.06590	23.53300
55.45030	54075.80000	27.11480	23.53300
55.55030	54158.40000	27.16380	23.53400
55.65030	54274.90000	27.21260	23.53400
55.75030	54386.30000	27.26150	23.53500
55.85030	54462.40000	27.31060	23.53500
55.95030	54585.70000	27.35930	23.53600
56.05030	54688.30000	27.40830	23.53700
56.15030	54767.20000	27.45720	23.53700
56.25030	54895.30000	27.50610	23.53700
56.35030	54998.70000	27.55500	23.53700
56.45030	55080.40000	27.60400	23.53600
56.55030	55215.60000	27.65290	23.53600
56.65030	55310.80000	27.70170	23.53500
56.75030	55403.80000	27.75080	23.53500
56.85030	55532.30000	27.79950	23.53000
56.95030	55628.50000	27.84850	23.53000
57.05030	55726.90000	27.89740	23.52000
57.15030	55843.50000	27.94630	23.51900
57.25030	55946.10000	27.99510	23.50600
57.35030	56051.40000	28.04410	23.50400
57.45030	56154.50000	28.09310	23.49000
57.55030	56257.90000	28.14200	23.48700
57.65030	56368.50000	28.19080	23.47500
57.75030	56461.40000	28.23970	23.47100
57.85030	56567.90000	28.28860	23.46400
57.95030	56677.00000	28.33760	23.46000
58.05030	56757.30000	28.38650	23.45700
58.15030	56880.30000	28.43540	23.45200
58.25030	56984.20000	28.48430	23.45300
58.35030	57061.20000	28.53320	23.44900
58.45030	57186.90000	28.58210	23.45300
58.55030	57282.20000	28.63100	23.44900
58.65030	57362.80000	28.68000	23.45600
58.75030	57482.30000	28.72880	23.45300
58.85030	57583.60000	28.77770	23.46400
58.95030	57666.50000	28.82670	23.46200
59.05030	57786.50000	28.87550	23.47300
59.15030	57879.90000	28.92450	23.47300
59.25030	57966.50000	28.97340	23.48400
59.35030	58086.10000	29.02230	23.48400
59.45030	58182.00000	29.07120	23.49300
59.55030	58279.60000	29.12010	23.49500
59.65030	58387.30000	29.16900	23.50200
59.75030	58487.10000	29.21790	23.50500
59.85030	58590.40000	29.26690	23.50900
59.95030	58683.10000	29.31570	23.51100
60.05030	58790.30000	29.36470	23.51300
60.15030	58892.20000	29.41350	23.51500
60.25030	58984.20000	29.46250	23.51500
60.35030	59098.70000	29.51130	23.51700
60.45030	59205.60000	29.56030	23.51500
60.55030	59293.60000	29.60930	23.51700
60.65030	59416.10000	29.65820	23.51500
60.75030	59525.60000	29.70710	23.51700
60.85030	59608.10000	29.75580	23.51500
60.95030	59735.50000	29.80480	23.51600
61.05030	59839.50000	29.85370	23.51500
61.15030	59920.10000	29.90260	23.51600
61.25030	60050.50000	29.95150	23.51500
61.35030	60148.90000	30.00040	23.51600
61.45030	60242.10000	30.04930	23.51500
61.55030	60366.90000	30.09830	23.51500
61.65030	60467.80000	30.14720	23.51500
61.75030	60568.60000	30.19610	23.51600
61.85030	60680.20000	30.24500	23.51700
61.95030	60778.40000	30.29390	23.51700
62.05030	60887.00000	30.34290	23.52000
62.15030	60982.50000	30.39170	23.52000
62.25030	61091.30000	30.44060	23.52300
62.35030	61196.80000	30.48940	23.52400
62.45030	61288.20000	30.53840	23.52600
62.55030	61404.60000	30.58740	23.52700
62.65030	61509.50000	30.63630	23.53000
62.75030	61593.70000	30.68530	23.53100
62.85030	61713.80000	30.73410	23.53300
62.95030	61822.60000	30.78300	23.53500
63.05030	61907.20000	30.83190	23.53600
63.15030	62034.60000	30.88080	23.53700
63.25030	62138.40000	30.92980	23.53700
63.35030	62224.30000	30.97860	23.53800
63.45030	62346.30000	31.02760	23.53800
63.55030	62442.70000	31.07650	23.53900
63.65030	62531.20000	31.12540	23.53800
63.75030	62650.40000	31.17430	23.53900
63.85030	62751.50000	31.22320	23.53900
63.95030	62848.70000	31.27200	23.54000
64.05030	62954.10000	31.32100	23.53800
64.15030	63058.10000	31.36990	23.53900
64.25030	63163.30000	31.41890	23.53600
64.35030	63260.40000	31.46780	23.53600
64.45030	63371.00000	31.51660	23.53400
64.55030	63479.90000	31.56560	23.53400
64.65030	63568.10000	31.61450	23.53300
64.75030	63682.90000	31.66340	23.53300
64.85030	63790.40000	31.71220	23.53300
64.95030	63875.40000	31.76130	23.53300
65.05030	63989.90000	31.81010	23.53400
65.15030	64095.10000	31.85900	23.53400
65.25030	64176.10000	31.90790	23.53500
65.35030	64300.80000	31.95690	23.53500
65.45030	64404.40000	32.00560	23.53500
65.55030	64487.00000	32.05460	23.53600
65.65030	64610.70000	32.10360	23.53500
65.75030	64710.30000	32.15240	23.53400
65.85030	64795.50000	32.20140	23.53400
65.95030	64918.00000	32.25030	23.53400
66.05030	65015.20000	32.29920	23.53400
66.15030	65112.00000	32.34810	23.53300
66.25030	65221.30000	32.39700	23.53300
66.35030	65324.00000	32.44590	23.53300
66.45030	65426.20000	32.49480	23.53100
66.55030	65529.90000	32.54380	23.53100
66.65030	65636.30000	32.59250	23.52900
66.75030	65743.20000	32.64150	23.52800
66.85030	65839.30000	32.69040	23.52700
66.95030	65948.50000	32.73940	23.52700
67.05030	66060.60000	32.78820	23.52600
67.15030	66139.50000	32.83710	23.52600
67.25030	66258.70000	32.88600	23.52600
67.35030	66369.50000	32.93500	23.52500
67.45030	66445.40000	32.98390	23.52600
67.55030	66569.30000	33.03290	23.52600
67.65030	66671.40000	33.08170	23.52700
67.75030	66749.20000	33.13060	23.52600
67.85030	66875.00000	33.17950	23.52800
67.95030	66971.50000	33.22840	23.52800
68.05030	67058.90000	33.27740	23.52800
68.15030	67175.60000	33.32620	23.52800
68.25030	67275.00000	33.37520	23.52900
68.35030	67367.80000	33.42400	23.52900
68.45030	67475.90000	33.47300	23.53000
68.55030	67574.30000	33.52190	23.53000
68.65030	67674.80000	33.57080	23.52900
68.75030	67780.90000	33.61970	23.52900
68.85030	67877.40000	33.66860	23.52700
68.95030	67983.60000	33.71750	23.52600
69.05030	68070.40000	33.76650	23.52400
69.15030	68174.70000	33.81540	23.52300
69.25030	68289.00000	33.86430	23.52100
69.35030	68364.50000	33.91320	23.52000
69.45030	68481.10000	33.96210	23.51800
69.55030	68588.50000	34.01090	23.51800
69.65030	68662.80000	34.06000	23.51700
69.75030	68783.30000	34.10880	23.51600
69.85030	68889.10000	34.15770	23.51500
69.95030	68968.60000	34.20660	23.51400
70.05030	69091.00000	34.25550	23.51300
70.15030	69187.00000	34.30450	23.51200
70.25030	69262.80000	34.35340	23.51000
70.35030	69380.60000	34.40230	23.51000
70.45030	69474.50000	34.45110	23.50900
70.55030	69562.00000	34.50010	23.50800
70.65030	69673.10000	34.54890	23.50800
70.75030	69761.10000	34.59780	23.50700
70.85030	69857.30000	34.64670	23.50700
70.95030	69956.90000	34.69570	23.50600
71.05030	70049.00000	34.74450	23.50500
71.15030	70154.50000	34.79350	23.50500
71.25030	70239.90000	34.84240	23.50200
71.35030	70344.00000	34.89130	23.50100
71.45030	70446.30000	34.94030	23.49900
71.55030	70519.80000	34.98910	23.49800
71.65030	70623.50000	35.03810	23.49500
71.75030	70726.10000	35.08700	23.49400
71.85030	70791.90000	35.13590	23.49200
71.95030	70907.40000	35.18470	23.49100
72.05030	71003.80000	35.23370	23.49100
72.15030	71073.10000	35.28260	23.49000
72.25030	71193.20000	35.33150	23.49200
72.35030	71282.30000	35.38030	23.49100
72.45030	71350.50000	35.42930	23.49400
72.55030	71473.30000	35.47830	23.49300
72.65030	71561.80000	35.52710	23.49600
72.75030	71638.80000	35.57600	23.49500
72.85030	71758.60000	35.62500	23.49800
72.95030	71841.70000	35.67400	23.49800
73.05030	71925.70000	35.72280	23.50100
73.15030	72032.20000	35.77170	23.50100
73.25030	72112.00000	35.82050	23.50400
73.35030	72211.10000	35.86950	23.50400
73.45030	72299.70000	35.91840	23.50600
73.55030	72389.80000	35.96740	23.50700
73.65030	72498.50000	36.01630	23.50900
73.75030	72574.50000	36.06520	23.51000
73.85030	72683.40000	36.11410	23.51100
73.95030	72788.10000	36.16290	23.51200
74.05030	72860.50000	36.21200	23.51100
74.15030	72975.10000	36.26080	23.51200
74.25030	73077.00000	36.30970	23.50900
74.35030	73145.80000	36.35860	23.51000
74.45030	73267.50000	36.40750	23.50800
74.55030	73363.60000	36.45640	23.50800
74.65030	73436.40000	36.50530	23.50600
74.75030	73559.10000	36.55420	23.50600
74.85030	73651.70000	36.60300	23.50400
74.95030	73726.80000	36.65210	23.50400
75.05030	73849.40000	36.70090	23.50300
75.15030	73933.90000	36.74990	23.50300
75.25030	74024.20000	36.79880	23.50100
75.35030	74131.40000	36.84770	23.50100
75.45030	74214.90000	36.89660	23.49900
75.55030	74315.70000	36.94550	23.49800
75.65030	74413.40000	36.99440	23.49600
75.75030	74508.90000	37.04330	23.49500
75.85030	74613.10000	37.09220	23.49400
75.95030	74697.00000	37.14110	23.49300
76.05030	74798.40000	37.19000	23.49300
76.15030	74903.00000	37.23890	23.49200
76.25030	74975.60000	37.28790	23.49200
76.35030	75089.10000	37.33680	23.49100
76.45030	75191.60000	37.38570	23.49200
76.55030	75260.40000	37.43460	23.49100
76.65030	75378.00000	37.48340	23.49000
76.75030	75472.20000	37.53240	23.49200
76.85030	75538.30000	37.58130	23.49100
76.95030	75660.30000	37.63030	23.49200
77.05030	75750.40000	37.67910	23.49200
77.15030	75825.50000	37.72810	23.49300
77.25030	75945.20000	37.77690	23.49300
77.35030	76027.00000	37.82590	23.49300
77.45030	76108.00000	37.87480	23.49400
77.55030	76222.80000	37.92360	23.49400
77.65030	76304.50000	37.97260	23.49400
77.75030	76396.80000	38.02160	23.49400
77.85030	76495.00000	38.07040	23.49300
77.95030	76579.40000	38.11930	23.49300
78.05030	76675.70000	38.16830	23.49300
78.15030	76763.00000	38.21710	23.49300
78.25030	76855.80000	38.26610	23.49200
78.35030	76954.80000	38.31490	23.49100
78.45030	77034.00000	38.36390	23.49000
78.55030	77135.00000	38.41280	23.49000
78.65030	77232.30000	38.46170	23.48900
78.75030	77301.10000	38.51050	23.48900
78.85030	77416.10000	38.55950	23.48800
78.95030	77512.50000	38.60840	23.48700
79.05030	77576.80000	38.65740	23.48600
79.15030	77697.00000	38.70630	23.48600
79.25030	77788.90000	38.75520	23.48500
79.35030	77855.20000	38.80410	23.48500
79.45030	77979.20000	38.85290	23.48500
79.55030	78055.10000	38.90190	23.48500
79.65030	78129.70000	38.95080	23.48500
79.75030	78245.90000	38.99960	23.48500
79.85030	78318.80000	39.04860	23.48500
79.95030	78401.80000	39.09740	23.48500
80.05030	78504.90000	39.14640	23.48600
80.15030	78583.80000	39.19530	23.48600
80.25030	78668.90000	39.24420	23.48600
80.35030	78761.60000	39.29310	23.48600
80.45030	78842.50000	39.34210	23.48500
80.55030	78936.60000	39.39090	23.48500
80.65030	79015.80000	39.43980	23.48400
80.75030	79107.40000	39.48870	23.48400
80.85030	79200.40000	39.53760	23.48300
80.95030	79267.20000	39.58650	23.48300
81.05030	79366.50000	39.63550	23.48300
81.15030	79456.50000	39.68450	23.48200
81.25030	79514.80000	39.73330	23.48200
81.35030	79621.00000	39.78220	23.48200
81.45030	79704.10000	39.83110	23.48300
81.55030	79756.60000	39.87990	23.48300
81.65030	79863.80000	39.92900	23.48400
81.75030	79943.80000	39.97800	23.48400
81.85030	80008.80000	40.02680	23.48600
81.95030	80112.30000	40.07560	23.48600
82.05030	80183.10000	40.12460	23.48800
82.15030	80256.60000	40.17340	23.48800
82.25030	80346.40000	40.22240	23.48900
82.35030	80424.00000	40.27140	23.49000
82.45030	80501.10000	40.32030	23.49000
82.55030	80592.30000	40.36910	23.49100
82.65030	80666.60000	40.41800	23.49200
82.75030	80745.10000	40.46700	23.49200
82.85030	80829.40000	40.51590	23.49300
82.95030	80910.90000	40.56470	23.49400
83.05030	80999.00000	40.61360	23.49300
83.15030	81071.40000	40.66260	23.49300
83.25030	81161.30000	40.71150	23.49000
83.35030	81249.10000	40.76040	23.49000
83.45030	81313.00000	40.80940	23.48500
83.55030	81409.30000	40.85810	23.48500
83.65030	81496.40000	40.90700	23.48100
83.75030	81557.20000	40.95610	23.48000
83.85030	81660.60000	41.00480	23.48000
83.95030	81739.30000	41.05380	23.47800
84.05030	81804.40000	41.10280	23.47700
84.15030	81913.30000	41.15160	23.47600
84.25030	81993.40000	41.20060	23.47200
84.35030	82055.00000	41.24950	23.47100
84.45030	82158.40000	41.29850	23.46400
84.55030	82235.20000	41.34730	23.46300
84.65030	82299.30000	41.39620	23.45900
84.75030	82401.80000	41.44510	23.45800
84.85030	82476.80000	41.49410	23.45700
84.95030	82550.20000	41.54290	23.45600
85.05030	82639.10000	41.59180	23.45700
85.15030	82713.20000	41.64080	23.45500
85.25030	82794.40000	41.68960	23.45800
85.35030	82873.00000	41.73850	23.45600
85.45030	82956.00000	41.78740	23.46100
85.55030	83040.80000	41.83630	23.46000
85.65030	83116.30000	41.88520	23.46600
85.75030	83207.50000	41.93420	23.46500
85.85030	83290.70000	41.98310	23.47000
85.95030	83356.50000	42.03210	23.47000
86.05030	83452.90000	42.08090	23.47500
86.15030	83534.80000	42.12980	23.47600
86.25030	83592.60000	42.17880	23.48100
86.35030	83692.20000	42.22760	23.48200
86.45030	83776.60000	42.27650	23.48700
86.55030	83836.00000	42.32550	23.48900
86.65030	83939.20000	42.37430	23.49100
86.75030	84017.50000	42.42330	23.49300
86.85030	84078.70000	42.47220	23.49500
86.95030	84178.10000	42.52110	23.49400
87.05030	84251.40000	42.56990	23.49600
87.15030	84319.40000	42.61900	23.49500
87.25030	84414.70000	42.66780	23.49700
87.35030	84486.40000	42.71680	23.49500
87.45030	84558.20000	42.76570	23.49600
87.55030	84645.60000	42.81450	23.49300
87.65030	84719.70000	42.86340	23.49400
87.75030	84801.10000	42.91240	23.49000
87.85030	84876.70000	42.96130	23.49100
87.95030	84953.30000	43.01020	23.48500
88.05030	85036.60000	43.05910	23.48500
88.15030	85107.30000	43.10800	23.48200
88.25030	85186.30000	43.15690	23.48200
88.35030	85275.70000	43.20580	23.48000
88.45030	85331.70000	43.25480	23.48000
88.55030	85424.60000	43.30360	23.48100
88.65030	85513.90000	43.35250	23.48000
88.75030	85565.60000	43.40140	23.48100
88.85030	85659.00000	43.45040	23.48200
88.95030	85739.10000	43.49920	23.48100
89.05030	85785.90000	43.54830	23.48300
89.15030	85884.40000	43.59710	23.48300
89.25030	85958.80000	43.64600	23.48500
89.35030	86012.10000	43.69490	23.48500
89.45030	86113.10000	43.74380	23.48800
89.55030	86170.60000	43.79280	23.48800
89.65030	86238.10000	43.84160	23.49000
89.75030	86321.50000	43.89050	23.49100
89.85030	86384.70000	43.93940	23.49500
89.95030	86454.40000	43.98840	23.49600
90.05030	86533.40000	44.03720	23.49900
90.15030	86600.40000	44.08620	23.50000
90.25030	86678.20000	44.13520	23.50300
90.35030	86745.50000	44.18400	23.50400
90.45030	86818.00000	44.23290	23.50500
90.55030	86899.30000	44.28180	23.50600
90.65030	86959.90000	44.33070	23.50200
90.75030	87040.30000	44.37950	23.50300
90.85030	87122.80000	44.42850	23.50200
90.95030	87167.20000	44.47740	23.50300
91.05030	87259.80000	44.52630	23.50300
91.15030	87332.40000	44.57530	23.50300
91.25030	87376.10000	44.62420	23.50100
91.35030	87469.20000	44.67310	23.50200
91.45030	87535.80000	44.72210	23.50000
91.55030	87582.60000	44.77090	23.50000
91.65030	87680.20000	44.81980	23.49800
91.75030	87738.90000	44.86880	23.49800
91.85030	87794.40000	44.91760	23.49800
91.95030	87882.00000	44.96660	23.49600
92.05030	87943.30000	45.01550	23.49600
92.15030	87999.60000	45.06440	23.49500
92.25030	88083.40000	45.11320	23.49100
92.35030	88143.20000	45.16220	23.49100
92.45030	88210.30000	45.21120	23.48900
92.55030	88288.10000	45.26000	23.48800
92.65030	88349.60000	45.30890	23.48700
92.75030	88428.70000	45.35780	23.48600
92.85030	88487.50000	45.40680	23.48700
92.95030	88556.60000	45.45560	23.48600
93.05030	88636.10000	45.50450	23.48700
93.15030	88682.90000	45.55340	23.48600
93.25030	88763.70000	45.60230	23.48500
93.35030	88841.20000	45.65120	23.48500
93.45030	88883.50000	45.70020	23.48400
93.55030	88973.90000	45.74910	23.48400
93.65030	89038.90000	45.79800	23.48400
93.75030	89082.80000	45.84700	23.48300
93.85030	89177.90000	45.89580	23.48200
93.95030	89238.10000	45.94470	23.48200
94.05030	89289.70000	45.99370	23.48100
94.15030	89380.90000	46.04260	23.48100
94.25030	89440.70000	46.09140	23.48100
94.35030	89497.20000	46.14040	23.48000
94.45030	89578.30000	46.18930	23.48100
94.55030	89639.50000	46.23820	23.48000
94.65030	89701.90000	46.28710	23.48000
94.75030	89779.20000	46.33600	23.48000
94.85030	89841.00000	46.38490	23.48000
94.95030	89912.20000	46.43380	23.48000
95.05030	89975.50000	46.48270	23.48000
95.15030	90041.10000	46.53170	23.48000
95.25030	90121.50000	46.58050	23.48000
95.35030	90170.30000	46.62940	23.48000
95.45030	90249.50000	46.67830	23.48100
95.55030	90321.60000	46.72730	23.48100
95.65030	90363.80000	46.77610	23.48100
95.75030	90449.00000	46.82520	23.48100
95.85030	90516.20000	46.87400	23.48100
95.95030	90555.10000	46.92300	23.48100
96.05030	90646.40000	46.97200	23.48100
96.15030	90702.70000	47.02080	23.48100
96.25030	90745.90000	47.06990	23.47900
96.35030	90828.00000	47.11870	23.47900
96.45030	90884.10000	47.16760	23.47500
96.55030	90926.60000	47.21650	23.47400
96.65030	91010.30000	47.26520	23.46900
96.75030	91057.40000	47.31420	23.46800
96.85030	91111.20000	47.36290	23.46200
96.95030	91180.40000	47.41180	23.46000
97.05030	91230.50000	47.46100	23.45900
97.15030	91283.90000	47.50980	23.45200
97.25030	91344.10000	47.55890	23.45000
97.35030	91399.80000	47.60770	23.44500
97.45030	91454.90000	47.65640	23.44300
97.55030	91505.00000	47.70560	23.44000
97.65030	91561.10000	47.75430	23.43800
97.75030	91621.20000	47.80330	23.43900
97.85030	91662.70000	47.85220	23.43700
97.95030	91726.10000	47.90120	23.44000
98.05030	91784.90000	47.94990	23.43800
98.15030	91819.60000	47.99890	23.44300
98.25030	91881.30000	48.04810	23.44100
98.35030	91935.90000	48.09670	23.44800
98.45030	91960.90000	48.14600	23.44800
98.55030	92032.70000	48.19490	23.45400
98.65030	92077.30000	48.24380	23.45300
98.75030	92105.60000	48.29270	23.45700
98.85030	92172.50000	48.34100	23.45800
98.95030	92209.70000	48.38980	23.46100
99.05030	92239.30000	48.43920	23.46100
99.15030	92305.30000	48.48830	23.46300
99.25030	92337.20000	48.53720	23.46300
99.35030	92372.50000	48.58610	23.46400
99.45030	92427.00000	48.63470	23.46500
99.55030	92464.50000	48.68340	23.46500
99.65030	92495.50000	48.73210	23.46500
99.75030	92541.10000	48.78120	23.46600
99.85030	92574.20000	48.83030	23.46700
99.95030	92608.90000	48.87950	23.46800
100.05000	92642.10000	48.92850	23.46900
100.15000	92672.10000	48.97720	23.47100
100.25000	92699.80000	49.02600	23.47200
100.35000	92710.70000	49.07480	23.47400
100.45000	92730.90000	49.12380	23.47700
100.55000	92751.30000	49.17290	23.47800
100.65000	92740.40000	49.22180	23.48100
100.75000	92755.40000	49.27070	23.48200
100.85000	92754.40000	49.31970	23.48300
100.95000	92728.40000	49.36850	23.48500
101.05000	92734.50000	49.41710	23.48400
101.15000	92720.10000	49.46580	23.48500
101.25000	92669.90000	49.51490	23.48300
101.35000	92662.50000	49.56410	23.48400
101.45000	92620.70000	49.61310	23.47900
101.55000	92560.40000	49.66200	23.47900
101.65000	92538.70000	49.71080	23.47400
101.75000	92490.00000	49.75950	23.47400
101.85000	92425.90000	49.80830	23.46900
101.95000	92388.50000	49.85720	23.46900
102.05000	92314.90000	49.90640	23.46300
102.15000	92216.50000	49.95540	23.46200
102.25000	92127.30000	50.00440	23.45600
102.35000	91995.40000	50.05310	23.45500
102.45000	91841.80000	50.10190	23.45000
102.55000	91693.30000	50.15060	23.44800
102.65000	91540.00000	50.19980	23.44600
102.75000	91407.00000	50.24860	23.44400
102.85000	91278.40000	50.29770	23.44400
102.95000	91174.00000	50.34680	23.44200
103.05000	91080.50000	50.39560	23.44400
103.15000	90973.50000	50.44450	23.44300
103.25000	90908.10000	50.49320	23.44500
103.35000	90843.70000	50.54190	23.44400
103.45000	90757.10000	50.59080	23.44600
103.55000	90715.00000	50.64010	23.44500
103.65000	90659.20000	50.68920	23.44800
103.75000	90576.10000	50.73810	23.44700
103.85000	90544.00000	50.78670	23.45000
103.95000	90499.10000	50.83540	23.45000
104.05000	90446.80000	50.88430	23.45300
104.15000	90452.70000	50.93320	23.45300
104.25000	90427.90000	50.98240	23.45500
104.35000	90404.90000	51.03150	23.45600
104.45000	90415.60000	51.08040	23.45800
104.55000	90412.60000	51.12910	23.45900
104.65000	90414.60000	51.17790	23.46000
104.75000	90437.20000	51.22650	23.46100
104.85000	90442.60000	51.27560	23.46100
104.95000	90466.40000	51.32480	23.46100
105.05000	90487.20000	51.37380	23.46100
105.15000	90508.10000	51.42270	23.46200
105.25000	90541.70000	51.47150	23.46100
105.35000	90560.00000	51.52040	23.46100
105.45000	90603.40000	51.56910	23.46000
105.55000	90651.40000	51.61790	23.46100
105.65000	90677.60000	51.66680	23.45900
105.75000	90734.00000	51.71610	23.46000
105.85000	90791.00000	51.76510	23.45800
105.95000	90819.90000	51.81410	23.45800
106.05000	90896.50000	51.86270	23.45700
106.15000	90959.30000	51.91130	23.45600
106.25000	90995.60000	51.96030	23.45500
106.35000	91075.70000	52.00930	23.45500
106.45000	91137.00000	52.05840	23.45400
106.55000	91173.80000	52.10740	23.45400
106.65000	91251.50000	52.15630	23.45200
106.75000	91301.70000	52.20520	23.45200
106.85000	91348.00000	52.25380	23.45100
106.95000	91425.10000	52.30260	23.45000
107.05000	91468.50000	52.35150	23.44800
107.15000	91527.70000	52.40080	23.44700
107.25000	91596.50000	52.44980	23.44600
107.35000	91646.00000	52.49870	23.44400
107.45000	91713.60000	52.54740	23.44400
107.55000	91767.00000	52.59620	23.44100
107.65000	91824.50000	52.64500	23.44000
107.75000	91897.00000	52.69390	23.43400
107.85000	91942.80000	52.74310	23.43200
107.95000	92008.60000	52.79220	23.42500
108.05000	92081.90000	52.84100	23.42400
108.15000	92114.20000	52.88990	23.42000
108.25000	92186.20000	52.93870	23.41800
108.35000	92247.80000	52.98710	23.41700
108.45000	92275.80000	53.03620	23.41500
108.55000	92356.90000	53.08520	23.41800
108.65000	92410.10000	53.13460	23.41700
108.75000	92439.70000	53.18350	23.41900
108.85000	92523.50000	53.23220	23.41800
108.95000	92565.60000	53.28100	23.42200
109.05000	92604.00000	53.32980	23.42100
109.15000	92678.00000	53.37860	23.42500
109.25000	92724.80000	53.42760	23.42400
109.35000	92774.40000	53.47690	23.42900
109.45000	92838.00000	53.52600	23.42900
109.55000	92883.20000	53.57470	23.43500
109.65000	92935.90000	53.62340	23.43500
109.75000	92986.80000	53.67180	23.44100
109.85000	93034.60000	53.72090	23.44200
109.95000	93093.60000	53.77000	23.44700
110.05000	93126.90000	53.81910	23.44900
110.15000	93179.30000	53.86810	23.45100
110.25000	93229.30000	53.91710	23.45300
110.35000	93249.00000	53.96600	23.45200
110.45000	93304.10000	54.01430	23.45300
110.55000	93345.70000	54.06330	23.45000
110.65000	93366.00000	54.11230	23.45100
110.75000	93439.10000	54.16140	23.44600
110.85000	93480.40000	54.21060	23.44600
110.95000	93500.50000	54.25940	23.44000
111.05000	93567.50000	54.30840	23.44000
111.15000	93599.40000	54.35700	23.43400
111.25000	93621.60000	54.40570	23.43400
111.35000	93686.00000	54.45470	23.43300
111.45000	93721.80000	54.50360	23.43300
111.55000	93758.10000	54.55290	23.43500
111.65000	93818.10000	54.60180	23.43400
111.75000	93855.30000	54.65080	23.43600
111.85000	93907.60000	54.69930	23.43600
111.95000	93964.40000	54.74790	23.43600
112.05000	94004.10000	54.79700	23.43800
112.15000	94069.30000	54.84610	23.43800
112.25000	94109.30000	54.89530	23.44100
112.35000	94164.30000	54.94410	23.44100
112.45000	94223.90000	54.99300	23.44600
112.55000	94244.20000	55.04180	23.44700
112.65000	94307.00000	55.09030	23.45000
112.75000	94356.30000	55.13930	23.45100
112.85000	94366.50000	55.18820	23.45000
112.95000	94425.10000	55.23750	23.45100
113.05000	94457.30000	55.28650	23.45000
113.15000	94454.30000	55.33550	23.45100
113.25000	94508.80000	55.38410	23.44700
113.35000	94516.00000	55.43270	23.44700
113.45000	94510.00000	55.48170	23.44200
113.55000	94552.50000	55.53080	23.44200
113.65000	94553.50000	55.57990	23.43900
113.75000	94556.10000	55.62890	23.43800
113.85000	94574.20000	55.67770	23.44000
113.95000	94561.20000	55.72660	23.43900
114.05000	94557.00000	55.77530	23.44200
114.15000	94540.20000	55.82390	23.44200
114.25000	94510.20000	55.87300	23.44500
114.35000	94477.60000	55.92230	23.44500
114.45000	94405.50000	55.97110	23.45100
114.55000	94314.50000	56.02010	23.45100
114.65000	94197.80000	56.06890	23.45500
114.75000	94040.90000	56.11770	23.45600
114.85000	93906.00000	56.16650	23.45700
114.95000	93746.10000	56.21540	23.45800
115.05000	93535.70000	56.26450	23.45700
115.15000	93355.90000	56.31370	23.45800
115.25000	93124.30000	56.36280	23.45600
115.35000	92835.90000	56.41130	23.45700
115.45000	92533.20000	56.46010	23.45600
115.55000	92152.70000	56.50860	23.45600
115.65000	91736.00000	56.55770	23.45600
115.75000	91394.60000	56.60700	23.45700
115.85000	91059.20000	56.65590	23.45500
115.95000	90752.00000	56.70500	23.45500
116.05000	90473.80000	56.75370	23.45200
116.15000	90168.60000	56.80250	23.45200
116.25000	89864.30000	56.85130	23.45100
116.35000	89538.50000	56.89990	23.45100
116.45000	89179.90000	56.94930	23.45200
116.55000	88926.20000	56.99820	23.45200
116.65000	88720.50000	57.04740	23.45600
116.75000	88556.60000	57.09610	23.45600
116.85000	88414.30000	57.14480	23.46000
116.95000	88251.10000	57.19360	23.46100
117.05000	88136.00000	57.24240	23.46600
117.15000	88049.80000	57.29170	23.46700
117.25000	87971.50000	57.34060	23.47100
117.35000	87951.70000	57.38950	23.47200
117.45000	87919.20000	57.43850	23.47400
117.55000	87866.90000	57.48730	23.47800
117.65000	87873.00000	57.53590	23.47900
117.75000	87852.80000	57.58470	23.48200
117.85000	87831.80000	57.63380	23.48400
117.95000	87862.60000	57.68300	23.48600
118.05000	87859.30000	57.73210	23.48800
118.15000	87866.60000	57.78100	23.48800
118.25000	87890.80000	57.82960	23.49000
118.35000	87882.50000	57.87840	23.48600
118.45000	87860.10000	57.92710	23.48700
118.55000	87805.80000	57.97600	23.47800
118.65000	87751.40000	58.02530	23.47800
118.75000	87712.00000	58.07440	23.46700
118.85000	87657.10000	58.12340	23.46600
118.95000	87607.20000	58.17190	23.45500
119.05000	87550.70000	58.22060	23.45400
119.15000	87448.60000	58.26930	23.44500
119.25000	87346.50000	58.31850	23.44300
119.35000	87211.10000	58.36770	23.43700
119.45000	87025.70000	58.41670	23.43500
119.55000	86865.10000	58.46550	23.43100
119.65000	86661.90000	58.51440	23.42800
119.75000	86404.90000	58.56320	23.42800
119.85000	86234.00000	58.61190	23.42500
119.95000	86051.80000	58.66080	23.42600
120.05000	85907.70000	58.71000	23.42400
120.15000	85836.50000	58.75910	23.42500
120.25000	85757.90000	58.80800	23.42200
120.35000	85718.70000	58.85680	23.42200
120.45000	85717.40000	58.90550	23.41900
120.55000	85710.80000	58.95410	23.42000
120.65000	85720.40000	59.00320	23.41900
120.75000	85747.60000	59.05230	23.42000
120.85000	85766.80000	59.10120	23.41900
120.95000	85805.70000	59.15020	23.42100
121.05000	85845.90000	59.19930	23.42000
121.15000	85903.30000	59.24790	23.42100
121.25000	85963.30000	59.29640	23.42000
121.35000	86009.50000	59.34540	23.41900
121.45000	86086.50000	59.39450	23.41800
121.55000	86155.00000	59.44390	23.41600
121.65000	86212.60000	59.49270	23.41500
121.75000	86304.50000	59.54160	23.41700
121.85000	86379.90000	59.59020	23.41700
121.95000	86429.10000	59.63890	23.42000
122.05000	86521.00000	59.68780	23.42000
122.15000	86587.00000	59.73690	23.42000
122.25000	86642.70000	59.78610	23.42000
122.35000	86746.90000	59.83510	23.41500
122.45000	86818.90000	59.88400	23.41500
122.55000	86892.30000	59.93270	23.40600
122.65000	86997.10000	59.98120	23.40500
122.75000	87083.30000	60.03020	23.39700
122.85000	87166.40000	60.07910	23.39600
122.95000	87268.60000	60.12830	23.39100
123.05000	87363.70000	60.17740	23.38900
123.15000	87466.90000	60.22620	23.38800
123.25000	87572.60000	60.27520	23.38500
123.35000	87682.70000	60.32370	23.38600
123.45000	87792.10000	60.37250	23.38700
123.55000	87895.20000	60.42150	23.38500
123.65000	88014.80000	60.47060	23.38500
123.75000	88139.00000	60.51990	23.38300
123.85000	88233.70000	60.56870	23.38400
123.95000	88362.00000	60.61730	23.38200
124.05000	88471.90000	60.66600	23.38400
124.15000	88552.20000	60.71480	23.38300
124.25000	88675.40000	60.76380	23.38700
124.35000	88770.40000	60.81290	23.38600
124.45000	88861.20000	60.86210	23.39000
124.55000	88990.00000	60.91110	23.39000
124.65000	89098.00000	60.95990	23.39000
124.75000	89200.10000	61.00860	23.39000
124.85000	89331.50000	61.05720	23.38900
124.95000	89438.50000	61.10610	23.38900
125.05000	89540.10000	61.15530	23.39100
125.15000	89658.90000	61.20450	23.39100
125.25000	89767.00000	61.25340	23.39500
125.35000	89877.40000	61.30220	23.39600
125.45000	89989.90000	61.35100	23.40100
125.55000	90100.60000	61.39970	23.40200
125.65000	90215.50000	61.44830	23.40900
125.75000	90319.70000	61.49760	23.41000
125.85000	90431.60000	61.54670	23.41600
125.95000	90548.10000	61.59580	23.41700
126.05000	90637.60000	61.64480	23.42000
126.15000	90759.40000	61.69350	23.42100
126.25000	90868.40000	61.74210	23.42100
126.35000	90952.00000	61.79070	23.42300
126.45000	91071.00000	61.84000	23.42200
