# Supplementary material for: Effect of Phosphate Phase Incorporation on 3D-Printed Hydrogel Scaffolds: Towards Customizable Bone Graft Materials
Source: Gels. 2025 Aug 20;11(8):665. doi: 10.3390/gels11080665 (PMC12385390; doi:10.3390/gels11080665)
Supplement: Supplementary file 1 [file gels-11-00665-s001.zip › TT_S5.ods]

## Sheet: DATA1
Step time	Stress	Strain	Temperature
s	Pa	%	°C
0.05033	37.75750	0.01935	24.26400
0.15033	85.11270	0.06689	24.26400
0.25033	144.26600	0.11477	24.26400
0.35033	180.27400	0.16268	24.26300
0.45033	237.95500	0.21054	24.26200
0.55033	297.75300	0.25841	24.26200
0.65033	322.60500	0.30633	24.26000
0.75033	388.20700	0.35418	24.25900
0.85033	448.75000	0.40206	24.26000
0.95033	463.69900	0.44998	24.26000
1.05033	530.14700	0.49783	24.25900
1.15033	590.78200	0.54571	24.26400
1.25033	604.81300	0.59363	24.26400
1.35033	678.74300	0.64147	24.26900
1.45033	724.29500	0.68937	24.27000
1.55033	750.42000	0.73727	24.27300
1.65033	816.32500	0.78513	24.27400
1.75033	859.49700	0.83302	24.27600
1.85033	891.57400	0.88091	24.27700
1.95033	948.30500	0.92878	24.27800
2.05033	992.82000	0.97667	24.27900
2.15033	1033.76000	1.02455	24.27900
2.25033	1079.33000	1.07244	24.28000
2.35033	1129.03000	1.12031	24.28000
2.45033	1176.18000	1.16819	24.28100
2.55033	1211.25000	1.21609	24.28200
2.65033	1259.88000	1.26396	24.28300
2.75033	1316.92000	1.31183	24.28300
2.85033	1339.72000	1.35975	24.28400
2.95033	1394.98000	1.40761	24.28400
3.05033	1449.90000	1.45548	24.28400
3.15033	1462.35000	1.50340	24.28300
3.25033	1526.68000	1.55125	24.28300
3.35033	1577.64000	1.59912	24.28400
3.45033	1591.65000	1.64704	24.28400
3.55033	1654.28000	1.69489	24.28500
3.65033	1699.08000	1.74279	24.28500
3.75033	1717.12000	1.79070	24.28700
3.85033	1778.10000	1.83855	24.28700
3.95033	1816.54000	1.88644	24.28900
4.05033	1838.36000	1.93433	24.29000
4.15033	1892.57000	1.98220	24.29300
4.25033	1924.82000	2.03009	24.29400
4.35033	1947.18000	2.07798	24.29900
4.45033	1997.02000	2.12585	24.30000
4.55033	2034.59000	2.17373	24.30200
4.65033	2078.08000	2.22161	24.30400
4.75033	2115.59000	2.26951	24.30000
4.85033	2155.01000	2.31738	24.30100
4.95033	2209.79000	2.36525	24.29100
5.05033	2231.31000	2.41316	24.29100
5.15033	2284.95000	2.46102	24.28000
5.25033	2338.38000	2.50890	24.28000
5.35033	2352.41000	2.55682	24.27100
5.45033	2411.98000	2.60467	24.27000
5.55033	2463.79000	2.65256	24.26600
5.65033	2474.85000	2.70047	24.26400
5.75033	2536.22000	2.74832	24.26200
5.85033	2589.89000	2.79619	24.26000
5.95033	2600.88000	2.84410	24.25700
6.05033	2661.55000	2.89195	24.25500
6.15033	2705.13000	2.93986	24.25700
6.25033	2732.06000	2.98775	24.25500
6.35033	2788.95000	3.03560	24.25900
6.45033	2829.16000	3.08349	24.25800
6.55033	2861.87000	3.13137	24.26200
6.65033	2908.88000	3.17927	24.26100
6.75033	2958.27000	3.22714	24.26600
6.85033	2992.05000	3.27501	24.26500
6.95033	3036.01000	3.32292	24.27000
7.05033	3076.98000	3.37080	24.27000
7.15033	3122.53000	3.41867	24.27400
7.25033	3155.77000	3.46657	24.27400
7.35033	3205.66000	3.51444	24.26800
7.45033	3254.38000	3.56231	24.26900
7.55033	3273.44000	3.61023	24.25800
7.65033	3330.93000	3.65809	24.25800
7.75033	3380.26000	3.70597	24.24600
7.85033	3398.09000	3.75388	24.23900
7.95033	3456.30000	3.80173	24.23700
8.05033	3504.15000	3.84961	24.23200
8.15033	3518.44000	3.89753	24.22900
8.25033	3578.15000	3.94537	24.22400
8.35033	3626.96000	3.99326	24.22100
8.45033	3646.26000	4.04116	24.21400
8.55033	3707.29000	4.08901	24.21100
8.65033	3751.92000	4.13692	24.20500
8.75033	3771.01000	4.18482	24.20100
8.85033	3828.33000	4.23268	24.19900
8.95033	3871.10000	4.28057	24.19500
9.05033	3896.99000	4.32846	24.19700
9.15033	3947.14000	4.37633	24.19300
9.25033	3983.73000	4.42421	24.19700
9.35033	4026.96000	4.47211	24.19500
9.45033	4063.56000	4.52001	24.20300
9.55033	4102.13000	4.56788	24.20100
9.65033	4151.66000	4.61574	24.20500
9.75033	4176.41000	4.66364	24.20400
9.85033	4226.89000	4.71150	24.20700
9.95033	4275.16000	4.75938	24.20700
10.05030	4291.50000	4.80730	24.21200
10.15030	4346.35000	4.85516	24.21200
10.25030	4401.05000	4.90302	24.22100
10.35030	4406.54000	4.95094	24.22200
10.45030	4467.00000	4.99879	24.23200
10.55030	4513.06000	5.04667	24.23400
10.65030	4522.51000	5.09461	24.24500
10.75030	4581.30000	5.14244	24.24800
10.85030	4619.77000	5.19033	24.25900
10.95030	4634.19000	5.23823	24.26200
11.05030	4685.87000	5.28609	24.26900
11.15030	4723.08000	5.33397	24.27300
11.25030	4715.71000	5.38188	24.27700
11.35030	4769.33000	5.42976	24.28100
11.45030	4810.66000	5.47763	24.28500
11.55030	4841.99000	5.52552	24.28700
11.65030	4888.11000	5.57341	24.29100
11.75030	4932.95000	5.62126	24.28900
11.85030	4973.16000	5.66915	24.29300
11.95030	5009.73000	5.71705	24.29100
12.05030	5057.72000	5.76493	24.29400
12.15030	5104.04000	5.81282	24.28900
12.25030	5131.90000	5.86073	24.29200
12.35030	5180.43000	5.90857	24.28600
12.45030	5231.35000	5.95645	24.28700
12.55030	5244.52000	6.00436	24.28100
12.65030	5296.34000	6.05222	24.28300
12.75030	5351.11000	6.10010	24.27800
12.85030	5359.38000	6.14803	24.27900
12.95030	5426.52000	6.19586	24.27500
13.05030	5475.95000	6.24374	24.27500
13.15030	5486.13000	6.29164	24.27500
13.25030	5553.13000	6.33951	24.27400
13.35030	5596.36000	6.38739	24.27500
13.45030	5612.64000	6.43531	24.27500
13.55030	5670.37000	6.48317	24.27600
13.65030	5716.79000	6.53107	24.27600
13.75030	5738.52000	6.57894	24.27800
13.85030	5798.81000	6.62681	24.27800
13.95030	5830.14000	6.67469	24.27900
14.05030	5869.86000	6.72257	24.27900
14.15030	5908.33000	6.77046	24.27900
14.25030	5949.22000	6.81833	24.27900
14.35030	5990.09000	6.86622	24.27600
14.45030	6022.99000	6.91411	24.27600
14.55030	6065.76000	6.96198	24.27300
14.65030	6108.67000	7.00986	24.27300
14.75030	6132.75000	7.05779	24.26900
14.85030	6182.89000	7.10566	24.26900
14.95030	6234.37000	7.15353	24.26600
15.05030	6244.02000	7.20142	24.26600
15.15030	6298.27000	7.24930	24.26500
15.25030	6346.53000	7.29717	24.26400
15.35030	6356.60000	7.34507	24.26300
15.45030	6420.44000	7.39294	24.26200
15.55030	6459.25000	7.44082	24.26300
15.65030	6482.21000	7.48873	24.26200
15.75030	6533.69000	7.53659	24.26300
15.85030	6582.07000	7.58447	24.26200
15.95030	6598.71000	7.63238	24.26500
16.05030	6653.86000	7.68024	24.26400
16.15030	6695.17000	7.72811	24.26700
16.25030	6723.65000	7.77600	24.26700
16.35030	6772.51000	7.82390	24.27000
16.45030	6812.50000	7.87175	24.27000
16.55030	6847.44000	7.91964	24.27400
16.65030	6883.49000	7.96755	24.27400
16.75030	6925.82000	8.01543	24.27400
16.85030	6966.97000	8.06327	24.27500
16.95030	6994.70000	8.11115	24.27400
17.05030	7042.59000	8.15906	24.27500
17.15030	7089.71000	8.20692	24.27400
17.25030	7109.41000	8.25486	24.27400
17.35030	7160.46000	8.30271	24.27400
17.45030	7209.36000	8.35058	24.27400
17.55030	7222.61000	8.39850	24.27100
17.65030	7276.79000	8.44637	24.27100
17.75030	7325.94000	8.49420	24.26300
17.85030	7336.88000	8.54215	24.26300
17.95030	7394.01000	8.58999	24.25300
18.05030	7437.49000	8.63790	24.25200
18.15030	7449.39000	8.68580	24.23900
18.25030	7504.26000	8.73365	24.23700
18.35030	7540.16000	8.78153	24.22800
18.45030	7557.33000	8.82944	24.22500
18.55030	7603.68000	8.87731	24.21900
18.65030	7645.73000	8.92517	24.21600
18.75030	7671.42000	8.97308	24.21500
18.85030	7713.60000	9.02098	24.21200
18.95030	7758.77000	9.06883	24.21500
19.05030	7787.72000	9.11673	24.21200
19.15030	7824.70000	9.16462	24.21700
19.25030	7864.01000	9.21249	24.22200
19.35030	7910.61000	9.26034	24.22100
19.45030	7934.81000	9.30829	24.22700
19.55030	7981.98000	9.35614	24.22600
19.65030	8031.50000	9.40401	24.23300
19.75030	8045.76000	9.45191	24.23300
19.85030	8098.30000	9.49977	24.23800
19.95030	8151.04000	9.54763	24.23900
20.05030	8158.36000	9.59556	24.24200
20.15030	8219.23000	9.64341	24.24300
20.25030	8269.27000	9.69132	24.24300
20.35030	8276.73000	9.73924	24.24500
20.45030	8338.20000	9.78704	24.24300
20.55030	8383.60000	9.83496	24.24400
20.65030	8402.10000	9.88286	24.24200
20.75030	8458.90000	9.93074	24.24300
20.85030	8501.32000	9.97858	24.24100
20.95030	8530.58000	10.02650	24.24100
21.05030	8575.73000	10.07440	24.23900
21.15030	8618.93000	10.12220	24.23900
21.25030	8653.78000	10.17010	24.23800
21.35030	8697.27000	10.21800	24.23800
21.45030	8742.54000	10.26590	24.23700
21.55030	8789.47000	10.31380	24.23700
21.65030	8816.38000	10.36170	24.23600
21.75030	8865.56000	10.40950	24.23700
21.85030	8917.89000	10.45740	24.23700
21.95030	8939.32000	10.50540	24.23800
22.05030	8994.93000	10.55320	24.23800
22.15030	9046.41000	10.60100	24.24000
22.25030	9062.47000	10.64900	24.24000
22.35030	9121.34000	10.69680	24.24100
22.45030	9169.29000	10.74470	24.24200
22.55030	9155.21000	10.79260	24.24200
22.65030	9212.79000	10.84050	24.24200
22.75030	9263.06000	10.88840	24.24300
22.85030	9282.84000	10.93630	24.24300
22.95030	9342.21000	10.98410	24.24300
23.05030	9388.15000	11.03200	24.24300
23.15030	9414.77000	11.07990	24.24400
23.25030	9470.78000	11.12780	24.24400
23.35030	9508.65000	11.17570	24.24500
23.45030	9552.67000	11.22350	24.24500
23.55030	9598.42000	11.27140	24.24400
23.65030	9641.24000	11.31930	24.24500
23.75030	9689.24000	11.36720	24.24300
23.85030	9721.28000	11.41510	24.24300
23.95030	9767.25000	11.46300	24.24300
24.05030	9820.75000	11.51090	24.24300
24.15030	9845.12000	11.55880	24.24200
24.25030	9896.58000	11.60660	24.24200
24.35030	9952.07000	11.65450	24.24200
24.45030	9967.20000	11.70250	24.24200
24.55030	10027.50000	11.75030	24.24300
24.65030	10080.40000	11.79810	24.24300
24.75030	10094.10000	11.84610	24.24500
24.85030	10156.40000	11.89390	24.24600
24.95030	10206.10000	11.94180	24.24800
25.05030	10220.90000	11.98970	24.24800
25.15030	10281.60000	12.03760	24.25200
25.25030	10330.60000	12.08540	24.25200
25.35030	10347.70000	12.13330	24.25500
25.45030	10404.70000	12.18120	24.25600
25.55030	10454.00000	12.22910	24.25800
25.65030	10479.50000	12.27700	24.25800
25.75030	10527.80000	12.32490	24.25900
25.85030	10571.90000	12.37270	24.26000
25.95030	10612.10000	12.42060	24.25900
26.05030	10649.80000	12.46850	24.26000
26.15030	10693.70000	12.51640	24.25700
26.25030	10745.90000	12.56420	24.25800
26.35030	10771.80000	12.61220	24.25600
26.45030	10824.50000	12.66000	24.25700
26.55030	10876.90000	12.70790	24.25500
26.65030	10896.30000	12.75580	24.25500
26.75030	10950.90000	12.80370	24.25400
26.85030	11003.30000	12.85160	24.25400
26.95030	11019.60000	12.89940	24.25200
27.05030	11079.10000	12.94730	24.25200
27.15030	11133.00000	12.99520	24.25200
27.25030	11147.90000	13.04310	24.25200
27.35030	11201.70000	13.09100	24.25300
27.45030	11263.00000	13.13880	24.25300
27.55030	11269.50000	13.18680	24.25300
27.65030	11333.30000	13.23460	24.25300
27.75030	11384.70000	13.28250	24.25200
27.85030	11409.40000	13.33040	24.25200
27.95030	11459.80000	13.37820	24.25100
28.05030	11509.90000	13.42620	24.25100
28.15030	11533.60000	13.47400	24.24900
28.25030	11589.40000	13.52190	24.24900
28.35030	11630.80000	13.56980	24.24500
28.45030	11669.10000	13.61770	24.24500
28.55030	11709.60000	13.66560	24.24000
28.65030	11749.30000	13.71350	24.24000
28.75030	11810.20000	13.76130	24.23700
28.85030	11827.70000	13.80920	24.23600
28.95030	11879.90000	13.85710	24.23500
29.05030	11922.30000	13.90490	24.23400
29.15030	11969.00000	13.95290	24.23500
29.25030	12015.70000	14.00070	24.23500
29.35030	12065.20000	14.04860	24.23600
29.45030	12078.30000	14.09650	24.23500
29.55030	12139.70000	14.14440	24.23900
29.65030	12191.40000	14.19220	24.23800
29.75030	12203.40000	14.24020	24.24300
29.85030	12262.50000	14.28810	24.24300
29.95030	12308.70000	14.33590	24.25100
30.05030	12333.90000	14.38380	24.25200
30.15030	12388.30000	14.43170	24.26100
30.25030	12433.00000	14.47960	24.26200
30.35030	12465.40000	14.52750	24.26500
30.45030	12508.60000	14.57540	24.26700
30.55030	12556.90000	14.62320	24.26900
30.65030	12589.30000	14.67110	24.27000
30.75030	12636.40000	14.71900	24.27500
30.85030	12674.00000	14.76690	24.28000
30.95030	12722.00000	14.81470	24.28200
31.05030	12746.40000	14.86260	24.29200
31.15030	12795.80000	14.91050	24.29500
31.25030	12850.80000	14.95830	24.30400
31.35030	12858.40000	15.00630	24.30700
31.45030	12921.70000	15.05420	24.31200
31.55030	12970.70000	15.10200	24.31600
31.65030	12981.80000	15.14990	24.31900
31.75030	13039.90000	15.19780	24.31900
31.85030	13091.80000	15.24560	24.32300
31.95030	13098.60000	15.29360	24.32300
32.05030	13167.50000	15.34150	24.32600
32.15030	13205.00000	15.38930	24.32800
32.25030	13219.60000	15.43720	24.33100
32.35030	13284.60000	15.48520	24.33400
32.45030	13321.70000	15.53300	24.33700
32.55030	13350.50000	15.58090	24.33900
32.65030	13394.80000	15.62870	24.34300
32.75030	13432.90000	15.67660	24.34200
32.85030	13479.70000	15.72450	24.34500
32.95030	13510.60000	15.77240	24.33900
33.05030	13548.70000	15.82030	24.34100
33.15030	13604.60000	15.86820	24.33400
33.25030	13620.30000	15.91600	24.33500
33.35030	13677.80000	15.96390	24.32800
33.45030	13725.00000	16.01180	24.32800
33.55030	13739.40000	16.05970	24.32400
33.65030	13793.20000	16.10760	24.32400
33.75030	13846.30000	16.15540	24.32100
33.85030	13862.60000	16.20340	24.32100
33.95030	13916.30000	16.25120	24.31900
34.05030	13960.50000	16.29910	24.31800
34.15030	13981.80000	16.34700	24.31500
34.25030	14037.20000	16.39490	24.31400
34.35030	14086.40000	16.44270	24.31300
34.45030	14107.90000	16.49060	24.31200
34.55030	14155.20000	16.53850	24.31200
34.65030	14198.10000	16.58640	24.31100
34.75030	14236.60000	16.63430	24.31300
34.85030	14275.20000	16.68220	24.31200
34.95030	14317.40000	16.73000	24.31400
35.05030	14361.80000	16.77800	24.31400
35.15030	14390.20000	16.82580	24.31700
35.25030	14437.40000	16.87370	24.31600
35.35030	14480.30000	16.92160	24.31700
35.45030	14487.60000	16.96950	24.31700
35.55030	14574.10000	17.01740	24.31700
35.65030	14604.50000	17.06520	24.31700
35.75030	14612.30000	17.11310	24.31700
35.85030	14673.00000	17.16100	24.31700
35.95030	14716.80000	17.20890	24.31400
36.05030	14724.60000	17.25680	24.31400
36.15030	14782.00000	17.30460	24.31100
36.25030	14822.20000	17.35250	24.31100
36.35030	14836.80000	17.40040	24.30800
36.45030	14888.70000	17.44830	24.30800
36.55030	14927.80000	17.49620	24.30600
36.65030	14953.70000	17.54410	24.30500
36.75030	14996.30000	17.59190	24.30400
36.85030	15030.80000	17.63980	24.30300
36.95030	15068.80000	17.68770	24.30100
37.05030	15094.20000	17.73560	24.30000
37.15030	15134.00000	17.78350	24.29800
37.25030	15179.70000	17.83130	24.29700
37.35030	15192.70000	17.87930	24.29500
37.45030	15236.30000	17.92710	24.29400
37.55030	15283.10000	17.97500	24.29300
37.65030	15287.40000	18.02290	24.29200
37.75030	15338.90000	18.07070	24.29100
37.85030	15385.30000	18.11860	24.29000
37.95030	15379.70000	18.16660	24.29000
38.05030	15434.50000	18.21440	24.28900
38.15030	15477.70000	18.26230	24.28800
38.25030	15482.10000	18.31020	24.28700
38.35030	15532.70000	18.35810	24.28500
38.45030	15567.20000	18.40590	24.28400
38.55030	15577.40000	18.45390	24.28200
38.65030	15621.20000	18.50170	24.28100
38.75030	15649.90000	18.54960	24.28000
38.85030	15674.50000	18.59750	24.27900
38.95030	15708.40000	18.64540	24.27800
39.05030	15739.10000	18.69320	24.27700
39.15030	15772.30000	18.74110	24.27800
39.25030	15793.40000	18.78900	24.27700
39.35030	15829.10000	18.83690	24.27700
39.45030	15867.60000	18.88480	24.27600
39.55030	15869.00000	18.93270	24.27600
39.65030	15913.00000	18.98050	24.27500
39.75030	15954.20000	19.02840	24.27500
39.85030	15952.40000	19.07630	24.27500
39.95030	15992.40000	19.12420	24.27400
40.05030	16032.60000	19.17210	24.27400
40.15030	16023.70000	19.22000	24.27300
40.25030	16067.80000	19.26780	24.27200
40.35030	16101.30000	19.31570	24.27000
40.45030	16105.30000	19.36360	24.27000
40.55030	16156.30000	19.41140	24.26800
40.65030	16182.80000	19.45940	24.26700
40.75030	16199.90000	19.50730	24.26400
40.85030	16247.50000	19.55510	24.26300
40.95030	16268.20000	19.60300	24.26200
41.05030	16297.70000	19.65090	24.26100
41.15030	16326.30000	19.69880	24.25900
41.25030	16354.80000	19.74670	24.25800
41.35030	16388.20000	19.79450	24.25800
41.45030	16403.60000	19.84240	24.25700
41.55030	16433.80000	19.89030	24.25600
41.65030	16477.60000	19.93820	24.25500
41.75030	16476.30000	19.98610	24.25500
41.85030	16515.50000	20.03400	24.25400
41.95030	16556.90000	20.08190	24.25300
42.05030	16551.90000	20.12970	24.25400
42.15030	16594.90000	20.17760	24.25300
42.25030	16633.80000	20.22540	24.25300
42.35030	16627.20000	20.27340	24.25300
42.45030	16671.50000	20.32130	24.25200
42.55030	16699.90000	20.36910	24.25200
42.65030	16698.20000	20.41700	24.25100
42.75030	16739.90000	20.46490	24.25000
42.85030	16761.80000	20.51280	24.24900
42.95030	16768.30000	20.56070	24.24700
43.05030	16799.40000	20.60850	24.24600
43.15030	16818.20000	20.65640	24.24400
43.25030	16842.20000	20.70430	24.24300
43.35030	16857.70000	20.75220	24.24000
43.45030	16875.30000	20.80010	24.23900
43.55030	16914.00000	20.84790	24.23700
43.65030	16914.20000	20.89590	24.23600
43.75030	16947.80000	20.94370	24.23500
43.85030	16974.80000	20.99160	24.23300
43.95030	16973.50000	21.03950	24.23300
44.05030	17006.90000	21.08740	24.23100
44.15030	17040.00000	21.13520	24.23200
44.25030	17027.50000	21.18320	24.23000
44.35030	17068.60000	21.23100	24.23200
44.45030	17091.30000	21.27890	24.23100
44.55030	17082.10000	21.32680	24.23300
44.65030	17116.50000	21.37460	24.23200
44.75030	17142.80000	21.42250	24.23500
44.85030	17130.60000	21.47040	24.23400
44.95030	17167.50000	21.51830	24.23600
45.05030	17163.70000	21.56620	24.23600
45.15030	17119.40000	21.61410	24.23800
45.25030	17096.50000	21.66200	24.23800
45.35030	17091.50000	21.70980	24.23800
45.45030	17091.40000	21.75780	24.23800
45.55030	17102.50000	21.80560	24.23800
45.65030	17107.00000	21.85350	24.23800
45.75030	17123.50000	21.90130	24.23700
45.85030	17103.10000	21.94930	24.23700
45.95030	17116.50000	21.99710	24.23400
46.05030	17125.50000	22.04500	24.23400
46.15030	17073.20000	22.09300	24.23200
46.25030	17050.70000	22.14080	24.23200
46.35030	17054.00000	22.18860	24.23000
46.45030	17013.80000	22.23660	24.23000
46.55030	17034.10000	22.28440	24.22700
46.65030	17042.80000	22.33230	24.22700
46.75030	17024.00000	22.38020	24.22500
46.85030	17040.90000	22.42810	24.22400
46.95030	17046.60000	22.47600	24.22400
47.05030	17017.50000	22.52390	24.22300
47.15030	17035.30000	22.57170	24.22300
47.25030	17033.10000	22.61960	24.22200
47.35030	16998.80000	22.66750	24.22300
47.45030	16956.80000	22.71540	24.22200
47.55030	16921.80000	22.76320	24.22400
47.65030	16879.30000	22.81110	24.22300
47.75030	16840.40000	22.85900	24.22500
47.85030	16801.90000	22.90690	24.22400
47.95030	16782.60000	22.95480	24.22500
48.05030	16717.10000	23.00280	24.22500
48.15030	16668.90000	23.05060	24.22600
48.25030	16620.80000	23.09860	24.22600
48.35030	16548.00000	23.14650	24.22600
48.45030	16502.80000	23.19440	24.22600
48.55030	16412.80000	23.24220	24.22600
48.65030	16284.00000	23.29010	24.22600
48.75030	16217.50000	23.33800	24.22600
48.85030	16137.70000	23.38590	24.22600
48.95030	16023.30000	23.43380	24.22600
49.05030	15955.70000	23.48170	24.22600
49.15030	15867.10000	23.52940	24.22700
49.25030	15741.10000	23.57740	24.22700
49.35030	15651.20000	23.62510	24.22700
49.45030	15543.40000	23.67300	24.22700
49.55030	15445.10000	23.72100	24.22800
49.65030	15366.80000	23.76880	24.22800
49.75030	15277.50000	23.81670	24.22800
49.85030	15187.20000	23.86460	24.22800
49.95030	15077.40000	23.91260	24.22800
50.05030	14965.30000	23.96020	24.22800
50.15030	14850.10000	24.00820	24.22900
50.25030	14684.70000	24.05610	24.23000
50.35030	14592.40000	24.10400	24.23100
50.45030	14495.20000	24.15180	24.23200
50.55030	14344.70000	24.19990	24.23200
50.65030	14186.20000	24.24760	24.23300
50.75030	14014.20000	24.29560	24.23200
50.85030	13832.80000	24.34340	24.23200
50.95030	13714.80000	24.39130	24.23100
51.05030	13552.00000	24.43910	24.23100
51.15030	13323.90000	24.48710	24.23100
51.25030	13027.30000	24.53490	24.23100
51.35030	12671.40000	24.58280	24.23100
51.45030	12358.40000	24.63080	24.23100
51.55030	11998.60000	24.67880	24.22900
51.65030	11546.30000	24.72660	24.22900
51.75030	11184.20000	24.77430	24.22800
51.85030	10797.90000	24.82230	24.22700
51.95030	10352.70000	24.87030	24.22100
52.05030	9878.11000	24.91810	24.22100
52.15030	9250.50000	24.96610	24.22000
52.25030	8621.71000	25.01390	24.21800
52.35030	7926.20000	25.06180	24.21800
52.45030	7098.98000	25.10970	24.22000
52.55030	6071.14000	25.15770	24.22000
52.65030	5037.21000	25.20550	24.22200
52.75030	3885.91000	25.25350	24.22100
52.85030	1885.89000	25.30160	24.22500
52.95030	1232.01000	25.34900	24.22500
53.05030	1031.20000	25.39690	24.22900
53.15030	909.72000	25.44470	24.22900
53.25030	777.47900	25.49260	24.24100
53.35030	564.53800	25.54060	24.24100
53.45030	196.95800	25.58850	24.25600
53.55030	-323.87300	25.63630	24.25700
53.65030	-549.37300	25.68420	24.27100
53.75030	-668.72000	25.73200	24.27400
53.85030	-754.36700	25.77980	24.28300
53.95030	-844.81200	25.82770	24.28500
54.05030	-957.75800	25.87570	24.28900
54.15030	-1174.33000	25.92350	24.28800
54.25030	-1159.47000	25.97140	24.29100
54.35030	-1192.72000	26.01940	24.28500
54.45030	-1168.86000	26.06720	24.28800
54.55030	-1163.73000	26.11510	24.28200
54.65030	-1187.59000	26.16290	24.28400
54.75030	-1171.53000	26.21090	24.27800
54.85030	-1159.51000	26.25870	24.28000
54.95030	-1193.25000	26.30650	24.27300
55.05030	-1167.66000	26.35440	24.27400
55.15030	-1167.13000	26.40240	24.26800
55.25030	-1183.16000	26.45020	24.26800
55.35030	-1170.73000	26.49810	24.26100
55.45030	-1171.80000	26.54610	24.26000
55.55030	-1176.98000	26.59390	24.25800
55.65030	-1174.70000	26.64160	24.25700
55.75030	-1175.08000	26.68960	24.25600
55.85030	-1168.60000	26.73750	24.25500
55.95030	-1181.61000	26.78540	24.25500
56.05030	-1178.38000	26.83320	24.25300
56.15030	-1165.57000	26.88110	24.25300
56.25030	-1186.37000	26.92900	24.25200
56.35030	-1178.44000	26.97690	24.25200
56.45030	-1162.34000	27.02480	24.25100
56.55030	-1188.99000	27.07280	24.25100
56.65030	-1173.16000	27.12050	24.25000
56.75030	-1164.45000	27.16840	24.25200
56.85030	-1191.17000	27.21630	24.25100
56.95030	-1168.85000	27.26420	24.25500
57.05030	-1163.68000	27.31210	24.25400
57.15030	-1189.94000	27.36010	24.26100
57.25030	-1171.53000	27.40780	24.26100
57.35030	-1171.77000	27.45570	24.26700
57.45030	-1181.97000	27.50360	24.26800
57.55030	-1173.47000	27.55160	24.27400
57.65030	-1173.54000	27.59940	24.27500
57.75030	-1175.15000	27.64730	24.28000
57.85030	-1178.42000	27.69510	24.28200
57.95030	-1177.32000	27.74310	24.28500
58.05030	-1166.23000	27.79100	24.28700
58.15030	-1183.09000	27.83890	24.28700
58.25030	-1172.68000	27.88680	24.28900
58.35030	-1164.85000	27.93460	24.28700
58.45030	-1187.82000	27.98250	24.28800
58.55030	-1171.10000	28.03030	24.28500
58.65030	-1162.55000	28.07820	24.28700
58.75030	-1188.94000	28.12610	24.28300
58.85030	-1168.93000	28.17400	24.28400
58.95030	-1159.75000	28.22190	24.28000
59.05030	-1188.94000	28.26970	24.28000
59.15030	-1169.33000	28.31770	24.27600
59.25030	-1167.85000	28.36560	24.27600
59.35030	-1181.79000	28.41350	24.27300
59.45030	-1168.47000	28.46120	24.27300
59.55030	-1167.44000	28.50920	24.27100
59.65030	-1175.97000	28.55710	24.27000
59.75030	-1171.38000	28.60500	24.27100
59.85030	-1174.57000	28.65280	24.27000
59.95030	-1164.07000	28.70070	24.27200
60.05030	-1177.28000	28.74860	24.27200
60.15030	-1174.98000	28.79650	24.27400
60.25030	-1162.67000	28.84440	24.27400
60.35030	-1182.94000	28.89230	24.27600
60.45030	-1172.29000	28.94010	24.27600
60.55030	-1156.18000	28.98790	24.27700
60.65030	-1189.52000	29.03590	24.27700
60.75030	-1166.72000	29.08380	24.27700
60.85030	-1161.92000	29.13170	24.27800
60.95030	-1187.57000	29.17950	24.27600
61.05030	-1168.65000	29.22740	24.27600
61.15030	-1158.93000	29.27530	24.27500
61.25030	-1187.26000	29.32310	24.27500
61.35030	-1165.72000	29.37110	24.27300
61.45030	-1169.68000	29.41900	24.27300
61.55030	-1176.94000	29.46680	24.27100
61.65030	-1172.19000	29.51460	24.27100
61.75030	-1171.03000	29.56260	24.27000
61.85030	-1177.95000	29.61050	24.27000
61.95030	-1172.42000	29.65830	24.26800
62.05030	-1173.09000	29.70620	24.26800
62.15030	-1167.39000	29.75420	24.26600
62.25030	-1183.69000	29.80200	24.26600
62.35030	-1174.45000	29.84990	24.26500
62.45030	-1164.47000	29.89780	24.26400
62.55030	-1180.61000	29.94570	24.26300
62.65030	-1175.31000	29.99340	24.26300
62.75030	-1157.54000	30.04130	24.26200
62.85030	-1195.37000	30.08940	24.26200
62.95030	-1161.35000	30.13720	24.26200
63.05030	-1159.05000	30.18500	24.26200
63.15030	-1187.73000	30.23300	24.26200
63.25030	-1171.12000	30.28070	24.26200
63.35030	-1161.28000	30.32870	24.26200
63.45030	-1182.92000	30.37660	24.26100
63.55030	-1169.22000	30.42450	24.26000
63.65030	-1171.56000	30.47230	24.25900
63.75030	-1174.35000	30.52020	24.25800
63.85030	-1171.62000	30.56820	24.25500
63.95030	-1169.16000	30.61610	24.25400
64.05030	-1169.32000	30.66390	24.25000
64.15030	-1179.30000	30.71180	24.24900
64.25030	-1171.67000	30.75970	24.24600
64.35030	-1166.92000	30.80750	24.24500
64.45030	-1186.16000	30.85550	24.24100
64.55030	-1168.15000	30.90330	24.24000
64.65030	-1161.30000	30.95120	24.23600
64.75030	-1185.27000	30.99910	24.23400
64.85030	-1171.55000	31.04700	24.23100
64.95030	-1157.15000	31.09480	24.22900

## Sheet: DATA2
Step time	Stress	Strain	Temperature
s	Pa	%	°C
0.05033	26.11840	0.01575	24.26100
0.15033	71.69250	0.05474	24.26200
0.25033	86.06230	0.09397	24.26200
0.35033	140.49000	0.13314	24.26000
0.45033	187.49500	0.17232	24.26000
0.55033	202.41500	0.21154	24.25800
0.65033	253.75700	0.25071	24.25800
0.75033	298.50800	0.28990	24.25400
0.85033	311.93300	0.32912	24.25300
0.95033	367.14000	0.36829	24.25300
1.05033	403.98500	0.40749	24.24500
1.15033	425.09100	0.44669	24.24400
1.25033	478.77900	0.48587	24.23400
1.35033	510.59100	0.52507	24.22500
1.45033	541.38900	0.56427	24.22300
1.55033	582.84100	0.60346	24.21600
1.65033	619.15500	0.64265	24.21300
1.75033	656.57200	0.68184	24.20900
1.85033	688.68600	0.72104	24.20600
1.95033	721.53400	0.76023	24.20300
2.05033	771.73900	0.79941	24.19900
2.15033	784.92500	0.83863	24.19400
2.25033	830.74200	0.87781	24.19100
2.35033	879.61500	0.91699	24.19100
2.45033	886.84600	0.95622	24.18800
2.55033	938.24200	0.99538	24.19100
2.65033	983.36800	1.03457	24.18800
2.75033	990.02100	1.07379	24.18800
2.85033	1042.60000	1.11296	24.18500
2.95033	1086.87000	1.15215	24.18400
3.05033	1095.60000	1.19137	24.18100
3.15033	1150.55000	1.23053	24.17900
3.25033	1184.04000	1.26974	24.17700
3.35033	1205.60000	1.30894	24.17800
3.45033	1254.10000	1.34812	24.17600
3.55033	1289.58000	1.38731	24.17800
3.65033	1317.03000	1.42651	24.17700
3.75033	1356.58000	1.46570	24.17900
3.85033	1385.98000	1.50491	24.17800
3.95033	1428.95000	1.54408	24.18400
4.05033	1450.76000	1.58329	24.18400
4.15033	1489.69000	1.62247	24.19200
4.25033	1535.76000	1.66165	24.19200
4.35033	1547.99000	1.70087	24.19800
4.45033	1593.92000	1.74005	24.19900
4.55033	1637.82000	1.77923	24.20200
4.65033	1641.77000	1.81846	24.20300
4.75033	1694.01000	1.85763	24.20800
4.85033	1740.85000	1.89680	24.21000
4.95033	1739.98000	1.93603	24.21400
5.05033	1788.86000	1.97520	24.21600
5.15033	1823.20000	2.01440	24.21900
5.25033	1831.67000	2.05360	24.22100
5.35033	1885.00000	2.09278	24.22200
5.45033	1918.84000	2.13198	24.22400
5.55033	1942.49000	2.17118	24.22400
5.65033	1984.27000	2.21037	24.22500
5.75033	2013.52000	2.24956	24.22600
5.85033	2043.39000	2.28875	24.22800
5.95033	2079.29000	2.32796	24.22600
6.05033	2112.56000	2.36715	24.22700
6.15033	2143.96000	2.40633	24.22100
6.25033	2171.09000	2.44554	24.22200
6.35033	2217.19000	2.48471	24.21500
6.45033	2252.31000	2.52390	24.21500
6.55033	2270.01000	2.56311	24.20800
6.65033	2310.97000	2.60230	24.20700
6.75033	2359.85000	2.64148	24.20000
6.85033	2367.23000	2.68071	24.19800
6.95033	2415.80000	2.71987	24.19100
7.05033	2459.31000	2.75907	24.18900
7.15033	2465.25000	2.79827	24.18200
7.25033	2517.28000	2.83745	24.18000
7.35033	2555.47000	2.87665	24.17400
7.45033	2568.19000	2.91585	24.17100
7.55033	2616.72000	2.95502	24.16400
7.65033	2650.30000	2.99423	24.16100
7.75033	2672.77000	3.03343	24.15600
7.85033	2714.14000	3.07262	24.15200
7.95033	2743.68000	3.11181	24.15300
8.05033	2778.01000	3.15099	24.14900
8.15033	2810.58000	3.19020	24.15400
8.25033	2842.48000	3.22940	24.15100
8.35033	2881.97000	3.26855	24.15900
8.45033	2901.39000	3.30779	24.15700
8.55033	2940.06000	3.34697	24.16400
8.65033	2986.30000	3.38614	24.16300
8.75033	2995.14000	3.42536	24.17200
8.85033	3043.41000	3.46453	24.17200
8.95033	3087.96000	3.50372	24.18000
9.05033	3090.94000	3.54294	24.18100
9.15033	3141.47000	3.58212	24.19000
9.25033	3182.77000	3.62129	24.19100
9.35033	3189.73000	3.66053	24.19900
9.45033	3242.31000	3.69969	24.20100
9.55033	3273.77000	3.73888	24.20600
9.65033	3287.77000	3.77810	24.20800
9.75033	3338.00000	3.81727	24.21000
9.85033	3366.06000	3.85647	24.21300
9.95033	3391.09000	3.89566	24.21100
10.05030	3429.22000	3.93486	24.21400
10.15030	3457.56000	3.97405	24.20900
10.25030	3491.70000	4.01323	24.21100
10.35030	3513.55000	4.05245	24.20700
10.45030	3545.57000	4.09162	24.20900
10.55030	3573.39000	4.13082	24.20600
10.65030	3581.83000	4.17004	24.20600
10.75030	3622.93000	4.20920	24.20500
10.85030	3669.97000	4.24838	24.20500
10.95030	3675.37000	4.28762	24.20500
11.05030	3726.65000	4.32678	24.20600
11.15030	3772.79000	4.36597	24.20600
11.25030	3777.42000	4.40519	24.20800
11.35030	3831.51000	4.44436	24.20800
11.45030	3869.83000	4.48355	24.21000
11.55030	3879.07000	4.52276	24.21000
11.65030	3932.71000	4.56193	24.21200
11.75030	3966.37000	4.60113	24.21300
11.85030	3986.25000	4.64034	24.21600
11.95030	4032.68000	4.67952	24.21700
12.05030	4064.11000	4.71872	24.21800
12.15030	4093.02000	4.75793	24.21900
12.25030	4129.09000	4.79710	24.22000
12.35030	4161.77000	4.83629	24.22100
12.45030	4201.89000	4.87550	24.22200
12.55030	4226.77000	4.91469	24.22300
12.65030	4265.68000	4.95387	24.22300
12.75030	4308.43000	4.99304	24.22300
12.85030	4321.16000	5.03226	24.22400
12.95030	4366.40000	5.07144	24.22500
13.05030	4412.06000	5.11063	24.22500
13.15030	4421.80000	5.14985	24.22600
13.25030	4472.96000	5.18903	24.22700
13.35030	4514.97000	5.22821	24.22700
13.45030	4521.96000	5.26742	24.22800
13.55030	4576.10000	5.30658	24.22700
13.65030	4616.19000	5.34578	24.22800
13.75030	4627.84000	5.38501	24.22700
13.85030	4681.19000	5.42418	24.22700
13.95030	4712.11000	5.46340	24.22500
14.05030	4735.96000	5.50256	24.22600
14.15030	4780.48000	5.54177	24.22300
14.25030	4811.03000	5.58095	24.22300
14.35030	4846.21000	5.62013	24.22100
14.45030	4877.64000	5.65936	24.22000
14.55030	4914.83000	5.69855	24.21800
14.65030	4956.30000	5.73773	24.21700
14.75030	4973.77000	5.77694	24.21500
14.85030	5015.63000	5.81610	24.21500
14.95030	5065.56000	5.85531	24.21300
15.05030	5076.47000	5.89450	24.21200
15.15030	5124.88000	5.93368	24.21100
15.25030	5167.94000	5.97286	24.21000
15.35030	5175.95000	6.01212	24.21000
15.45030	5227.97000	6.05127	24.20900
15.55030	5269.81000	6.09045	24.21000
15.65030	5280.78000	6.12967	24.20900
15.75030	5334.49000	6.16886	24.21000
15.85030	5372.23000	6.20803	24.20900
15.95030	5389.67000	6.24725	24.21000
16.05030	5439.56000	6.28641	24.21000
16.15030	5470.94000	6.32565	24.21100
16.25030	5496.05000	6.36483	24.21100
16.35030	5541.61000	6.40401	24.21300
16.45030	5573.44000	6.44320	24.21300
16.55030	5610.21000	6.48241	24.21500
16.65030	5639.15000	6.52161	24.21500
16.75030	5676.64000	6.56079	24.21600
16.85030	5721.85000	6.59997	24.21700
16.95030	5740.70000	6.63919	24.21700
17.05030	5783.96000	6.67836	24.21700
17.15030	5830.03000	6.71757	24.21700
17.25030	5842.27000	6.75678	24.21800
17.35030	5890.76000	6.79591	24.21700
17.45030	5937.81000	6.83515	24.21700
17.55030	5944.29000	6.87433	24.21600
17.65030	5998.53000	6.91351	24.21600
17.75030	6039.82000	6.95272	24.21600
17.85030	6051.38000	6.99192	24.21600
17.95030	6109.21000	7.03111	24.21600
18.05030	6142.48000	7.07028	24.21600
18.15030	6162.87000	7.10948	24.21500
18.25030	6211.72000	7.14869	24.21500
18.35030	6244.54000	7.18789	24.21400
18.45030	6275.02000	7.22704	24.21400
18.55030	6313.20000	7.26627	24.21300
18.65030	6348.95000	7.30543	24.21300
18.75030	6390.12000	7.34462	24.21200
18.85030	6416.17000	7.38384	24.21100
18.95030	6454.55000	7.42300	24.21100
19.05030	6500.99000	7.46222	24.21100
19.15030	6516.32000	7.50142	24.21100
19.25030	6561.21000	7.54060	24.21000
19.35030	6611.06000	7.57979	24.21000
19.45030	6618.31000	7.61903	24.21000
19.55030	6666.68000	7.65819	24.21000
19.65030	6716.36000	7.69737	24.21000
19.75030	6719.11000	7.73661	24.21100
19.85030	6776.72000	7.77576	24.21100
19.95030	6816.27000	7.81496	24.21000
20.05030	6829.56000	7.85416	24.21000
20.15030	6883.37000	7.89333	24.20900
20.25030	6915.95000	7.93254	24.20800
20.35030	6938.97000	7.97174	24.20600
20.45030	6983.74000	8.01091	24.20500
20.55030	7018.14000	8.05014	24.20300
20.65030	7049.78000	8.08930	24.20300
20.75030	7088.93000	8.12852	24.20100
20.85030	7119.88000	8.16771	24.20100
20.95030	7165.28000	8.20688	24.20000
21.05030	7185.83000	8.24609	24.20000
21.15030	7227.40000	8.28527	24.20000
21.25030	7276.16000	8.32444	24.20000
21.35030	7289.35000	8.36366	24.19900
21.45030	7336.18000	8.40283	24.20100
21.55030	7385.01000	8.44204	24.20000
21.65030	7390.21000	8.48128	24.20300
21.75030	7447.48000	8.52040	24.20300
21.85030	7489.98000	8.55959	24.20600
21.95030	7501.67000	8.59884	24.20600
22.05030	7556.74000	8.63801	24.20800
22.15030	7597.31000	8.67719	24.20900
22.25030	7616.48000	8.71640	24.21000
22.35030	7666.41000	8.75559	24.21100
22.45030	7701.14000	8.79477	24.21100
22.55030	7729.09000	8.83398	24.21200
22.65030	7774.82000	8.87317	24.21200
22.75030	7809.33000	8.91236	24.21300
22.85030	7850.45000	8.95152	24.21300
22.95030	7876.57000	8.99077	24.21300
23.05030	7915.76000	9.02993	24.21300
23.15030	7965.62000	9.06911	24.21300
23.25030	7982.33000	9.10835	24.21600
23.35030	8031.09000	9.14750	24.21700
23.45030	8079.56000	9.18669	24.22200
23.55030	8087.06000	9.22594	24.22300
23.65030	8143.36000	9.26508	24.23400
23.75030	8186.39000	9.30428	24.23600
23.85030	8199.96000	9.34351	24.24100
23.95030	8257.91000	9.38269	24.24300
24.05030	8298.49000	9.42189	24.24500
24.15030	8314.17000	9.46107	24.24700
24.25030	8368.25000	9.50028	24.24800
24.35030	8406.46000	9.53944	24.25000
24.45030	8431.02000	9.57868	24.25000
24.55030	8478.94000	9.61785	24.24500
24.65030	8511.90000	9.65702	24.24700
24.75030	8545.91000	9.69626	24.23600
24.85030	8587.87000	9.73538	24.23600
24.95030	8621.13000	9.77459	24.22100
25.05030	8671.52000	9.81380	24.22000
25.15030	8693.92000	9.85302	24.20600
25.25030	8737.88000	9.89218	24.20400
25.35030	8783.81000	9.93133	24.19300
25.45030	8802.93000	9.97059	24.19000
25.55030	8848.08000	10.00980	24.18300
25.65030	8902.27000	10.04890	24.17900
25.75030	8911.76000	10.08820	24.17100
25.85030	8966.23000	10.12740	24.16700
25.95030	9013.61000	10.16650	24.16400
26.05030	9026.09000	10.20580	24.15900
26.15030	9084.69000	10.24490	24.15100
26.25030	9126.39000	10.28410	24.14600
26.35030	9139.67000	10.32330	24.13800
26.45030	9199.62000	10.36250	24.13300
26.55030	9235.92000	10.40170	24.13000
26.65030	9264.22000	10.44090	24.12500
26.75030	9310.01000	10.48010	24.13000
26.85030	9343.01000	10.51920	24.12600
26.95030	9382.37000	10.55850	24.13800
27.05030	9421.24000	10.59770	24.13600
27.15030	9457.65000	10.63680	24.14900
27.25030	9505.58000	10.67600	24.14700
27.35030	9527.39000	10.71520	24.16200
27.45030	9573.03000	10.75440	24.16200
27.55030	9624.36000	10.79360	24.17700
27.65030	9637.03000	10.83280	24.17800
27.75030	9686.87000	10.87200	24.19200
27.85030	9738.12000	10.91120	24.19500
27.95030	9748.33000	10.95040	24.20700
28.05030	9806.10000	10.98960	24.21000
28.15030	9852.89000	11.02880	24.21800
28.25030	9865.44000	11.06800	24.22300
28.35030	9923.08000	11.10720	24.22500
28.45030	9964.60000	11.14640	24.23000
28.55030	9982.45000	11.18550	24.22500
28.65030	10037.40000	11.22470	24.22900
28.75030	10074.00000	11.26390	24.21900
28.85030	10106.90000	11.30310	24.22200
28.95030	10151.80000	11.34230	24.21000
29.05030	10187.10000	11.38150	24.21200
29.15030	10229.70000	11.42070	24.20100
29.25030	10262.50000	11.45990	24.20100
29.35030	10306.30000	11.49910	24.19400
29.45030	10348.90000	11.53830	24.19300
29.55030	10376.30000	11.57750	24.18700
29.65030	10421.40000	11.61670	24.18500
29.75030	10473.30000	11.65590	24.18100
29.85030	10486.70000	11.69510	24.17900
29.95030	10538.90000	11.73420	24.17800
30.05030	10590.40000	11.77340	24.17600
30.15030	10603.80000	11.81270	24.17400
30.25030	10660.80000	11.85180	24.17200
30.35030	10709.10000	11.89100	24.17000
30.45030	10720.90000	11.93020	24.16800
30.55030	10782.30000	11.96940	24.16700
30.65030	10820.30000	12.00860	24.16500
30.75030	10846.60000	12.04780	24.16400
30.85030	10898.20000	12.08700	24.16200
30.95030	10942.00000	12.12620	24.15900
31.05030	10971.70000	12.16540	24.15700
31.15030	11018.80000	12.20460	24.15300
31.25030	11053.30000	12.24380	24.15100
31.35030	11099.20000	12.28290	24.14600
31.45030	11131.40000	12.32210	24.14400
31.55030	11173.90000	12.36130	24.14200
31.65030	11225.60000	12.40060	24.13800
31.75030	11246.70000	12.43970	24.13500
31.85030	11291.80000	12.47890	24.13300
31.95030	11348.10000	12.51810	24.13100
32.05030	11361.10000	12.55730	24.13200
32.15030	11418.00000	12.59650	24.13000
32.25030	11469.00000	12.63570	24.13200
32.35030	11483.70000	12.67490	24.13000
32.45030	11539.50000	12.71410	24.13600
32.55030	11590.20000	12.75320	24.13400
32.65030	11601.40000	12.79250	24.14100
32.75030	11661.90000	12.83170	24.14000
32.85030	11705.30000	12.87080	24.14500
32.95030	11726.40000	12.91000	24.14400
33.05030	11782.80000	12.94920	24.14700
33.15030	11820.50000	12.98840	24.14700
33.25030	11853.10000	13.02760	24.14800
33.35030	11903.10000	13.06680	24.14800
33.45030	11935.00000	13.10600	24.14500
33.55030	11983.90000	13.14520	24.14600
33.65030	12014.10000	13.18440	24.14100
33.75030	12055.80000	13.22360	24.14000
33.85030	12106.50000	13.26270	24.13500
33.95030	12126.00000	13.30200	24.13400
34.05030	12172.60000	13.34120	24.12900
34.15030	12229.30000	13.38030	24.12800
34.25030	12238.40000	13.41950	24.12600
34.35030	12297.00000	13.45870	24.12500
34.45030	12345.30000	13.49790	24.12400
34.55030	12363.10000	13.53710	24.12300
34.65030	12419.40000	13.57630	24.12200
34.75030	12466.40000	13.61550	24.12000
34.85030	12477.60000	13.65470	24.12100
34.95030	12539.90000	13.69390	24.12000
35.05030	12579.70000	13.73310	24.12200
35.15030	12606.20000	13.77230	24.12100
35.25030	12658.30000	13.81150	24.12400
35.35030	12694.90000	13.85070	24.12400
35.45030	12731.10000	13.88980	24.12700
35.55030	12781.00000	13.92910	24.12700
35.65030	12801.10000	13.96830	24.12900
35.75030	12857.30000	14.00750	24.12900
35.85030	12888.30000	14.04660	24.13100
35.95030	12925.90000	14.08580	24.13200
36.05030	12981.90000	14.12500	24.13200
36.15030	13000.10000	14.16420	24.13000
36.25030	13050.50000	14.20340	24.13000
36.35030	13106.80000	14.24260	24.12800
36.45030	13117.90000	14.28180	24.12800
36.55030	13176.80000	14.32100	24.12700
36.65030	13225.90000	14.36010	24.12700
36.75030	13239.00000	14.39940	24.12500
36.85030	13296.90000	14.43860	24.12500
36.95030	13343.90000	14.47780	24.12400
37.05030	13359.80000	14.51690	24.12400
37.15030	13419.20000	14.55620	24.12300
37.25030	13458.10000	14.59530	24.12200
37.35030	13484.30000	14.63450	24.12200
37.45030	13536.50000	14.67370	24.12100
37.55030	13569.90000	14.71290	24.12000
37.65030	13610.80000	14.75210	24.11900
37.75030	13650.90000	14.79130	24.11800
37.85030	13690.30000	14.83050	24.11800
37.95030	13737.60000	14.86970	24.11600
38.05030	13765.30000	14.90890	24.11500
38.15030	13808.60000	14.94810	24.11300
38.25030	13862.30000	14.98720	24.11200
38.35030	13878.20000	15.02650	24.10900
38.45030	13929.30000	15.06560	24.10800
38.55030	13984.70000	15.10480	24.10500
38.65030	13997.60000	15.14400	24.10400
38.75030	14054.10000	15.18320	24.10300
38.85030	14103.00000	15.22240	24.10200
38.95030	14114.20000	15.26160	24.10100
39.05030	14180.00000	15.30080	24.10000
39.15030	14220.90000	15.34000	24.09900
39.25030	14246.30000	15.37920	24.09800
39.35030	14301.70000	15.41840	24.10000
39.45030	14338.40000	15.45760	24.09900
39.55030	14371.50000	15.49670	24.10200
39.65030	14420.20000	15.53590	24.10100
39.75030	14457.50000	15.57520	24.10500
39.85030	14498.30000	15.61430	24.10400
39.95030	14537.40000	15.65350	24.10600
40.05030	14578.60000	15.69270	24.10600
40.15030	14629.80000	15.73190	24.10700
40.25030	14656.90000	15.77120	24.10700
40.35030	14704.70000	15.81030	24.10700
40.45030	14760.20000	15.84950	24.10700
40.55030	14774.70000	15.88870	24.10500
40.65030	14833.10000	15.92790	24.10500
40.75030	14883.20000	15.96710	24.10100
40.85030	14901.40000	16.00630	24.10100
40.95030	14958.90000	16.04540	24.09800
41.05030	15007.60000	16.08470	24.09700
41.15030	15026.30000	16.12390	24.09600
41.25030	15090.90000	16.16300	24.09500
41.35030	15132.00000	16.20220	24.09500
41.45030	15160.30000	16.24140	24.09400
41.55030	15214.60000	16.28060	24.09500
41.65030	15254.50000	16.31980	24.09400
41.75030	15291.90000	16.35900	24.09400
41.85030	15339.80000	16.39820	24.09600
41.95030	15377.70000	16.43740	24.09500
42.05030	15429.70000	16.47660	24.10000
42.15030	15458.60000	16.51580	24.10000
42.25030	15507.20000	16.55500	24.10400
42.35030	15559.70000	16.59420	24.10500
42.45030	15583.90000	16.63340	24.10900
42.55030	15629.90000	16.67250	24.11000
42.65030	15688.70000	16.71170	24.11200
42.75030	15702.80000	16.75100	24.11300
42.85030	15763.20000	16.79010	24.11600
42.95030	15811.40000	16.82930	24.11700
43.05030	15827.20000	16.86860	24.11700
43.15030	15891.10000	16.90770	24.11800
43.25030	15934.80000	16.94690	24.11700
43.35030	15955.20000	16.98610	24.11800
43.45030	16018.10000	17.02530	24.11600
43.55030	16057.80000	17.06450	24.11700
43.65030	16088.80000	17.10370	24.11600
43.75030	16139.40000	17.14290	24.11700
43.85030	16177.90000	17.18210	24.11600
43.95030	16217.40000	17.22120	24.11600
44.05030	16261.40000	17.26040	24.11400
44.15030	16298.80000	17.29960	24.11500
44.25030	16350.30000	17.33880	24.11300
44.35030	16377.50000	17.37800	24.11300
44.45030	16421.40000	17.41720	24.11100
44.55030	16474.20000	17.45640	24.11100
44.65030	16494.60000	17.49560	24.10900
44.75030	16543.60000	17.53480	24.10900
44.85030	16599.10000	17.57400	24.10700
44.95030	16606.70000	17.61320	24.10700
45.05030	16663.40000	17.65240	24.10600
45.15030	16713.70000	17.69150	24.10500
45.25030	16727.60000	17.73080	24.10300
45.35030	16783.60000	17.76990	24.10300
45.45030	16837.50000	17.80910	24.10200
45.55030	16852.00000	17.84840	24.10100
45.65030	16913.70000	17.88750	24.10200
45.75030	16952.50000	17.92680	24.10100
45.85030	16979.40000	17.96590	24.10300
45.95030	17029.50000	18.00510	24.10200
46.05030	17070.80000	18.04430	24.10600
46.15030	17108.20000	18.08350	24.10600
46.25030	17150.70000	18.12270	24.11000
46.35030	17189.90000	18.16190	24.11000
46.45030	17240.30000	18.20110	24.11200
46.55030	17266.40000	18.24030	24.11300
46.65030	17313.30000	18.27950	24.11400
46.75030	17363.80000	18.31870	24.11500
46.85030	17386.50000	18.35790	24.11500
46.95030	17435.30000	18.39700	24.11600
47.05030	17486.60000	18.43620	24.11700
47.15030	17497.80000	18.47550	24.11800
47.25030	17556.10000	18.51460	24.11900
47.35030	17600.60000	18.55380	24.12000
47.45030	17614.50000	18.59310	24.12000
47.55030	17674.90000	18.63220	24.11900
47.65030	17714.20000	18.67140	24.11900
47.75030	17733.70000	18.71060	24.11700
47.85030	17791.10000	18.74980	24.11800
47.95030	17827.90000	18.78900	24.11400
48.05030	17853.70000	18.82830	24.11400
48.15030	17906.80000	18.86740	24.11100
48.25030	17934.70000	18.90660	24.11000
48.35030	17973.60000	18.94590	24.10800
48.45030	18021.80000	18.98500	24.10700
48.55030	18057.00000	19.02420	24.10500
48.65030	18099.90000	19.06330	24.10500
48.75030	18132.30000	19.10260	24.10500
48.85030	18178.20000	19.14170	24.10400
48.95030	18226.70000	19.18100	24.10500
49.05030	18246.90000	19.22020	24.10500
49.15030	18304.40000	19.25930	24.10600
49.25030	18353.30000	19.29850	24.10600
49.35030	18365.80000	19.33770	24.10500
49.45030	18426.60000	19.37670	24.10400
49.55030	18471.80000	19.41610	24.10000
49.65030	18489.30000	19.45530	24.09900
49.75030	18551.10000	19.49430	24.09100
49.85030	18593.20000	19.53360	24.09000
49.95030	18618.60000	19.57290	24.07800
50.05030	18677.70000	19.61200	24.07600
50.15030	18714.00000	19.65110	24.06600
50.25030	18745.40000	19.69040	24.06400
50.35030	18801.90000	19.72960	24.05700
50.45030	18840.90000	19.76880	24.05400
50.55030	18873.20000	19.80800	24.05000
50.65030	18915.00000	19.84720	24.04700
50.75030	18961.00000	19.88630	24.04500
50.85030	19007.20000	19.92560	24.04200
50.95030	19040.20000	19.96480	24.04300
51.05030	19075.80000	20.00400	24.04000
51.15030	19142.70000	20.04300	24.04500
51.25030	19156.90000	20.08240	24.04300
51.35030	19206.60000	20.12160	24.05100
51.45030	19258.30000	20.16060	24.04900
51.55030	19269.40000	20.20000	24.05900
51.65030	19329.70000	20.23910	24.05900
51.75030	19376.20000	20.27820	24.06800
51.85030	19386.00000	20.31740	24.06800
51.95030	19448.60000	20.35670	24.06900
52.05030	19475.70000	20.39590	24.07600
52.15030	19510.10000	20.43510	24.07700
52.25030	19551.60000	20.47430	24.08100
52.35030	19590.10000	20.51350	24.08300
52.45030	19618.60000	20.55260	24.08000
52.55030	19660.30000	20.59180	24.08100
52.65030	19695.80000	20.63110	24.07700
52.75030	19741.40000	20.67020	24.07800
52.85030	19766.10000	20.70950	24.07400
52.95030	19812.20000	20.74860	24.07500
53.05030	19846.70000	20.78790	24.07300
53.15030	19871.00000	20.82710	24.07300
53.25030	19918.10000	20.86610	24.07300
53.35030	19968.90000	20.90540	24.07300
53.45030	19978.70000	20.94460	24.07300
53.55030	20035.30000	20.98390	24.07300
53.65030	20079.40000	21.02290	24.07500
53.75030	20090.50000	21.06230	24.07500
53.85030	20145.00000	21.10130	24.07900
53.95030	20188.70000	21.14050	24.07900
54.05030	20197.90000	21.17970	24.08300
54.15030	20257.70000	21.21900	24.08400
54.25030	20288.60000	21.25810	24.08900
54.35030	20319.00000	21.29730	24.09000
54.45030	20356.30000	21.33650	24.09400
54.55030	20396.60000	21.37570	24.09600
54.65030	20425.70000	21.41480	24.10000
54.75030	20467.40000	21.45400	24.10200
54.85030	20499.40000	21.49330	24.10300
54.95030	20543.80000	21.53240	24.10500
55.05030	20565.20000	21.57170	24.10600
55.15030	20605.50000	21.61080	24.10700
55.25030	20650.10000	21.65010	24.10900
55.35030	20665.60000	21.68930	24.11100
55.45030	20713.60000	21.72840	24.11100
55.55030	20763.30000	21.76770	24.11300
55.65030	20771.60000	21.80690	24.11300
55.75030	20826.80000	21.84600	24.11500
55.85030	20869.70000	21.88520	24.11500
55.95030	20880.80000	21.92450	24.11600
56.05030	20933.00000	21.96360	24.11700
56.15030	20979.30000	22.00280	24.11800
56.25030	20988.80000	22.04200	24.11700
56.35030	21045.50000	22.08120	24.11800
56.45030	21079.60000	22.12030	24.11800
56.55030	21106.60000	22.15960	24.11900
56.65030	21150.40000	22.19880	24.11700
56.75030	21182.10000	22.23790	24.11800
56.85030	21226.30000	22.27710	24.11400
56.95030	21250.80000	22.31640	24.11400
57.05030	21293.30000	22.35560	24.10700
57.15030	21336.20000	22.39470	24.10700
57.25030	21353.40000	22.43400	24.09700
57.35030	21400.00000	22.47310	24.09600
57.45030	21451.90000	22.51230	24.08600
57.55030	21458.20000	22.55150	24.08400
57.65030	21514.60000	22.59060	24.07500
57.75030	21555.70000	22.62980	24.07300
57.85030	21564.90000	22.66900	24.06800
57.95030	21619.60000	22.70830	24.06600
58.05030	21664.60000	22.74750	24.06500
58.15030	21674.60000	22.78670	24.06300
58.25030	21727.00000	22.82590	24.06200
58.35030	21757.30000	22.86510	24.05900
58.45030	21777.30000	22.90420	24.05900
58.55030	21821.60000	22.94330	24.05700
58.65030	21854.60000	22.98270	24.05700
58.75030	21879.80000	23.02180	24.05500
58.85030	21918.10000	23.06100	24.05600
58.95030	21945.30000	23.10020	24.05700
59.05030	21991.90000	23.13940	24.05600
59.15030	22008.80000	23.17860	24.05900
59.25030	22049.50000	23.21770	24.05800
59.35030	22088.60000	23.25700	24.06100
59.45030	22097.40000	23.29620	24.06000
59.55030	22140.40000	23.33530	24.06200
59.65030	22179.70000	23.37450	24.06200
59.75030	22178.30000	23.41380	24.06200
59.85030	22230.00000	23.45280	24.06200
59.95030	22267.40000	23.49210	24.06000
60.05030	22272.30000	23.53140	24.05900
60.15030	22320.90000	23.57050	24.05700
60.25030	22352.40000	23.60970	24.05700
60.35030	22366.30000	23.64890	24.05600
60.45030	22415.30000	23.68810	24.05600
60.55030	22445.30000	23.72740	24.05700
60.65030	22476.10000	23.76650	24.05600
60.75030	22510.90000	23.80570	24.05900
60.85030	22543.90000	23.84490	24.05800
60.95030	22577.30000	23.88400	24.06100
61.05030	22599.90000	23.92320	24.06100
61.15030	22632.60000	23.96250	24.06100
61.25030	22670.30000	24.00160	24.06300
61.35030	22675.10000	24.04080	24.06400
61.45030	22715.30000	24.08000	24.06400
61.55030	22755.80000	24.11920	24.06500
61.65030	22753.20000	24.15840	24.06500
61.75030	22802.80000	24.19760	24.06700
61.85030	22838.50000	24.23680	24.06700
61.95030	22839.90000	24.27590	24.06800
62.05030	22893.80000	24.31510	24.06900
62.15030	22927.70000	24.35440	24.06900
62.25030	22932.50000	24.39360	24.07100
62.35030	22983.90000	24.43280	24.07100
62.45030	23011.90000	24.47190	24.07400
62.55030	23029.80000	24.51120	24.07400
62.65030	23067.30000	24.55030	24.07500
62.75030	23096.30000	24.58960	24.07600
62.85030	23123.40000	24.62870	24.07600
62.95030	23161.50000	24.66790	24.07700
63.05030	23182.80000	24.70710	24.07600
63.15030	23230.50000	24.74630	24.07700
63.25030	23245.30000	24.78550	24.07500
63.35030	23288.50000	24.82470	24.07500
63.45030	23328.30000	24.86390	24.07400
63.55030	23328.30000	24.90310	24.07400
63.65030	23381.70000	24.94220	24.07200
63.75030	23416.90000	24.98140	24.07200
63.85030	23420.50000	25.02060	24.07200
63.95030	23470.90000	25.05990	24.07200
64.05030	23503.00000	25.09900	24.07200
64.15030	23505.90000	25.13820	24.07200
64.25030	23553.40000	25.17750	24.07100
64.35030	23588.40000	25.21660	24.07100
64.45030	23596.90000	25.25580	24.06900
64.55030	23646.60000	25.29500	24.06900
64.65030	23669.60000	25.33420	24.06800
64.75030	23690.90000	25.37340	24.06800
64.85030	23728.50000	25.41260	24.06700
64.95030	23754.00000	25.45180	24.06600
65.05030	23778.50000	25.49100	24.06400
65.15030	23805.10000	25.53020	24.06400
65.25030	23828.80000	25.56930	24.06200
65.35030	23885.00000	25.60850	24.06200
65.45030	23855.10000	25.64780	24.06300
65.55030	23914.30000	25.68690	24.06300
65.65030	23937.00000	25.72610	24.06700
65.75030	23940.90000	25.76540	24.06700
65.85030	23980.60000	25.80450	24.07300
65.95030	24011.80000	25.84370	24.07300
66.05030	24008.90000	25.88300	24.08000
66.15030	24057.00000	25.92210	24.08100
66.25030	24077.40000	25.96120	24.08700
66.35030	24078.00000	26.00050	24.08800
66.45030	24121.70000	26.03970	24.09100
66.55030	24141.40000	26.07890	24.09300
66.65030	24141.90000	26.11810	24.09500
66.75030	24161.60000	26.15730	24.09600
66.85030	24195.90000	26.19640	24.09600
66.95030	24198.90000	26.23560	24.09800
67.05030	24209.30000	26.27490	24.09800
67.15030	24211.70000	26.31400	24.09900
67.25030	24219.80000	26.35330	24.09600
67.35030	24231.60000	26.39240	24.09700
67.45030	24219.40000	26.43160	24.09000
67.55030	24260.10000	26.47090	24.09000
67.65030	24234.90000	26.51000	24.08100
67.75030	24250.50000	26.54910	24.08100
67.85030	24263.00000	26.58840	24.07200
67.95030	24213.30000	26.62760	24.07100
68.05030	24213.00000	26.66670	24.06400
68.15030	24211.60000	26.70590	24.06300
68.25030	24144.90000	26.74520	24.05800
68.35030	24137.40000	26.78430	24.05600
68.45030	24119.40000	26.82350	24.05400
68.55030	24050.50000	26.86280	24.05200
68.65030	24008.00000	26.90190	24.05300
68.75030	23941.60000	26.94110	24.05100
68.85030	23857.50000	26.98040	24.05200
68.95030	23782.60000	27.01960	24.05100
69.05030	23680.00000	27.05870	24.05300
69.15030	23543.00000	27.09790	24.05100
69.25030	23400.40000	27.13720	24.05400
69.35030	23217.00000	27.17630	24.05300
69.45030	22993.60000	27.21550	24.05600
69.55030	22725.10000	27.25470	24.05500
69.65030	22404.50000	27.29400	24.05900
69.75030	22059.40000	27.33310	24.05800
69.85030	21651.90000	27.37230	24.06100
69.95030	21153.30000	27.41160	24.06100
70.05030	20189.30000	27.45090	24.06200
70.15030	18558.80000	27.49020	24.06200
70.25030	14759.30000	27.53080	24.06300
70.35030	-853.89100	27.57070	24.06300
70.45030	-853.55200	27.60740	24.06400
70.55030	-829.46900	27.64660	24.06500
70.65030	-824.99300	27.68570	24.06500
70.75030	-851.86600	27.72510	24.06500
70.85030	-826.44300	27.76410	24.06600
70.95030	-828.01200	27.80330	24.07400
71.05030	-841.12700	27.84260	24.07500
71.15030	-831.62500	27.88180	24.09000
71.25030	-828.65800	27.92090	24.09200
71.35030	-836.96400	27.96010	24.10500
71.45030	-829.56200	27.99930	24.10700
71.55030	-829.98300	28.03850	24.11500
71.65030	-828.60300	28.07780	24.11900
71.75030	-833.44000	28.11690	24.12300
71.85030	-831.45500	28.15610	24.12700
71.95030	-820.96200	28.19520	24.12600
72.05030	-833.70900	28.23440	24.13000
72.15030	-829.80500	28.27370	24.12600
72.25030	-813.70800	28.31280	24.13000
72.35030	-840.74900	28.35200	24.13300
72.45030	-810.79800	28.39120	24.12500
72.55030	-826.13900	28.43050	24.12800
72.65030	-836.84800	28.46960	24.11900
72.75030	-823.27700	28.50890	24.12100
72.85030	-810.73500	28.54800	24.11000
72.95030	-836.13600	28.58730	24.11000
73.05030	-817.13200	28.62640	24.09700
73.15030	-812.76700	28.66550	24.09600
73.25030	-830.88500	28.70480	24.08300
73.35030	-814.86100	28.74390	24.08100
73.45030	-813.80000	28.78310	24.07300
73.55030	-827.00800	28.82240	24.07000
73.65030	-815.54400	28.86160	24.06900
73.75030	-815.26000	28.90080	24.06600
73.85030	-817.16200	28.94000	24.06700
73.95030	-815.46900	28.97920	24.06400
74.05030	-814.47000	29.01830	24.06500
74.15030	-810.05600	29.05750	24.06200
74.25030	-815.65500	29.09670	24.06500
74.35030	-814.16200	29.13600	24.06300
74.45030	-799.57100	29.17510	24.06500
74.55030	-821.32900	29.21430	24.06400
74.65030	-810.77500	29.25350	24.06600
74.75030	-800.45800	29.29280	24.06500
74.85030	-824.06400	29.33190	24.06900
74.95030	-807.70400	29.37090	24.06800
75.05030	-790.32800	29.41020	24.07400
75.15030	-823.41800	29.44950	24.07400
75.25030	-797.49200	29.48860	24.07800
75.35030	-797.52000	29.52780	24.07800
75.45030	-818.07000	29.56710	24.08100
75.55030	-799.63000	29.60620	24.08200
75.65030	-798.13500	29.64540	24.08100
75.75030	-823.17500	29.68460	24.08200
75.85030	-789.19500	29.72380	24.07800

## Sheet: DATA3
Step time	Stress	Strain	Temperature
s	Pa	%	°C
0.05017	41.72790	0.01706	24.07300
0.15017	81.46400	0.05894	24.07300
0.25017	159.25000	0.10111	24.07500
0.35017	215.81700	0.14330	24.07400
0.45017	266.88400	0.18550	24.07500
0.55017	333.20500	0.22767	24.07400
0.65017	390.28900	0.26986	24.07600
0.75017	448.40800	0.31204	24.07400
0.85017	500.24300	0.35424	24.07600
0.95017	557.12300	0.39641	24.07400
1.05017	620.33400	0.43859	24.07500
1.15017	661.32900	0.48080	24.07400
1.25017	726.45000	0.52297	24.07500
1.35017	789.94700	0.56515	24.07400
1.45017	828.19700	0.60736	24.07500
1.55017	893.51000	0.64952	24.07400
1.65017	958.47100	0.69170	24.07400
1.75017	985.38200	0.73393	24.07400
1.85017	1058.74000	0.77608	24.07400
1.95017	1121.01000	0.81826	24.07600
2.05017	1151.59000	0.86048	24.07600
2.15017	1223.17000	0.90263	24.07800
2.25017	1278.71000	0.94482	24.07900
2.35017	1315.67000	0.98702	24.07900
2.45017	1384.39000	1.02919	24.08200
2.55017	1435.30000	1.07138	24.08300
2.65017	1480.80000	1.11357	24.08700
2.75017	1542.66000	1.15575	24.08800
2.85017	1590.35000	1.19794	24.09000
2.95017	1646.18000	1.24012	24.09100
3.05017	1695.76000	1.28232	24.09400
3.15017	1751.67000	1.32448	24.09500
3.25017	1807.96000	1.36668	24.09800
3.35017	1852.13000	1.40888	24.09900
3.45017	1909.39000	1.45105	24.10200
3.55017	1975.75000	1.49322	24.10300
3.65017	2004.26000	1.53544	24.10600
3.75017	2065.95000	1.57761	24.10700
3.85017	2131.86000	1.61979	24.10900
3.95017	2159.41000	1.66200	24.11100
4.05017	2226.24000	1.70415	24.11100
4.15017	2286.66000	1.74635	24.11300
4.25017	2315.05000	1.78855	24.11100
4.35017	2386.82000	1.83072	24.11300
4.45017	2440.97000	1.87290	24.11000
4.55017	2472.36000	1.91511	24.11200
4.65017	2540.78000	1.95728	24.10900
4.75017	2595.97000	1.99946	24.11000
4.85017	2632.43000	2.04166	24.10700
4.95017	2698.43000	2.08383	24.10700
5.05017	2743.73000	2.12603	24.10300
5.15017	2795.43000	2.16820	24.10300
5.25017	2845.81000	2.21040	24.09700
5.35017	2901.65000	2.25257	24.09700
5.45017	2956.11000	2.29476	24.08800
5.55017	2997.93000	2.33696	24.08700
5.65017	3057.93000	2.37914	24.07700
5.75017	3119.23000	2.42131	24.07600
5.85017	3152.20000	2.46353	24.06700
5.95017	3214.18000	2.50568	24.06500
6.05017	3277.62000	2.54786	24.06000
6.15017	3303.32000	2.59008	24.05700
6.25017	3370.40000	2.63223	24.05500
6.35017	3428.15000	2.67443	24.05200
6.45017	3456.70000	2.71663	24.05300
6.55017	3526.71000	2.75880	24.05100
6.65017	3581.40000	2.80097	24.05300
6.75017	3612.97000	2.84318	24.05100
6.85017	3684.81000	2.88536	24.05300
6.95017	3730.38000	2.92753	24.05100
7.05017	3773.00000	2.96975	24.05500
7.15017	3834.74000	3.01191	24.05300
7.25017	3884.37000	3.05411	24.05900
7.35017	3930.89000	3.09629	24.05800
7.45017	3986.12000	3.13848	24.06300
7.55017	4033.19000	3.18066	24.06600
7.65017	4088.76000	3.22284	24.06600
7.75017	4135.01000	3.26502	24.06700
7.85017	4189.72000	3.30721	24.06700
7.95017	4252.02000	3.34938	24.06700
8.05017	4284.68000	3.39160	24.06700
8.15017	4344.13000	3.43376	24.06600
8.25017	4404.28000	3.47596	24.06700
8.35017	4433.26000	3.51816	24.06600
8.45017	4497.31000	3.56033	24.06600
8.55017	4563.69000	3.60251	24.06700
8.65017	4585.73000	3.64471	24.06700
8.75017	4656.63000	3.68688	24.06900
8.85017	4710.12000	3.72906	24.06900
8.95017	4745.93000	3.77125	24.07100
9.05017	4810.69000	3.81345	24.07100
9.15017	4864.73000	3.85563	24.07300
9.25017	4901.76000	3.89782	24.07400
9.35017	4966.30000	3.93998	24.07400
9.45017	5012.19000	3.98218	24.07500
9.55017	5058.83000	4.02437	24.07600
9.65017	5117.20000	4.06656	24.07600
9.75017	5164.92000	4.10873	24.07700
9.85017	5220.59000	4.15091	24.07800
9.95017	5265.39000	4.19312	24.08000
10.05020	5320.45000	4.23529	24.08000
10.15020	5383.21000	4.27747	24.08200
10.25020	5414.98000	4.31968	24.08200
10.35020	5476.75000	4.36184	24.08300
10.45020	5542.75000	4.40402	24.08400
10.55020	5569.13000	4.44625	24.08300
10.65020	5635.45000	4.48842	24.08400
10.75020	5696.70000	4.53058	24.08300
10.85020	5719.72000	4.57281	24.08400
10.95020	5793.02000	4.61496	24.08200
11.05020	5849.55000	4.65714	24.08200
11.15020	5876.68000	4.69936	24.07900
11.25020	5951.14000	4.74152	24.07900
11.35020	6005.29000	4.78370	24.07700
11.45020	6038.45000	4.82590	24.07700
11.55020	6105.31000	4.86807	24.07400
11.65020	6157.27000	4.91027	24.07300
11.75020	6197.06000	4.95245	24.07100
11.85020	6259.39000	4.99464	24.07000
11.95020	6306.63000	5.03682	24.06900
12.05020	6357.43000	5.07900	24.06800
12.15020	6409.57000	5.12120	24.06700
12.25020	6464.22000	5.16336	24.06600
12.35020	6521.10000	5.20555	24.06500
12.45020	6562.79000	5.24779	24.06400
12.55020	6623.59000	5.28991	24.06300
12.65020	6681.30000	5.33210	24.06000
12.75020	6712.43000	5.37433	24.05900
12.85020	6782.04000	5.41649	24.05700
12.95020	6841.81000	5.45867	24.05600
13.05020	6872.82000	5.50087	24.05400
13.15020	6937.73000	5.54307	24.05200
13.25020	6998.91000	5.58524	24.05000
13.35020	7026.54000	5.62743	24.04900
13.45020	7101.81000	5.66958	24.04700
13.55020	7158.81000	5.71177	24.04500
13.65020	7192.53000	5.75398	24.04200
13.75020	7261.41000	5.79614	24.04000
13.85020	7316.62000	5.83833	24.03800
13.95020	7359.01000	5.88054	24.03600
14.05020	7418.83000	5.92270	24.03000
14.15020	7470.15000	5.96493	24.02800
14.25020	7523.64000	6.00706	24.02100
14.35020	7576.63000	6.04928	24.01900
14.45020	7631.68000	6.09147	24.01700
14.55020	7691.78000	6.13365	24.01500
14.65020	7731.16000	6.17583	24.01800
14.75020	7790.54000	6.21802	24.01600
14.85020	7854.12000	6.26018	24.02100
14.95020	7887.99000	6.30241	24.01900
15.05020	7951.61000	6.34456	24.02500
15.15020	8021.51000	6.38674	24.02400
15.25020	8049.44000	6.42895	24.02600
15.35020	8114.63000	6.47113	24.02500
15.45020	8183.67000	6.51331	24.02500
15.55020	8207.59000	6.55549	24.02500
15.65020	8281.82000	6.59768	24.02700
15.75020	8341.02000	6.63986	24.02700
15.85020	8368.40000	6.68207	24.03000
15.95020	8443.90000	6.72422	24.03000
16.05020	8498.61000	6.76642	24.03000
16.15020	8530.19000	6.80862	24.03000
16.25020	8602.22000	6.85077	24.02900
16.35020	8655.91000	6.89300	24.03000
16.45020	8702.05000	6.93519	24.02900
16.55020	8755.78000	6.97734	24.02900
16.65020	8814.17000	7.01954	24.02900
16.75020	8863.80000	7.06171	24.02900
16.85020	8916.85000	7.10393	24.03000
16.95020	8971.68000	7.14609	24.03000
17.05020	9032.56000	7.18827	24.03400
17.15020	9074.92000	7.23049	24.03500
17.25020	9132.36000	7.27265	24.04100
17.35020	9196.62000	7.31482	24.04200
17.45020	9224.87000	7.35704	24.04900
17.55020	9289.83000	7.39920	24.05000
17.65020	9366.68000	7.44139	24.05400
17.75020	9377.67000	7.48360	24.05600
17.85020	9459.60000	7.52576	24.05800
17.95020	9512.06000	7.56793	24.06000
18.05020	9538.75000	7.61019	24.06300
18.15020	9607.49000	7.65233	24.06500
18.25020	9685.22000	7.69447	24.06700
18.35020	9700.21000	7.73670	24.06900
18.45020	9772.64000	7.77887	24.06900
18.55020	9834.94000	7.82104	24.07100
18.65020	9874.49000	7.86328	24.07100
18.75020	9937.51000	7.90541	24.07300
18.85020	9989.41000	7.94760	24.07200
18.95020	10037.20000	7.98980	24.07200
19.05020	10097.90000	8.03200	24.07300
19.15020	10157.40000	8.07418	24.07300
19.25020	10199.50000	8.11635	24.07500
19.35020	10262.20000	8.15857	24.07500
19.45020	10317.60000	8.20077	24.07600
19.55020	10375.30000	8.24293	24.07300
19.65020	10420.70000	8.28512	24.07400
19.75020	10483.30000	8.32730	24.06900
19.85020	10544.90000	8.36945	24.06900
19.95020	10581.10000	8.41168	24.06000
20.05020	10645.50000	8.45384	24.06000
20.15020	10714.20000	8.49601	24.05000
20.25020	10739.70000	8.53823	24.04900
20.35020	10814.00000	8.58040	24.03700
20.45020	10879.30000	8.62257	24.03500
20.55020	10904.70000	8.66478	24.02200
20.65020	10977.90000	8.70696	24.01900
20.75020	11039.20000	8.74914	24.00700
20.85020	11071.40000	8.79134	24.00300
20.95020	11144.60000	8.83349	23.99200
21.05020	11201.30000	8.87570	23.98700
21.15020	11237.60000	8.91791	23.97600
21.25020	11310.10000	8.96007	23.97100
21.35020	11360.70000	9.00225	23.96200
21.45020	11408.50000	9.04446	23.95500
21.55020	11463.80000	9.08664	23.95200
21.65020	11519.50000	9.12880	23.94600
21.75020	11571.50000	9.17100	23.94800
21.85020	11623.30000	9.21318	23.94200
21.95020	11684.70000	9.25536	23.94400
22.05020	11744.10000	9.29757	23.93900
22.15020	11783.20000	9.33977	23.94400
22.25020	11849.10000	9.38193	23.94000
22.35020	11910.50000	9.42410	23.95500
22.45020	11943.40000	9.46632	23.95200
22.55020	12012.30000	9.50847	23.97200
22.65020	12074.50000	9.55064	23.97200
22.75020	12103.70000	9.59287	23.97100
22.85020	12175.10000	9.63501	23.99100
22.95020	12238.60000	9.67723	23.99300
23.05020	12266.30000	9.71945	24.00600
23.15020	12342.10000	9.76157	24.00900
23.25020	12402.00000	9.80378	24.01800
23.35020	12433.30000	9.84599	24.02100
23.45020	12508.10000	9.88816	24.02800
23.55020	12562.70000	9.93033	24.03200
23.65020	12597.80000	9.97253	24.02800
23.75020	12667.40000	10.01470	24.03200
23.85020	12718.20000	10.05690	24.02200
23.95020	12767.20000	10.09910	24.02500
24.05020	12823.70000	10.14130	24.01900
24.15020	12878.00000	10.18350	24.02100
24.25020	12934.20000	10.22560	24.01900
24.35020	12982.60000	10.26790	24.02100
24.45020	13040.70000	10.31000	24.01600
24.55020	13103.10000	10.35220	24.01700
24.65020	13149.30000	10.39440	24.01700
24.75020	13205.40000	10.43650	24.01700
24.85020	13273.60000	10.47870	24.01800
24.95020	13304.20000	10.52090	24.01900
25.05020	13370.50000	10.56310	24.01900
25.15020	13441.30000	10.60530	24.01900
25.25020	13462.90000	10.64750	24.01800
25.35020	13539.30000	10.68960	24.01800
25.45020	13603.20000	10.73180	24.01300
25.55020	13629.70000	10.77410	24.01300
25.65020	13704.30000	10.81620	24.00700
25.75020	13763.70000	10.85840	24.00700
25.85020	13793.20000	10.90060	24.00300
25.95020	13870.00000	10.94270	24.00200
26.05020	13918.60000	10.98500	23.99600
26.15020	13962.30000	11.02710	23.99500
26.25020	14027.80000	11.06930	23.98700
26.35020	14080.00000	11.11150	23.98600
26.45020	14128.70000	11.15370	23.98300
26.55020	14190.10000	11.19590	23.98100
26.65020	14238.00000	11.23810	23.98200
26.75020	14295.20000	11.28030	23.98000
26.85020	14347.30000	11.32250	23.98300
26.95020	14398.90000	11.36460	23.98100
27.05020	14475.60000	11.40680	23.98900
27.15020	14513.50000	11.44900	23.98800
27.25020	14576.10000	11.49120	23.99700
27.35020	14637.50000	11.53340	23.99700
27.45020	14671.50000	11.57560	24.00600
27.55020	14736.30000	11.61770	24.00600
27.65020	14800.10000	11.65990	24.01500
27.75020	14830.00000	11.70220	24.01600
27.85020	14900.70000	11.74430	24.02200
27.95020	14960.00000	11.78650	24.02400
28.05020	14988.40000	11.82870	24.02800
28.15020	15057.60000	11.87080	24.03100
28.25020	15114.30000	11.91300	24.03300
28.35020	15142.80000	11.95520	24.03600
28.45020	15215.30000	11.99740	24.03700
28.55020	15271.20000	12.03960	24.04000
28.65020	15299.70000	12.08180	24.03900
28.75020	15370.10000	12.12400	24.04100
28.85020	15415.60000	12.16620	24.04100
28.95020	15458.10000	12.20840	24.04300
29.05020	15516.00000	12.25050	24.04300
29.15020	15566.10000	12.29270	24.04500
29.25020	15612.50000	12.33490	24.04500
29.35020	15658.60000	12.37710	24.04600
29.45020	15706.50000	12.41930	24.04600
29.55020	15765.80000	12.46140	24.04800
29.65020	15799.80000	12.50370	24.04900
29.75020	15854.00000	12.54580	24.05000
29.85020	15914.80000	12.58800	24.05100
29.95020	15940.10000	12.63020	24.05300
30.05020	16004.20000	12.67240	24.05400
30.15020	16063.70000	12.71460	24.05500
30.25020	16088.60000	12.75670	24.05600
30.35020	16154.50000	12.79890	24.05700
30.45020	16216.40000	12.84110	24.05800
30.55020	16242.90000	12.88330	24.05900
30.65020	16306.20000	12.92550	24.06000
30.75020	16364.70000	12.96770	24.06100
30.85020	16397.60000	13.00990	24.06200
30.95020	16459.00000	13.05200	24.06200
31.05020	16522.10000	13.09420	24.06300
31.15020	16543.60000	13.13650	24.06300
31.25020	16619.50000	13.17860	24.06400
31.35020	16666.10000	13.22080	24.06400
31.45020	16699.10000	13.26300	24.06500
31.55020	16767.10000	13.30520	24.06500
31.65020	16817.50000	13.34740	24.06600
31.75020	16854.10000	13.38950	24.06600
31.85020	16907.90000	13.43170	24.06600
31.95020	16949.10000	13.47390	24.06600
32.05020	17012.80000	13.51610	24.06600
32.15020	17045.30000	13.55830	24.06500
32.25020	17100.20000	13.60050	24.06500
32.35020	17154.10000	13.64270	24.06300
32.45020	17190.10000	13.68480	24.06300
32.55020	17249.80000	13.72700	24.06000
32.65020	17307.30000	13.76920	24.06000
32.75020	17332.70000	13.81140	24.05600
32.85020	17392.90000	13.85360	24.05600
32.95020	17452.10000	13.89580	24.05500
33.05020	17481.40000	13.93790	24.05200
33.15020	17545.00000	13.98010	24.05100
33.25020	17598.20000	14.02230	24.04800
33.35020	17617.60000	14.06460	24.04700
33.45020	17694.10000	14.10670	24.04500
33.55020	17742.70000	14.14890	24.04400
33.65020	17769.80000	14.19110	24.04400
33.75020	17836.90000	14.23320	24.04200
33.85020	17885.40000	14.27540	24.04200
33.95020	17919.70000	14.31760	24.04100
34.05020	17982.20000	14.35980	24.04100
34.15020	18025.90000	14.40200	24.04000
34.25020	18066.20000	14.44420	24.04100
34.35020	18121.40000	14.48640	24.04000
34.45020	18164.10000	14.52850	24.04100
34.55020	18213.40000	14.57070	24.04000
34.65020	18253.10000	14.61290	24.04000
34.75020	18300.40000	14.65510	24.03900
34.85020	18353.10000	14.69730	24.04000
34.95020	18367.60000	14.73950	24.04000
35.05020	18432.00000	14.78170	24.04000
35.15020	18485.90000	14.82380	24.04000
35.25020	18503.70000	14.86610	24.04100
35.35020	18558.70000	14.90820	24.04000
35.45020	18612.90000	14.95040	24.04200
35.55020	18622.50000	14.99260	24.04200
35.65020	18684.20000	15.03470	24.04200
35.75020	18720.70000	15.07690	24.04200
35.85020	18736.20000	15.11910	24.03800
35.95020	18783.70000	15.16130	24.03800
36.05020	18800.60000	15.20350	24.03300
36.15020	18804.10000	15.24570	24.03200
36.25020	18846.90000	15.28790	24.02600
36.35020	18866.10000	15.33010	24.02400
36.45020	18882.10000	15.37230	24.01900
36.55020	18913.10000	15.41440	24.01800
36.65020	18948.50000	15.45660	24.01400
36.75020	18983.50000	15.49880	24.01200
36.85020	19015.90000	15.54100	24.00700
36.95020	19047.80000	15.58310	24.00500
37.05020	19084.70000	15.62530	24.00000
37.15020	19109.90000	15.66760	23.99700
37.25020	19144.90000	15.70980	23.99200
37.35020	19186.60000	15.75190	23.98900
37.45020	19194.20000	15.79410	23.98500
37.55020	19221.40000	15.83630	23.98200
37.65020	19257.70000	15.87850	23.97800
37.75020	19255.40000	15.92070	23.97500
37.85020	19294.00000	15.96290	23.97400
37.95020	19332.60000	16.00500	23.97200
38.05020	19319.60000	16.04720	23.97500
38.15020	19351.90000	16.08940	23.97200
38.25020	19366.00000	16.13160	23.97700
38.35020	19352.60000	16.17380	23.97600
38.45020	19388.90000	16.21600	23.98200
38.55020	19400.80000	16.25810	23.98100
38.65020	19390.50000	16.30040	23.99100
38.75020	19416.50000	16.34250	23.99000
38.85020	19419.30000	16.38480	24.00100
38.95020	19405.10000	16.42690	24.00200
39.05020	19419.20000	16.46910	24.01300
39.15020	19409.10000	16.51130	24.01500
39.25020	19388.10000	16.55350	24.02500
39.35020	19366.50000	16.59570	24.02800
39.45020	19332.50000	16.63780	24.03600
39.55020	19323.90000	16.68000	24.03900
39.65020	19305.50000	16.72220	24.04300
39.75020	19312.90000	16.76440	24.04600
39.85020	19327.20000	16.80660	24.04500
39.95020	19316.30000	16.84880	24.04800
40.05020	19343.00000	16.89090	24.04100
40.15020	19370.50000	16.93310	24.04400
40.25020	19367.30000	16.97530	24.03400
40.35020	19386.80000	17.01750	24.03600
40.45020	19405.90000	17.05970	24.02500
40.55020	19383.00000	17.10190	24.02500
40.65020	19396.60000	17.14410	24.01400
40.75020	19394.50000	17.18620	24.01400
40.85020	19342.30000	17.22840	24.00500
40.95020	19337.00000	17.27060	24.00400
41.05020	19324.30000	17.31280	23.99900
41.15020	19284.40000	17.35500	23.99700
41.25020	19296.90000	17.39720	23.99000
41.35020	19284.90000	17.43940	23.98800
41.45020	19246.80000	17.48160	23.97900
41.55020	19242.70000	17.52370	23.97600
41.65020	19209.00000	17.56590	23.96800
41.75020	19167.80000	17.60810	23.96500
41.85020	19139.00000	17.65030	23.96200
41.95020	19093.00000	17.69250	23.96200
42.05020	19050.30000	17.73470	23.95900
42.15020	19008.50000	17.77680	23.96300
42.25020	18978.30000	17.81900	23.96100
42.35020	18958.00000	17.86120	23.96800
42.45020	18918.10000	17.90340	23.96600
42.55020	18905.30000	17.94560	23.97400
42.65020	18887.40000	17.98780	23.97300
42.75020	18823.40000	18.03000	23.98000
42.85020	18771.90000	18.07220	23.98000
42.95020	18698.40000	18.11440	23.98700
43.05020	18586.70000	18.15660	23.98700
43.15020	18519.10000	18.19870	23.98800
43.25020	18441.30000	18.24090	23.99400
43.35020	18336.70000	18.28310	23.99500
43.45020	18276.30000	18.32530	24.00200
43.55020	18176.00000	18.36740	24.00400
43.65020	18043.20000	18.40970	24.01000
43.75020	17939.10000	18.45180	24.01300
43.85020	17827.00000	18.49400	24.02100
43.95020	17684.40000	18.53620	24.02400
44.05020	17592.30000	18.57840	24.03600
44.15020	17486.50000	18.62060	24.04000
44.25020	17364.90000	18.66280	24.05200
44.35020	17272.20000	18.70500	24.05600
44.45020	17151.60000	18.74710	24.06500
44.55020	17038.50000	18.78930	24.06900
44.65020	16907.90000	18.83150	24.07700
44.75020	16773.70000	18.87370	24.08200
44.85020	16615.00000	18.91590	24.08800
44.95020	16440.20000	18.95810	24.09300
45.05020	16248.20000	19.00030	24.09600
45.15020	16082.30000	19.04250	24.10100
45.25020	15822.40000	19.08470	24.10000
45.35020	15594.90000	19.12680	24.10500
45.45020	15307.60000	19.16910	24.10000
45.55020	14941.00000	19.21130	24.10400
45.65020	14385.40000	19.25350	24.09600
45.75020	13148.30000	19.29590	24.10000
45.85020	10535.30000	19.33880	24.08800
45.95020	4191.45000	19.38120	24.09000
46.05020	3170.75000	19.42220	24.07900
46.15020	668.97800	19.46540	24.07900
46.25020	-958.14800	19.50650	24.07000
46.35020	-960.27600	19.54860	24.06900
46.45020	-972.69500	19.59080	24.06300
46.55020	-959.73500	19.63300	24.06200
46.65020	-961.40300	19.67520	24.05500
46.75020	-966.75000	19.71740	24.05400
46.85020	-963.75800	19.75960	24.04200
46.95020	-966.69600	19.80170	24.03900
47.05020	-960.02500	19.84400	24.02600
47.15020	-968.02300	19.88610	24.02300
47.25020	-963.56200	19.92830	24.01000
47.35020	-955.26500	19.97040	24.00600
47.45020	-974.37800	20.01270	23.99600

## Sheet: DATA4
Step time	Stress	Strain	Temperature
s	Pa	%	°C
0.05033	54.42120	0.02192	24.53700
0.15033	122.31200	0.07582	24.53700
0.25033	199.73800	0.13011	24.53900
0.35033	277.66800	0.18441	24.53900
0.45033	352.50900	0.23868	24.54100
0.55033	433.96100	0.29296	24.54100
0.65033	495.38900	0.34728	24.54300
0.75033	572.03200	0.40155	24.54300
0.85033	657.06000	0.45582	24.54400
0.95033	707.04500	0.51015	24.54500
1.05033	791.66800	0.56440	24.54400
1.15033	873.52200	0.61868	24.54500
1.25033	918.67900	0.67301	24.54500
1.35033	1006.54000	0.72726	24.54400
1.45033	1080.29000	0.78154	24.54500
1.55033	1126.15000	0.83587	24.54400
1.65033	1214.10000	0.89011	24.54400
1.75033	1285.02000	0.94441	24.54200
1.85033	1334.63000	0.99872	24.54200
1.95033	1415.81000	1.05298	24.53400
2.05033	1483.65000	1.10727	24.53300
2.15033	1542.25000	1.16157	24.52100
2.25033	1619.28000	1.21585	24.52000
2.35033	1684.55000	1.27014	24.51000
2.45033	1752.71000	1.32441	24.50800
2.55033	1813.32000	1.37872	24.50100
2.65033	1878.97000	1.43299	24.49900
2.75033	1952.57000	1.48727	24.48700
2.85033	2004.74000	1.54159	24.48400
2.95033	2075.77000	1.59585	24.46700
3.05033	2151.70000	1.65012	24.46200
3.15033	2194.81000	1.70446	24.44500
3.25033	2269.00000	1.75870	24.44000
3.35033	2343.33000	1.81298	24.42800
3.45033	2380.60000	1.86732	24.42200
3.55033	2460.39000	1.92157	24.41300
3.65033	2528.43000	1.97584	24.40600
3.75033	2564.92000	2.03018	24.40200
3.85033	2642.19000	2.08443	24.39500
3.95033	2700.90000	2.13872	24.39800
4.05033	2740.91000	2.19303	24.39200
4.15033	2817.60000	2.24729	24.39700
4.25033	2876.38000	2.30158	24.40600
4.35033	2927.49000	2.35588	24.40200
4.45033	2994.08000	2.41016	24.41400
4.55033	3050.70000	2.46444	24.41100
4.65033	3112.11000	2.51873	24.42900
4.75033	3164.06000	2.57303	24.42800
4.85033	3221.35000	2.62731	24.44400
4.95033	3289.37000	2.68157	24.44500
5.05033	3329.52000	2.73591	24.45700
5.15033	3395.28000	2.79016	24.45900
5.25033	3461.97000	2.84444	24.46000
5.35033	3498.47000	2.89877	24.46200
5.45033	3568.28000	2.95302	24.45700
5.55033	3636.69000	3.00729	24.45900
5.65033	3664.75000	3.06164	24.45200
5.75033	3743.17000	3.11587	24.45400
5.85033	3803.69000	3.17015	24.44900
5.95033	3839.62000	3.22448	24.44900
6.05033	3917.00000	3.27874	24.44600
6.15033	3975.83000	3.33303	24.44600
6.25033	4021.86000	3.38734	24.44600
6.35033	4092.11000	3.44161	24.44600
6.45033	4145.96000	3.49590	24.44600
6.55033	4204.60000	3.55018	24.44500
6.65033	4261.30000	3.60449	24.44700
6.75033	4316.14000	3.65877	24.44700
6.85033	4386.07000	3.71303	24.45100
6.95033	4428.31000	3.76736	24.45100
7.05033	4492.80000	3.82161	24.45900
7.15033	4558.26000	3.87589	24.45900
7.25033	4592.58000	3.93022	24.46500
7.35033	4664.68000	3.98447	24.46700
7.45033	4733.82000	4.03874	24.46900
7.55033	4764.68000	4.09306	24.47100
7.65033	4839.52000	4.14732	24.47000
7.75033	4900.05000	4.20163	24.47200
7.85033	4938.56000	4.25594	24.46700
7.95033	5011.53000	4.31019	24.46800
8.05033	5068.27000	4.36448	24.46100
8.15033	5110.79000	4.41880	24.46100
8.25033	5176.41000	4.47306	24.45400
8.35033	5224.31000	4.52735	24.45400
8.45033	5259.94000	4.58164	24.44800
8.55033	5318.96000	4.63593	24.44700
8.65033	5376.26000	4.69019	24.44200
8.75033	5437.44000	4.74448	24.44100
8.85033	5487.69000	4.79879	24.43900
8.95033	5551.66000	4.85306	24.43700
9.05033	5617.53000	4.90733	24.43700
9.15033	5657.21000	4.96167	24.43500
9.25033	5726.79000	5.01593	24.43600
9.35033	5794.55000	5.07018	24.43500
9.45033	5830.76000	5.12452	24.43700
9.55033	5904.84000	5.17876	24.43500
9.65033	5971.10000	5.23307	24.43900
9.75033	6008.46000	5.28736	24.43800
9.85033	6082.95000	5.34162	24.43900
9.95033	6143.25000	5.39595	24.43800
10.05030	6181.85000	5.45023	24.44100
10.15030	6254.50000	5.50450	24.44000
10.25030	6311.03000	5.55877	24.44200
10.35030	6360.67000	5.61308	24.44200
10.45030	6421.74000	5.66737	24.44300
10.55030	6482.53000	5.72163	24.44300
10.65030	6538.94000	5.77592	24.44400
10.75030	6594.83000	5.83023	24.44400
10.85030	6658.07000	5.88452	24.44400
10.95030	6726.25000	5.93877	24.44500
11.05030	6766.67000	5.99311	24.44500
11.15030	6834.67000	6.04735	24.44500
11.25030	6905.78000	6.10164	24.44600
11.35030	6940.42000	6.15597	24.44600
11.45030	7017.11000	6.21023	24.44600
11.55030	7082.50000	6.26451	24.44700
11.65030	7117.47000	6.31884	24.44800
11.75030	7193.50000	6.37308	24.44800
11.85030	7254.08000	6.42737	24.44800
11.95030	7290.36000	6.48169	24.44900
12.05030	7365.22000	6.53595	24.44900
12.15030	7423.44000	6.59022	24.45000
12.25030	7471.88000	6.64454	24.45000
12.35030	7538.65000	6.69889	24.45000
12.45030	7591.75000	6.75316	24.45100
12.55030	7652.19000	6.80742	24.45100
12.65030	7709.55000	6.86171	24.45100
12.75030	7766.75000	6.91596	24.45100
12.85030	7836.39000	6.97022	24.45100
12.95030	7881.00000	7.02455	24.45100
13.05030	7946.45000	7.07884	24.45100
13.15030	8017.34000	7.13307	24.45200
13.25030	8051.13000	7.18742	24.45200
13.35030	8127.85000	7.24168	24.45200
13.45030	8195.53000	7.29594	24.45200
13.55030	8229.81000	7.35028	24.45200
13.65030	8309.08000	7.40457	24.45200
13.75030	8370.83000	7.45882	24.45200
13.85030	8410.23000	7.51314	24.45200
13.95030	8488.63000	7.56740	24.45200
14.05030	8548.12000	7.62169	24.45200
14.15030	8595.94000	7.67597	24.45100
14.25030	8666.03000	7.73026	24.45100
14.35030	8721.21000	7.78455	24.44800
14.45030	8778.88000	7.83883	24.44800
14.55030	8838.38000	7.89313	24.44400
14.65030	8898.17000	7.94738	24.44400
14.75030	8967.49000	8.00169	24.43900
14.85030	9009.26000	8.05601	24.43800
14.95030	9074.70000	8.11025	24.43300
15.05030	9147.41000	8.16455	24.43200
15.15030	9182.10000	8.21886	24.43000
15.25030	9253.58000	8.27315	24.42900
15.35030	9325.21000	8.32736	24.42800
15.45030	9356.50000	8.38174	24.42700
15.55030	9433.05000	8.43600	24.42600
15.65030	9495.50000	8.49025	24.42500
15.75030	9530.76000	8.54459	24.42400
15.85030	9606.19000	8.59883	24.42400
15.95030	9667.10000	8.65315	24.42300
16.05030	9713.10000	8.70741	24.42400
16.15030	9783.12000	8.76169	24.42300
16.25030	9839.41000	8.81596	24.42700
16.35030	9894.31000	8.87030	24.42600
16.45030	9954.66000	8.92457	24.43000
16.55030	10014.40000	8.97887	24.43000
16.65030	10079.80000	9.03312	24.43400
16.75030	10127.10000	9.08744	24.43500
16.85030	10191.50000	9.14171	24.43900
16.95030	10261.50000	9.19598	24.43900
17.05030	10298.10000	9.25037	24.44200
17.15030	10373.60000	9.30457	24.44300
17.25030	10443.30000	9.35885	24.44400
17.35030	10479.40000	9.41320	24.44500
17.45030	10556.40000	9.46744	24.44600
17.55030	10622.10000	9.52174	24.44700
17.65030	10659.30000	9.57606	24.44900
17.75030	10738.90000	9.63031	24.45000
17.85030	10799.70000	9.68461	24.45000
17.95030	10849.30000	9.73889	24.45100
18.05030	10918.40000	9.79316	24.45000
18.15030	10976.50000	9.84745	24.45100
18.25030	11035.90000	9.90173	24.45000
18.35030	11095.20000	9.95603	24.45100
18.45030	11156.40000	10.01030	24.45000
18.55030	11225.80000	10.06460	24.45000
18.65030	11273.70000	10.11890	24.44900
18.75030	11339.80000	10.17310	24.45000
18.85030	11409.90000	10.22740	24.44800
18.95030	11448.90000	10.28180	24.44900
19.05030	11524.60000	10.33600	24.44800
19.15030	11594.80000	10.39030	24.44800
19.25030	11631.90000	10.44460	24.44700
19.35030	11707.70000	10.49890	24.44700
19.45030	11775.90000	10.55320	24.44600
19.55030	11816.40000	10.60750	24.44600
19.65030	11895.20000	10.66170	24.44200
19.75030	11956.80000	10.71610	24.44100
19.85030	12008.90000	10.77030	24.43700
19.95030	12079.00000	10.82460	24.43600
20.05030	12139.20000	10.87890	24.43200
20.15030	12203.30000	10.93320	24.43100
20.25030	12261.50000	10.98750	24.42900
20.35030	12325.30000	11.04180	24.42800
20.45030	12395.60000	11.09600	24.42600
20.55030	12443.20000	11.15040	24.42500
20.65030	12509.10000	11.20460	24.42500
20.75030	12588.30000	11.25890	24.42300
20.85030	12619.50000	11.31320	24.42400
20.95030	12698.50000	11.36750	24.42300
21.05030	12772.00000	11.42180	24.42500
21.15030	12808.40000	11.47610	24.42400
21.25030	12886.00000	11.53030	24.42600
21.35030	12953.90000	11.58460	24.42500
21.45030	12990.00000	11.63890	24.42800
21.55030	13066.90000	11.69320	24.42800
21.65030	13128.00000	11.74750	24.42700
21.75030	13179.10000	11.80180	24.43000
21.85030	13250.30000	11.85600	24.43000
21.95030	13309.60000	11.91040	24.43200
22.05030	13372.20000	11.96460	24.43300
22.15030	13433.50000	12.01890	24.43300
22.25030	13496.60000	12.07320	24.43400
22.35030	13569.70000	12.12750	24.43300
22.45030	13611.40000	12.18180	24.43400
22.55030	13685.50000	12.23600	24.43300
22.65030	13756.40000	12.29030	24.43400
22.75030	13794.60000	12.34470	24.43100
22.85030	13872.30000	12.39890	24.43100
22.95030	13941.30000	12.45320	24.42700
23.05030	13978.00000	12.50750	24.42700
23.15030	14059.70000	12.56180	24.42700
23.25030	14126.50000	12.61600	24.42600
23.35030	14187.70000	12.67030	24.42200
23.45030	14264.00000	12.72460	24.42100
23.55030	14325.20000	12.77890	24.41400
23.65030	14380.50000	12.83320	24.41300
23.75030	14447.00000	12.88750	24.40800
23.85030	14507.30000	12.94180	24.40600
23.95030	14571.70000	12.99610	24.40400
24.05030	14627.10000	13.05040	24.40200
24.15030	14691.10000	13.10470	24.40100
24.25030	14766.30000	13.15890	24.39900
24.35030	14807.80000	13.21330	24.39600
24.45030	14881.70000	13.26750	24.39500
24.55030	14955.90000	13.32180	24.39900
24.65030	14993.10000	13.37610	24.39700
24.75030	15072.30000	13.43040	24.40400
24.85030	15144.10000	13.48460	24.40300
24.95030	15182.30000	13.53900	24.41500
25.05030	15263.90000	13.59320	24.41500
25.15030	15328.40000	13.64750	24.41700
25.25030	15375.00000	13.70180	24.41800
25.35030	15451.30000	13.75610	24.40800
25.45030	15513.30000	13.81040	24.40800
25.55030	15573.10000	13.86460	24.39600
25.65030	15636.80000	13.91890	24.39500
25.75030	15701.80000	13.97320	24.38700
25.85030	15768.80000	14.02750	24.38600
25.95030	15821.90000	14.08180	24.37200
26.05030	15890.90000	14.13610	24.37000
26.15030	15965.10000	14.19040	24.36100
26.25030	16006.60000	14.24470	24.35800
26.35030	16085.70000	14.29890	24.35300
26.45030	16157.20000	14.35320	24.34900
26.55030	16195.60000	14.40760	24.34800
26.65030	16278.10000	14.46180	24.34400
26.75030	16348.10000	14.51610	24.34400
26.85030	16388.30000	14.57040	24.34000
26.95030	16469.30000	14.62470	24.34600
27.05030	16533.70000	14.67890	24.34300
27.15030	16583.00000	14.73330	24.35200
27.25030	16656.60000	14.78750	24.36400
27.35030	16717.60000	14.84180	24.36400
27.45030	16775.60000	14.89610	24.37600
27.55030	16838.60000	14.95040	24.37700
27.65030	16897.90000	15.00470	24.38400
27.75030	16963.30000	15.05900	24.38500
27.85030	17013.50000	15.11330	24.38900
27.95030	17079.30000	15.16760	24.39100
28.05030	17149.20000	15.22180	24.39400
28.15030	17188.20000	15.27610	24.39700
28.25030	17260.10000	15.33040	24.39600
28.35030	17327.10000	15.38460	24.39800
28.45030	17362.10000	15.43900	24.39700
28.55030	17441.00000	15.49320	24.39900
28.65030	17506.60000	15.54750	24.39600
28.75030	17542.90000	15.60190	24.39800
28.85030	17624.20000	15.65610	24.39100
28.95030	17684.10000	15.71040	24.39200
29.05030	17729.90000	15.76470	24.38300
29.15030	17803.70000	15.81900	24.38300
29.25030	17862.50000	15.87330	24.37500
29.35030	17920.30000	15.92760	24.37400
29.45030	17985.50000	15.98190	24.36700
29.55030	18046.20000	16.03610	24.36600
29.65030	18113.50000	16.09040	24.36100
29.75030	18165.80000	16.14470	24.35900
29.85030	18232.70000	16.19900	24.35300
29.95030	18306.50000	16.25330	24.35100
30.05030	18349.30000	16.30760	24.34500
30.15030	18422.80000	16.36190	24.34200
30.25030	18493.90000	16.41610	24.33800
30.35030	18529.70000	16.47050	24.33500
30.45030	18608.00000	16.52470	24.33400
30.55030	18677.70000	16.57900	24.33100
30.65030	18715.30000	16.63330	24.33200
30.75030	18796.80000	16.68760	24.32900
30.85030	18860.20000	16.74180	24.33200
30.95030	18905.80000	16.79620	24.33000
31.05030	18982.90000	16.85050	24.33400
31.15030	19043.80000	16.90480	24.33200
31.25030	19101.80000	16.95900	24.33600
31.35030	19169.20000	17.01330	24.33500
31.45030	19229.40000	17.06760	24.33800
31.55030	19295.10000	17.12190	24.33800
31.65030	19350.90000	17.17620	24.34100
31.75030	19415.30000	17.23050	24.34100
31.85030	19485.70000	17.28470	24.34100
31.95030	19532.70000	17.33900	24.34500
32.05030	19603.80000	17.39330	24.34500
32.15030	19676.00000	17.44760	24.35000
32.25030	19711.90000	17.50190	24.35100
32.35030	19789.40000	17.55610	24.35200
32.45030	19860.40000	17.61040	24.35300
32.55030	19896.80000	17.66470	24.34900
32.65030	19975.00000	17.71900	24.34900
32.75030	20040.80000	17.77330	24.33800
32.85030	20079.50000	17.82760	24.33800
32.95030	20155.70000	17.88180	24.32600
33.05030	20216.00000	17.93610	24.32500
33.15030	20264.70000	17.99040	24.31400
33.25030	20333.70000	18.04480	24.31200
33.35030	20390.20000	18.09900	24.30000
33.45030	20451.00000	18.15330	24.29800
33.55030	20507.20000	18.20760	24.28600
33.65030	20571.20000	18.26190	24.28200
33.75030	20636.10000	18.31610	24.27400
33.85030	20688.70000	18.37040	24.27000
33.95030	20756.10000	18.42470	24.26700
34.05030	20827.80000	18.47900	24.26200
34.15030	20866.30000	18.53340	24.26300
34.25030	20941.10000	18.58760	24.25900
34.35030	21013.50000	18.64190	24.26300
34.45030	21053.20000	18.69620	24.25900
34.55030	21133.20000	18.75050	24.26500
34.65030	21202.30000	18.80470	24.26200
34.75030	21242.50000	18.85900	24.26900
34.85030	21321.40000	18.91330	24.26800
34.95030	21389.50000	18.96760	24.27400
35.05030	21436.20000	19.02190	24.27200
35.15030	21514.30000	19.07610	24.27600
35.25030	21578.20000	19.13040	24.27600
35.35030	21634.30000	19.18470	24.28000
35.45030	21704.00000	19.23900	24.27900
35.55030	21765.00000	19.29330	24.28300
35.65030	21832.50000	19.34760	24.28300
35.75030	21887.60000	19.40190	24.28700
35.85030	21954.30000	19.45620	24.28700
35.95030	22030.40000	19.51040	24.28800
36.05030	22069.70000	19.56480	24.28900
36.15030	22144.80000	19.61900	24.28800
36.25030	22223.10000	19.67330	24.28800
36.35030	22257.90000	19.72770	24.28400
36.45030	22337.20000	19.78190	24.28400
36.55030	22406.70000	19.83620	24.28000
36.65030	22446.30000	19.89050	24.27900
36.75030	22524.20000	19.94480	24.27500
36.85030	22591.40000	19.99900	24.27500
36.95030	22633.40000	20.05340	24.27400
37.05030	22713.50000	20.10770	24.27200
37.15030	22777.50000	20.16190	24.27100
37.25030	22830.50000	20.21620	24.27000
37.35030	22896.40000	20.27050	24.27000
37.45030	22958.30000	20.32480	24.26900
37.55030	23017.90000	20.37900	24.26900
37.65030	23076.00000	20.43330	24.26800
37.75030	23139.90000	20.48760	24.27000
37.85030	23207.80000	20.54200	24.27000
37.95030	23252.00000	20.59620	24.27100
38.05030	23319.40000	20.65050	24.27100
38.15030	23388.20000	20.70480	24.27300
38.25030	23423.90000	20.75910	24.27300
38.35030	23496.90000	20.81330	24.27800
38.45030	23566.90000	20.86760	24.27800
38.55030	23599.90000	20.92190	24.28300
38.65030	23674.40000	20.97620	24.28600
38.75030	23736.90000	21.03050	24.28600
38.85030	23769.10000	21.08480	24.28500
38.95030	23845.20000	21.13910	24.28600
39.05030	23902.10000	21.19340	24.28300
39.15030	23948.00000	21.24760	24.28300
39.25030	24011.40000	21.30190	24.27900
39.35030	24070.10000	21.35620	24.27900
39.45030	24121.50000	21.41050	24.27400
39.55030	24179.70000	21.46480	24.27400
39.65030	24235.90000	21.51910	24.27100
39.75030	24294.80000	21.57340	24.27000
39.85030	24337.40000	21.62760	24.26800
39.95030	24399.60000	21.68190	24.26700
40.05030	24460.90000	21.73620	24.26600
40.15030	24495.60000	21.79060	24.26500
40.25030	24561.30000	21.84480	24.26400
40.35030	24625.60000	21.89900	24.26300
40.45030	24650.50000	21.95340	24.26200
40.55030	24724.50000	22.00760	24.26100
40.65030	24785.60000	22.06200	24.26100
40.75030	24813.70000	22.11630	24.26100
40.85030	24887.80000	22.17050	24.26200
40.95030	24952.50000	22.22480	24.26100
41.05030	24975.40000	22.27920	24.26300
41.15030	25048.30000	22.33340	24.26300
41.25030	25104.00000	22.38770	24.26400
41.35030	25146.90000	22.44200	24.26400
41.45030	25209.90000	22.49620	24.26500
41.55030	25260.90000	22.55060	24.26500
41.65030	25316.70000	22.60480	24.26600
41.75030	25363.60000	22.65910	24.26600
41.85030	25415.40000	22.71340	24.26700
41.95030	25479.40000	22.76760	24.26700
42.05030	25516.80000	22.82200	24.26700
42.15030	25577.40000	22.87620	24.26900
42.25030	25643.80000	22.93050	24.26900
42.35030	25670.10000	22.98490	24.27200
42.45030	25739.50000	23.03910	24.27200
42.55030	25802.10000	23.09340	24.27400
42.65030	25826.00000	23.14770	24.27500
42.75030	25898.40000	23.20200	24.27400
42.85030	25957.20000	23.25620	24.27500
42.95030	25987.20000	23.31060	24.27400
43.05030	26057.80000	23.36480	24.27500
43.15030	26108.90000	23.41910	24.27300
43.25030	26145.20000	23.47340	24.27300
43.35030	26211.10000	23.52770	24.26800
43.45030	26266.80000	23.58200	24.26800
43.55030	26310.40000	23.63630	24.26100
43.65030	26366.90000	23.69060	24.26000
43.75030	26418.40000	23.74480	24.25400
43.85030	26477.40000	23.79910	24.25300
43.95030	26509.50000	23.85340	24.24800
44.05030	26575.00000	23.90770	24.24700
44.15030	26623.80000	23.96200	24.24400
44.25030	26663.20000	24.01630	24.24200
44.35030	26726.90000	24.07050	24.24100
44.45030	26767.20000	24.12490	24.23900
44.55030	26820.50000	24.17910	24.24000
44.65030	26881.20000	24.23340	24.23800
44.75030	26934.80000	24.28770	24.23900
44.85030	26963.00000	24.34200	24.23800
44.95030	27029.20000	24.39630	24.23900
45.05030	27080.20000	24.45050	24.23800
45.15030	27108.70000	24.50490	24.24000
45.25030	27171.20000	24.55920	24.23900
45.35030	27222.10000	24.61340	24.24300
45.45030	27252.50000	24.66780	24.24200
45.55030	27299.80000	24.72200	24.24700
45.65030	27343.70000	24.77630	24.24700
45.75030	27385.90000	24.83060	24.25100
45.85030	27429.50000	24.88490	24.25200
45.95030	27474.50000	24.93920	24.25500
46.05030	27527.70000	24.99340	24.25600
46.15030	27560.70000	25.04780	24.25900
46.25030	27615.00000	25.10200	24.26000
46.35030	27672.70000	25.15630	24.26300
46.45030	27697.40000	25.21060	24.26400
46.55030	27755.60000	25.26490	24.26600
46.65030	27816.90000	25.31910	24.26700
46.75030	27839.50000	25.37350	24.26800
46.85030	27904.50000	25.42770	24.26900
46.95030	27952.10000	25.48200	24.26900
47.05030	27978.90000	25.53630	24.27000
47.15030	28041.80000	25.59060	24.26800
47.25030	28087.60000	25.64490	24.26900
47.35030	28117.00000	25.69910	24.26700
47.45030	28173.50000	25.75340	24.26800
47.55030	28213.60000	25.80770	24.26700
47.65030	28252.40000	25.86200	24.26700
47.75030	28290.60000	25.91640	24.26600
47.85030	28323.40000	25.97060	24.26600
47.95030	28363.60000	26.02490	24.26500
48.05030	28392.90000	26.07930	24.26600
48.15030	28432.90000	26.13360	24.26500
48.25030	28482.60000	26.18780	24.26500
48.35030	28499.70000	26.24220	24.26300
48.45030	28546.00000	26.29640	24.26300
48.55030	28594.90000	26.35070	24.26000
48.65030	28607.40000	26.40500	24.25900
48.75030	28658.00000	26.45940	24.25700
48.85030	28701.20000	26.51360	24.25600
48.95030	28708.10000	26.56780	24.25300
49.05030	28782.50000	26.62210	24.25200
49.15030	28813.70000	26.67630	24.24800
49.25030	28826.90000	26.73060	24.24700
49.35030	28889.90000	26.78480	24.24200
49.45030	28904.80000	26.83920	24.24100
49.55030	28911.50000	26.89360	24.23600
49.65030	28948.70000	26.94770	24.23400
49.75030	28961.80000	27.00200	24.23100
49.85030	28981.40000	27.05650	24.22900
49.95030	28998.90000	27.11060	24.22900
50.05030	29023.10000	27.16480	24.22700
50.15030	29059.50000	27.21910	24.22800
50.25030	29084.80000	27.27350	24.23100
50.35030	29124.90000	27.32780	24.22900
50.45030	29165.70000	27.38200	24.23300
50.55030	29187.50000	27.43640	24.23200
50.65030	29228.90000	27.49050	24.23700
50.75030	29263.20000	27.54480	24.23700
50.85030	29274.30000	27.59930	24.24000
50.95030	29327.80000	27.65350	24.24000
51.05030	29351.80000	27.70770	24.24500
51.15030	29359.40000	27.76200	24.24500
51.25030	29413.70000	27.81640	24.25000
51.35030	29430.50000	27.87060	24.25100
51.45030	29445.70000	27.92500	24.25400
51.55030	29489.10000	27.97920	24.25500
51.65030	29504.20000	28.03350	24.25800
51.75030	29520.30000	28.08780	24.26000
51.85030	29544.90000	28.14210	24.26200
51.95030	29552.30000	28.19650	24.26400
52.05030	29579.40000	28.25060	24.26400
52.15030	29594.50000	28.30490	24.26600
52.25030	29626.50000	28.35930	24.26700
52.35030	29658.60000	28.41350	24.26600
52.45030	29665.80000	28.46780	24.26800
52.55030	29704.30000	28.52220	24.26600
52.65030	29726.80000	28.57650	24.26700
52.75030	29728.60000	28.63070	24.26400
52.85030	29763.30000	28.68490	24.26500
52.95030	29787.90000	28.73920	24.26300
53.05030	29787.90000	28.79350	24.26400
53.15030	29826.00000	28.84770	24.26300
53.25030	29840.30000	28.90210	24.26300
53.35030	29843.70000	28.95640	24.26100
53.45030	29868.10000	29.01070	24.26200
53.55030	29880.00000	29.06490	24.26100
53.65030	29885.90000	29.11930	24.26100
53.75030	29906.10000	29.17360	24.26100
53.85030	29906.60000	29.22780	24.26100
53.95030	29910.60000	29.28210	24.26400
54.05030	29910.30000	29.33640	24.26400
54.15030	29911.80000	29.39070	24.26900
54.25030	29912.10000	29.44490	24.26900
54.35030	29889.00000	29.49930	24.27400
54.45030	29895.80000	29.55350	24.27500
54.55030	29903.60000	29.60790	24.27700
54.65030	29887.00000	29.66210	24.27800
54.75030	29904.60000	29.71650	24.27600
54.85030	29918.90000	29.77060	24.27700
54.95030	29896.80000	29.82500	24.27300
55.05030	29917.20000	29.87920	24.27400
55.15030	29921.90000	29.93350	24.26900
55.25030	29900.10000	29.98780	24.27000
55.35030	29917.30000	30.04210	24.26500
55.45030	29903.10000	30.09650	24.26500
55.55030	29879.50000	30.15060	24.26100
55.65030	29879.30000	30.20490	24.26000
55.75030	29860.00000	30.25920	24.25600
55.85030	29834.30000	30.31350	24.25500
55.95030	29804.40000	30.36780	24.25100
56.05030	29766.90000	30.42210	24.25000
56.15030	29735.90000	30.47640	24.24700
56.25030	29689.70000	30.53070	24.24500
56.35030	29643.20000	30.58490	24.24400
56.45030	29601.00000	30.63930	24.24300
56.55030	29504.40000	30.69370	24.24200
56.65030	29427.50000	30.74790	24.24000
56.75030	29349.10000	30.80220	24.24000
56.85030	29259.50000	30.85660	24.23900
56.95030	29189.00000	30.91060	24.23800
57.05030	29113.00000	30.96500	24.23700
57.15030	29023.70000	31.01940	24.23500
57.25030	28973.30000	31.07360	24.23400
57.35030	28875.20000	31.12790	24.23200
57.45030	28770.50000	31.18210	24.23100
57.55030	28685.90000	31.23650	24.23000
57.65030	28592.50000	31.29070	24.22900
57.75030	28509.70000	31.34500	24.22800
57.85030	28450.80000	31.39940	24.22700
57.95030	28334.70000	31.45370	24.22800
58.05030	28213.90000	31.50790	24.22700
58.15030	28100.70000	31.56220	24.22900
58.25030	28018.00000	31.61650	24.22800
58.35030	27949.70000	31.67070	24.23000
58.45030	27865.60000	31.72510	24.23000
58.55030	27803.30000	31.77940	24.23400
58.65030	27723.80000	31.83350	24.23300
58.75030	27578.90000	31.88790	24.23800
58.85030	27358.40000	31.94230	24.23800
58.95030	26918.40000	31.99670	24.24200
59.05030	26610.00000	32.05070	24.24200
59.15030	26369.60000	32.10520	24.24700
59.25030	26135.40000	32.15940	24.24800
59.35030	25741.70000	32.21380	24.24900
59.45030	25139.10000	32.26800	24.25000
59.55030	24951.60000	32.32210	24.25700
59.65030	24799.70000	32.37650	24.25800
59.75030	24642.40000	32.43070	24.26300
59.85030	24430.10000	32.48500	24.26500
59.95030	24043.30000	32.53940	24.26700
60.05030	23586.80000	32.59370	24.26900
60.15030	23022.20000	32.64800	24.27000
60.25030	22449.40000	32.70240	24.27200
60.35030	21859.70000	32.75680	24.27200
60.45030	21386.80000	32.81080	24.27400
60.55030	20836.40000	32.86530	24.27500
60.65030	20402.00000	32.91950	24.27600
60.75030	20053.70000	32.97370	24.27600
60.85030	19715.90000	33.02790	24.27700
60.95030	19311.70000	33.08240	24.27600
61.05030	18977.90000	33.13660	24.27700
61.15030	18604.50000	33.19080	24.27500
61.25030	18231.50000	33.24520	24.27600
61.35030	17902.60000	33.29940	24.27400
61.45030	17542.00000	33.35380	24.27500
61.55030	17137.80000	33.40800	24.27200
61.65030	16749.20000	33.46220	24.27000
61.75030	16265.60000	33.51680	24.27000
61.85030	15637.60000	33.57100	24.26900
61.95030	14996.90000	33.62530	24.26900
62.05030	14352.40000	33.67970	24.26700
62.15030	13467.20000	33.73400	24.26700
62.25030	12694.60000	33.78820	24.26500
62.35030	11965.50000	33.84240	24.26500
62.45030	11178.90000	33.89670	24.26400
62.55030	10343.60000	33.95110	24.26200
62.65030	9312.58000	34.00540	24.26200
62.75030	7516.33000	34.06040	24.25900
62.85030	289.62500	34.11580	24.25800
62.95030	-12.81910	34.16790	24.25600
63.05030	-177.73000	34.22230	24.25500
63.15030	-363.13400	34.27650	24.25200
63.25030	-555.41000	34.33090	24.25100
63.35030	-679.38000	34.38500	24.24900
63.45030	-720.28900	34.43940	24.24800
63.55030	-721.86800	34.49370	24.24700
63.65030	-796.32900	34.54790	24.24600
63.75030	-890.16500	34.60220	24.24500
63.85030	-883.29400	34.65650	24.24400
63.95030	-886.99000	34.71070	24.24400
64.05030	-885.22600	34.76510	24.24300
64.15030	-888.52800	34.81930	24.24300
64.25030	-884.34300	34.87370	24.24200
64.35030	-879.45300	34.92790	24.24200
64.45030	-891.04100	34.98220	24.24100
64.55030	-886.86500	35.03660	24.24200
64.65030	-879.82900	35.09080	24.24100
64.75030	-897.99500	35.14510	24.24200
64.85030	-882.05900	35.19940	24.24200
64.95030	-882.25800	35.25360	24.24300
65.05030	-896.45800	35.30790	24.24300
65.15030	-881.07100	35.36210	24.24500
65.25030	-882.42100	35.41660	24.24400
65.35030	-896.35800	35.47080	24.24600
65.45030	-882.37500	35.52500	24.24600
65.55030	-883.49200	35.57930	24.24600
65.65030	-891.97900	35.63370	24.24600
65.75030	-881.01800	35.68780	24.24700
65.85030	-888.45000	35.74220	24.24700
65.95030	-887.35200	35.79660	24.24700
66.05030	-887.14500	35.85080	24.24800
66.15030	-886.86900	35.90510	24.24700
66.25030	-881.58300	35.95940	24.24700
66.35030	-892.11200	36.01370	24.24500
66.45030	-888.81800	36.06790	24.24500
66.55030	-883.41200	36.12220	24.24300
66.65030	-894.40900	36.17650	24.24300
66.75030	-883.00200	36.23070	24.24100
66.85030	-884.81800	36.28510	24.24100
66.95030	-893.72100	36.33950	24.23900
67.05030	-882.26200	36.39370	24.23900
67.15030	-884.96700	36.44800	24.23800
67.25030	-896.16400	36.50230	24.23700
67.35030	-885.87100	36.55660	24.23700
67.45030	-881.84300	36.61080	24.23700
67.55030	-896.24400	36.66500	24.23800
67.65030	-871.55900	36.71930	24.23700
67.75030	-896.41400	36.77370	24.23700
67.85030	-891.39000	36.82790	24.23700
67.95030	-880.04300	36.88220	24.23700
68.05030	-887.48000	36.93660	24.23600
68.15030	-889.06100	36.99080	24.23600
68.25030	-883.97000	37.04490	24.23600
68.35030	-892.74500	37.09940	24.23600
68.45030	-877.98300	37.15360	24.23600
68.55030	-895.99300	37.20800	24.23600
68.65030	-888.15400	37.26230	24.23600
68.75030	-880.25800	37.31650	24.23600
68.85030	-896.16500	37.37080	24.23600
68.95030	-884.27200	37.42510	24.23600
69.05030	-882.56700	37.47940	24.23500
69.15030	-901.04300	37.53370	24.23500
69.25030	-881.96000	37.58790	24.23400
69.35030	-881.24900	37.64230	24.23300
69.45030	-897.12200	37.69670	24.23300
69.55030	-881.44600	37.75070	24.23200
69.65030	-885.61800	37.80510	24.23100
69.75030	-891.35000	37.85940	24.23000
69.85030	-884.28000	37.91380	24.22900
69.95030	-888.94000	37.96800	24.22700
70.05030	-884.93900	38.02220	24.22600
70.15030	-889.06300	38.07660	24.22500
70.25030	-887.11800	38.13080	24.22400
70.35030	-880.96600	38.18510	24.22300
70.45030	-895.29800	38.23940	24.22200
70.55030	-888.40400	38.29370	24.22100
70.65030	-878.95800	38.34800	24.22000
70.75030	-900.15300	38.40220	24.21900
70.85030	-882.91400	38.45660	24.21800
70.95030	-880.77900	38.51090	24.21900
71.05030	-904.28100	38.56520	24.21800
71.15030	-883.32400	38.61940	24.21900
71.25030	-882.71100	38.67370	24.21800
71.35030	-898.80300	38.72800	24.22100
71.45030	-881.74900	38.78230	24.22100
71.55030	-888.98200	38.83660	24.22500
71.65030	-891.60900	38.89090	24.22500
71.75030	-886.08600	38.94510	24.22900
71.85030	-892.94400	38.99950	24.22900
71.95030	-887.46800	39.05370	24.23300
72.05030	-887.96900	39.10790	24.23400
72.15030	-891.98400	39.16230	24.23700
72.25030	-884.00300	39.21660	24.23800
72.35030	-895.15000	39.27080	24.23900
72.45030	-887.10600	39.32510	24.24000
72.55030	-879.78300	39.37950	24.24200
72.65030	-894.89400	39.43370	24.24300
72.75030	-883.17000	39.48800	24.24400
72.85030	-881.78600	39.54220	24.24600
72.95030	-903.23200	39.59660	24.24700
73.05030	-881.08100	39.65080	24.24700
73.15030	-883.61200	39.70510	24.24800
73.25030	-897.08500	39.75950	24.24600
73.35030	-883.36000	39.81370	24.24600
73.45030	-888.24200	39.86800	24.24700
73.55030	-896.78600	39.92230	24.24700
73.65030	-883.44900	39.97660	24.24800
73.75030	-892.11200	40.03090	24.24900
73.85030	-891.48500	40.08510	24.24900
73.95030	-890.00800	40.13940	24.25000
74.05030	-888.89200	40.19380	24.25100
74.15030	-883.87000	40.24790	24.25100
74.25030	-890.59900	40.30220	24.25100
74.35030	-890.76100	40.35670	24.25200
74.45030	-880.09200	40.41080	24.25200
74.55030	-896.05700	40.46520	24.25800
74.65030	-886.42000	40.51950	24.25900
74.75030	-880.75500	40.57380	24.26400
74.85030	-899.46500	40.62800	24.26500
74.95030	-886.47400	40.68220	24.27000
75.05030	-881.21700	40.73670	24.27200
75.15030	-901.02500	40.79090	24.27700
75.25030	-883.14300	40.84520	24.27900
75.35030	-884.71700	40.89940	24.27900
75.45030	-897.86600	40.95380	24.28000
75.55030	-883.79300	41.00800	24.27500
75.65030	-888.77000	41.06230	24.27600
75.75030	-892.45300	41.11650	24.26600
75.85030	-886.74500	41.17080	24.26700
75.95030	-889.42500	41.22510	24.25500
76.05030	-888.22300	41.27940	24.25400
76.15030	-891.39500	41.33370	24.24100
76.25030	-886.83500	41.38810	24.24000
76.35030	-882.81800	41.44230	24.23100
76.45030	-897.44800	41.49670	24.22800
76.55030	-887.58700	41.55090	24.22200
76.65030	-884.33500	41.60520	24.21900
76.75030	-894.92900	41.65950	24.21900
76.85030	-890.88200	41.71390	24.21600
76.95030	-880.56500	41.76790	24.22800
77.05030	-898.37300	41.82240	24.22500
77.15030	-882.19600	41.87660	24.28600
77.25030	-884.44000	41.93080	24.29600
77.35030	-900.97400	41.98510	24.31800
77.45030	-883.27400	42.03950	24.33100
77.55030	-887.45500	42.09380	24.30200
77.65030	-892.37100	42.14800	24.30600
77.75030	-887.66500	42.20230	24.32400
77.85030	-887.86400	42.25660	24.32900
77.95030	-886.10600	42.31090	24.34000
78.05030	-892.03700	42.36520	24.34600
78.15030	-887.09100	42.41950	24.34900
78.25030	-885.77900	42.47370	24.35600
78.35030	-893.48900	42.52800	24.35300
78.45030	-885.53600	42.58230	24.36000
78.55030	-885.14200	42.63660	24.35100
78.65030	-898.39500	42.69100	24.35600
78.75030	-884.54800	42.74520	24.34500
78.85030	-883.51100	42.79950	24.34900
78.95030	-894.54400	42.85380	24.33900
79.05030	-882.43000	42.90800	24.34200
79.15030	-885.30000	42.96230	24.33400
79.25030	-896.42900	43.01660	24.33500
79.35030	-884.04400	43.07100	24.33000
79.45030	-885.05400	43.12520	24.33000
79.55030	-891.88700	43.17960	24.33200
79.65030	-884.90400	43.23380	24.33200
79.75030	-889.85700	43.28810	24.33200
79.85030	-887.85700	43.34230	24.33300
79.95030	-889.34300	43.39670	24.32900
80.05030	-888.93200	43.45090	24.32900
80.15030	-884.46500	43.50520	24.32900
80.25030	-893.90800	43.55950	24.32900
80.35030	-888.02200	43.61370	24.32800
80.45030	-881.63000	43.66800	24.32800
80.55030	-897.28100	43.72240	24.32600
80.65030	-885.03800	43.77670	24.32600
80.75030	-885.24400	43.83090	24.32300
80.85030	-898.12200	43.88530	24.32300
80.95030	-883.29400	43.93960	24.31800
81.05030	-882.06900	43.99370	24.31700
81.15030	-898.40800	44.04810	24.31200
81.25030	-882.43200	44.10230	24.31000
81.35030	-881.91800	44.15670	24.30600
81.45030	-896.34800	44.21100	24.30400
81.55030	-882.91700	44.26530	24.30300
81.65030	-888.87400	44.31960	24.30100
81.75030	-892.54400	44.37370	24.30200
81.85030	-886.73700	44.42800	24.30000
81.95030	-889.88600	44.48240	24.30200
82.05030	-885.17700	44.53670	24.30100
82.15030	-891.74500	44.59100	24.30200
82.25030	-887.66700	44.64520	24.30100
82.35030	-882.59300	44.69950	24.30000
82.45030	-896.51800	44.75380	24.29900
82.55030	-888.32200	44.80800	24.30000
82.65030	-879.08500	44.86240	24.29900
82.75030	-897.37500	44.91690	24.30200
82.85030	-884.97900	44.97090	24.30100
82.95030	-881.43700	45.02520	24.30100
83.05030	-900.45300	45.07960	24.30400
83.15030	-880.12400	45.13390	24.30400
83.25030	-882.02900	45.18800	24.30700
83.35030	-897.42700	45.24250	24.30700
83.45030	-879.14300	45.29660	24.30900
83.55030	-885.86300	45.35100	24.30900
83.65030	-902.78400	45.40520	24.30900
83.75030	-878.29900	45.45950	24.30900
83.85030	-888.14400	45.51390	24.30600
83.95030	-884.39200	45.56810	24.30600

## Sheet: DATA5
Step time	Stress	Strain	Temperature
s	Pa	%	°C
0.05033	37.19740	0.01666	24.38100
0.15033	94.62210	0.05787	24.38800
0.25033	90.79000	0.09937	24.38500
0.35033	176.26400	0.14076	24.39000
0.45033	240.36700	0.18219	24.38800
0.55033	225.89600	0.22370	24.39000
0.65033	316.12900	0.26508	24.38800
0.75033	379.57400	0.30651	24.39300
0.85033	367.12600	0.34802	24.39100
0.95033	454.54900	0.38941	24.39700
1.05033	511.22100	0.43084	24.39700
1.15033	506.72700	0.47233	24.40100
1.25033	585.96300	0.51374	24.40100
1.35033	644.93400	0.55516	24.40200
1.45033	650.66000	0.59664	24.40300
1.55033	707.16900	0.63808	24.40400
1.65033	769.99500	0.67949	24.40400
1.75033	795.56300	0.72095	24.40600
1.85033	830.31700	0.76241	24.40700
1.95033	899.01400	0.80381	24.40900
2.05033	937.32900	0.84526	24.40900
2.15033	945.75600	0.88674	24.41200
2.25033	1027.85000	0.92813	24.41200
2.35033	1074.44000	0.96958	24.41300
2.45033	1075.26000	1.01107	24.41700
2.55033	1155.81000	1.05246	24.41800
2.65033	1211.24000	1.09389	24.42400
2.75033	1194.03000	1.13540	24.42600
2.85033	1284.56000	1.17678	24.43200
2.95033	1334.48000	1.21822	24.43400
3.05033	1331.14000	1.25971	24.43600
3.15033	1403.32000	1.30111	24.43800
3.25033	1464.33000	1.34253	24.44000
3.35033	1464.03000	1.38402	24.44200
3.45033	1527.08000	1.42545	24.44600
3.55033	1590.35000	1.46686	24.44800
3.65033	1607.32000	1.50833	24.45000
3.75033	1648.85000	1.54977	24.45200
3.85033	1699.93000	1.59120	24.45300
3.95033	1746.92000	1.63264	24.45500
4.05033	1755.86000	1.67411	24.45500
4.15033	1833.36000	1.71551	24.45700
4.25033	1876.78000	1.75695	24.45700
4.35033	1886.25000	1.79844	24.45900
4.45033	1947.98000	1.83985	24.45800
4.55033	2023.05000	1.88125	24.46000
4.65033	1996.46000	1.92277	24.45800
4.75033	2080.64000	1.96415	24.45900
4.85033	2134.41000	2.00558	24.45600
4.95033	2129.89000	2.04708	24.45800
5.05033	2211.84000	2.08848	24.45500
5.15033	2262.65000	2.12992	24.45500
5.25033	2261.57000	2.17141	24.45100
5.35033	2329.03000	2.21281	24.45100
5.45033	2389.83000	2.25424	24.44200
5.55033	2400.82000	2.29571	24.44200
5.65033	2447.90000	2.33715	24.43200
5.75033	2506.86000	2.37856	24.43100
5.85033	2542.24000	2.42001	24.42200
5.95033	2555.75000	2.46149	24.42100
6.05033	2633.25000	2.50287	24.41500
6.15033	2667.12000	2.54433	24.41200
6.25033	2677.27000	2.58581	24.41000
6.35033	2753.94000	2.62722	24.40700
6.45033	2799.87000	2.66865	24.40600
6.55033	2805.83000	2.71013	24.40300
6.65033	2879.52000	2.75152	24.40600
6.75033	2930.37000	2.79297	24.40900
6.85033	2921.38000	2.83446	24.40800
6.95033	3000.13000	2.87585	24.41200
7.05033	3053.37000	2.91729	24.41100
7.15033	3047.92000	2.95877	24.41600
7.25033	3122.56000	3.00019	24.41600
7.35033	3181.70000	3.04160	24.42100
7.45033	3176.57000	3.08310	24.42100
7.55033	3247.86000	3.12450	24.42100
7.65033	3296.21000	3.16593	24.42600
7.75033	3319.75000	3.20740	24.42900
7.85033	3359.96000	3.24884	24.42900
7.95033	3419.57000	3.29026	24.42800
8.05033	3456.16000	3.33171	24.42800
8.15033	3472.25000	3.37319	24.42300
8.25033	3543.80000	3.41456	24.42300
8.35033	3593.43000	3.45601	24.41300
8.45033	3586.49000	3.49750	24.41200
8.55033	3675.25000	3.53891	24.39900
8.65033	3713.52000	3.58034	24.39700
8.75033	3708.05000	3.62183	24.38300
8.85033	3795.20000	3.66321	24.38000
8.95033	3841.49000	3.70467	24.36600
9.05033	3836.11000	3.74615	24.36200
9.15033	3919.89000	3.78754	24.34900
9.25033	3962.56000	3.82899	24.34400
9.35033	3968.37000	3.87048	24.33500
9.45033	4038.34000	3.91188	24.32900
9.55033	4093.85000	3.95330	24.32400
9.65033	4104.12000	3.99477	24.31800
9.75033	4153.30000	4.03621	24.31600
9.85033	4213.50000	4.07763	24.31000
9.95033	4242.00000	4.11908	24.31300
10.05030	4263.97000	4.16056	24.30800
10.15030	4339.59000	4.20194	24.31200
10.25030	4376.48000	4.24340	24.30800
10.35030	4388.21000	4.28487	24.31600
10.45030	4459.87000	4.32627	24.31300
10.55030	4510.96000	4.36771	24.32300
10.65030	4504.95000	4.40920	24.32200
10.75030	4589.12000	4.45059	24.33300
10.85030	4640.53000	4.49203	24.33200
10.95030	4626.88000	4.53353	24.34400
11.05030	4712.03000	4.57494	24.34400
11.15030	4765.71000	4.61636	24.35500
11.25030	4753.64000	4.65787	24.35700
11.35030	4835.84000	4.69924	24.36600
11.45030	4888.18000	4.74067	24.36800
11.55030	4889.15000	4.78216	24.37500
11.65030	4947.87000	4.82357	24.37800
11.75030	5008.71000	4.86500	24.38400
11.85030	5023.47000	4.90647	24.38700
11.95030	5072.94000	4.94791	24.39100
12.05030	5133.46000	4.98934	24.39400
12.15030	5169.52000	5.03077	24.39600
12.25030	5177.54000	5.07223	24.39900
12.35030	5255.57000	5.11363	24.39900
12.45030	5296.55000	5.15509	24.40200
12.55030	5298.42000	5.19657	24.40500
12.65030	5382.74000	5.23796	24.40400
12.75030	5429.20000	5.27941	24.40600
12.85030	5422.06000	5.32088	24.40400
12.95030	5500.18000	5.36230	24.40600
13.05030	5558.02000	5.40373	24.40300
13.15030	5546.99000	5.44521	24.40500
13.25030	5621.94000	5.48662	24.40300
13.35030	5681.93000	5.52805	24.40400
13.45030	5679.70000	5.56954	24.40200
13.55030	5740.22000	5.61097	24.40300
13.65030	5805.41000	5.65236	24.40200
13.75030	5808.61000	5.69388	24.40300
13.85030	5856.11000	5.73530	24.40200
13.95030	5927.97000	5.77670	24.40200
14.05030	5937.61000	5.81819	24.40100
14.15030	5977.14000	5.85963	24.40100
14.25030	6050.46000	5.90101	24.40000
14.35030	6075.11000	5.94248	24.40000
14.45030	6096.34000	5.98393	24.39900
14.55030	6168.61000	6.02536	24.39900
14.65030	6216.72000	6.06680	24.39800
14.75030	6212.75000	6.10826	24.39800
14.85030	6297.88000	6.14965	24.39800
14.95030	6338.11000	6.19113	24.39800
15.05030	6344.43000	6.23260	24.39800
15.15030	6420.03000	6.27401	24.39800
15.25030	6470.74000	6.31542	24.39900
15.35030	6476.31000	6.35690	24.39900
15.45030	6544.53000	6.39832	24.40000
15.55030	6591.35000	6.43976	24.40000
15.65030	6605.76000	6.48123	24.40100
15.75030	6656.79000	6.52267	24.40100
15.85030	6721.13000	6.56408	24.40100
15.95030	6734.55000	6.60555	24.40200
16.05030	6783.82000	6.64697	24.40100
16.15030	6845.75000	6.68841	24.40100
16.25030	6872.46000	6.72982	24.40200
16.35030	6897.89000	6.77131	24.40200
16.45030	6969.96000	6.81273	24.40100
16.55030	7015.48000	6.85416	24.40100
16.65030	7015.43000	6.89568	24.40000
16.75030	7102.34000	6.93704	24.40100
16.85030	7147.62000	6.97851	24.40000
16.95030	7134.82000	7.01997	24.40000
17.05030	7228.23000	7.06136	24.39900
17.15030	7279.63000	7.10281	24.39900
17.25030	7264.76000	7.14430	24.39800
17.35030	7354.26000	7.18570	24.39800
17.45030	7405.37000	7.22712	24.39700
17.55030	7398.05000	7.26866	24.39700
17.65030	7477.09000	7.31000	24.39600
17.75030	7532.88000	7.35145	24.39600
17.85030	7534.73000	7.39293	24.39600
17.95030	7594.10000	7.43435	24.39500
18.05030	7657.92000	7.47578	24.39500
18.15030	7669.72000	7.51720	24.39500
18.25030	7714.98000	7.55869	24.39500
18.35030	7790.78000	7.60009	24.39400
18.45030	7818.60000	7.64154	24.39400
18.55030	7827.18000	7.68303	24.39500
18.65030	7921.07000	7.72442	24.39500
18.75030	7952.65000	7.76585	24.39700
18.85030	7957.08000	7.80737	24.39700
18.95030	8045.25000	7.84873	24.39900
19.05030	8091.20000	7.89017	24.39900
19.15030	8083.73000	7.93168	24.40100
19.25030	8171.85000	7.97307	24.40100
19.35030	8227.50000	8.01450	24.40300
19.45030	8214.83000	8.05598	24.40300
19.55030	8301.80000	8.09737	24.40400
19.65030	8351.23000	8.13880	24.40400
19.75030	8352.31000	8.18029	24.40500
19.85030	8419.82000	8.22172	24.40500
19.95030	8482.96000	8.26314	24.40500
20.05030	8494.14000	8.30463	24.40500
20.15030	8541.84000	8.34606	24.40500
20.25030	8610.54000	8.38748	24.40600
20.35030	8635.69000	8.42892	24.40300
20.45030	8663.48000	8.47040	24.40300
20.55030	8736.19000	8.51176	24.39900
20.65030	8782.90000	8.55324	24.39900
20.75030	8784.80000	8.59473	24.39500
20.85030	8869.99000	8.63611	24.39400
20.95030	8916.19000	8.67757	24.39100
21.05030	8904.34000	8.71905	24.39100
21.15030	9001.18000	8.76042	24.38900
21.25030	9052.52000	8.80186	24.38800
21.35030	9039.21000	8.84336	24.38500
21.45030	9130.53000	8.88474	24.38400
21.55030	9181.33000	8.92619	24.38200
21.65030	9173.73000	8.96767	24.38100
21.75030	9257.98000	9.00908	24.37700
21.85030	9312.86000	9.05052	24.37600
21.95030	9316.66000	9.09200	24.37200
22.05030	9378.87000	9.13343	24.37100
22.15030	9443.93000	9.17484	24.36700
22.25030	9451.22000	9.21630	24.36600
22.35030	9502.83000	9.25775	24.36200
22.45030	9565.95000	9.29914	24.36000
22.55030	9595.18000	9.34061	24.35900
22.65030	9615.13000	9.38209	24.35700
22.75030	9692.21000	9.42348	24.35600
22.85030	9735.58000	9.46494	24.35900
22.95030	9736.54000	9.50640	24.35800
23.05030	9827.87000	9.54778	24.36200
23.15030	9875.61000	9.58926	24.36100
23.25030	9868.13000	9.63075	24.36500
23.35030	9956.65000	9.67212	24.36500
23.45030	10007.80000	9.71358	24.37000
23.55030	9997.40000	9.75506	24.37000
23.65030	10086.40000	9.79644	24.37600
23.75030	10138.50000	9.83789	24.37600
23.85030	10137.20000	9.87940	24.38100
23.95030	10210.10000	9.92080	24.38200
24.05030	10269.60000	9.96224	24.38700
24.15030	10276.10000	10.00370	24.38800
24.25030	10333.50000	10.04510	24.39000
24.35030	10399.70000	10.08650	24.39100
24.45030	10419.70000	10.12800	24.39200
24.55030	10456.30000	10.16950	24.39300
24.65030	10525.40000	10.21090	24.39100
24.75030	10564.00000	10.25230	24.39300
24.85030	10577.80000	10.29380	24.38500
24.95030	10653.70000	10.33510	24.38600
25.05030	10704.40000	10.37660	24.37600
25.15030	10695.90000	10.41810	24.37600
25.25030	10787.40000	10.45950	24.36900
25.35030	10842.20000	10.50090	24.36800
25.45030	10832.40000	10.54240	24.36300
25.55030	10920.00000	10.58380	24.36200
25.65030	10974.90000	10.62530	24.35900
25.75030	10965.80000	10.66680	24.35800
25.85030	11048.90000	10.70810	24.36700
25.95030	11110.00000	10.74960	24.36600
26.05030	11110.80000	10.79110	24.37800
26.15030	11178.70000	10.83250	24.37800
26.25030	11239.00000	10.87390	24.39100
26.35030	11252.10000	10.91540	24.39100
26.45030	11305.60000	10.95680	24.40200
26.55030	11374.60000	10.99820	24.40400
26.65030	11406.90000	11.03970	24.41200
26.75030	11430.10000	11.08120	24.41400
26.85030	11506.90000	11.12250	24.42100
26.95030	11552.40000	11.16410	24.42400
27.05030	11559.50000	11.20550	24.42900
27.15030	11651.20000	11.24680	24.43300
27.25030	11696.90000	11.28830	24.43300
27.35030	11696.20000	11.32980	24.43600
27.45030	11784.10000	11.37120	24.43300
27.55030	11841.30000	11.41270	24.43600
27.65030	11835.60000	11.45410	24.42800
27.75030	11924.40000	11.49550	24.43100
27.85030	11979.30000	11.53700	24.42100
27.95030	11979.30000	11.57850	24.42300
28.05030	12058.20000	11.61990	24.41900
28.15030	12117.00000	11.66120	24.42000
28.25030	12129.40000	11.70280	24.42200
28.35030	12193.70000	11.74420	24.42300
28.45030	12249.80000	11.78560	24.42500
28.55030	12283.70000	11.82710	24.42600
28.65030	12318.00000	11.86850	24.42600
28.75030	12393.20000	11.91000	24.42700
28.85030	12439.80000	11.95140	24.42700
28.95030	12454.70000	11.99290	24.42800
29.05030	12540.90000	12.03420	24.42600
29.15030	12586.50000	12.07570	24.42600
29.25030	12585.00000	12.11720	24.42400
29.35030	12683.60000	12.15850	24.42400
29.45030	12735.70000	12.20000	24.42100
29.55030	12729.10000	12.24150	24.42100
29.65030	12821.60000	12.28280	24.41800
29.75030	12879.80000	12.32430	24.40900
29.85030	12871.50000	12.36580	24.40800
29.95030	12964.00000	12.40720	24.39600
30.05030	13023.50000	12.44860	24.39400
30.15030	13030.80000	12.49010	24.38100
30.25030	13101.80000	12.53150	24.37800
30.35030	13166.30000	12.57290	24.36900
30.45030	13182.70000	12.61440	24.36600
30.55030	13237.90000	12.65590	24.35700
30.65030	13310.00000	12.69730	24.35300
30.75030	13343.60000	12.73870	24.34300
30.85030	13371.00000	12.78020	24.33800
30.95030	13450.00000	12.82160	24.32700
31.05030	13498.80000	12.86310	24.32200
31.15030	13504.60000	12.90450	24.31200
31.25030	13599.50000	12.94590	24.30600
31.35030	13656.50000	12.98740	24.29700
31.45030	13650.40000	13.02890	24.29100
31.55030	13742.70000	13.07030	24.28300
31.65030	13802.20000	13.11170	24.27700
31.75030	13797.20000	13.15320	24.28800
31.85030	13888.20000	13.19460	24.28300
31.95030	13944.30000	13.23600	24.32600
32.05030	13943.00000	13.27750	24.33100
32.15030	14019.90000	13.31890	24.36100
32.25030	14084.50000	13.36030	24.37300
32.35030	14096.70000	13.40180	24.40500
32.45030	14151.80000	13.44320	24.42200
32.55030	14215.40000	13.48470	24.44000
32.65030	14246.50000	13.52610	24.45800
32.75030	14279.10000	13.56760	24.42900
32.85030	14352.50000	13.60900	24.43600
32.95030	14392.20000	13.65040	24.44400
33.05030	14405.90000	13.69190	24.47400
33.15030	14491.10000	13.73330	24.48400
33.25030	14531.30000	13.77470	24.50700
33.35030	14530.80000	13.81620	24.51900
33.45030	14617.00000	13.85760	24.53000
33.55030	14673.50000	13.89910	24.54200
33.65030	14665.10000	13.94060	24.54300
33.75030	14751.60000	13.98200	24.55500
33.85030	14804.30000	14.02340	24.54800
33.95030	14794.90000	14.06490	24.55800
34.05030	14877.20000	14.10630	24.54200
34.15030	14933.20000	14.14770	24.55000
34.25030	14933.70000	14.18920	24.53200
34.35030	15007.50000	14.23060	24.53800
34.45030	15059.70000	14.27200	24.51900
34.55030	15081.50000	14.31350	24.52300
34.65030	15126.40000	14.35490	24.50300
34.75030	15192.90000	14.39630	24.50400
34.85030	15215.70000	14.43780	24.48900
34.95030	15250.40000	14.47930	24.48900
35.05030	15329.00000	14.52070	24.47500
35.15030	15364.00000	14.56220	24.47300
35.25030	15374.80000	14.60370	24.46100
35.35030	15455.60000	14.64490	24.45800
35.45030	15506.30000	14.68650	24.45000
35.55030	15501.30000	14.72800	24.44700
35.65030	15588.60000	14.76930	24.44500
35.75030	15639.90000	14.81080	24.44200
35.85030	15629.90000	14.85220	24.44200
35.95030	15716.80000	14.89370	24.43900
36.05030	15772.80000	14.93510	24.44100
36.15030	15766.60000	14.97660	24.43800
36.25030	15847.50000	15.01800	24.44400
36.35030	15906.60000	15.05940	24.44100
36.45030	15910.70000	15.10090	24.45300
36.55030	15972.70000	15.14230	24.45200
36.65030	16037.20000	15.18370	24.46800
36.75030	16050.20000	15.22520	24.46900
36.85030	16101.40000	15.26660	24.48300
36.95030	16167.10000	15.30810	24.48400
37.05030	16198.20000	15.34950	24.49400
37.15030	16215.60000	15.39100	24.49600
37.25030	16301.80000	15.43240	24.49500
37.35030	16341.30000	15.47380	24.49700
37.45030	16351.90000	15.51530	24.49100
37.55030	16432.60000	15.55670	24.49300
37.65030	16482.30000	15.59810	24.48400
37.75030	16477.90000	15.63970	24.48500
37.85030	16566.50000	15.68100	24.47500
37.95030	16624.00000	15.72250	24.47600
38.05030	16616.10000	15.76400	24.46500
38.15030	16700.10000	15.80530	24.46500
38.25030	16757.20000	15.84680	24.45200
38.35030	16754.10000	15.88830	24.45000
38.45030	16833.40000	15.92960	24.43600
38.55030	16900.60000	15.97110	24.43300
38.65030	16905.80000	16.01260	24.42000
38.75030	16969.50000	16.05400	24.41600
38.85030	17032.20000	16.09540	24.40800
38.95030	17053.30000	16.13690	24.40300
39.05030	17096.70000	16.17830	24.40000
39.15030	17170.10000	16.21970	24.39500
39.25030	17207.30000	16.26120	24.39400
39.35030	17232.30000	16.30270	24.39000
39.45030	17310.20000	16.34410	24.39200
39.55030	17357.90000	16.38550	24.38800
39.65030	17362.10000	16.42710	24.39000
39.75030	17450.80000	16.46830	24.38700
39.85030	17508.40000	16.50990	24.38900
39.95030	17503.10000	16.55130	24.38600
40.05030	17594.80000	16.59270	24.38800
40.15030	17654.00000	16.63410	24.38500
40.25030	17644.90000	16.67560	24.38700
40.35030	17732.20000	16.71700	24.38400
40.45030	17798.00000	16.75850	24.38600
40.55030	17796.70000	16.80000	24.38400
40.65030	17874.90000	16.84140	24.38500
40.75030	17938.00000	16.88280	24.38300
40.85030	17948.20000	16.92430	24.38400
40.95030	18011.70000	16.96570	24.38300
41.05030	18079.20000	17.00710	24.38200
41.15030	18107.80000	17.04860	24.38100
41.25030	18145.40000	17.09010	24.38000
41.35030	18216.90000	17.13140	24.37800
41.45030	18260.60000	17.17290	24.37700
41.55030	18280.70000	17.21440	24.37600
41.65030	18366.40000	17.25580	24.37400
41.75030	18419.50000	17.29720	24.37300
41.85030	18423.50000	17.33870	24.37200
41.95030	18512.50000	17.38010	24.37300
42.05030	18571.00000	17.42150	24.37200
42.15030	18565.70000	17.46310	24.37300
42.25030	18659.00000	17.50440	24.37200
42.35030	18718.60000	17.54580	24.37400
42.45030	18714.60000	17.58740	24.37300
42.55030	18797.60000	17.62880	24.37400
42.65030	18858.30000	17.67020	24.37300
42.75030	18859.80000	17.71170	24.37300
42.85030	18934.00000	17.75310	24.37200
42.95030	19000.50000	17.79450	24.36900
43.05030	19012.30000	17.83600	24.36900
43.15030	19066.70000	17.87740	24.36800
43.25030	19133.60000	17.91890	24.36400
43.35030	19157.10000	17.96030	24.36300
43.45030	19195.70000	18.00170	24.36000
43.55030	19266.20000	18.04310	24.35900
43.65030	19305.70000	18.08460	24.35600
43.75030	19316.30000	18.12610	24.35500
43.85030	19396.00000	18.16750	24.35400
43.95030	19443.50000	18.20890	24.35200
44.05030	19440.80000	18.25040	24.35300
44.15030	19524.30000	18.29180	24.35100
44.25030	19577.20000	18.33330	24.35200
44.35030	19567.50000	18.37470	24.35100
44.45030	19648.20000	18.41610	24.35300
44.55030	19704.90000	18.45760	24.35200
44.65030	19693.10000	18.49900	24.35500
44.75030	19773.70000	18.54040	24.35400
44.85030	19826.00000	18.58190	24.35800
44.95030	19826.60000	18.62340	24.35800
45.05030	19888.60000	18.66480	24.36100
45.15030	19945.10000	18.70620	24.36100
45.25030	19962.20000	18.74770	24.36200
45.35030	20000.50000	18.78910	24.36300
45.45030	20067.90000	18.83050	24.36300
45.55030	20092.90000	18.87200	24.36300
45.65030	20112.50000	18.91350	24.36300
45.75030	20182.10000	18.95480	24.36300
45.85030	20224.50000	18.99630	24.36200
45.95030	20224.40000	19.03780	24.36300
46.05030	20303.10000	19.07920	24.36300
46.15030	20349.00000	19.12060	24.36300
46.25030	20336.10000	19.16220	24.36300
46.35030	20417.90000	19.20350	24.36300
46.45030	20473.60000	19.24490	24.36300
46.55030	20453.90000	19.28640	24.36300
46.65030	20537.80000	19.32780	24.36200
46.75030	20586.20000	19.36930	24.36200
46.85030	20581.90000	19.41070	24.36200
46.95030	20653.20000	19.45220	24.36200
47.05030	20709.00000	19.49360	24.36200
47.15030	20713.80000	19.53500	24.36200
47.25030	20769.50000	19.57650	24.36400
47.35030	20822.20000	19.61790	24.36500
47.45030	20846.50000	19.65940	24.36700
47.55030	20877.60000	19.70080	24.36700
47.65030	20944.90000	19.74220	24.36900
47.75030	20984.10000	19.78370	24.36900
47.85030	20994.30000	19.82510	24.37100
47.95030	21064.30000	19.86650	24.37200
48.05030	21117.50000	19.90800	24.37200
48.15030	21104.50000	19.94950	24.37300
48.25030	21190.40000	19.99090	24.37400
48.35030	21245.60000	20.03230	24.37500
48.45030	21230.30000	20.07390	24.37700
48.55030	21315.50000	20.11520	24.37800
48.65030	21368.70000	20.15670	24.37900
48.75030	21359.10000	20.19820	24.38000
48.85030	21437.50000	20.23960	24.38100
48.95030	21491.30000	20.28100	24.38200
49.05030	21499.30000	20.32250	24.38500
49.15030	21552.50000	20.36380	24.38600
49.25030	21614.40000	20.40530	24.38900
49.35030	21630.20000	20.44670	24.39000
49.45030	21670.70000	20.48810	24.39200
49.55030	21739.80000	20.52960	24.39300
49.65030	21765.80000	20.57110	24.39500
49.75030	21783.70000	20.61260	24.39600
49.85030	21856.20000	20.65390	24.39500
49.95030	21900.40000	20.69530	24.39700
50.05030	21900.90000	20.73690	24.39600
50.15030	21984.50000	20.77810	24.39700
50.25030	22031.00000	20.81960	24.39500
50.35030	22017.90000	20.86120	24.39600
50.45030	22101.60000	20.90260	24.39300
50.55030	22157.40000	20.94390	24.39400
50.65030	22146.60000	20.98550	24.39000
50.75030	22227.20000	21.02680	24.39000
50.85030	22279.00000	21.06830	24.38600
50.95030	22281.10000	21.10980	24.38600
51.05030	22340.10000	21.15120	24.38200
51.15030	22395.40000	21.19260	24.38100
51.25030	22419.00000	21.23410	24.37700
51.35030	22446.60000	21.27560	24.37600
51.45030	22521.10000	21.31690	24.37400
51.55030	22543.00000	21.35840	24.37300
51.65030	22570.00000	21.39990	24.37200
51.75030	22644.30000	21.44140	24.37100
51.85030	22679.50000	21.48270	24.37000
51.95030	22687.50000	21.52420	24.36900
52.05030	22764.00000	21.56560	24.36900
52.15030	22809.00000	21.60700	24.36800
52.25030	22805.40000	21.64850	24.36700
52.35030	22892.90000	21.68990	24.36600
52.45030	22936.30000	21.73140	24.36600
52.55030	22921.80000	21.77280	24.36500
52.65030	23008.70000	21.81430	24.36500
52.75030	23058.30000	21.85570	24.36600
52.85030	23049.80000	21.89730	24.36500
52.95030	23129.40000	21.93850	24.36600
53.05030	23180.60000	21.98000	24.36500
53.15030	23183.20000	22.02150	24.36500
53.25030	23244.90000	22.06290	24.36400
53.35030	23303.00000	22.10440	24.36400
53.45030	23313.90000	22.14580	24.36400
53.55030	23366.50000	22.18720	24.36400
53.65030	23418.30000	22.22870	24.36300
53.75030	23448.30000	22.27010	24.36300
53.85030	23467.80000	22.31160	24.36300
53.95030	23535.90000	22.35290	24.36200
54.05030	23579.60000	22.39440	24.35900
54.15030	23576.10000	22.43600	24.35900
54.25030	23657.80000	22.47740	24.35800
54.35030	23700.90000	22.51860	24.35300
54.45030	23686.80000	22.56030	24.35200
54.55030	23774.20000	22.60170	24.35100
54.65030	23822.50000	22.64310	24.34200
54.75030	23805.60000	22.68450	24.34000
54.85030	23890.80000	22.72600	24.33500
54.95030	23934.40000	22.76740	24.33300
55.05030	23925.70000	22.80880	24.33300
55.15030	23999.30000	22.85030	24.33100
55.25030	24050.70000	22.89170	24.33500
55.35030	24055.00000	22.93330	24.33400
55.45030	24106.50000	22.97460	24.34800
55.55030	24160.70000	23.01600	24.34800
55.65030	24180.70000	23.05750	24.36600
55.75030	24213.90000	23.09900	24.36700
55.85030	24277.10000	23.14040	24.38500
55.95030	24310.60000	23.18180	24.38700
56.05030	24315.90000	23.22320	24.40300
56.15030	24388.50000	23.26460	24.40600
56.25030	24429.30000	23.30610	24.42100
56.35030	24423.80000	23.34770	24.42500
56.45030	24503.90000	23.38900	24.43700
56.55030	24550.60000	23.43040	24.44200
56.65030	24536.00000	23.47190	24.45000
56.75030	24617.50000	23.51340	24.45600
56.85030	24666.40000	23.55470	24.45800
56.95030	24653.10000	23.59620	24.46400
57.05030	24728.50000	23.63770	24.45900
57.15030	24777.30000	23.67910	24.46400
57.25030	24774.40000	23.72040	24.45700
57.35030	24833.30000	23.76210	24.46100
57.45030	24890.60000	23.80340	24.45500
57.55030	24900.10000	23.84490	24.45800
57.65030	24940.10000	23.88640	24.45500
57.75030	25041.00000	23.92780	24.45700
57.85030	24993.60000	23.96930	24.46000
57.95030	25047.90000	24.01060	24.46200
58.05030	25115.40000	24.05210	24.46500
58.15030	25141.20000	24.09350	24.46700
58.25030	25155.50000	24.13500	24.46600
58.35030	25228.70000	24.17640	24.46700
58.45030	25272.60000	24.21780	24.46300
58.55030	25259.50000	24.25930	24.46500
58.65030	25339.10000	24.30060	24.46000
58.75030	25387.50000	24.34220	24.46100
58.85030	25370.40000	24.38370	24.45400
58.95030	25450.90000	24.42500	24.45500
59.05030	25502.20000	24.46640	24.45000
59.15030	25489.00000	24.50800	24.45000
59.25030	25555.00000	24.54940	24.44400
59.35030	25607.50000	24.59080	24.44400
59.45030	25606.60000	24.63220	24.43800
59.55030	25659.20000	24.67370	24.43700
59.65030	25713.90000	24.71510	24.43100
59.75030	25731.00000	24.75660	24.42900
59.85030	25761.00000	24.79800	24.42500
59.95030	25825.90000	24.83940	24.42300
60.05030	25858.10000	24.88100	24.42100
60.15030	25864.50000	24.92230	24.41900
60.25030	25940.10000	24.96380	24.41900
60.35030	25977.50000	25.00510	24.41700
60.45030	25966.30000	25.04670	24.41900
60.55030	26049.00000	25.08810	24.41800
60.65030	26097.00000	25.12950	24.42000
60.75030	26077.00000	25.17100	24.41800
60.85030	26163.00000	25.21240	24.41800
60.95030	26205.60000	25.25390	24.41700
61.05030	26189.70000	25.29530	24.41700
61.15030	26271.80000	25.33670	24.41600
61.25030	26317.60000	25.37810	24.41500
61.35030	26318.00000	25.41960	24.41400
61.45030	26373.30000	25.46100	24.41100
61.55030	26423.40000	25.50260	24.41000
61.65030	26438.40000	25.54390	24.40600
61.75030	26471.60000	25.58530	24.40500
61.85030	26534.50000	25.62680	24.40000
61.95030	26563.10000	25.66830	24.39900
62.05030	26573.40000	25.70970	24.39600
62.15030	26646.80000	25.75120	24.39500
62.25030	26675.80000	25.79260	24.39500
62.35030	26668.30000	25.83410	24.39400
62.45030	26754.70000	25.87550	24.39500
62.55030	26794.90000	25.91700	24.39400
62.65030	26777.00000	25.95850	24.39500
62.75030	26855.30000	25.99980	24.39400
62.85030	26892.30000	26.04120	24.39600
62.95030	26890.90000	26.08270	24.39600
63.05030	26960.10000	26.12410	24.39700
63.15030	26996.30000	26.16560	24.39700
63.25030	27015.10000	26.20700	24.39800
63.35030	27065.60000	26.24840	24.39700
63.45030	27106.40000	26.28980	24.39900
63.55030	27125.50000	26.33130	24.39800
63.65030	27149.20000	26.37280	24.39800
63.75030	27221.60000	26.41420	24.39800
63.85030	27230.90000	26.45560	24.39800
63.95030	27254.60000	26.49710	24.39600
64.05030	27318.70000	26.53850	24.39600
64.15030	27350.30000	26.57990	24.39300
64.25030	27352.80000	26.62140	24.39200
64.35030	27420.10000	26.66280	24.38700
64.45030	27461.00000	26.70430	24.38300
64.55030	27453.40000	26.74570	24.38200
64.65030	27522.90000	26.78710	24.37800
64.75030	27565.60000	26.82860	24.37600
64.85030	27552.00000	26.87000	24.37300
64.95030	27618.90000	26.91150	24.37200
65.05030	27668.60000	26.95280	24.37100
65.15030	27664.20000	26.99440	24.36900
65.25030	27710.30000	27.03580	24.37000
65.35030	27770.80000	27.07720	24.36800
65.45030	27775.10000	27.11880	24.36800
65.55030	27804.70000	27.16020	24.36700
65.65030	27871.50000	27.20160	24.36700
65.75030	27887.80000	27.24300	24.36600
65.85030	27901.00000	27.28450	24.36600
65.95030	27970.00000	27.32580	24.36400
66.05030	27999.80000	27.36730	24.36200
66.15030	27993.90000	27.40880	24.36100
66.25030	28070.90000	27.45020	24.36100
66.35030	28103.10000	27.49170	24.35900
66.45030	28093.70000	27.53310	24.35800
66.55030	28166.30000	27.57450	24.35700
66.65030	28205.50000	27.61590	24.35600
66.75030	28197.10000	27.65750	24.35500
66.85030	28261.40000	27.69880	24.35200
66.95030	28305.90000	27.74030	24.35100
67.05030	28303.00000	27.78180	24.34900
67.15030	28347.80000	27.82320	24.34800
67.25030	28403.10000	27.86460	24.34500
67.35030	28412.50000	27.90610	24.34400
67.45030	28441.30000	27.94750	24.34200
67.55030	28499.60000	27.98890	24.34100
67.65030	28521.70000	28.03040	24.33900
67.75030	28527.80000	28.07180	24.33700
67.85030	28599.00000	28.11330	24.33300
67.95030	28626.80000	28.15470	24.33200
68.05030	28619.80000	28.19620	24.32700
68.15030	28695.40000	28.23750	24.32500
68.25030	28726.00000	28.27900	24.32200
68.35030	28712.50000	28.32050	24.32000
68.45030	28788.60000	28.36190	24.31800
68.55030	28827.10000	28.40330	24.31600
68.65030	28819.00000	28.44480	24.31700
68.75030	28879.60000	28.48620	24.31500
68.85030	28923.80000	28.52760	24.31800
68.95030	28924.00000	28.56910	24.31700
69.05030	28961.80000	28.61060	24.32000
69.15030	29023.60000	28.65190	24.31900
69.25030	29025.20000	28.69340	24.32300
69.35030	29048.80000	28.73480	24.32200
69.45030	29111.60000	28.77640	24.32500
69.55030	29129.30000	28.81770	24.32500
69.65030	29133.40000	28.85920	24.32900
69.75030	29208.30000	28.90060	24.32900
69.85030	29236.70000	28.94200	24.33100
69.95030	29225.90000	28.98360	24.33100
70.05030	29304.50000	29.02500	24.33000
70.15030	29334.60000	29.06640	24.33100
70.25030	29316.70000	29.10780	24.32900
70.35030	29391.60000	29.14930	24.32900
70.45030	29425.50000	29.19070	24.32600
70.55030	29418.50000	29.23220	24.32600
70.65030	29474.40000	29.27360	24.32100
70.75030	29522.60000	29.31500	24.32100
70.85030	29518.10000	29.35650	24.31600
70.95030	29559.30000	29.39790	24.31500
71.05030	29617.20000	29.43930	24.31300
71.15030	29624.70000	29.48080	24.31200
71.25030	29643.40000	29.52230	24.31200
71.35030	29709.50000	29.56370	24.31100
71.45030	29722.40000	29.60520	24.31200
71.55030	29728.80000	29.64660	24.31100
71.65030	29798.10000	29.68800	24.31400
71.75030	29820.50000	29.72950	24.31300
71.85030	29818.60000	29.77100	24.31300
71.95030	29889.30000	29.81230	24.31200
72.05030	29920.80000	29.85370	24.30900
72.15030	29905.10000	29.89530	24.30800
72.25030	29976.60000	29.93660	24.30200
72.35030	30012.10000	29.97810	24.30100
72.45030	30002.50000	30.01960	24.29500
72.55030	30060.50000	30.06100	24.29300
72.65030	30100.60000	30.10230	24.28700
72.75030	30097.80000	30.14390	24.28500
72.85030	30136.70000	30.18530	24.28000
72.95030	30191.20000	30.22670	24.27700
73.05030	30193.70000	30.26810	24.27300
73.15030	30225.20000	30.30970	24.27100
73.25030	30277.70000	30.35110	24.27000
73.35030	30292.10000	30.39250	24.26800
73.45030	30307.60000	30.43400	24.27100
73.55030	30366.10000	30.47540	24.26800
73.65030	30394.90000	30.51680	24.27400
73.75030	30379.50000	30.55830	24.27300
73.85030	30452.30000	30.59970	24.27100
73.95030	30483.60000	30.64110	24.28000
74.05030	30468.50000	30.68260	24.27900
74.15030	30534.00000	30.72400	24.28700
74.25030	30574.80000	30.76550	24.28700
74.35030	30558.20000	30.80700	24.29400
74.45030	30618.60000	30.84840	24.29500
74.55030	30673.80000	30.88980	24.29900
74.65030	30639.80000	30.93120	24.30000
74.75030	30699.70000	30.97270	24.30200
74.85030	30744.80000	31.01420	24.30300
74.95030	30743.90000	31.05560	24.30200
75.05030	30763.90000	31.09700	24.30300
75.15030	30830.10000	31.13840	24.30100
75.25030	30843.20000	31.17990	24.30200
75.35030	30852.60000	31.22130	24.29900
75.45030	30911.80000	31.26280	24.29900
75.55030	30934.10000	31.30420	24.29700
75.65030	30931.70000	31.34570	24.29700
75.75030	30986.60000	31.38710	24.29700
75.85030	31026.20000	31.42850	24.29700
75.95030	31006.40000	31.47000	24.29800
76.05030	31075.40000	31.51130	24.29800
76.15030	31109.70000	31.55280	24.29800
76.25030	31093.70000	31.59430	24.30100
76.35030	31150.00000	31.63580	24.30100
76.45030	31192.50000	31.67710	24.30400
76.55030	31185.50000	31.71860	24.30400
76.65030	31216.60000	31.76010	24.30600
76.75030	31280.30000	31.80140	24.30700
76.85030	31283.60000	31.84290	24.30700
76.95030	31290.90000	31.88440	24.30800
77.05030	31360.40000	31.92580	24.30700
77.15030	31364.50000	31.96730	24.30800
77.25030	31365.50000	32.00880	24.30500
77.35030	31433.80000	32.05010	24.30500
77.45030	31459.10000	32.09150	24.30200
77.55030	31446.60000	32.13310	24.30200
77.65030	31506.70000	32.17450	24.29700
77.75030	31536.50000	32.21580	24.29700
77.85030	31532.60000	32.25730	24.29300
77.95030	31592.20000	32.29880	24.29200
78.05030	31624.50000	32.34030	24.28700
78.15030	31617.40000	32.38160	24.28600
78.25030	31667.50000	32.42310	24.28300
78.35030	31705.60000	32.46460	24.28200
78.45030	31706.90000	32.50600	24.27900
78.55030	31739.50000	32.54750	24.27800
78.65030	31796.20000	32.58890	24.27700
78.75030	31803.50000	32.63040	24.27600
78.85030	31808.10000	32.67170	24.27300
78.95030	31878.10000	32.71310	24.27100
79.05030	31897.60000	32.75460	24.26700
79.15030	31893.10000	32.79610	24.26500
79.25030	31959.30000	32.83750	24.25600
79.35030	31979.10000	32.87890	24.25300
79.45030	31973.40000	32.92050	24.23600
79.55030	32039.80000	32.96180	24.23300
79.65030	32066.40000	33.00330	24.21700
79.75030	32050.50000	33.04480	24.21200
79.85030	32113.00000	33.08610	24.20000
79.95030	32150.90000	33.12750	24.19500
80.05030	32134.60000	33.16910	24.18400
80.15030	32186.60000	33.21050	24.17800
80.25030	32231.00000	33.25190	24.16700
80.35030	32224.20000	33.29350	24.16100
80.45030	32258.00000	33.33480	24.15100
80.55030	32305.40000	33.37620	24.14400
80.65030	32315.90000	33.41760	24.13800
80.75030	32324.90000	33.45910	24.13100
80.85030	32386.70000	33.50060	24.13200
80.95030	32398.90000	33.54200	24.12500
81.05030	32393.80000	33.58350	24.13200
81.15030	32458.40000	33.62480	24.12700
81.25030	32478.20000	33.66630	24.13800
81.35030	32465.00000	33.70770	24.13400
81.45030	32530.60000	33.74920	24.14900
81.55030	32556.30000	33.79060	24.14600
81.65030	32537.60000	33.83210	24.15900
81.75030	32594.10000	33.87360	24.15800
81.85030	32624.40000	33.91490	24.16700
81.95030	32605.50000	33.95650	24.16700
82.05030	32650.90000	33.99780	24.17400
82.15030	32694.30000	34.03930	24.17400
82.25030	32687.10000	34.08080	24.18000
82.35030	32709.60000	34.12220	24.18200
82.45030	32752.80000	34.16360	24.18600
82.55030	32757.40000	34.20510	24.18800
82.65030	32760.20000	34.24650	24.18900
82.75030	32816.80000	34.28790	24.19100
82.85030	32824.30000	34.32930	24.19100
82.95030	32811.50000	34.37080	24.19300
83.05030	32870.10000	34.41230	24.19200
83.15030	32873.70000	34.45370	24.19300
83.25030	32863.30000	34.49510	24.19200
83.35030	32919.30000	34.53650	24.19300
83.45030	32936.10000	34.57800	24.19300
83.55030	32906.20000	34.61960	24.19400
83.65030	32967.70000	34.66090	24.19400
83.75030	32984.70000	34.70240	24.19500
83.85030	32961.00000	34.74380	24.19600
83.95030	33001.80000	34.78530	24.19700
84.05030	33031.00000	34.82660	24.19800
84.15030	33013.20000	34.86810	24.20100
84.25030	33029.00000	34.90950	24.20200
84.35030	33074.50000	34.95090	24.20600
84.45030	33066.80000	34.99240	24.20700
84.55030	33058.60000	35.03400	24.21000
84.65030	33112.40000	35.07520	24.21100
84.75030	33096.40000	35.11670	24.21200
84.85030	33084.30000	35.15820	24.21400
84.95030	33141.50000	35.19960	24.21500
85.05030	33136.30000	35.24100	24.21600
85.15030	33105.60000	35.28260	24.21600
85.25030	33163.10000	35.32390	24.21700
85.35030	33170.40000	35.36540	24.21700
85.45030	33142.40000	35.40690	24.21800
85.55030	33171.20000	35.44830	24.21800
85.65030	33230.20000	35.48960	24.21900
85.75030	33140.70000	35.53120	24.21900
85.85030	33193.80000	35.57260	24.22000
85.95030	33219.40000	35.61400	24.22200
86.05030	33190.00000	35.65550	24.22300
86.15030	33211.80000	35.69700	24.22400
86.25030	33241.00000	35.73840	24.22500
86.35030	33231.80000	35.77980	24.22800
86.45030	33223.70000	35.82120	24.22900
86.55030	33265.50000	35.86270	24.23400
86.65030	33261.20000	35.90420	24.23500
86.75030	33240.10000	35.94560	24.24000
86.85030	33291.50000	35.98690	24.24200
86.95030	33292.10000	36.02840	24.24500
87.05030	33262.60000	36.06990	24.24700
87.15030	33308.80000	36.11130	24.24900
87.25030	33318.20000	36.15280	24.25100
87.35030	33284.90000	36.19420	24.25000
87.45030	33330.30000	36.23570	24.24800
87.55030	33348.20000	36.27710	24.25000
87.65030	33311.60000	36.31860	24.24600
87.75030	33349.50000	36.35990	24.24700
87.85030	33377.30000	36.40140	24.24400
87.95030	33343.60000	36.44280	24.24400
88.05030	33368.40000	36.48430	24.24100
88.15030	33407.90000	36.52570	24.24100
88.25030	33378.50000	36.56720	24.23900
88.35030	33387.70000	36.60870	24.23900
88.45030	33433.10000	36.65010	24.23500
88.55030	33421.30000	36.69150	24.23400
88.65030	33411.40000	36.73300	24.23100
88.75030	33458.20000	36.77440	24.23000
88.85030	33461.60000	36.81580	24.22600
88.95030	33435.80000	36.85730	24.22400
89.05030	33489.00000	36.89870	24.21900
