# Supplementary material for: Effect of Phosphate Phase Incorporation on 3D-Printed Hydrogel Scaffolds: Towards Customizable Bone Graft Materials
Source: Gels. 2025 Aug 20;11(8):665. doi: 10.3390/gels11080665 (PMC12385390; doi:10.3390/gels11080665)
Supplement: Supplementary file 1 [file gels-11-00665-s001.zip › TT_S6.ods]

## Sheet: DATA1
Step time	Stress	Strain	Temperature
s	Pa	%	°C
0.05033	27.37340	0.01734	24.34500
0.15033	54.18100	0.06008	24.34500
0.25033	82.08470	0.10311	24.34500
0.35033	145.55900	0.14608	24.34500
0.45033	184.53900	0.18909	24.34500
0.55033	209.23600	0.23212	24.34300
0.65033	262.91600	0.27510	24.34300
0.75033	306.40500	0.31811	24.34000
0.85033	332.24200	0.36114	24.34000
0.95033	377.00300	0.40413	24.33700
1.05033	429.17700	0.44712	24.33700
1.15033	452.60800	0.49015	24.33600
1.25033	490.48800	0.53316	24.33500
1.35033	544.58100	0.57614	24.33500
1.45033	574.75800	0.61916	24.33400
1.55033	600.02900	0.66218	24.33400
1.65033	660.55800	0.70515	24.33400
1.75033	695.56500	0.74817	24.33500
1.85033	717.03300	0.79121	24.33400
1.95033	779.04400	0.83417	24.33400
2.05033	810.99300	0.87718	24.33400
2.15033	830.67300	0.92022	24.33400
2.25033	890.95900	0.96319	24.33300
2.35033	927.41000	1.00620	24.33300
2.45033	948.42800	1.04923	24.33300
2.55033	997.62700	1.09222	24.33500
2.65033	1041.82000	1.13521	24.33400
2.75033	1065.37000	1.17824	24.33700
2.85033	1102.83000	1.22125	24.33700
2.95033	1154.59000	1.26423	24.33900
3.05033	1178.44000	1.30726	24.33900
3.15033	1209.63000	1.35028	24.34100
3.25033	1269.47000	1.39324	24.34100
3.35033	1295.84000	1.43627	24.34200
3.45033	1311.99000	1.47930	24.34300
3.55033	1382.57000	1.52225	24.34300
3.65033	1410.17000	1.56528	24.34400
3.75033	1418.86000	1.60833	24.34500
3.85033	1486.48000	1.65128	24.34500
3.95033	1517.93000	1.69430	24.34600
4.05033	1534.14000	1.73733	24.34700
4.15033	1588.82000	1.78031	24.34800
4.25033	1626.08000	1.82331	24.34800
4.35033	1647.77000	1.86634	24.34800
4.45033	1683.51000	1.90934	24.34900
4.55033	1732.72000	1.95232	24.35000
4.65033	1766.30000	1.99534	24.35000
4.75033	1766.07000	2.03839	24.35000
4.85033	1834.17000	2.08133	24.35000
4.95033	1856.67000	2.12437	24.34900
5.05033	1871.15000	2.16740	24.35000
5.15033	1934.72000	2.21035	24.34900
5.25033	1952.14000	2.25339	24.34900
5.35033	1971.98000	2.29641	24.35000
5.45033	2021.98000	2.33938	24.35000
5.55033	2056.13000	2.38238	24.35000
5.65033	2068.60000	2.42542	24.35000
5.75033	2115.91000	2.46840	24.34900
5.85033	2151.31000	2.51141	24.35000
5.95033	2172.52000	2.55444	24.34900
6.05033	2206.70000	2.59743	24.34900
6.15033	2249.20000	2.64041	24.34900
6.25033	2266.13000	2.68345	24.34900
6.35033	2296.19000	2.72645	24.34900
6.45033	2344.41000	2.76944	24.34900
6.55033	2368.82000	2.81246	24.34900
6.65033	2382.42000	2.85548	24.34900
6.75033	2445.95000	2.89844	24.34800
6.85033	2461.26000	2.94148	24.34800
6.95033	2481.22000	2.98449	24.34800
7.05033	2531.86000	3.02748	24.34800
7.15033	2558.03000	3.07048	24.34800
7.25033	2583.24000	3.11352	24.34800
7.35033	2621.29000	3.15651	24.34800
7.45033	2665.73000	3.19950	24.34800
7.55033	2683.56000	3.24252	24.34900
7.65033	2711.36000	3.28554	24.34900
7.75033	2763.81000	3.32851	24.34900
7.85033	2776.40000	3.37155	24.34900
7.95033	2809.36000	3.41455	24.34900
8.05033	2858.50000	3.45752	24.34900
8.15033	2879.80000	3.50055	24.35000
8.25033	2895.33000	3.54359	24.35000
8.35033	2956.68000	3.58655	24.35100
8.45033	2979.68000	3.62957	24.35100
8.55033	2997.01000	3.67259	24.35200
8.65033	3045.11000	3.71557	24.35200
8.75033	3078.80000	3.75858	24.35200
8.85033	3090.25000	3.80161	24.35200
8.95033	3142.32000	3.84460	24.35300
9.05033	3175.08000	3.88759	24.35300
9.15033	3187.99000	3.93063	24.35200
9.25033	3232.22000	3.97362	24.35200
9.35033	3270.01000	4.01660	24.35200
9.45033	3290.46000	4.05964	24.35200
9.55033	3319.64000	4.10265	24.35100
9.65033	3366.21000	4.14562	24.35100
9.75033	3389.01000	4.18864	24.35000
9.85033	3406.29000	4.23168	24.35000
9.95033	3462.54000	4.27465	24.34800
10.05030	3486.20000	4.31766	24.34800
10.15030	3502.44000	4.36068	24.34800
10.25030	3556.35000	4.40365	24.34700
10.35030	3579.18000	4.44669	24.34600
10.45030	3600.31000	4.48970	24.34600
10.55030	3646.00000	4.53268	24.34500
10.65030	3676.20000	4.57568	24.34400
10.75030	3692.75000	4.61871	24.34400
10.85030	3732.25000	4.66171	24.34400
10.95030	3771.46000	4.70471	24.34300
11.05030	3790.10000	4.74772	24.34200
11.15030	3818.64000	4.79074	24.34200
11.25030	3865.92000	4.83372	24.34100
11.35030	3886.09000	4.87675	24.34000
11.45030	3906.87000	4.91976	24.34000
11.55030	3956.08000	4.96274	24.33800
11.65030	3979.91000	5.00574	24.33800
11.75030	3994.56000	5.04878	24.33500
11.85030	4045.93000	5.09175	24.33500
11.95030	4072.85000	5.13477	24.32700
12.05030	4084.40000	5.17781	24.32600
12.15030	4133.70000	5.22080	24.31800
12.25030	4162.54000	5.26381	24.31600
12.35030	4176.75000	5.30682	24.31200
12.45030	4218.07000	5.34982	24.31000
12.55030	4254.82000	5.39280	24.31200
12.65030	4269.91000	5.43582	24.31000
12.75030	4294.92000	5.47883	24.31200
12.85030	4346.05000	5.52179	24.31000
12.95030	4357.18000	5.56485	24.31300
13.05030	4379.45000	5.60788	24.31200
13.15030	4432.81000	5.65082	24.31400
13.25030	4447.31000	5.69387	24.31300
13.35030	4464.53000	5.73688	24.31200
13.45030	4514.79000	5.77984	24.31100
13.55030	4536.65000	5.82286	24.31000
13.65030	4549.43000	5.86591	24.30900
13.75030	4594.63000	5.90889	24.30800
13.85030	4623.40000	5.95188	24.30700
13.95030	4636.69000	5.99493	24.30600
14.05030	4674.84000	6.03793	24.30500
14.15030	4710.58000	6.08091	24.30500
14.25030	4725.66000	6.12395	24.30400
14.35030	4750.18000	6.16693	24.30200
14.45030	4796.92000	6.20992	24.30100
14.55030	4808.21000	6.25294	24.29800
14.65030	4828.54000	6.29596	24.29700
14.75030	4878.20000	6.33893	24.29600
14.85030	4890.85000	6.38198	24.29400
14.95030	4908.06000	6.42498	24.29300
15.05030	4961.64000	6.46795	24.29500
15.15030	4973.64000	6.51097	24.29400
15.25030	4988.93000	6.55400	24.29600
15.35030	5041.72000	6.59697	24.29500
15.45030	5055.59000	6.63998	24.29700
15.55030	5073.60000	6.68301	24.29700
15.65030	5117.18000	6.72599	24.29800
15.75030	5143.54000	6.76900	24.29800
15.85030	5154.88000	6.81201	24.29800
15.95030	5190.54000	6.85502	24.29700
16.05030	5225.41000	6.89802	24.29700
16.15030	5259.77000	6.94105	24.29700
16.25030	5215.20000	6.98410	24.29700
16.35030	5338.69000	7.02698	24.29800
16.45030	5317.15000	7.07004	24.29800
16.55030	5330.49000	7.11306	24.29900
16.65030	5393.22000	7.15604	24.29900
16.75030	5404.72000	7.19905	24.29900
16.85030	5418.48000	7.24207	24.29900
16.95030	5462.17000	7.28506	24.30100
17.05030	5489.86000	7.32807	24.30100
17.15030	5487.33000	7.37113	24.30300
17.25030	5535.49000	7.41408	24.30300
17.35030	5564.83000	7.45709	24.30500
17.45030	5571.59000	7.50012	24.30600
17.55030	5609.72000	7.54312	24.30600
17.65030	5639.83000	7.58609	24.30700
17.75030	5662.77000	7.62914	24.30700
17.85030	5674.38000	7.67213	24.30800
17.95030	5717.68000	7.71512	24.30700
18.05030	5736.99000	7.75815	24.30800
18.15030	5737.18000	7.80120	24.30700
18.25030	5806.83000	7.84412	24.30700
18.35030	5810.65000	7.88716	24.30600
18.45030	5816.56000	7.93019	24.30600
18.55030	5869.24000	7.97314	24.30600
18.65030	5884.42000	8.01617	24.30600
18.75030	5893.10000	8.05921	24.30500
18.85030	5938.40000	8.10219	24.30500
18.95030	5963.42000	8.14519	24.30300
19.05030	5972.80000	8.18821	24.30300
19.15030	6008.23000	8.23120	24.30000
19.25030	6037.30000	8.27421	24.29900
19.35030	6051.44000	8.31723	24.29600
19.45030	6071.41000	8.36024	24.29600
19.55030	6109.17000	8.40320	24.29300
19.65030	6125.68000	8.44626	24.29200
19.75030	6138.06000	8.48926	24.29000
19.85030	6181.93000	8.53223	24.28900
19.95030	6196.12000	8.57526	24.28700
20.05030	6201.45000	8.61831	24.28600
20.15030	6255.10000	8.66124	24.28400
20.25030	6268.93000	8.70426	24.28300
20.35030	6273.60000	8.74730	24.28200
20.45030	6312.42000	8.79027	24.28100
20.55030	6336.49000	8.83328	24.28100
20.65030	6343.76000	8.87632	24.28000
20.75030	6376.36000	8.91930	24.28100
20.85030	6403.08000	8.96231	24.28000
20.95030	6414.88000	9.00531	24.28200
21.05030	6435.69000	9.04832	24.28100
21.15030	6466.89000	9.09131	24.28400
21.25030	6483.02000	9.13433	24.28400
21.35030	6488.43000	9.17736	24.28700
21.45030	6533.94000	9.22034	24.28600
21.55030	6547.55000	9.26337	24.28900
21.65030	6549.82000	9.30637	24.28900
21.75030	6596.58000	9.34933	24.29100
21.85030	6605.22000	9.39235	24.29100
21.95030	6611.57000	9.43542	24.29300
22.05030	6653.55000	9.47837	24.29400
22.15030	6669.89000	9.52135	24.29400
22.25030	6673.73000	9.56442	24.29500
22.35030	6699.12000	9.60738	24.29500
22.45030	6719.82000	9.65038	24.29500
22.55030	6728.87000	9.69342	24.29500
22.65030	6743.83000	9.73645	24.29500
22.75030	6777.71000	9.77939	24.29400
22.85030	6788.81000	9.82244	24.29400
22.95030	6795.32000	9.86545	24.29300
23.05030	6835.27000	9.90843	24.29300
23.15030	6846.96000	9.95144	24.29200
23.25030	6845.84000	9.99448	24.29200
23.35030	6893.48000	10.03740	24.29100
23.45030	6903.27000	10.08050	24.29100
23.55030	6906.04000	10.12350	24.29100
23.65030	6945.78000	10.16650	24.29100
23.75030	6957.21000	10.20950	24.29200
23.85030	6962.60000	10.25250	24.29200
23.95030	6995.84000	10.29550	24.29200
24.05030	7015.73000	10.33850	24.29200
24.15030	7022.97000	10.38160	24.29300
24.25030	7037.98000	10.42460	24.29300
24.35030	7064.61000	10.46750	24.29300
24.45030	7070.15000	10.51060	24.29300
24.55030	7077.35000	10.55360	24.29300
24.65030	7113.46000	10.59650	24.29300
24.75030	7122.07000	10.63960	24.29200
24.85030	7124.02000	10.68260	24.29200
24.95030	7166.86000	10.72550	24.29200
25.05030	7174.85000	10.76860	24.29000
25.15030	7177.06000	10.81160	24.29000
25.25030	7218.74000	10.85450	24.28700
25.35030	7232.87000	10.89760	24.28700
25.45030	7231.03000	10.94060	24.28500
25.55030	7266.71000	10.98350	24.28400
25.65030	7284.33000	11.02660	24.28200
25.75030	7287.81000	11.06960	24.28100
25.85030	7310.29000	11.11260	24.28000
25.95030	7336.01000	11.15560	24.28000
26.05030	7346.78000	11.19860	24.28000
26.15030	7354.85000	11.24160	24.27900
26.25030	7392.53000	11.28460	24.28000
26.35030	7403.72000	11.32760	24.28000
26.45030	7402.64000	11.37060	24.28100
26.55030	7447.12000	11.41360	24.28000
26.65030	7456.31000	11.45670	24.28200
26.75030	7456.10000	11.49970	24.28200
26.85030	7494.19000	11.54270	24.28400
26.95030	7511.26000	11.58560	24.28400
27.05030	7507.74000	11.62870	24.28700
27.15030	7541.19000	11.67170	24.28800
27.25030	7562.36000	11.71460	24.29100
27.35030	7564.40000	11.75770	24.29200
27.45030	7588.19000	11.80070	24.29500
27.55030	7612.61000	11.84370	24.29600
27.65030	7621.28000	11.88670	24.29800
27.75030	7631.49000	11.92970	24.29900
27.85030	7665.19000	11.97270	24.30000
27.95030	7673.99000	12.01570	24.29900
28.05030	7677.39000	12.05880	24.30000
28.15030	7716.24000	12.10170	24.29900
28.25030	7726.04000	12.14470	24.29900
28.35030	7724.95000	12.18780	24.29800
28.45030	7763.00000	12.23070	24.29800
28.55030	7775.69000	12.27370	24.29500
28.65030	7773.73000	12.31680	24.29600
28.75030	7801.27000	12.35970	24.29300
28.85030	7823.46000	12.40280	24.29300
28.95030	7818.80000	12.44580	24.28900
29.05030	7842.54000	12.48880	24.28800
29.15030	7863.55000	12.53180	24.28400
29.25030	7867.47000	12.57480	24.28400
29.35030	7880.09000	12.61790	24.28100
29.45030	7908.73000	12.66080	24.28000
29.55030	7916.61000	12.70380	24.27900
29.65030	7915.80000	12.74680	24.27800
29.75030	7949.51000	12.78980	24.27800
29.85030	7959.69000	12.83290	24.27700
29.95030	7954.21000	12.87590	24.28100
30.05030	7989.98000	12.91880	24.28000
30.15030	7997.23000	12.96180	24.28400
30.25030	7991.80000	13.00490	24.28300
30.35030	8020.51000	13.04780	24.28700
30.45030	8032.15000	13.09080	24.28700
30.55030	8032.58000	13.13390	24.29200
30.65030	8054.51000	13.17690	24.29200
30.75030	8070.88000	13.21990	24.29500
30.85030	8072.85000	13.26290	24.29600
30.95030	8083.99000	13.30590	24.29800
31.05030	8101.05000	13.34890	24.29800
31.15030	8109.01000	13.39190	24.29800
31.25030	8119.20000	13.43490	24.29900
31.35030	8149.89000	13.47790	24.29800
31.45030	8150.97000	13.52100	24.29900
31.55030	8140.94000	13.56390	24.29700
31.65030	8174.60000	13.60690	24.29800
31.75030	8170.48000	13.64990	24.29600
31.85030	8156.67000	13.69300	24.29700
31.95030	8224.28000	13.73590	24.29500
32.05030	8237.97000	13.77890	24.29600
32.15030	8134.36000	13.82210	24.29400
32.25030	8215.47000	13.86490	24.29400
32.35030	8226.05000	13.90790	24.29300
32.45030	8231.20000	13.95100	24.29300
32.55030	8232.08000	13.99400	24.29400
32.65030	8260.89000	14.03700	24.29400
32.75030	8272.89000	14.08000	24.29500
32.85030	8259.11000	14.12300	24.29500
32.95030	8293.79000	14.16600	24.29600
33.05030	8302.66000	14.20900	24.29600
33.15030	8292.21000	14.25210	24.29700
33.25030	8325.59000	14.29500	24.29700
33.35030	8334.48000	14.33800	24.29800
33.45030	8326.61000	14.38110	24.29800
33.55030	8347.97000	14.42400	24.29900
33.65030	8363.52000	14.46700	24.29900
33.75030	8360.77000	14.51010	24.30100
33.85030	8366.82000	14.55310	24.30100
33.95030	8394.85000	14.59610	24.30300
34.05030	8393.70000	14.63910	24.30300
34.15030	8380.99000	14.68210	24.30500
34.25030	8422.21000	14.72510	24.30600
34.35030	8407.74000	14.76810	24.30700
34.45030	8395.67000	14.81110	24.30800
34.55030	8424.49000	14.85410	24.30800
34.65030	8422.10000	14.89710	24.30900
34.75030	8410.82000	14.94020	24.30900
34.85030	8435.48000	14.98310	24.31000
34.95030	8443.20000	15.02610	24.30900
35.05030	8429.92000	15.06910	24.31000
35.15030	8449.23000	15.11210	24.31000
35.25030	8461.77000	15.15510	24.30900
35.35030	8451.42000	15.19820	24.31000
35.45030	8465.37000	15.24110	24.30900
35.55030	8488.68000	15.28410	24.30900
35.65030	8470.08000	15.32720	24.30700
35.75030	8474.91000	15.37020	24.30800
35.85030	8491.52000	15.41320	24.30500
35.95030	8492.88000	15.45620	24.30500
36.05030	8488.70000	15.49920	24.30100
36.15030	8493.68000	15.54220	24.30100
36.25030	8513.95000	15.58520	24.29900
36.35030	8487.97000	15.62820	24.29800
36.45030	8521.02000	15.67120	24.29700
36.55030	8512.64000	15.71420	24.29600
36.65030	8502.30000	15.75720	24.29300
36.75030	8520.38000	15.80020	24.29200
36.85030	8527.12000	15.84320	24.28800
36.95030	8517.45000	15.88630	24.28700
37.05030	8526.26000	15.92930	24.28700
37.15030	8545.20000	15.97220	24.28600
37.25030	8530.26000	16.01530	24.28800
37.35030	8533.28000	16.05830	24.28700
37.45030	8545.77000	16.10130	24.28900
37.55030	8544.37000	16.14430	24.28900
37.65030	8527.98000	16.18730	24.28900
37.75030	8544.90000	16.23030	24.28900
37.85030	8535.79000	16.27330	24.28800
37.95030	8509.18000	16.31640	24.28700
38.05030	8520.06000	16.35930	24.28700
38.15030	8513.62000	16.40230	24.28600
38.25030	8491.63000	16.44530	24.28800
38.35030	8497.76000	16.48830	24.28800
38.45030	8488.25000	16.53130	24.28900
38.55030	8478.20000	16.57430	24.28900
38.65030	8461.13000	16.61730	24.29100
38.75030	8486.22000	16.66030	24.29500
38.85030	8498.46000	16.70340	24.29500
38.95030	8484.79000	16.74640	24.29500
39.05030	8499.82000	16.78930	24.29800
39.15030	8486.89000	16.83240	24.29800
39.25030	8466.88000	16.87540	24.30000
39.35030	8486.99000	16.91840	24.30300
39.45030	8479.47000	16.96140	24.30400
39.55030	8466.65000	17.00440	24.30800
39.65030	8483.51000	17.04740	24.30900
39.75030	8478.58000	17.09040	24.31100
39.85030	8460.97000	17.13340	24.31300
39.95030	8470.64000	17.17640	24.31200
40.05030	8480.62000	17.21940	24.31300
40.15030	8469.80000	17.26240	24.31000
40.25030	8468.30000	17.30540	24.31100
40.35030	8487.04000	17.34850	24.31000
40.45030	8481.75000	17.39150	24.31000
40.55030	8473.11000	17.43450	24.31000
40.65030	8496.35000	17.47740	24.31000
40.75030	8489.50000	17.52050	24.31100
40.85030	8475.09000	17.56350	24.31100
40.95030	8496.13000	17.60650	24.31100
41.05030	8488.94000	17.64950	24.31200
41.15030	8471.27000	17.69250	24.31400
41.25030	8482.52000	17.73550	24.31400
41.35030	8479.45000	17.77850	24.31500
41.45030	8463.13000	17.82150	24.31600
41.55030	8459.49000	17.86450	24.31600
41.65030	8465.32000	17.90750	24.31700
41.75030	8446.23000	17.95050	24.31800
41.85030	8430.97000	17.99350	24.31900
41.95030	8438.25000	18.03650	24.32000
42.05030	8417.22000	18.07960	24.32100
42.15030	8391.07000	18.12260	24.32100
42.25030	8399.95000	18.16550	24.32200
42.35030	8372.67000	18.20850	24.32100
42.45030	8326.39000	18.25160	24.32100
42.55030	8320.74000	18.29460	24.32000
42.65030	8302.09000	18.33760	24.32100
42.75030	8271.93000	18.38060	24.32300
42.85030	8279.16000	18.42360	24.32300
42.95030	8269.67000	18.46660	24.32500
43.05030	8248.66000	18.50960	24.32600
43.15030	8246.21000	18.55260	24.32900
43.25030	8245.75000	18.59560	24.32900
43.35030	8226.66000	18.63860	24.33100
43.45030	8212.68000	18.68170	24.33200
43.55030	8228.51000	18.72460	24.33400
43.65030	8215.05000	18.76760	24.33500
43.75030	8193.75000	18.81070	24.33700
43.85030	8206.41000	18.85360	24.33800
43.95030	8186.04000	18.89670	24.33900
44.05030	8156.31000	18.93970	24.34000
44.15030	8155.77000	18.98270	24.34000
44.25030	8116.21000	19.02570	24.34100
44.35030	8062.55000	19.06870	24.33900
44.45030	8046.67000	19.11170	24.34000
44.55030	8015.29000	19.15470	24.33600
44.65030	7968.76000	19.19770	24.33700
44.75030	7939.78000	19.24070	24.33300
44.85030	7918.42000	19.28370	24.33300
44.95030	7878.42000	19.32680	24.33000
45.05030	7835.09000	19.36980	24.33000
45.15030	7812.25000	19.41270	24.33300
45.25030	7763.29000	19.45570	24.33300
45.35030	7699.48000	19.49880	24.33200
45.45030	7679.66000	19.54170	24.33700
45.55030	7625.99000	19.58470	24.33700
45.65030	7545.25000	19.62780	24.34300
45.75030	7497.49000	19.67080	24.34400
45.85030	7423.84000	19.71380	24.34800
45.95030	7333.02000	19.75680	24.34900
46.05030	7266.82000	19.79980	24.35100
46.15030	7194.71000	19.84280	24.35200
46.25030	7118.25000	19.88580	24.35400
46.35030	7055.85000	19.92880	24.35500
46.45030	6983.76000	19.97180	24.35500
46.55030	6894.71000	20.01490	24.35600
46.65030	6814.38000	20.05790	24.35500
46.75030	6763.60000	20.10080	24.35600
46.85030	6657.22000	20.14380	24.35300
46.95030	6552.09000	20.18690	24.35400
47.05030	6484.64000	20.22980	24.35000
47.15030	6385.29000	20.27290	24.35000
47.25030	6261.02000	20.31590	24.34600
47.35030	6156.00000	20.35890	24.34600
47.45030	5998.27000	20.40190	24.34100
47.55030	5801.43000	20.44490	24.34100
47.65030	5599.39000	20.48790	24.33900
47.75030	5412.57000	20.53090	24.33800
47.85030	5166.13000	20.57400	24.33800
47.95030	4969.61000	20.61700	24.33700
48.05030	4789.21000	20.66000	24.33900
48.15030	4621.97000	20.70310	24.33800
48.25030	4409.11000	20.74610	24.33900
48.35030	4199.21000	20.78910	24.33900
48.45030	3928.14000	20.83220	24.34000
48.55030	3591.44000	20.87520	24.34000
48.65030	3256.44000	20.91810	24.34200
48.75030	2843.26000	20.96110	24.34200
48.85030	2390.66000	21.00420	24.34200
48.95030	2137.77000	21.04710	24.34200
49.05030	1909.76000	21.09010	24.34300
49.15030	1706.97000	21.13300	24.34300
49.25030	1376.69000	21.17610	24.34300
49.35030	953.62900	21.21900	24.34300
49.45030	683.69100	21.26200	24.34300
49.55030	481.73300	21.30500	24.34300
49.65030	362.99200	21.34800	24.34300
49.75030	273.63900	21.39100	24.34300
49.85030	137.96800	21.43400	24.34200
49.95030	-56.29620	21.47710	24.34200
50.05030	-214.47600	21.52000	24.34100
50.15030	-340.08000	21.56310	24.34100
50.25030	-508.53000	21.60600	24.33900
50.35030	-566.14800	21.64900	24.33900
50.45030	-727.40300	21.69210	24.33600

## Sheet: DATA2
Step time	Stress	Strain	Temperature
s	Pa	%	°C
0.05033	5.58112	0.01405	24.34900
0.15033	32.77520	0.04881	24.35100
0.25033	63.66140	0.08375	24.34900
0.35033	97.27630	0.11868	24.35100
0.45033	127.45800	0.15363	24.34900
0.55033	152.32000	0.18858	24.34900
0.65033	191.47100	0.22349	24.34800
0.75033	218.26500	0.25844	24.34700
0.85033	239.66900	0.29339	24.34700
0.95033	282.98900	0.32831	24.34500
1.05033	307.30200	0.36326	24.34500
1.15033	327.83800	0.39821	24.34400
1.25033	371.00900	0.43313	24.34500
1.35033	391.86600	0.46808	24.34400
1.45033	415.85900	0.50302	24.34600
1.55033	453.75100	0.53795	24.34600
1.65033	480.68800	0.57289	24.34700
1.75033	506.27200	0.60784	24.34600
1.85033	538.58300	0.64277	24.34600
1.95033	564.08200	0.67771	24.34500
2.05033	591.42000	0.71266	24.34400
2.15033	621.93200	0.74759	24.34400
2.25033	651.64800	0.78253	24.34300
2.35033	677.66400	0.81747	24.34300
2.45033	703.13800	0.85242	24.34300
2.55033	738.28100	0.88734	24.34200
2.65033	765.95800	0.92228	24.34100
2.75033	784.19600	0.95724	24.34000
2.85033	826.10500	0.99215	24.33900
2.95033	848.64300	1.02711	24.33800
3.05033	868.76400	1.06206	24.33700
3.15033	910.55900	1.09697	24.33700
3.25033	931.54500	1.13192	24.33600
3.35033	952.15300	1.16687	24.33500
3.45033	991.83200	1.20179	24.33400
3.55033	1015.08000	1.23674	24.33400
3.65033	1037.73000	1.27168	24.33300
3.75033	1074.82000	1.30661	24.33200
3.85033	1098.59000	1.34155	24.33200
3.95033	1128.21000	1.37649	24.33200
4.05033	1156.74000	1.41144	24.33300
4.15033	1184.87000	1.44637	24.33200
4.25033	1213.46000	1.48131	24.33300
4.35033	1235.30000	1.51626	24.33200
4.45033	1269.89000	1.55117	24.33300
4.55033	1295.19000	1.58613	24.33300
4.65033	1314.30000	1.62108	24.33300
4.75033	1354.26000	1.65599	24.33400
4.85033	1376.39000	1.69094	24.33400
4.95033	1392.88000	1.72590	24.33600
5.05033	1434.07000	1.76081	24.33600
5.15033	1458.47000	1.79576	24.33700
5.25033	1472.65000	1.83072	24.33800
5.35033	1515.10000	1.86563	24.34000
5.45033	1534.41000	1.90058	24.34000
5.55033	1557.84000	1.93552	24.34300
5.65033	1588.70000	1.97046	24.34300
5.75033	1613.01000	2.00539	24.34500
5.85033	1638.66000	2.04034	24.34600
5.95033	1665.94000	2.07528	24.34700
6.05033	1691.83000	2.11021	24.34800
6.15033	1719.17000	2.14516	24.34800
6.25033	1742.46000	2.18009	24.34900
6.35033	1774.58000	2.21502	24.34800
6.45033	1796.42000	2.24997	24.34900
6.55033	1812.94000	2.28492	24.34800
6.65033	1861.06000	2.31983	24.34900
6.75033	1876.22000	2.35479	24.35000
6.85033	1895.34000	2.38973	24.35100
6.95033	1932.76000	2.42465	24.35200
7.05033	1955.04000	2.45959	24.35300
7.15033	1978.61000	2.49455	24.35500
7.25033	2010.98000	2.52948	24.35600
7.35033	2031.93000	2.56442	24.35800
7.45033	2057.23000	2.59935	24.35900
7.55033	2085.63000	2.63430	24.36100
7.65033	2114.15000	2.66923	24.36200
7.75033	2135.74000	2.70417	24.36200
7.85033	2160.45000	2.73911	24.36300
7.95033	2191.49000	2.77404	24.36200
8.05033	2219.41000	2.80899	24.36300
8.15033	2235.80000	2.84394	24.36100
8.25033	2273.07000	2.87885	24.36200
8.35033	2294.66000	2.91381	24.35900
8.45033	2315.17000	2.94876	24.36000
8.55033	2352.55000	2.98367	24.35700
8.65033	2369.76000	3.01862	24.35800
8.75033	2392.16000	3.05357	24.35500
8.85033	2426.51000	3.08849	24.35500
8.95033	2442.97000	3.12346	24.35200
9.05033	2473.27000	3.15838	24.35200
9.15033	2501.74000	3.19331	24.35000
9.25033	2524.60000	3.22826	24.34900
9.35033	2546.55000	3.26321	24.34600
9.45033	2579.40000	3.29813	24.34600
9.55033	2598.32000	3.33308	24.34200
9.65033	2618.83000	3.36803	24.34100
9.75033	2658.11000	3.40294	24.33800
9.85033	2671.54000	3.43790	24.33600
9.95033	2697.27000	3.47284	24.33500
10.05030	2732.98000	3.50776	24.33400
10.15030	2741.08000	3.54272	24.33300
10.25030	2774.35000	3.57765	24.33200
10.35030	2804.03000	3.61258	24.33300
10.45030	2823.98000	3.64753	24.33200
10.55030	2844.40000	3.68248	24.33300
10.65030	2877.66000	3.71740	24.33300
10.75030	2903.82000	3.75233	24.33500
10.85030	2920.93000	3.78729	24.33400
10.95030	2950.05000	3.82223	24.33600
11.05030	2978.62000	3.85715	24.33600
11.15030	2996.22000	3.89211	24.34000
11.25030	3022.28000	3.92703	24.34000
11.35030	3054.42000	3.96197	24.34400
11.45030	3069.37000	3.99692	24.34400
11.55030	3095.82000	4.03186	24.34800
11.65030	3125.29000	4.06680	24.34900
11.75030	3145.95000	4.10173	24.35000
11.85030	3166.60000	4.13668	24.35100
11.95030	3199.98000	4.17160	24.35100
12.05030	3220.73000	4.20655	24.35200
12.15030	3239.13000	4.24150	24.34900
12.25030	3276.43000	4.27643	24.34500
12.35030	3296.57000	4.31138	24.34600
12.45030	3314.13000	4.34634	24.34000
12.55030	3350.28000	4.38127	24.34000
12.65030	3370.04000	4.41619	24.33400
12.75030	3389.94000	4.45112	24.33300
12.85030	3421.27000	4.48607	24.32800
12.95030	3444.43000	4.52102	24.32600
13.05030	3467.02000	4.55595	24.32100
13.15030	3491.36000	4.59088	24.32000
13.25030	3520.58000	4.62581	24.31600
13.35030	3541.22000	4.66077	24.31400
13.45030	3561.29000	4.69571	24.31100
13.55030	3595.02000	4.73062	24.30900
13.65030	3614.68000	4.76558	24.30700
13.75030	3631.56000	4.80052	24.30500
13.85030	3667.58000	4.83546	24.30500
13.95030	3686.38000	4.87040	24.30300
14.05030	3704.75000	4.90533	24.30300
14.15030	3739.25000	4.94026	24.30100
14.25030	3757.77000	4.97521	24.29800
14.35030	3778.10000	5.01016	24.29600
14.45030	3805.78000	5.04511	24.29300
14.55030	3829.83000	5.08002	24.29100
14.65030	3854.79000	5.11498	24.28900
14.75030	3875.35000	5.14991	24.28700
14.85030	3899.22000	5.18484	24.28500
14.95030	3921.56000	5.21978	24.28300
15.05030	3943.78000	5.25475	24.28200
15.15030	3974.49000	5.28965	24.28000
15.25030	3995.12000	5.32460	24.27900
15.35030	4016.40000	5.35954	24.27800
15.45030	4041.63000	5.39449	24.27600
15.55030	4065.88000	5.42943	24.27700
15.65030	4086.37000	5.46437	24.27500
15.75030	4108.67000	5.49932	24.27600
15.85030	4137.67000	5.53425	24.27500
15.95030	4158.04000	5.56918	24.27800
16.05030	4175.55000	5.60416	24.27700
16.15030	4210.13000	5.63904	24.28100
16.25030	4228.81000	5.67400	24.28000
16.35030	4244.78000	5.70893	24.28400
16.45030	4282.40000	5.74386	24.28400
16.55030	4298.05000	5.77881	24.28400
16.65030	4316.07000	5.81377	24.28400
16.75030	4352.23000	5.84868	24.28000
16.85030	4368.10000	5.88364	24.28000
16.95030	4387.20000	5.91859	24.27500
17.05030	4420.42000	5.95349	24.27400
17.15030	4439.12000	5.98844	24.27100
17.25030	4458.99000	6.02340	24.27000
17.35030	4486.91000	6.05835	24.26800
17.45030	4507.05000	6.09326	24.26700
17.55030	4531.12000	6.12820	24.26400
17.65030	4553.13000	6.16315	24.26300
17.75030	4583.72000	6.19805	24.26000
17.85030	4601.65000	6.23303	24.25900
17.95030	4620.15000	6.26798	24.25900
18.05030	4653.13000	6.30291	24.25700
18.15030	4670.67000	6.33784	24.25800
18.25030	4685.59000	6.37279	24.25700
18.35030	4720.92000	6.40771	24.26000
18.45030	4736.05000	6.44268	24.25900
18.55030	4752.36000	6.47759	24.26100
18.65030	4788.82000	6.51252	24.26000
18.75030	4803.47000	6.54747	24.26100
18.85030	4820.69000	6.58244	24.26000
18.95030	4853.28000	6.61735	24.25900
19.05030	4869.05000	6.65229	24.25800
19.15030	4888.66000	6.68722	24.25700
19.25030	4916.30000	6.72216	24.25600
19.35030	4937.07000	6.75710	24.25600
19.45030	4958.25000	6.79206	24.25600
19.55030	4978.29000	6.82701	24.25800
19.65030	5006.13000	6.86192	24.25700
19.75030	5025.68000	6.89688	24.26000
19.85030	5041.07000	6.93181	24.26000
19.95030	5074.25000	6.96674	24.26400
20.05030	5090.40000	7.00168	24.26400
20.15030	5104.79000	7.03662	24.26700
20.25030	5140.92000	7.07155	24.26800
20.35030	5156.48000	7.10650	24.26900
20.45030	5170.92000	7.14144	24.27000
20.55030	5206.30000	7.17636	24.27200
20.65030	5221.38000	7.21134	24.27200
20.75030	5238.32000	7.24625	24.27500
20.85030	5269.82000	7.28119	24.27600
20.95030	5285.45000	7.31612	24.27700
21.05030	5302.44000	7.35108	24.27800
21.15030	5330.27000	7.38602	24.27500
21.25030	5352.12000	7.42094	24.27600
21.35030	5370.87000	7.45588	24.27200
21.45030	5393.64000	7.49083	24.27200
21.55030	5418.04000	7.52575	24.26900
21.65030	5435.46000	7.56072	24.26900
21.75030	5453.06000	7.59565	24.26900
21.85030	5483.91000	7.63058	24.26900
21.95030	5499.98000	7.66555	24.26900
22.05030	5513.01000	7.70048	24.26900
22.15030	5548.71000	7.73538	24.27000
22.25030	5562.42000	7.77034	24.27000
22.35030	5575.38000	7.80529	24.27200
22.45030	5610.41000	7.84021	24.27200
22.55030	5621.99000	7.87517	24.27400
22.65030	5637.08000	7.91010	24.27400
22.75030	5670.04000	7.94501	24.27400
22.85030	5681.98000	7.97997	24.27400
22.95030	5698.85000	8.01493	24.27300
23.05030	5726.20000	8.04986	24.27400
23.15030	5741.53000	8.08478	24.27200
23.25030	5758.55000	8.11973	24.27300
23.35030	5778.63000	8.15467	24.27100
23.45030	5800.63000	8.18959	24.27100
23.55030	5817.64000	8.22453	24.26800
23.65030	5831.33000	8.25950	24.26400
23.75030	5857.63000	8.29442	24.26400
23.85030	5873.85000	8.32935	24.26000
23.95030	5885.98000	8.36432	24.26000
24.05030	5918.85000	8.39930	24.25600
24.15030	5930.83000	8.43422	24.25400
24.25030	5941.71000	8.46915	24.25000
24.35030	5976.00000	8.50407	24.24900
24.45030	5985.99000	8.53904	24.24600
24.55030	5997.80000	8.57399	24.24400
24.65030	6029.53000	8.60882	24.24100
24.75030	6041.52000	8.64381	24.24000
24.85030	6057.73000	8.67875	24.23900
24.95030	6083.43000	8.71368	24.23700
25.05030	6095.53000	8.74863	24.23600
25.15030	6115.82000	8.78356	24.23600
25.25030	6135.00000	8.81850	24.23500
25.35030	6157.30000	8.85342	24.23600
25.45030	6173.25000	8.88834	24.23500
25.55030	6187.17000	8.92333	24.23500
25.65030	6215.17000	8.95825	24.23400
25.75030	6228.55000	8.99322	24.23400
25.85030	6238.28000	9.02817	24.23300
25.95030	6269.50000	9.06306	24.23100
26.05030	6283.05000	9.09802	24.23000
26.15030	6293.46000	9.13296	24.22900
26.25030	6326.03000	9.16788	24.22800
26.35030	6337.57000	9.20284	24.22500
26.45030	6349.50000	9.23779	24.22400
26.55030	6379.40000	9.27268	24.21900
26.65030	6390.48000	9.30764	24.21800
26.75030	6403.76000	9.34260	24.21300
26.85030	6427.76000	9.37749	24.21200
26.95030	6443.69000	9.41247	24.20800
27.05030	6456.85000	9.44741	24.20600
27.15030	6475.83000	9.48235	24.20100
27.25030	6495.57000	9.51727	24.19900
27.35030	6509.62000	9.55222	24.19600
27.45030	6519.89000	9.58719	24.19400
27.55030	6544.65000	9.62208	24.19100
27.65030	6553.72000	9.65706	24.18800
27.75030	6563.38000	9.69199	24.18700
27.85030	6593.85000	9.72687	24.18400
27.95030	6599.06000	9.76185	24.18500
28.05030	6604.25000	9.79680	24.18200
28.15030	6632.96000	9.83170	24.18100
28.25030	6637.20000	9.86666	24.17900
28.35030	6644.16000	9.90162	24.17600
28.45030	6670.32000	9.93653	24.17400
28.55030	6674.49000	9.97149	24.16800
28.65030	6681.78000	10.00640	24.16600
28.75030	6702.13000	10.04130	24.16100
28.85030	6709.03000	10.07630	24.15900
28.95030	6716.08000	10.11120	24.15300
29.05030	6728.39000	10.14620	24.15000
29.15030	6741.78000	10.18110	24.14600
29.25030	6749.34000	10.21610	24.14300
29.35030	6752.78000	10.25100	24.14000
29.45030	6773.19000	10.28590	24.13700
29.55030	6777.60000	10.32090	24.13700
29.65030	6778.86000	10.35580	24.13400
29.75030	6801.41000	10.39070	24.13600
29.85030	6805.00000	10.42570	24.13400
29.95030	6801.84000	10.46060	24.13800
30.05030	6825.45000	10.49550	24.13600
30.15030	6821.82000	10.53050	24.14000
30.25030	6825.56000	10.56550	24.13900
30.35030	6839.39000	10.60040	24.14500
30.45030	6836.08000	10.63530	24.14400
30.55030	6835.30000	10.67030	24.15000
30.65030	6844.51000	10.70520	24.15000
30.75030	6843.07000	10.74010	24.15300
30.85030	6841.19000	10.77510	24.15300
30.95030	6841.04000	10.81000	24.15400
31.05030	6846.72000	10.84500	24.15500
31.15030	6842.83000	10.87990	24.15400
31.25030	6836.68000	10.91490	24.15500
31.35030	6846.57000	10.94980	24.15500
31.45030	6839.72000	10.98470	24.15600
31.55030	6829.45000	11.01970	24.15500
31.65030	6837.85000	11.05460	24.15600
31.75030	6828.81000	11.08950	24.15300
31.85030	6818.42000	11.12450	24.15400
31.95030	6827.70000	11.15940	24.15200
32.05030	6819.21000	11.19430	24.15200
32.15030	6808.00000	11.22930	24.14900
32.25030	6817.20000	11.26420	24.14900
32.35030	6806.25000	11.29920	24.14800
32.45030	6800.46000	11.33410	24.14800
32.55030	6803.18000	11.36910	24.14700
32.65030	6794.54000	11.40400	24.14600
32.75030	6786.04000	11.43890	24.14500
32.85030	6782.08000	11.47390	24.14500
32.95030	6783.11000	11.50880	24.14400
33.05030	6778.27000	11.54380	24.14400
33.15030	6770.85000	11.57870	24.14000
33.25030	6792.58000	11.61360	24.14000
33.35030	6767.80000	11.64860	24.13200
33.45030	6765.04000	11.68350	24.13100
33.55030	6766.59000	11.71840	24.12100
33.65030	6749.27000	11.75340	24.11900
33.75030	6741.34000	11.78830	24.11100
33.85030	6743.09000	11.82320	24.10900
33.95030	6725.69000	11.85820	24.10200
34.05030	6715.55000	11.89310	24.09900
34.15030	6715.86000	11.92810	24.09300
34.25030	6699.86000	11.96300	24.09000
34.35030	6690.67000	11.99800	24.08600
34.45030	6685.36000	12.03290	24.08200
34.55030	6672.88000	12.06780	24.08100
34.65030	6663.76000	12.10270	24.07800
34.75030	6653.98000	12.13770	24.08100
34.85030	6635.82000	12.17270	24.07800
34.95030	6611.41000	12.20760	24.08400
35.05030	6590.44000	12.24250	24.08200
35.15030	6586.97000	12.27740	24.09100
35.25030	6573.28000	12.31240	24.09900
35.35030	6557.11000	12.34740	24.09900
35.45030	6558.83000	12.38230	24.09900
35.55030	6537.27000	12.41720	24.10900
35.65030	6517.65000	12.45220	24.11000
35.75030	6516.91000	12.48710	24.11700
35.85030	6496.04000	12.52210	24.11900
35.95030	6481.35000	12.55700	24.12500
36.05030	6479.60000	12.59190	24.12700
36.15030	6464.31000	12.62690	24.13100
36.25030	6453.78000	12.66180	24.13300
36.35030	6448.75000	12.69680	24.13600
36.45030	6437.36000	12.73170	24.13800
36.55030	6428.67000	12.76660	24.13900
36.65030	6415.41000	12.80160	24.14100
36.75030	6412.22000	12.83650	24.14000
36.85030	6400.04000	12.87140	24.14200
36.95030	6386.58000	12.90640	24.14000
37.05030	6386.16000	12.94130	24.14100
37.15030	6371.92000	12.97620	24.14000
37.25030	6353.20000	13.01120	24.14100
37.35030	6350.54000	13.04610	24.14100
37.45030	6333.57000	13.08110	24.14200
37.55030	6314.71000	13.11600	24.14200
37.65030	6314.17000	13.15090	24.14300
37.75030	6295.13000	13.18590	24.14400
37.85030	6280.96000	13.22080	24.14500
37.95030	6276.24000	13.25580	24.14500
38.05030	6262.36000	13.29070	24.14600
38.15030	6248.57000	13.32560	24.14600
38.25030	6238.69000	13.36060	24.14700
38.35030	6231.37000	13.39550	24.14800
38.45030	6220.03000	13.43050	24.14800
38.55030	6204.98000	13.46540	24.15100
38.65030	6203.57000	13.50030	24.15100
38.75030	6185.45000	13.53530	24.15300
38.85030	6164.72000	13.57020	24.15400
38.95030	6151.32000	13.60510	24.15600
39.05030	6119.25000	13.64010	24.15700
39.15030	6089.16000	13.67510	24.15600
39.25030	6067.08000	13.71000	24.15700
39.35030	6016.54000	13.74490	24.15700
39.45030	5986.03000	13.77990	24.15700
39.55030	5968.58000	13.81480	24.15400
39.65030	5932.36000	13.84970	24.15500
39.75030	5885.07000	13.88470	24.15200
39.85030	5853.11000	13.91960	24.15300
39.95030	5811.17000	13.95450	24.15200
40.05030	5766.52000	13.98950	24.15200
40.15030	5709.15000	14.02440	24.15000
40.25030	5632.25000	14.05940	24.15100
40.35030	5529.11000	14.09430	24.14800
40.45030	5420.95000	14.12930	24.14700
40.55030	5237.60000	14.16430	24.14600
40.65030	4518.95000	14.19940	24.14600
40.75030	4040.68000	14.23420	24.14600
40.85030	3711.27000	14.26910	24.14600
40.95030	3412.28000	14.30400	24.14800
41.05030	3187.07000	14.33900	24.14800
41.15030	3014.17000	14.37390	24.15000
41.25030	2824.51000	14.40880	24.15000
41.35030	2647.92000	14.44380	24.15400
41.45030	2519.95000	14.47870	24.15400
41.55030	2381.54000	14.51360	24.15700
41.65030	2234.76000	14.54850	24.15800
41.75030	2102.84000	14.58350	24.16100
41.85030	2004.59000	14.61840	24.16200
41.95030	1917.81000	14.65330	24.16400
42.05030	1808.47000	14.68830	24.16500
42.15030	1687.21000	14.72320	24.16700
42.25030	1569.31000	14.75820	24.16800
42.35030	1457.05000	14.79310	24.16800
42.45030	1407.64000	14.82800	24.16900
42.55030	1352.17000	14.86290	24.16800
42.65030	1286.12000	14.89790	24.16900
42.75030	1222.79000	14.93290	24.16700

## Sheet: DATA3
Step time	Stress	Strain	Temperature
s	Pa	%	°C
0.05033	-1.46073	0.01817	24.44800
0.15033	35.37110	0.06282	24.44400
0.25033	75.75360	0.10779	24.44200
0.35033	110.19000	0.15277	24.43800
0.45033	152.14500	0.19773	24.43600
0.55033	206.56000	0.24269	24.43200
0.65033	240.33500	0.28768	24.43000
0.75033	286.98300	0.33263	24.42800
0.85033	322.44700	0.37761	24.42600
0.95033	355.40800	0.42259	24.42600
1.05033	401.08500	0.46755	24.42400
1.15033	435.25600	0.51252	24.42200
1.25033	468.77000	0.55750	24.42000
1.35033	509.89600	0.60246	24.41800
1.45033	543.03900	0.64744	24.41600
1.55033	577.69000	0.69240	24.41300
1.65033	616.77300	0.73737	24.41100
1.75033	650.77000	0.78234	24.41000
1.85033	686.38000	0.82731	24.40800
1.95033	720.22800	0.87228	24.40800
2.05033	755.04300	0.91725	24.40600
2.15033	791.83500	0.96222	24.40800
2.25033	819.72200	1.00720	24.40700
2.35033	858.27600	1.05216	24.41000
2.45033	891.78700	1.09713	24.40800
2.55033	918.68500	1.14211	24.41300
2.65033	958.05900	1.18706	24.41200
2.75033	990.04200	1.23204	24.41300
2.85033	1016.41000	1.27702	24.41300
2.95033	1056.02000	1.32197	24.41100
3.05033	1085.12000	1.36696	24.41000
3.15033	1112.09000	1.41194	24.40900
3.25033	1149.66000	1.45689	24.40800
3.35033	1177.65000	1.50187	24.40500
3.45033	1208.62000	1.54684	24.40500
3.55033	1244.22000	1.59180	24.40100
3.65033	1273.20000	1.63678	24.40000
3.75033	1304.20000	1.68174	24.39600
3.85033	1332.31000	1.72672	24.39500
3.95033	1365.69000	1.77168	24.39200
4.05033	1397.63000	1.81665	24.39000
4.15033	1423.98000	1.86164	24.38900
4.25033	1458.43000	1.90659	24.38700
4.35033	1490.77000	1.95156	24.38600
4.45033	1514.26000	1.99655	24.38600
4.55033	1552.21000	2.04149	24.38500
4.65033	1582.74000	2.08647	24.38800
4.75033	1605.88000	2.13146	24.38700
4.85033	1645.43000	2.17640	24.39200
4.95033	1674.98000	2.22139	24.39100
5.05033	1700.45000	2.26637	24.39700
5.15033	1738.27000	2.31132	24.39700
5.25033	1768.47000	2.35629	24.40200
5.35033	1795.69000	2.40127	24.40300
5.45033	1833.47000	2.44623	24.40800
5.55033	1863.05000	2.49121	24.40800
5.65033	1895.55000	2.53618	24.41000
5.75033	1926.42000	2.58115	24.41100
5.85033	1959.55000	2.62611	24.40900
5.95033	1990.71000	2.67109	24.41000
6.05033	2019.06000	2.71607	24.40700
6.15033	2054.46000	2.76102	24.40700
6.25033	2085.87000	2.80598	24.40400
6.35033	2110.38000	2.85097	24.40400
6.45033	2150.34000	2.89592	24.40200
6.55033	2181.94000	2.94091	24.40200
6.65033	2205.05000	2.98589	24.40100
6.75033	2245.42000	3.03084	24.40100
6.85033	2274.48000	3.07581	24.40000
6.95033	2299.39000	3.12080	24.40000
7.05033	2336.52000	3.16576	24.40100
7.15033	2363.68000	3.21072	24.40100
7.25033	2391.56000	3.25571	24.40200
7.35033	2428.75000	3.30066	24.40200
7.45033	2454.55000	3.34564	24.40300
7.55033	2486.63000	3.39060	24.40300
7.65033	2516.88000	3.43557	24.40700
7.75033	2547.25000	3.48054	24.40700
7.85033	2579.83000	3.52551	24.41100
7.95033	2608.03000	3.57049	24.41200
8.05033	2641.37000	3.61545	24.41600
8.15033	2675.04000	3.66042	24.41700
8.25033	2698.30000	3.70542	24.42000
8.35033	2732.73000	3.75036	24.42100
8.45033	2763.67000	3.79533	24.42400
8.55033	2786.43000	3.84032	24.42500
8.65033	2825.33000	3.88527	24.42800
8.75033	2853.12000	3.93025	24.42900
8.85033	2876.14000	3.97523	24.43100
8.95033	2915.10000	4.02016	24.43200
9.05033	2942.03000	4.06516	24.43300
9.15033	2966.83000	4.11013	24.43100
9.25033	3004.86000	4.15510	24.43200
9.35033	3033.51000	4.20007	24.43200
9.45033	3061.51000	4.24504	24.43300
9.55033	3092.86000	4.29001	24.43200
9.65033	3122.83000	4.33498	24.43300
9.75033	3154.75000	4.37994	24.43300
9.85033	3179.69000	4.42493	24.43300
9.95033	3212.05000	4.46989	24.43300
10.05030	3243.92000	4.51486	24.43400
10.15030	3268.52000	4.55984	24.43300
10.25030	3302.36000	4.60479	24.43400
10.35030	3334.85000	4.64976	24.43400
10.45030	3356.10000	4.69475	24.43400
10.55030	3395.50000	4.73970	24.43400
10.65030	3425.04000	4.78468	24.43400
10.75030	3451.05000	4.82966	24.43400
10.85030	3492.18000	4.87462	24.43400
10.95030	3524.38000	4.91960	24.43400
11.05030	3552.21000	4.96456	24.43400
11.15030	3592.46000	5.00952	24.43300
11.25030	3621.84000	5.05450	24.43300
11.35030	3654.18000	5.09947	24.43200
11.45030	3689.63000	5.14444	24.43200
11.55030	3719.82000	5.18941	24.42900
11.65030	3753.65000	5.23437	24.42900
11.75030	3784.10000	5.27935	24.42700
11.85030	3819.04000	5.32432	24.42700
11.95030	3852.89000	5.36929	24.42500
12.05030	3879.62000	5.41428	24.42500
12.15030	3916.63000	5.45922	24.42400
12.25030	3947.98000	5.50421	24.42300
12.35030	3971.11000	5.54918	24.42300
12.45030	4010.19000	5.59414	24.42200
12.55030	4040.46000	5.63914	24.42200
12.65030	4063.14000	5.68410	24.42100
12.75030	4100.07000	5.72905	24.42100
12.85030	4129.70000	5.77405	24.42000
12.95030	4153.71000	5.81900	24.42100
13.05030	4188.95000	5.86397	24.42000
13.15030	4217.30000	5.90893	24.42000
13.25030	4243.92000	5.95388	24.42000
13.35030	4275.90000	5.99889	24.42000
13.45030	4304.27000	6.04385	24.41900
13.55030	4332.87000	6.08882	24.41900
13.65030	4362.12000	6.13380	24.41800
13.75030	4392.91000	6.17874	24.41800
13.85030	4422.11000	6.22372	24.41700
13.95030	4448.71000	6.26871	24.41700
14.05030	4481.26000	6.31368	24.41600
14.15030	4510.85000	6.35861	24.41600
14.25030	4534.05000	6.40362	24.41500
14.35030	4568.53000	6.44858	24.41500
14.45030	4598.83000	6.49356	24.41400
14.55030	4619.44000	6.53851	24.41400
14.65030	4656.30000	6.58349	24.41700
14.75030	4685.22000	6.62846	24.41700
14.85030	4706.64000	6.67344	24.42000
14.95030	4744.80000	6.71840	24.42000
15.05030	4772.36000	6.76336	24.42200
15.15030	4797.48000	6.80835	24.42200
15.25030	4833.21000	6.85331	24.42000
15.35030	4860.09000	6.89828	24.42000
15.45030	4887.19000	6.94325	24.41700
15.55030	4918.92000	6.98824	24.41700
15.65030	4947.38000	7.03317	24.41400
15.75030	4977.63000	7.07821	24.41300
15.85030	5004.52000	7.12313	24.41200
15.95030	5035.99000	7.16810	24.41200
16.05030	5066.64000	7.21309	24.41100
16.15030	5089.49000	7.25805	24.41100
16.25030	5123.39000	7.30302	24.41100
16.35030	5151.44000	7.34798	24.41000
16.45030	5172.56000	7.39296	24.41000
16.55030	5208.86000	7.43792	24.41000
16.65030	5236.50000	7.48289	24.40900
16.75030	5257.43000	7.52786	24.40900
16.85030	5295.46000	7.57284	24.40800
16.95030	5321.04000	7.61783	24.40800
17.05030	5344.63000	7.66278	24.40900
17.15030	5380.17000	7.70773	24.40800
17.25030	5405.65000	7.75274	24.41000
17.35030	5432.70000	7.79770	24.41000
17.45030	5462.06000	7.84262	24.40900
17.55030	5489.99000	7.88762	24.40900
17.65030	5514.84000	7.93258	24.40100
17.75030	5540.45000	7.97757	24.40100
17.85030	5570.81000	8.02253	24.39500
17.95030	5600.17000	8.06751	24.39400
18.05030	5619.19000	8.11251	24.38800
18.15030	5653.11000	8.15747	24.38700
18.25030	5678.15000	8.20241	24.38200
18.35030	5697.79000	8.24740	24.38000
18.45030	5733.12000	8.29233	24.37700
18.55030	5757.69000	8.33733	24.37500
18.65030	5777.13000	8.38230	24.37200
18.75030	5810.79000	8.42726	24.37000
18.85030	5834.98000	8.47223	24.36800
18.95030	5855.06000	8.51723	24.36600
19.05030	5885.32000	8.56215	24.36600
19.15030	5908.60000	8.60715	24.36400
19.25030	5930.61000	8.65214	24.36500
19.35030	5959.75000	8.69709	24.36300
19.45030	5984.89000	8.74207	24.36400
19.55030	6011.38000	8.78702	24.36200
19.65030	6035.59000	8.83200	24.36500
19.75030	6062.70000	8.87696	24.36400
19.85030	6093.63000	8.92193	24.36700
19.95030	6112.88000	8.96691	24.36600
20.05030	6142.29000	9.01186	24.36800
20.15030	6168.56000	9.05685	24.37000
20.25030	6183.90000	9.10186	24.36900
20.35030	6216.81000	9.14679	24.37100
20.45030	6240.17000	9.19174	24.37000
20.55030	6257.82000	9.23673	24.37100
20.65030	6287.46000	9.28167	24.37100
20.75030	6304.17000	9.32667	24.37100
20.85030	6318.63000	9.37166	24.37100
20.95030	6346.89000	9.41659	24.36900
21.05030	6367.71000	9.46155	24.36900
21.15030	6388.38000	9.50656	24.36700
21.25030	6413.01000	9.55152	24.36700
21.35030	6434.17000	9.59649	24.36500
21.45030	6454.17000	9.64146	24.36500
21.55030	6473.23000	9.68646	24.36500
21.65030	6494.44000	9.73140	24.36400
21.75030	6516.77000	9.77637	24.36400
21.85030	6529.69000	9.82136	24.36300
21.95030	6553.53000	9.86630	24.36300
22.05030	6573.11000	9.91128	24.36300
22.15030	6582.67000	9.95627	24.36200
22.25030	6606.20000	10.00120	24.36200
22.35030	6623.21000	10.04620	24.36100
22.45030	6629.51000	10.09120	24.36100
22.55030	6651.73000	10.13610	24.36100
22.65030	6664.99000	10.18110	24.36000
22.75030	6669.65000	10.22610	24.36000
22.85030	6688.96000	10.27100	24.36000
22.95030	6696.13000	10.31600	24.36000
23.05030	6703.15000	10.36100	24.36000
23.15030	6716.94000	10.40600	24.36000
23.25030	6726.19000	10.45090	24.36000
23.35030	6738.04000	10.49590	24.36000
23.45030	6746.10000	10.54090	24.36000
23.55030	6760.02000	10.58580	24.35900
23.65030	6774.42000	10.63080	24.35900
23.75030	6779.97000	10.67580	24.35900
23.85030	6799.11000	10.72070	24.35900
23.95030	6817.05000	10.76570	24.35800
24.05030	6823.94000	10.81070	24.35800
24.15030	6848.55000	10.85570	24.35800
24.25030	6863.58000	10.90070	24.35800
24.35030	6870.30000	10.94560	24.35800
24.45030	6894.49000	10.99060	24.35800
24.55030	6904.66000	11.03560	24.35800
24.65030	6912.78000	11.08060	24.35800
24.75030	6933.90000	11.12550	24.35700
24.85030	6945.36000	11.17050	24.35600
24.95030	6954.38000	11.21550	24.35600
25.05030	6968.61000	11.26040	24.35500
25.15030	6965.24000	11.30540	24.35400
25.25030	6974.91000	11.35030	24.35000
25.35030	6985.61000	11.39530	24.35000
25.45030	6996.31000	11.44020	24.34500
25.55030	7009.70000	11.48520	24.34400
25.65030	7019.71000	11.53020	24.33900
25.75030	7033.07000	11.57510	24.33800
25.85030	7046.59000	11.62010	24.33400
25.95030	7050.46000	11.66510	24.33200
26.05030	7068.38000	11.71010	24.33000
26.15030	7077.87000	11.75510	24.32800
26.25030	7081.31000	11.80000	24.32700
26.35030	7101.36000	11.84500	24.32500
26.45030	7110.26000	11.89000	24.32500
26.55030	7111.23000	11.93490	24.32300
26.65030	7127.55000	11.97990	24.32400
26.75030	7130.09000	12.02490	24.32200
26.85030	7128.73000	12.06990	24.32300
26.95030	7140.29000	12.11480	24.32200
27.05030	7143.36000	12.15980	24.32200
27.15030	7146.59000	12.20480	24.32100
27.25030	7155.05000	12.24970	24.32200
27.35030	7159.46000	12.29470	24.32100
27.45030	7162.82000	12.33970	24.32300
27.55030	7164.18000	12.38460	24.32300
27.65030	7168.00000	12.42960	24.32400
27.75030	7170.95000	12.47460	24.32300
27.85030	7163.72000	12.51960	24.32400
27.95030	7160.01000	12.56450	24.32300
28.05030	7151.07000	12.60950	24.32400
28.15030	7130.85000	12.65450	24.32400
28.25030	7127.88000	12.69940	24.32400
28.35030	7120.79000	12.74440	24.32300
28.45030	7104.60000	12.78940	24.32400
28.55030	7106.79000	12.83430	24.32400
28.65030	7091.29000	12.87930	24.32600
28.75030	7067.34000	12.92430	24.32600
28.85030	7049.86000	12.96920	24.32600
28.95030	7023.28000	13.01420	24.32600
29.05030	6997.64000	13.05920	24.32700
29.15030	6980.71000	13.10420	24.32700
29.25030	6957.75000	13.14910	24.32500
29.35030	6932.44000	13.19410	24.32600
29.45030	6908.53000	13.23910	24.32300
29.55030	6882.89000	13.28410	24.32300
29.65030	6857.96000	13.32900	24.32100
29.75030	6813.51000	13.37400	24.32100
29.85030	6775.42000	13.41890	24.32000
29.95030	6737.27000	13.46390	24.31900
30.05030	6689.98000	13.50890	24.31800
30.15030	6650.99000	13.55390	24.31800
30.25030	6601.62000	13.59880	24.31600
30.35030	6538.66000	13.64390	24.31500
30.45030	6480.11000	13.68880	24.31400
30.55030	6398.53000	13.73380	24.31400
30.65030	6276.87000	13.77870	24.31300
30.75030	6155.72000	13.82370	24.31200
30.85030	6008.94000	13.86870	24.31300
30.95030	5841.13000	13.91370	24.31200
31.05030	5681.30000	13.95870	24.31400
31.15030	5458.48000	14.00370	24.31300
31.25030	5175.57000	14.04860	24.31500
31.35030	4933.15000	14.09360	24.31500
31.45030	4643.57000	14.13860	24.31700
31.55030	4323.29000	14.18360	24.31700
31.65030	4054.94000	14.22850	24.31800
31.75030	3827.38000	14.27350	24.31800
31.85030	3583.65000	14.31840	24.31800
31.95030	3375.89000	14.36340	24.31900
32.05030	3175.89000	14.40840	24.31900
32.15030	2936.42000	14.45340	24.31900
32.25030	2654.13000	14.49840	24.31900
32.35030	2377.33000	14.54330	24.31900
32.45030	2064.96000	14.58830	24.31900
32.55030	1648.82000	14.63330	24.31800
32.65030	445.77500	14.67860	24.31800
32.75030	119.01200	14.72310	24.31600
32.85030	29.82500	14.76810	24.31600
32.95030	-46.03860	14.81300	24.31400
33.05030	-210.17100	14.85810	24.31400
33.15030	-418.90000	14.90300	24.31300
33.25030	-409.69200	14.94790	24.31300
33.35030	-411.79600	14.99290	24.31200
33.45030	-412.54700	15.03780	24.31200
33.55030	-407.36200	15.08280	24.31100
33.65030	-408.85400	15.12780	24.31100
33.75030	-406.39100	15.17270	24.31100
33.85030	-408.24800	15.21770	24.31000
33.95030	-405.20300	15.26270	24.31000
34.05030	-402.02900	15.30770	24.31000
34.15030	-406.25200	15.35260	24.31000
34.25030	-401.59200	15.39760	24.30900
34.35030	-398.76000	15.44260	24.31000
34.45030	-407.35300	15.48760	24.30900
34.55030	-398.57400	15.53250	24.31000
34.65030	-398.83900	15.57750	24.31000
34.75030	-406.72500	15.62250	24.31000
34.85030	-396.68400	15.66740	24.30900
34.95030	-398.26300	15.71240	24.30900
35.05030	-404.41000	15.75740	24.30900
35.15030	-395.82600	15.80240	24.30900
35.25030	-396.82800	15.84730	24.30900
35.35030	-398.49100	15.89230	24.30900
35.45030	-393.78900	15.93730	24.30800
35.55030	-395.13400	15.98220	24.30700
35.65030	-395.68700	16.02720	24.30700
35.75030	-393.54900	16.07220	24.30700
35.85030	-393.73200	16.11720	24.30600
35.95030	-395.60600	16.16220	24.30600
36.05030	-400.53500	16.20710	24.30600
36.15030	-399.67500	16.25210	24.30500
36.25030	-401.66500	16.29700	24.30400
36.35030	-414.82100	16.34200	24.30300
36.45030	-415.93400	16.38700	24.30400
36.55030	-426.96700	16.43200	24.30400
36.65030	-440.49300	16.47690	24.30600
36.75030	-436.13200	16.52190	24.30600
36.85030	-436.40800	16.56680	24.30700
36.95030	-447.43900	16.61180	24.30700
37.05030	-441.23800	16.65680	24.30900
37.15030	-444.81100	16.70180	24.30900
37.25030	-455.87000	16.74670	24.31000
37.35030	-454.82500	16.79170	24.31100
37.45030	-456.43100	16.83670	24.31200
37.55030	-459.42300	16.88160	24.31200
37.65030	-454.43300	16.92660	24.31200
37.75030	-456.37300	16.97160	24.31200
37.85030	-456.33200	17.01660	24.31100
37.95030	-455.31000	17.06150	24.31100
38.05030	-455.46400	17.10650	24.31000
38.15030	-452.50900	17.15150	24.31000
38.25030	-457.74500	17.19640	24.30700
38.35030	-452.68500	17.24140	24.30700
38.45030	-451.84000	17.28640	24.30500
38.55030	-459.74600	17.33140	24.30500
38.65030	-452.01000	17.37630	24.30200
38.75030	-451.91000	17.42130	24.30200
38.85030	-461.76000	17.46630	24.30100
38.95030	-452.18200	17.51120	24.30000
39.05030	-452.49500	17.55620	24.30100
39.15030	-461.52500	17.60120	24.30000
39.25030	-452.33400	17.64610	24.30100
39.35030	-457.33400	17.69110	24.30100
39.45030	-463.17200	17.73610	24.29900
39.55030	-457.90200	17.78100	24.29900
39.65030	-459.51500	17.82600	24.29600
39.75030	-460.96400	17.87100	24.29500
39.85030	-458.61300	17.91600	24.29300
39.95030	-458.89300	17.96090	24.29300
40.05030	-459.57100	18.00590	24.28900
40.15030	-461.39300	18.05090	24.28800
40.25030	-458.57300	18.09580	24.28500
40.35030	-457.24200	18.14080	24.28400
40.45030	-461.82900	18.18580	24.28100
40.55030	-456.68800	18.23070	24.28000
40.65030	-454.49800	18.27570	24.27800
40.75030	-462.84100	18.32070	24.27600
40.85030	-455.63000	18.36560	24.27700
40.95030	-455.25400	18.41060	24.27500
41.05030	-464.51200	18.45560	24.27600
41.15030	-454.75400	18.50060	24.27500
41.25030	-454.18300	18.54550	24.27800
41.35030	-462.28700	18.59050	24.27700
41.45030	-454.90500	18.63550	24.28200
41.55030	-456.73600	18.68050	24.28200
41.65030	-459.43000	18.72540	24.28700
41.75030	-455.64100	18.77040	24.28700
41.85030	-455.65200	18.81540	24.29100
41.95030	-457.92000	18.86030	24.29100
42.05030	-453.31400	18.90530	24.29500
42.15030	-459.78400	18.95030	24.29600
42.25030	-464.13400	18.99530	24.29800
42.35030	-450.42300	19.04020	24.29900
42.45030	-456.00900	19.08520	24.29800
42.55030	-454.26900	19.13010	24.29900
42.65030	-458.27800	19.17510	24.29800
42.75030	-452.58300	19.22010	24.29800
42.85030	-453.18400	19.26510	24.29400
